# Supplementary material for: Age-Related Differences in Structure and Function of Nasal Epithelial Cultures From Healthy Children and Elderly People
Source: Front Immunol. 2022 Feb 28;13:822437. doi: 10.3389/fimmu.2022.822437 (PMC8918506; doi:10.3389/fimmu.2022.822437)
Supplement: Supplementary file 5 [file Table_1.xlsx]

## Sheet: Descriptions
Column	Description
Classold - Classyoung	Name of contrast, written as difference between two classes
Protein.Group	Protein Group Accession that is determined by Proteome Discoverer protein grouping algorithm, differs from PID by distinguishing isoforms
Protein.Ids	Protein Group ID that is determined by Proteome Discoverers protein grouping algorithm
Genes	The recommended Gene Symbol used to officially represent a gene.
First.Protein.Description	Full name recommended by the UniProt consortium.
Protein.Names	Short form of the ProtName
Modified.Sequence
Precursor.Id	Amino Acid Sequence. Phosphopeptide sequences contains [p] in front of every unambiguous amino acid residue (>= 75% ptmRS score) or a [?p] in front of a ambiguous residue (< 75% ptmRS score).
acc_first	Protein Group Accession that is determined by Proteome Discoverer protein grouping algorithm, differs from PID by distinguishing isoforms
gen_first	The recommended Gene Symbol used to officially represent a gene.
PeptideNN	Number of unique peptides used for quantification of a Protein
logFC_Contrast	Average fold change ratios for a two class comparison - e.g. Treated vs. Control, computed using the LIMMA model.
P.Value_Contrast	p-value of moderated t- statistics for given protein contrast logFC
adj.P.Val_Contrast	Adjusted p-value (fdr), based on Benjamini-Hochberg correction

## Sheet: differential expression
Classold - Classyoung	Protein.Ids	Genes	First.Protein.Description	Protein.Names	Modified.Sequence	Precursor.Id	acc_first	gen_first	PeptideNN	logFC_Classold - Classyoung	P.Value_Classold - Classyoung	adj.P.Val_Classold - Classyoung
P07954	P07954	FH	Fumarate hydratase, mitochondrial	FUMH_HUMAN	AAAEVNQDYGLDPK+AIEMLGGELGSK+EFAQIIK+ETAIELGYLTAEQFDEWVKPK+IEYDTFGELK+IEYDTFGELKVPNDK+IPVHPNDHVNK+IYELAAGGTAVGTGLNTR+LHDALDAK+NVLHSAR+RAAAEVNQDYGLDPK+SGLGELILPENEPGSSIMPGK+SKEFAQIIK+VPNDKYYGAQTVR+YYGAQTVR	AAAEVNQDYGLDPK2+AIEMLGGELGSK2+EFAQIIK2+ETAIELGYLTAEQFDEWVKPK3+IEYDTFGELK2+IEYDTFGELKVPNDK2+IEYDTFGELKVPNDK3+IPVHPNDHVNK2+IPVHPNDHVNK3+IYELAAGGTAVGTGLNTR2+LHDALDAK2+NVLHSAR2+RAAAEVNQDYGLDPK2+RAAAEVNQDYGLDPK3+SGLGELILPENEPGSSIMPGK2+SKEFAQIIK2+VPNDKYYGAQTVR2+VPNDKYYGAQTVR3+YYGAQTVR2	P07954	FH	19	0.58564	0.000361415	0.0108127
Q8N4T8	Q8N4T8	CBR4	Carbonyl reductase family member 4	CBR4_HUMAN	AAAGDLGGDHLAFSC(UniMod:4)DVAK+AVAQLMAR+DLKEEHLK+GGLVGFSR+GNSGQSVYSASK+KNIPLGR+TMIQQQGGSIVNVGSIVGLK+VC(UniMod:4)AVFGGSR+VNFLVNAAGINR	AAAGDLGGDHLAFSC(UniMod:4)DVAK3+AVAQLMAR2+DLKEEHLK2+GGLVGFSR2+GNSGQSVYSASK2+KNIPLGR2+TMIQQQGGSIVNVGSIVGLK2+VC(UniMod:4)AVFGGSR2+VNFLVNAAGINR2	Q8N4T8	CBR4	9	0.686609	0.00108806	0.019053
Q8N1S5	Q8N1S5	SLC39A11	Zinc transporter ZIP11	S39AB_HUMAN	AAATGLPEGPAVPVPSR+GAGFSTWR+TASATFESAR	AAATGLPEGPAVPVPSR2+GAGFSTWR2+TASATFESAR2	Q8N1S5	SLC39A11	3	-0.4752	0.0027593	0.0310882
P49006	P49006	MARCKSL1	MARCKS-related protein	MRP_HUMAN	AAATPESQEPQAK+GDVTAEEAAGASPAK	AAATPESQEPQAK2+GDVTAEEAAGASPAK2	P49006	MARCKSL1	2	-1.09982	0.00315861	0.0339526
P19404	P19404	NDUFV2	NADH dehydrogenase [ubiquinone] flavoprotein 2, mitochondrial	NDUV2_HUMAN	AAAVLPVLDLAQR+FSC(UniMod:4)EPAGGLTSLTEPPK+NSDSILEAIQK+VAEVLQVPPMR	AAAVLPVLDLAQR2+FSC(UniMod:4)EPAGGLTSLTEPPK2+NSDSILEAIQK2+VAEVLQVPPMR2	P19404	NDUFV2	4	0.877011	4.87819e-05	0.00386967
Q9BUH6	Q9BUH6	PAXX	Protein PAXX	PAXX_HUMAN	AAC(UniMod:4)EQQAVALTLQEDR+FVC(UniMod:4)YC(UniMod:4)EGEESGEGDR+KPAGGVDFDET+LAAAEETAVSPR+PAGPQLFLPDPDPQR+VPGPEAAPR	AAC(UniMod:4)EQQAVALTLQEDR2+FVC(UniMod:4)YC(UniMod:4)EGEESGEGDR2+KPAGGVDFDET2+LAAAEETAVSPR2+PAGPQLFLPDPDPQR2+VPGPEAAPR2	Q9BUH6	PAXX	6	0.539671	0.000457022	0.0122444
Q53H12	Q53H12	AGK	Acylglycerol kinase, mitochondrial	AGK_HUMAN	AAC(UniMod:4)QEAQVFGNQLIPPNAQVK+ATVFLNPAAC(UniMod:4)K+EQPVFAMTGLR+GDFITIGSR+GETVPLDVLQIK+IPIGFIPLGETSSLSHTLFAESGNK+REQMLTSPTQ+VQHITDATLAIVK+YWYLGPLK	AAC(UniMod:4)QEAQVFGNQLIPPNAQVK3+ATVFLNPAAC(UniMod:4)K2+EQPVFAMTGLR2+GDFITIGSR2+GETVPLDVLQIK2+IPIGFIPLGETSSLSHTLFAESGNK3+REQMLTSPTQ2+VQHITDATLAIVK3+YWYLGPLK2	Q53H12	AGK	9	0.513223	0.000230443	0.00936087
P43304	P43304	GPD2	Glycerol-3-phosphate dehydrogenase, mitochondrial	GPDM_HUMAN	AADC(UniMod:4)ISEPVNR+ALEHFPMLQK+ANLLEIAPHLSAPLPIMLPVYK+C(UniMod:4)KDVLTGQEFDVR+C(UniMod:4)VINATGPFTDSVR+DDFSSGTSSR+DVLTGQEFDVR+DWSPTLYIR+ELNWDDYK+ELNWDDYKK+EYAC(UniMod:4)TAVDMISR+FLYYEMGYK+GDVLAAWSGIR+GFITIVDVQR+IVELMGR+LAFLNVQAAEEALPR+LDIEQYR+LVGAIVYYDGQHNDAR+LVSEFPYIEAEVK+LYDLVAGSNC(UniMod:4)LK+MNLAIALTAAR+NGQVELNEFLQLMSAIQK+QEQLETAR+RVPIPVDR+SADTQSISR+SEISLLPSDIDR+SEQLTDR+SMAEDTINAAVK+TAEENLD…	AADC(UniMod:4)ISEPVNR2+ALEHFPMLQK2+ALEHFPMLQK3+ANLLEIAPHLSAPLPIMLPVYK3+C(UniMod:4)KDVLTGQEFDVR2+C(UniMod:4)KDVLTGQEFDVR3+C(UniMod:4)VINATGPFTDSVR2+DDFSSGTSSR2+DVLTGQEFDVR2+DWSPTLYIR2+ELNWDDYK2+ELNWDDYKK2+EYAC(UniMod:4)TAVDMISR2+FLYYEMGYK2+GDVLAAWSGIR2+GFITIVDVQR2+IVELMGR2+LAFLNVQAAEEALPR2+LDIEQYR2+LVGAIVYYDGQHNDAR3+LVSEFPYIEAEVK2+LYDLVAGSNC(UniMod:4)LK2+MNLAIALTAAR2+NGQVELNEFLQLMSAIQK2+NGQVELNEFL…	P43304	GPD2	36	0.494867	0.00114553	0.0195237
P98194	P98194	ATP2C1	Calcium-transporting ATPase type 2C member 1	AT2C1_HUMAN	AADIGVAMGQTGTDVC(UniMod:4)K+AEYPFSSEQK+DLVPGDTVC(UniMod:4)LSVGDR+GQTLTLTQQQR+HVSSTSSSFLEV+IVEAGC(UniMod:4)VC(UniMod:4)NDAVIR+KAEYPFSSEQK+LEHTLAR+LVPPEC(UniMod:4)HC(UniMod:4)VR+MITGDSQETAVAIASR+NGSVVAMTGDGVNDAVALK+SNIAFMGTLVR+VTAPQPAATNGDLASR	AADIGVAMGQTGTDVC(UniMod:4)K2+AEYPFSSEQK2+DLVPGDTVC(UniMod:4)LSVGDR2+GQTLTLTQQQR2+HVSSTSSSFLEV2+IVEAGC(UniMod:4)VC(UniMod:4)NDAVIR2+KAEYPFSSEQK2+LEHTLAR2+LVPPEC(UniMod:4)HC(UniMod:4)VR2+MITGDSQETAVAIASR2+NGSVVAMTGDGVNDAVALK2+SNIAFMGTLVR2+VTAPQPAATNGDLASR2	P98194	ATP2C1	13	-0.560298	1.33729e-05	0.002307
Q8TDL5	Q8TDL5	BPIFB1	BPI fold-containing family B member 1	BPIB1_HUMAN	AADKLGSTQIVK+AAVAAVLSPEEFMVLLDSVLPESAHR+ALGFEAAESSLTK+DALVLTPASLWKPSSPVSQ+GDQLILNLNNISSDR+GDTIQLYLGAK+ILTQDTPEFFIDQGHAK+IQLMNSGIGWFQPDVLK+LEFDLLYPAIK+LGSTQIVK+LSFLVNALAK+LVLSDC(UniMod:4)ATSHGSLR+MDTSASGPTR+QVMNLLVPSLPNLVK+SGVPVSLVK+SSIGLINEK+VPISLSIDR	AADKLGSTQIVK2+AADKLGSTQIVK3+AAVAAVLSPEEFMVLLDSVLPESAHR3+ALGFEAAESSLTK2+DALVLTPASLWKPSSPVSQ2+GDQLILNLNNISSDR2+GDTIQLYLGAK2+ILTQDTPEFFIDQGHAK2+ILTQDTPEFFIDQGHAK3+IQLMNSGIGWFQPDVLK2+LEFDLLYPAIK2+LGSTQIVK2+LSFLVNALAK2+LVLSDC(UniMod:4)ATSHGSLR3+MDTSASGPTR2+QVMNLLVPSLPNLVK2+SGVPVSLVK2+SSIGLINEK2+VPISLSIDR2	Q8TDL5	BPIFB1	19	1.30452	0.0039128	0.0388324
O15382	O15382	BCAT2	Branched-chain-amino-acid aminotransferase, mitochondrial	BCAT2_HUMAN	AADLQLEMTQKPHK+AHEWMFPV+AWVGGVGNYK+EIQYGIR+EVFGSGTAC(UniMod:4)QVC(UniMod:4)PVHR+KPGPGEPLVFGK+LC(UniMod:4)LPSFDK+LGGNYGPTVLVQQEALK+LGGNYGPTVLVQQEALKR+PVLIGNEPSLGVSQPTR+QSLLDMAQTWGEFR	AADLQLEMTQKPHK3+AHEWMFPV2+AWVGGVGNYK2+EIQYGIR2+EVFGSGTAC(UniMod:4)QVC(UniMod:4)PVHR2+EVFGSGTAC(UniMod:4)QVC(UniMod:4)PVHR3+KPGPGEPLVFGK2+KPGPGEPLVFGK3+LC(UniMod:4)LPSFDK2+LGGNYGPTVLVQQEALK2+LGGNYGPTVLVQQEALKR3+PVLIGNEPSLGVSQPTR2+QSLLDMAQTWGEFR2	O15382	BCAT2	13	0.757639	0.000273075	0.00971172
Q7Z6I8	Q7Z6I8	C5orf24	UPF0461 protein C5orf24	CE024_HUMAN	AADQFDIYSSQQSK	AADQFDIYSSQQSK2	Q7Z6I8	C5orf24	1	-1.03917	0.000336797	0.0104481
P06454	P06454	PTMA	Prothymosin alpha	PTMA_HUMAN	AAEDDEDDDVDTK+AAEDDEDDDVDTKK+EVVEEAENGR+KEVVEEAENGR	AAEDDEDDDVDTK2+AAEDDEDDDVDTKK2+AAEDDEDDDVDTKK3+EVVEEAENGR2+KEVVEEAENGR3	P06454	PTMA	5	1.32297	9.12315e-05	0.00592001
P35232	P35232	PHB	Prohibitin	PHB_HUMAN	AAELIANSLATAGDGLIELR+AAIISAEGDSK+DLQNVNITLR+EFTEAVEAK+FDAGELITQR+IFTSIGEDYDER+ILFRPVASQLPR+KAAIISAEGDSK+NVPVITGSK+PIIFDC(UniMod:4)R+PVASQLPR+QVAQQEAER+QVSDDLTER+VLPSITTEILK	AAELIANSLATAGDGLIELR2+AAELIANSLATAGDGLIELR3+AAIISAEGDSK2+DLQNVNITLR2+EFTEAVEAK2+FDAGELITQR2+IFTSIGEDYDER2+ILFRPVASQLPR3+KAAIISAEGDSK2+NVPVITGSK2+PIIFDC(UniMod:4)R2+PVASQLPR2+QVAQQEAER2+QVSDDLTER2+VLPSITTEILK2	P35232	PHB	15	0.589677	0.000316733	0.0101637
P26006	P26006	ITGA3	Integrin alpha-3	ITA3_HUMAN	AAFVSEQQQK+EAGNPGSLFGYSVALHR+GNSYMIQR+LQSFFGGTVMGESGMK+QLDPGGGQGPPPVTLAAAK+SETVLTC(UniMod:4)ATGR+TVEDVGSPLK+VYIYHSSSK+YLLLAGAPR+YTQVLWSGSEDQR+YTQVLWSGSEDQRR	AAFVSEQQQK2+EAGNPGSLFGYSVALHR3+GNSYMIQR2+LQSFFGGTVMGESGMK2+QLDPGGGQGPPPVTLAAAK2+SETVLTC(UniMod:4)ATGR2+TVEDVGSPLK2+VYIYHSSSK2+YLLLAGAPR2+YTQVLWSGSEDQR2+YTQVLWSGSEDQRR3	P26006	ITGA3	11	-0.762268	0.000217203	0.00916735
P52758	P52758	RIDA	2-iminobutanoate/2-iminopropanoate deaminase	RIDA_HUMAN	AAGC(UniMod:4)DFTNVVK+APGAIGPYSQAVLVDR	AAGC(UniMod:4)DFTNVVK2+APGAIGPYSQAVLVDR2	P52758	RIDA	2	1.368	1.70827e-05	0.00246584
Q9BQ69	Q9BQ69	MACROD1	ADP-ribose glycohydrolase MACROD1	MACD1_HUMAN	AAGPLLTDEC(UniMod:4)R+LPHYFPVA+VDLSTSTDWK	AAGPLLTDEC(UniMod:4)R2+LPHYFPVA2+VDLSTSTDWK2	Q9BQ69	MACROD1	3	1.16218	0.000949952	0.017342
Q9H0N5	Q9H0N5	PCBD2	Pterin-4-alpha-carbinolamine dehydratase 2	PHS2_HUMAN	AAGWSELSER+NQAILDLK	AAGWSELSER2+NQAILDLK2	Q9H0N5	PCBD2	2	0.647126	0.00155976	0.0224753
Q8NB49	Q8NB49	ATP11C	Phospholipid-transporting ATPase IG	AT11C_HUMAN	AAIEC(UniMod:4)EQPQPDLYK+EIAPDDYER+SLGPENLLLK	AAIEC(UniMod:4)EQPQPDLYK2+EIAPDDYER2+SLGPENLLLK2	Q8NB49	ATP11C	3	-0.589334	0.00111496	0.0192144
P15428	P15428	HPGD	15-hydroxyprostaglandin dehydrogenase [NAD(+)]	PGDH_HUMAN	AALDEQFEPQK+AFAEALLLK+LDILVNNAGVNNEK+VALVTGAAQGIGR	AALDEQFEPQK2+AFAEALLLK2+LDILVNNAGVNNEK2+VALVTGAAQGIGR2	P15428	HPGD	4	1.62685	0.000247951	0.0095313
P18206	P18206	VCL	Vinculin	VINC_HUMAN	AANFENHSGK+AAVHLEGK+AGEVINQPMMMAAR+AIPDLTAPVAAVQAAVSNLVR+ALASIDSK+ALIQC(UniMod:4)AK+AQQVSQGLDVLTAK+AVAGNISDPGLQK+DMPPAFIK+DPSASPGDAGEQAIR+EAEAASIK+ELLPVLISAMK+ELTPQVVSAAR+ETVQTTEDQILK+ETVQTTEDQILKR+EVENSEDPKFR+GILSGTSDLLLTFDEAEVR+GNDIIAAAK+GQGSSPVAMQK+IAELC(UniMod:4)DDPK+IAELC(UniMod:4)DDPKER+IPTISTQLK+KIAELC(UniMod:4)DDPK+KLEAMTNSK+LANVMMGPYR+LLAVAATAPPDAPNR+LLAVAATAPPDAPNREEVFDER+LVQAAQMLQSDPYS…	AANFENHSGK2+AAVHLEGK2+AGEVINQPMMMAAR2+AIPDLTAPVAAVQAAVSNLVR2+AIPDLTAPVAAVQAAVSNLVR3+ALASIDSK2+ALIQC(UniMod:4)AK2+AQQVSQGLDVLTAK2+AVAGNISDPGLQK2+DMPPAFIK2+DPSASPGDAGEQAIR2+EAEAASIK2+ELLPVLISAMK2+ELTPQVVSAAR2+ETVQTTEDQILK2+ETVQTTEDQILKR2+ETVQTTEDQILKR3+EVENSEDPKFR2+EVENSEDPKFR3+GILSGTSDLLLTFDEAEVR2+GNDIIAAAK2+GQGSSPVAMQK2+IAELC(UniMod:4)DDPK2+IAELC(UniMod:4)DDPKER3+IPTISTQLK2+KIAELC(UniMod:4)DDPK2+…	P18206	VCL	56	-0.468493	0.000940792	0.0173175
P08574	P08574	CYC1	Cytochrome c1, heme protein, mitochondrial	CY1_HUMAN	AANNGALPPDLSYIVR+DVC(UniMod:4)TFLR+HLVGVC(UniMod:4)YTEDEAK+LAYRPPK+LFDYFPK+WASEPEHDHR+WASEPEHDHRK	AANNGALPPDLSYIVR2+DVC(UniMod:4)TFLR2+HLVGVC(UniMod:4)YTEDEAK2+LAYRPPK2+LFDYFPK2+WASEPEHDHR2+WASEPEHDHR3+WASEPEHDHRK2	P08574	CYC1	8	0.618405	0.00175552	0.0241571
Q8NF37	Q8NF37	LPCAT1	Lysophosphatidylcholine acyltransferase 1	PCAT1_HUMAN	AAPASSAGASDAR+GLGLKPEK+NPALYASNVR+NPFVHELR+TLDTIQLAFK	AAPASSAGASDAR2+GLGLKPEK2+NPALYASNVR2+NPFVHELR2+TLDTIQLAFK2	Q8NF37	LPCAT1	5	-0.910751	0.00198352	0.0256949
Q9HAF1	Q9HAF1	MEAF6	Chromatin modification-related protein MEAF6	EAF6_HUMAN	AAPPQIPDTR	AAPPQIPDTR2	Q9HAF1	MEAF6	1	-0.626607	0.00488978	0.044435
P35914	P35914	HMGCL	Hydroxymethylglutaryl-CoA lyase, mitochondrial	HMGCL_HUMAN	AAQSANISVR+EVVIFGAASELFTK+FPGINYPVLTPNLK+GFEAAVAAGAK+GYVSC(UniMod:4)ALGC(UniMod:4)PYEGK+KNINC(UniMod:4)SIEESFQR+LLEAGNFIC(UniMod:4)QALNR+NINC(UniMod:4)SIEESFQR+NIVSTPVK+WVPQMGDHTEVLK	AAQSANISVR2+EVVIFGAASELFTK2+FPGINYPVLTPNLK2+GFEAAVAAGAK2+GYVSC(UniMod:4)ALGC(UniMod:4)PYEGK2+KNINC(UniMod:4)SIEESFQR3+LLEAGNFIC(UniMod:4)QALNR2+NINC(UniMod:4)SIEESFQR2+NIVSTPVK2+WVPQMGDHTEVLK3	P35914	HMGCL	10	0.667711	0.000298815	0.00997616
Q16787	Q16787	LAMA3	Laminin subunit alpha-3	LAMA3_HUMAN	AASASESALQTVIK+APVYLGSPPSGKPK+ELTDLNQEFETLQEK+ESQLLLNR+LAASLNEAR+LVFALGTDGK+QISGTDGEGNNVPSGDFSR+SQFAVDMQTTSSR+VTASMDSGAGGTSTSVTPK+VWQDAC(UniMod:4)SPLPK	AASASESALQTVIK2+APVYLGSPPSGKPK2+ELTDLNQEFETLQEK2+ESQLLLNR2+LAASLNEAR2+LVFALGTDGK2+QISGTDGEGNNVPSGDFSR2+SQFAVDMQTTSSR2+VTASMDSGAGGTSTSVTPK2+VWQDAC(UniMod:4)SPLPK2	Q16787	LAMA3	10	-0.916647	0.00402721	0.0395125
Q99766	Q99766	DMAC2L	ATP synthase subunit s, mitochondrial	ATP5S_HUMAN	AASEWLLR+DYNHLPTGPLDK+LSQLENLQK+TALPSLELK	AASEWLLR2+DYNHLPTGPLDK2+LSQLENLQK2+TALPSLELK2	Q99766	DMAC2L	4	0.799618	0.000526131	0.0130573
Q96N66	Q96N66	MBOAT7	Lysophospholipid acyltransferase 7	MBOA7_HUMAN	AASLEYDYETIR+AASQPTSLAPEK+AGGGPTLQC(UniMod:4)PPPSSPEK+EDAFYARPLPAR+KAASQPTSLAPEK+NIDC(UniMod:4)YSTDFC(UniMod:4)VR+TYLDWLEQPFPGAVPSLR	AASLEYDYETIR2+AASQPTSLAPEK2+AGGGPTLQC(UniMod:4)PPPSSPEK2+EDAFYARPLPAR3+KAASQPTSLAPEK2+NIDC(UniMod:4)YSTDFC(UniMod:4)VR2+TYLDWLEQPFPGAVPSLR2	Q96N66	MBOAT7	7	-0.589517	0.0043727	0.0417384
Q9HCC0	Q9HCC0	MCCC2	Methylcrotonoyl-CoA carboxylase beta chain, mitochondrial	MCCB_HUMAN	AATGEEVSAEDLGGADLHC(UniMod:4)R+AQEIAMQNR+EYEAEGIAK+FEEEGNPYYSSAR+GGAYYPVTVK+GTHFVQLC(UniMod:4)C(UniMod:4)QR+IFGYPVGIVGNNGVLFSESAK+ISVMGGEQAANVLATITK+KFEEEGNPYYSSAR+KQGTIFLAGPPLVK+LPC(UniMod:4)IYLVDSGGAYLPR+QADVFPDRDHFGR+QFSSADEAALK+QFSSADEAALKEPIIK+QGTIFLAGPPLVK+TDFGIFR+VSGVEC(UniMod:4)MIIANDATVK+VWDDGIIDPADTR	AATGEEVSAEDLGGADLHC(UniMod:4)R2+AATGEEVSAEDLGGADLHC(UniMod:4)R3+AQEIAMQNR2+EYEAEGIAK2+FEEEGNPYYSSAR2+GGAYYPVTVK2+GTHFVQLC(UniMod:4)C(UniMod:4)QR3+IFGYPVGIVGNNGVLFSESAK2+ISVMGGEQAANVLATITK2+KFEEEGNPYYSSAR2+KFEEEGNPYYSSAR3+KQGTIFLAGPPLVK3+LPC(UniMod:4)IYLVDSGGAYLPR2+QADVFPDRDHFGR3+QFSSADEAALK2+QFSSADEAALKEPIIK3+QGTIFLAGPPLVK2+TDFGIFR2+VSGVEC(UniMod:4)MIIANDATVK2+VWDDGIIDPADTR2	Q9HCC0	MCCC2	20	0.497644	0.00269702	0.0305929
P80303	P80303	NUCB2	Nucleobindin-2	NUCB2_HUMAN	AATSDLEHYDK+ADIEEIK+EHVMNEVDTNKDR+ELDLVSHHVR+EVWEETDGLDPNDFDPK+LDSLQDIGMDHQALLK+LVTLEEFLK+NEEDDMVEMEEER+QVIDVLETDK+VQNIHPVESAK	AATSDLEHYDK2+AATSDLEHYDK3+ADIEEIK2+EHVMNEVDTNKDR2+EHVMNEVDTNKDR3+ELDLVSHHVR3+EVWEETDGLDPNDFDPK2+LDSLQDIGMDHQALLK3+LVTLEEFLK2+NEEDDMVEMEEER2+QVIDVLETDK2+VQNIHPVESAK2+VQNIHPVESAK3	P80303	NUCB2	13	1.1726	5.4504e-06	0.00167612
P13804	P13804	ETFA	Electron transfer flavoprotein subunit alpha, mitochondrial	ETFA_HUMAN	AAVDAGFVPNDMQVGQTGK+ASSTSPVEISEWLDQK+DPEAPIFQVADYGIVADLFK+GLLPEELTPLILATQK+GTSFDAAATSGGSASSEK+LEVAPISDIIAIK+LGGEVSC(UniMod:4)LVAGTK+SDRPELTGAK+SPDTFVR+VAQDLC(UniMod:4)K+VLVAQHDVYK+VVPEMTEILK	AAVDAGFVPNDMQVGQTGK2+ASSTSPVEISEWLDQK2+DPEAPIFQVADYGIVADLFK3+GLLPEELTPLILATQK2+GLLPEELTPLILATQK3+GTSFDAAATSGGSASSEK2+LEVAPISDIIAIK2+LGGEVSC(UniMod:4)LVAGTK2+SDRPELTGAK2+SPDTFVR2+VAQDLC(UniMod:4)K2+VLVAQHDVYK2+VVPEMTEILK2	P13804	ETFA	13	0.584231	0.000689227	0.0150037
P51649	P51649	ALDH5A1	Succinate-semialdehyde dehydrogenase, mitochondrial	SSDH_HUMAN	AAYEAFC(UniMod:4)R+EVGEAIC(UniMod:4)TDPLVSK+GIHDAFVK+ILLHHAANSVK+ISFTGSTTTGK+LAGLSAALLR+NTGQTC(UniMod:4)VC(UniMod:4)SNQFLVQR+VAEQLEVGMVGVNEGLISSVEC(UniMod:4)PFGGVK+VGNGFEEGTTQGPLINEK+VSMELGGLAPFIVFDSANVDQAVAGAMASK	AAYEAFC(UniMod:4)R2+EVGEAIC(UniMod:4)TDPLVSK2+GIHDAFVK2+ILLHHAANSVK3+ISFTGSTTTGK2+LAGLSAALLR2+NTGQTC(UniMod:4)VC(UniMod:4)SNQFLVQR2+VAEQLEVGMVGVNEGLISSVEC(UniMod:4)PFGGVK3+VGNGFEEGTTQGPLINEK2+VSMELGGLAPFIVFDSANVDQAVAGAMASK3	P51649	ALDH5A1	10	0.761478	0.000676528	0.0150037
P22695	P22695	UQCRC2	Cytochrome b-c1 complex subunit 2, mitochondrial	QCR2_HUMAN	AAYNQVK+ATAAPAGAPPQPQDLEFTK+ENMAYTVEC(UniMod:4)LR+GSNTTSHLHQAVAK+KFVSGQK+LPNGLVIASLENYSPVSR+LTSSLTTK+NALANPLYC(UniMod:4)PDYR+QVAEQFLNMR+RGSNTTSHLHQAVAK+RWEVADLQPQLK+SMAASGNLGHTPFVDEL+TIAQGNLSNTDVQAAK+WEVADLQPQLK+YEDFSNLGTTHLLR	AAYNQVK2+ATAAPAGAPPQPQDLEFTK2+ENMAYTVEC(UniMod:4)LR2+GSNTTSHLHQAVAK2+GSNTTSHLHQAVAK3+KFVSGQK2+LPNGLVIASLENYSPVSR2+LTSSLTTK2+NALANPLYC(UniMod:4)PDYR2+QVAEQFLNMR2+RGSNTTSHLHQAVAK4+RWEVADLQPQLK3+SMAASGNLGHTPFVDEL2+TIAQGNLSNTDVQAAK2+WEVADLQPQLK2+YEDFSNLGTTHLLR2+YEDFSNLGTTHLLR3	P22695	UQCRC2	17	0.691765	0.000107858	0.00637237
Q14847	Q14847	LASP1	LIM and SH3 domain protein 1	LASP1_HUMAN	AC(UniMod:4)FHC(UniMod:4)ETC(UniMod:4)K+EPAAPVSIQR+GFSVVADTPELQR+GKGFSVVADTPELQR+IVYPTEK+KPYC(UniMod:4)NAHYPK+LKQQSELQSQVR+MGPSGGEGMEPER+MGPSGGEGMEPERR+QQSELQSQVR+QSFTMVADTPENLR+TQDQISNIK+YHEEFEK+YKEEFEK	AC(UniMod:4)FHC(UniMod:4)ETC(UniMod:4)K2+EPAAPVSIQR2+GFSVVADTPELQR2+GKGFSVVADTPELQR3+IVYPTEK2+KPYC(UniMod:4)NAHYPK2+KPYC(UniMod:4)NAHYPK3+LKQQSELQSQVR2+LKQQSELQSQVR3+MGPSGGEGMEPER2+MGPSGGEGMEPERR2+MGPSGGEGMEPERR3+QQSELQSQVR2+QSFTMVADTPENLR2+TQDQISNIK2+YHEEFEK2+YKEEFEK2	Q14847	LASP1	17	-0.578752	0.00119258	0.0198473
P11498	P11498	PC	Pyruvate carboxylase, mitochondrial	PYC_HUMAN	AC(UniMod:4)TELGIR+ADEAYLIGR+ADFAQAC(UniMod:4)QDAGVR+AEAEAQAEELSFPR+ALAVSDLNR+DAHQSLLATR+EGPEGFAR+ELIPNIPFQMLLR+EMHFHPK+ENGMDVFR+ENNVDAVHPGYGFLSER+FIGPSPEVVR+FLYEC(UniMod:4)PWR+GANAVGYTNYPDNVVFK+GQIGAPMPGK+GTPLDTEVPMER+IAEEFEVELER+IAPYVAHNFSK+LFLQGPK+QKADEAYLIGR+SGEGMGIR+SLPDLGLR+TSTAPAASPNVR+TVAIYSEQDTGQMHR+VFDYSEYWEGAR+VTTEDPAR+VVEIAPAAHLDPQLR+VVHSYEELEENYTR+YSLQYYMGLAEELVR	AC(UniMod:4)TELGIR2+ADEAYLIGR2+ADFAQAC(UniMod:4)QDAGVR2+AEAEAQAEELSFPR2+ALAVSDLNR2+DAHQSLLATR2+EGPEGFAR2+ELIPNIPFQMLLR2+EMHFHPK2+ENGMDVFR2+ENNVDAVHPGYGFLSER3+FIGPSPEVVR2+FLYEC(UniMod:4)PWR2+GANAVGYTNYPDNVVFK2+GQIGAPMPGK2+GTPLDTEVPMER2+IAEEFEVELER2+IAPYVAHNFSK3+LFLQGPK2+QKADEAYLIGR2+QKADEAYLIGR3+SGEGMGIR2+SLPDLGLR2+TSTAPAASPNVR2+TVAIYSEQDTGQMHR2+TVAIYSEQDTGQMHR3+VFDYSEYWEGAR2+VTTEDPAR2+VVEIAPAAHLD…	P11498	PC	32	0.774789	0.00108998	0.019053
Q9BYX2	Q9BYX2	TBC1D2	TBC1 domain family member 2A	TBD2A_HUMAN	ADAEEGIFEIK+ALEAAQQEK+AVSEGC(UniMod:4)ASEDEVEGEA+ESLAHTASLR+LQEALGDEASEC(UniMod:4)SELLR+QIELDLNR+QNNTFPFFSEGITR+RVEALEQER+TPPGLVGVAAALQPFPALQNISLK+VWDAFLYEGTK+WAALGDLVPSAELK+YALAIFK	ADAEEGIFEIK2+ALEAAQQEK2+AVSEGC(UniMod:4)ASEDEVEGEA2+ESLAHTASLR2+LQEALGDEASEC(UniMod:4)SELLR2+QIELDLNR2+QNNTFPFFSEGITR2+RVEALEQER2+TPPGLVGVAAALQPFPALQNISLK3+VWDAFLYEGTK2+WAALGDLVPSAELK2+YALAIFK2	Q9BYX2	TBC1D2	12	-0.76732	2.96982e-05	0.00298564
P08758	P08758	ANXA5	Annexin A5	ANXA5_HUMAN	ADAETLRK+DLLDDLK+DPDAGIDEAQVEQDAQALFQAGELK+ETSGNLEQLLLAVVK+FITIFGTR+GAGTDDHTLIR+GLGTDEESILTLLTSR+GTVTDFPGFDER+LYDAYELK+NFATSLYSMIK+QEISAAFK+QVYEEEYGSSLEDDVVGDTSGYYQR+SEIDLFNIR+SEIDLFNIRK+VLTEIIASR+WGTDEEK+YMTISGFQIEETIDR	ADAETLRK2+DLLDDLK2+DPDAGIDEAQVEQDAQALFQAGELK3+ETSGNLEQLLLAVVK2+ETSGNLEQLLLAVVK3+FITIFGTR2+GAGTDDHTLIR2+GLGTDEESILTLLTSR2+GTVTDFPGFDER2+LYDAYELK2+NFATSLYSMIK2+QEISAAFK2+QVYEEEYGSSLEDDVVGDTSGYYQR3+SEIDLFNIR2+SEIDLFNIRK3+VLTEIIASR2+WGTDEEK2+YMTISGFQIEETIDR2	P08758	ANXA5	18	-0.916048	0.00267211	0.0304836
P49411	P49411	TUFM	Elongation factor Tu, mitochondrial	EFTU_HUMAN	ADAVQDSEMVELVELEIR+AEAGDNLGALVR+DLEKPFLLPVEAVYSVPGR+EHLLLAR+ELAMPGEDLK+ELLTEFGYK+GDEC(UniMod:4)ELLGHSK+GEETPVIVGSALC(UniMod:4)ALEGR+GEETPVIVGSALC(UniMod:4)ALEGRDPELGLK+GITINAAHVEYSTAAR+GTVVTGTLER+IILPPEK+IILPPEKELAMPGEDLK+ILAEGGGAK+KGDEC(UniMod:4)ELLGHSK+KYEEIDNAPEER+LLDAVDTYIPVPAR+QIGVEHVVVYVNK+QPMILEK+TIGTGLVTNTLAMTEEEK+TTLTAAITK+TVVTGIEMFHK+VEAQVYILSK+YEEIDNAPEER	ADAVQDSEMVELVELEIR2+ADAVQDSEMVELVELEIR3+AEAGDNLGALVR2+DLEKPFLLPVEAVYSVPGR2+EHLLLAR2+ELAMPGEDLK2+ELLTEFGYK2+GDEC(UniMod:4)ELLGHSK2+GEETPVIVGSALC(UniMod:4)ALEGR2+GEETPVIVGSALC(UniMod:4)ALEGRDPELGLK3+GITINAAHVEYSTAAR2+GITINAAHVEYSTAAR3+GTVVTGTLER2+IILPPEK2+IILPPEKELAMPGEDLK3+ILAEGGGAK2+KGDEC(UniMod:4)ELLGHSK3+KYEEIDNAPEER2+KYEEIDNAPEER3+LLDAVDTYIPVPAR2+QIGVEHVVVYVNK3+QPMILEK2+TIGTGLVTNTLAMTEEEK2+TTL…	P49411	TUFM	27	0.504339	0.00442951	0.041941
Q9NS00	Q9NS00	C1GALT1	Glycoprotein-N-acetylgalactosamine 3-beta-galactosyltransferase 1	C1GLT_HUMAN	ADDDTYVILDNLR+C(UniMod:4)MEIMNVEAGDSR+QGYMSGGAGYVLSK+VDTQPNVLHNDPHAR+YDPEEPIYFGR+YQPTLPER	ADDDTYVILDNLR2+C(UniMod:4)MEIMNVEAGDSR2+QGYMSGGAGYVLSK2+VDTQPNVLHNDPHAR3+YDPEEPIYFGR2+YQPTLPER2	Q9NS00	C1GALT1	6	-0.536596	0.000152028	0.00780235
O95202	O95202	LETM1	Mitochondrial proton/calcium exchanger protein	LETM1_HUMAN	ADDKLIAEEGVDSLNVK+AEKEVAEVK+ALGVTEDR+AMYLPDTLSPADQLK+DFSVFFQK+EKEELELLK+ELQAAC(UniMod:4)R+ETGERPSNEEIMR+FLQDTIEEMALK+KLEEGGPVYSPPAEVVVK+LAPANGMPTGENVISVAELINAMK+LEEGGPVYSPPAEVVVK+LIAEEGVDSLNVK+LLELQSIGTNNFLR+LLWIDTK+LTSLAAALDENKDGK+SEVAKDFEPER+STLQTLPEIVAK+TGEEKYVEESK+VAEVEGEQVDNK+VKLELAK+VNIDDLVK+VQQMIGQIDGLISQLEMDQQAGK	ADDKLIAEEGVDSLNVK2+ADDKLIAEEGVDSLNVK3+AEKEVAEVK2+ALGVTEDR2+AMYLPDTLSPADQLK2+DFSVFFQK2+EKEELELLK2+ELQAAC(UniMod:4)R2+ETGERPSNEEIMR2+ETGERPSNEEIMR3+FLQDTIEEMALK2+KLEEGGPVYSPPAEVVVK2+KLEEGGPVYSPPAEVVVK3+LAPANGMPTGENVISVAELINAMK3+LEEGGPVYSPPAEVVVK2+LIAEEGVDSLNVK2+LLELQSIGTNNFLR2+LLWIDTK2+LTSLAAALDENKDGK2+LTSLAAALDENKDGK3+SEVAKDFEPER2+STLQTLPEIVAK2+TGEEKYVEESK2+VAEVEGEQVDNK2+VKLELAK2+VNIDDLVK2+VQQMIGQ…	O95202	LETM1	27	0.688148	0.00432383	0.0415507
Q9H074	Q9H074	PAIP1	Polyadenylate-binding protein-interacting protein 1	PAIP1_HUMAN	ADILQVGLR+FC(UniMod:4)LESER+GKMDMEEIIQR+IENVVLDANC(UniMod:4)SR+LTGSVLEDAWK+MDMEEIIQR+VHATSTYR+YQELLER	ADILQVGLR2+FC(UniMod:4)LESER2+GKMDMEEIIQR2+IENVVLDANC(UniMod:4)SR2+LTGSVLEDAWK2+MDMEEIIQR2+VHATSTYR2+YQELLER2	Q9H074	PAIP1	8	-0.490613	0.000382069	0.0109496
P06576	P06576	ATP5F1B	ATP synthase subunit beta, mitochondrial	ATPB_HUMAN	ADKLAEEHSS+AHGGYSVFAGVGER+AIAELGIYPAVDPLDSTSR+DQEGQDVLLFIDNIFR+EGNDLYHEMIESGVINLK+FTQAGSEVSALLGR+IGLFGGAGVGK+IMDPNIVGSEHYDVAR+IMNVIGEPIDER+IMNVIGEPIDERGPIK+IPSAVGYQPTLATDMGTMQER+IPVGPETLGR+LVLEVAQHLGESTVR+LVPLKETIK+QFAPIHAEAPEFMEMSVEQEILVTGIK+SLQDIIAILGMDELSEEDK+TIAMDGTEGLVR+VALVYGQMNEPPGAR+VLDSGAPIK+VLDSGAPIKIPVGPETLGR+VVDLLAPYAK	ADKLAEEHSS2+AHGGYSVFAGVGER2+AHGGYSVFAGVGER3+AIAELGIYPAVDPLDSTSR2+DQEGQDVLLFIDNIFR2+EGNDLYHEMIESGVINLK3+FTQAGSEVSALLGR2+IGLFGGAGVGK2+IMDPNIVGSEHYDVAR2+IMDPNIVGSEHYDVAR3+IMNVIGEPIDER2+IMNVIGEPIDERGPIK3+IPSAVGYQPTLATDMGTMQER3+IPVGPETLGR2+LVLEVAQHLGESTVR3+LVPLKETIK2+QFAPIHAEAPEFMEMSVEQEILVTGIK3+SLQDIIAILGMDELSEEDK2+TIAMDGTEGLVR2+VALVYGQMNEPPGAR2+VLDSGAPIK2+VLDSGAPIKIPVGPETLGR2+VLDSGAPIKIPVGPETLGR3+VV…	P06576	ATP5F1B	24	0.558561	8.90792e-05	0.00583387
Q5TAA0	Q5TAA0	TTC22	Tetratricopeptide repeat protein 22	TTC22_HUMAN	ADLEEVVR+ALGYGQQIPMEEK+GHTDEVLGLAR+LLFETMER+MGLGGMPDR	ADLEEVVR2+ALGYGQQIPMEEK2+GHTDEVLGLAR2+LLFETMER2+MGLGGMPDR2	Q5TAA0	TTC22	5	0.695378	0.00180899	0.0246573
P99999	P99999	CYCS	Cytochrome c	CYC_HUMAN	ADLIAYLK+GIIWGEDTLMEYLENPK+KTGQAPGYSYTAANK+KYIPGTK+MIFVGIK+MIFVGIKK+TGPNLHGLFGR+TGQAPGYSYTAANK	ADLIAYLK2+GIIWGEDTLMEYLENPK2+GIIWGEDTLMEYLENPK3+KTGQAPGYSYTAANK2+KTGQAPGYSYTAANK3+KYIPGTK2+MIFVGIK2+MIFVGIKK2+TGPNLHGLFGR2+TGQAPGYSYTAANK2	P99999	CYCS	10	0.617565	0.000119976	0.00689169
P50453	P50453	SERPINB9	Serpin B9	SPB9_HUMAN	ADLSAMSAER+AFQSLLTEVNK+AGTQYLLR+ANSILFC(UniMod:4)GR+AQLLELPYAR+ELSLLVLLPDDGVELSTVEK+HINTWVSK+IEELLPGSSIDAETR+LAHVGEVR+LQEDYDMESVLR+STEVEVLLPK+WNEPFDETYTR	ADLSAMSAER2+AFQSLLTEVNK2+AGTQYLLR2+ANSILFC(UniMod:4)GR2+AQLLELPYAR2+ELSLLVLLPDDGVELSTVEK2+HINTWVSK2+IEELLPGSSIDAETR2+LAHVGEVR2+LQEDYDMESVLR2+STEVEVLLPK2+WNEPFDETYTR2	P50453	SERPINB9	12	-1.1973	1.58482e-05	0.00246584
P31930	P31930	UQCRC1	Cytochrome b-c1 complex subunit 1, mitochondrial	QCR1_HUMAN	ADLTEYLSTHYK+EHTAYYIK+EMQENDASMR+EVESMGAHLNAYSTR+IAEVDASVVR+IPLAEWESR+LC(UniMod:4)TSATESEVAR+MVLAAAGGVEHQQLLDLAQK+NALVSHLDGTTPVC(UniMod:4)EDIGR+NRPGSALEK+RIPLAEWESR+SGMFWLR+SLLTYGR	ADLTEYLSTHYK3+EHTAYYIK2+EMQENDASMR2+EVESMGAHLNAYSTR2+EVESMGAHLNAYSTR3+IAEVDASVVR2+IPLAEWESR2+LC(UniMod:4)TSATESEVAR2+MVLAAAGGVEHQQLLDLAQK3+NALVSHLDGTTPVC(UniMod:4)EDIGR2+NRPGSALEK2+RIPLAEWESR2+SGMFWLR2+SLLTYGR2	P31930	UQCRC1	14	0.860175	0.000120821	0.00689169
Q86X52	Q86X52	CHSY1	Chondroitin sulfate synthase 1	CHSS1_HUMAN	ADMQILPVSGEFSR+LVPFQLPGSK	ADMQILPVSGEFSR2+LVPFQLPGSK2	Q86X52	CHSY1	2	-0.642245	0.00171081	0.0237365
Q9NPH2	Q9NPH2	ISYNA1	Inositol-3-phosphate synthase 1	INO1_HUMAN	ADNLIPGSR+APLVPPGSPVVNALFR+AQQLEQIR+PSVYIPEFIAANQSAR+SC(UniMod:4)IENILR+VFVGGDDFK+VGPVAATYPMLNK+YVPYVGDSK+YVPYVGDSKR	ADNLIPGSR2+APLVPPGSPVVNALFR2+AQQLEQIR2+PSVYIPEFIAANQSAR2+PSVYIPEFIAANQSAR3+SC(UniMod:4)IENILR2+VFVGGDDFK2+VGPVAATYPMLNK2+YVPYVGDSK2+YVPYVGDSKR2	Q9NPH2	ISYNA1	10	-0.951879	3.86668e-06	0.00143942
O75891	O75891	ALDH1L1	Cytosolic 10-formyltetrahydrofolate dehydrogenase	AL1L1_HUMAN	ADPLGLEAEK+ADPLGLEAEKDGVPVFK+AGLILFGNDDK+EC(UniMod:4)EVLPDDTVSTLYNR+EESFGPVMIISR+EGATLVC(UniMod:4)GGNQVPR+EGHEVVGVFTVPDKDGK+FADGDLDAVLSR+FAELTLK+GAASSVLELTEAELVTAEAVR+GNDKVPGAWTEAC(UniMod:4)EQK+GQALPDVVAK+GVVNVLPGSGSLVGQR+IGFTGSTEVGK+LFVEDSIHDEFVR+LQAGTVFVNTYNK+LSDHPDVR+MILASNFFK+TDVAAPFGGFK+THVGMSIQTFR+VLEVEDSTDFFK+VVEEVRK	ADPLGLEAEK2+ADPLGLEAEKDGVPVFK3+AGLILFGNDDK2+EC(UniMod:4)EVLPDDTVSTLYNR2+EESFGPVMIISR2+EGATLVC(UniMod:4)GGNQVPR2+EGHEVVGVFTVPDKDGK3+FADGDLDAVLSR2+FAELTLK2+GAASSVLELTEAELVTAEAVR2+GAASSVLELTEAELVTAEAVR3+GNDKVPGAWTEAC(UniMod:4)EQK3+GQALPDVVAK2+GVVNVLPGSGSLVGQR2+IGFTGSTEVGK2+LFVEDSIHDEFVR3+LQAGTVFVNTYNK2+LSDHPDVR2+MILASNFFK2+TDVAAPFGGFK2+THVGMSIQTFR2+VLEVEDSTDFFK2+VVEEVRK2	O75891	ALDH1L1	23	0.635733	0.00343612	0.0355837
P46199	P46199	MTIF2	Translation initiation factor IF-2, mitochondrial	IF2M_HUMAN	ADPNGPVEGTVIESFTDK+DAQVPIILAVNK+DSNVLSVIIK+GAQVTDIVVLVVAADDGVMK+LMFDENGK+LVEDLQEELSSR+QTVESIQHAK+RPQADPALLTPR+TIDEAYPSMPVGITGWR	ADPNGPVEGTVIESFTDK2+DAQVPIILAVNK2+DSNVLSVIIK2+GAQVTDIVVLVVAADDGVMK3+LMFDENGK2+LVEDLQEELSSR2+QTVESIQHAK2+RPQADPALLTPR3+TIDEAYPSMPVGITGWR2	P46199	MTIF2	9	0.626058	0.000690133	0.0150037
Q5T5Y3	Q5T5Y3	CAMSAP1	Calmodulin-regulated spectrin-associated protein 1	CAMP1_HUMAN	ADVVPQQADPEFPR+AEAAPPLRPEHFAK+ESVPVEEPLR+EVTSMADSLYNIR+SIQGEDIPDQR+VESMEALPILSR	ADVVPQQADPEFPR2+AEAAPPLRPEHFAK3+ESVPVEEPLR2+EVTSMADSLYNIR2+SIQGEDIPDQR2+VESMEALPILSR2	Q5T5Y3	CAMSAP1	6	-0.471352	0.00152427	0.0223675
O95340	O95340	PAPSS2	Bifunctional 3'-phosphoadenosine 5'-phosphosulfate synthase 2	PAPS2_HUMAN	AEAETLPSLSITK+DDDVPLDWR+EGENPPDGFMAPK+GFTGIDSDYEKPETPER	AEAETLPSLSITK2+DDDVPLDWR2+EGENPPDGFMAPK2+GFTGIDSDYEKPETPER3	O95340	PAPSS2	4	-1.25853	1.64213e-06	0.000887795
Q9Y6G5	Q9Y6G5	COMMD10	COMM domain-containing protein 10	COMDA_HUMAN	AEAFVNTWSSMGQETVEK+AVSLINAIDTGR+ELFDFYNK+LKSPQAVLQLGVNNEDSK+SPQAVLQLGVNNEDSK+VLVEFSHK	AEAFVNTWSSMGQETVEK2+AVSLINAIDTGR2+ELFDFYNK2+LKSPQAVLQLGVNNEDSK3+SPQAVLQLGVNNEDSK2+VLVEFSHK2	Q9Y6G5	COMMD10	6	0.618631	0.000491068	0.0127444
Q99470	Q99470	SDF2	Stromal cell-derived factor 2	SDF2_HUMAN	AEAHHAEL+AMEGIFMK+EVHGMAQPSQNNYWK+LHSHDVR+LTHVNTGR	AEAHHAEL2+AMEGIFMK2+EVHGMAQPSQNNYWK2+EVHGMAQPSQNNYWK3+LHSHDVR2+LTHVNTGR2	Q99470	SDF2	6	-0.639305	9.98665e-05	0.00608927
P29966	P29966	MARCKS	Myristoylated alanine-rich C-kinase substrate	MARCS_HUMAN	AEDGATPSPSNETPK+AEDGATPSPSNETPKK+EAGEGGEAEAPAAEGGK+GEAAAERPGEAAVASSPSK+GEPAAAAAPEAGASPVEK+VNGDASPAAAESGAK	AEDGATPSPSNETPK2+AEDGATPSPSNETPKK2+EAGEGGEAEAPAAEGGK2+GEAAAERPGEAAVASSPSK2+GEAAAERPGEAAVASSPSK3+GEPAAAAAPEAGASPVEK2+VNGDASPAAAESGAK2	P29966	MARCKS	7	-1.01989	0.00051082	0.0128914
Q16831	Q16831	UPP1	Uridine phosphorylase 1	UPP1_HUMAN	AEFEQIVLGK+FVC(UniMod:4)VGGSPSR+LEGDQISSPR+LLNPNIAK+LVSYFIK+NVLSEYQQRPQR	AEFEQIVLGK2+FVC(UniMod:4)VGGSPSR2+LEGDQISSPR2+LLNPNIAK2+LVSYFIK2+NVLSEYQQRPQR3	Q16831	UPP1	6	-0.697712	0.00196113	0.0256014
P67936	P67936	TPM4	Tropomyosin alpha-4 chain	TPM4_HUMAN	AEGDVAALNR+EKAEGDVAALNR+IQALQQQADEAEDR+KIQALQQQADEAEDR+MEIQEMQLK+SLEAASEK+TIDDLEEK	AEGDVAALNR2+EKAEGDVAALNR2+IQALQQQADEAEDR2+KIQALQQQADEAEDR2+KIQALQQQADEAEDR3+MEIQEMQLK2+SLEAASEK2+TIDDLEEK2	P67936	TPM4	8	-0.831071	0.00483903	0.0442483
Q9BX68	Q9BX68	HINT2	Histidine triad nucleotide-binding protein 2, mitochondrial	HINT2_HUMAN	AEGLGDGYR+AQQATPGGAAPTIFSR	AEGLGDGYR2+AQQATPGGAAPTIFSR2	Q9BX68	HINT2	2	0.896533	0.00021856	0.00916735
Q9NVI7	Q9NVI7	ATAD3A	ATPase family AAA domain-containing protein 3A	ATD3A_HUMAN	AEGPGRGDEPSPS+AFVTDWDK+NILMYGPPGTGK+VQDAVQQHQQK	AEGPGRGDEPSPS2+AFVTDWDK2+NILMYGPPGTGK2+VQDAVQQHQQK2	Q9NVI7	ATAD3A	4	0.688974	0.00187036	0.0248425
Q96EH3	Q96EH3	MALSU1	Mitochondrial assembly of ribosomal large subunit protein 1	MASU1_HUMAN	AEGTVNEGRPESDAADHTGPK	AEGTVNEGRPESDAADHTGPK3	Q96EH3	MALSU1	1	1.14674	0.00153452	0.02239
Q16254	Q16254	E2F4	Transcription factor E2F4	E2F4_HUMAN	AEIEELQQR	AEIEELQQR2	Q16254	E2F4	1	0.908057	0.000418122	0.0114627
P19013	P19013	KRT4	Keratin, type II cytoskeletal 4	K2C4_HUMAN	AEIENIKK+DVDAAYLNK+DVDAAYLNKVELEAK+GAFSSVSMSGGAGR+GFSC(UniMod:4)GSAIVGGGK+IISTTTLNK+KQC(UniMod:4)QTLQVSVADAEQR+KQLDTLGNDK+NLEPLFETYLSVLR+QC(UniMod:4)QTLQVSVADAEQR+QLDTLGNDK+SEIAELNR+SISMSVAGSR+TAAENDFVVLK+TAAENDFVVLKK+TMQDSVEDFK+TMQDSVEDFKTK+VDSLNDEINFLK+VQFLEQQNK+VQQLQISVDQHGDNLK+WNLLQQQTTTTSSK	AEIENIKK2+DVDAAYLNK2+DVDAAYLNKVELEAK3+GAFSSVSMSGGAGR2+GFSC(UniMod:4)GSAIVGGGK2+IISTTTLNK2+KQC(UniMod:4)QTLQVSVADAEQR3+KQLDTLGNDK2+NLEPLFETYLSVLR2+QC(UniMod:4)QTLQVSVADAEQR2+QC(UniMod:4)QTLQVSVADAEQR3+QLDTLGNDK2+SEIAELNR2+SISMSVAGSR2+TAAENDFVVLK2+TAAENDFVVLKK3+TMQDSVEDFK2+TMQDSVEDFKTK2+VDSLNDEINFLK2+VQFLEQQNK2+VQQLQISVDQHGDNLK2+VQQLQISVDQHGDNLK3+WNLLQQQTTTTSSK2	P19013	KRT4	23	0.997549	0.000324279	0.0102394
O14641	O14641	DVL2	Segment polarity protein dishevelled homolog DVL-2	DVL2_HUMAN	AELAPPAPPLPPLPPER+AMAAPESGLEVR	AELAPPAPPLPPLPPER2+AMAAPESGLEVR2	O14641	DVL2	2	-1.11343	0.000281479	0.00971172
P07741	P07741	APRT	Adenine phosphoribosyltransferase	APT_HUMAN	AELEIQK+AELEIQKDALEPGQR+DALEPGQR+DISPVLKDPASFR+IDYIAGLDSR+LAPVPFFSLLQYE+SFPDFPTPGVVFR	AELEIQK2+AELEIQKDALEPGQR3+DALEPGQR2+DISPVLKDPASFR2+DISPVLKDPASFR3+IDYIAGLDSR2+LAPVPFFSLLQYE2+SFPDFPTPGVVFR2	P07741	APRT	8	0.502773	0.00452458	0.0426064
Q3KQU3	Q3KQU3	MAP7D1	MAP7 domain-containing protein 1	MA7D1_HUMAN	AELGAGAPPAVVAR+AVVQSPQVTEVL+EEPIPQEPQWSLPSK+GPTPPAMGPR+HFQQQEQER+KAVVQSPQVTEVL+LMTPTLSFLAR+PAPPQEESPSSEAK+SASASPLTPC(UniMod:4)SVTR+SSATLWNSPSR+SSQPSPTAVPASDSPPTK+TPETLLPFAEAEAFLK	AELGAGAPPAVVAR2+AVVQSPQVTEVL2+EEPIPQEPQWSLPSK2+GPTPPAMGPR2+HFQQQEQER2+KAVVQSPQVTEVL2+LMTPTLSFLAR2+PAPPQEESPSSEAK2+SASASPLTPC(UniMod:4)SVTR2+SSATLWNSPSR2+SSQPSPTAVPASDSPPTK2+TPETLLPFAEAEAFLK2	Q3KQU3	MAP7D1	12	-0.770941	3.43137e-05	0.00323601
P08581	P08581	MET	Hepatocyte growth factor receptor	MET_HUMAN	AEMRPSFSELVSR+DLAARNC(UniMod:4)MLDEK+DLGSELVR+DMYDKEYYSVHNK+EDPIVYEIHPTK+ETSIFSYR+FMQVVVSR+GDLTIANLGTSEGR+GNDIDPEAVK+ITDIGEVSQFLTEGIIMK+LNSELNIEWK+NLNSVSVPR+QAISSTVLGK+SAMC(UniMod:4)AFPIK+SEGSPLVVLPYMK+SVSPTTEMVSNESVDYR+TEFTTALQR+VFPNSAPLEGGTR+WMALESLQTQK+YVNDFFNK	AEMRPSFSELVSR3+DLAARNC(UniMod:4)MLDEK2+DLGSELVR2+DMYDKEYYSVHNK3+EDPIVYEIHPTK2+ETSIFSYR2+FMQVVVSR2+GDLTIANLGTSEGR2+GNDIDPEAVK2+ITDIGEVSQFLTEGIIMK2+LNSELNIEWK2+NLNSVSVPR2+QAISSTVLGK2+SAMC(UniMod:4)AFPIK2+SEGSPLVVLPYMK2+SVSPTTEMVSNESVDYR2+TEFTTALQR2+VFPNSAPLEGGTR2+WMALESLQTQK2+YVNDFFNK2	P08581	MET	20	-0.521875	0.00458632	0.0428521
Q9Y5Z4	Q9Y5Z4	HEBP2	Heme-binding protein 2	HEBP2_HUMAN	AEMTVFVR+APEDAGPQPGSYEIR+LNSYIQGK+NNEVWLIQK+NQEQLLTLASILR+SFDGFSSAQK+VYYTAGYNSPVK	AEMTVFVR2+APEDAGPQPGSYEIR2+LNSYIQGK2+NNEVWLIQK2+NQEQLLTLASILR2+SFDGFSSAQK2+VYYTAGYNSPVK2	Q9Y5Z4	HEBP2	7	0.545767	0.000866182	0.0170888
P08069	P08069	IGF1R	Insulin-like growth factor 1 receptor	IGF1R_HUMAN	AENGPGPGVLVLR+GNLLINIR+MYFAFNPK+NC(UniMod:4)MVAEDFTVK+TTINNEYNYR+YADGTIDIEEVTENPK	AENGPGPGVLVLR2+GNLLINIR2+MYFAFNPK2+NC(UniMod:4)MVAEDFTVK2+TTINNEYNYR2+YADGTIDIEEVTENPK2	P08069	IGF1R	6	-0.467737	0.00321616	0.0342589
Q9Y6M5	Q9Y6M5	SLC30A1	Zinc transporter 1	ZNT1_HUMAN	AENIPAVVIEIK+LDPADPENPR+NMPNKQPESSL	AENIPAVVIEIK2+LDPADPENPR2+NMPNKQPESSL2	Q9Y6M5	SLC30A1	3	-0.513719	0.00478948	0.0439948
Q9Y2G5	Q9Y2G5	POFUT2	GDP-fucose protein O-fucosyltransferase 2	OFUT2_HUMAN	AENLLHDHYGGK+IPWSEFFDLPSLNK+QDVPSLEGAVR+VFVATDAVR	AENLLHDHYGGK3+IPWSEFFDLPSLNK2+QDVPSLEGAVR2+VFVATDAVR2	Q9Y2G5	POFUT2	4	-0.934451	3.85929e-06	0.00143942
Q96DV4	Q96DV4	MRPL38	39S ribosomal protein L38, mitochondrial	RM38_HUMAN	AEQEAQAPHWWR+DLFHGATFVPR+DSHEPTYGIY+EKIDIGLPPPK+IDIGLPPPK+KQAIQELR+QDQPIDFSEDAR+TASVPLDAVR+TQQLLER+VAEGQVTC(UniMod:4)PYLPPFPAR+YRDSHEPTYGIY	AEQEAQAPHWWR2+DLFHGATFVPR2+DLFHGATFVPR3+DSHEPTYGIY2+EKIDIGLPPPK2+IDIGLPPPK2+KQAIQELR2+QDQPIDFSEDAR2+TASVPLDAVR2+TQQLLER2+VAEGQVTC(UniMod:4)PYLPPFPAR2+YRDSHEPTYGIY2	Q96DV4	MRPL38	12	0.721768	0.000147359	0.00772055
Q02218	Q02218	OGDH	2-oxoglutarate dehydrogenase, mitochondrial	ODO1_HUMAN	AEQFYC(UniMod:4)GDTEGK+AEQFYC(UniMod:4)GDTEGKK+AKPVWYAGR+DMVGQVAITR+DPAAAPATGNK+DPAAAPATGNKK+ELEQIFC(UniMod:4)QFDSK+FEEFLQR+FETPGIMQFTNEEK+FETPGIMQFTNEEKR+FGLEGC(UniMod:4)EVLIPALK+FLQMC(UniMod:4)NDDPDVLPDLK+GSLAAVAHAQSLVEAQPNVDK+IC(UniMod:4)EEAFAR+IEQLSPFPFDLLLK+LGFYGLDESDLDK+NQGYYDYVKPR+NTNAGAPPGTAYQSPLPLSR+SSENGVDYVIMGMPHR+SSFDEMLPGTHFQR+THLTELQR+TIIDKSSENGVDYVIMGMPHR+TKAEQFYC(UniMod:4)GDTEGK+T…	AEQFYC(UniMod:4)GDTEGK2+AEQFYC(UniMod:4)GDTEGKK2+AKPVWYAGR2+DMVGQVAITR2+DPAAAPATGNK2+DPAAAPATGNKK2+ELEQIFC(UniMod:4)QFDSK2+FEEFLQR2+FETPGIMQFTNEEK2+FETPGIMQFTNEEKR3+FGLEGC(UniMod:4)EVLIPALK2+FLQMC(UniMod:4)NDDPDVLPDLK2+GSLAAVAHAQSLVEAQPNVDK3+IC(UniMod:4)EEAFAR2+IEQLSPFPFDLLLK2+LGFYGLDESDLDK2+NQGYYDYVKPR3+NTNAGAPPGTAYQSPLPLSR2+SSENGVDYVIMGMPHR2+SSFDEMLPGTHFQR2+SSFDEMLPGTHFQR3+THLTELQR2+TIIDKSSENGV…	Q02218	OGDH	29	0.530507	0.00285831	0.0317119
Q9NR28	Q9NR28	DIABLO	Diablo homolog, mitochondrial	DBLOH_HUMAN	AESEQEAYLRED+LQVEEVHQLSR+MNSEEEDEVWQVIIGAR+NHIQLVK+SEPHSLSSEALMR	AESEQEAYLRED2+LQVEEVHQLSR3+MNSEEEDEVWQVIIGAR2+NHIQLVK2+SEPHSLSSEALMR2+SEPHSLSSEALMR3	Q9NR28	DIABLO	6	1.25014	1.68603e-07	0.000198755
P05165	P05165	PCCA	Propionyl-CoA carboxylase alpha chain, mitochondrial	PCCA_HUMAN	AEVNTIPGFDGVVK+AMGEQAVALAR+AQHFQENSR+EAGGNMSIQFLGTVYK+FLSDVYPDGFK+HGNALWLNER+HIEIQVLGDK+IAWDDEETR+KAEVNTIPGFDGVVK+LITYGSDR+LSQYQEPLHLPGVR+LSSQEAASSFGDDR+MADALDNYVIR+MADEAVC(UniMod:4)VGPAPTSK+SFGLPSIGR+SVHC(UniMod:4)QAGDTVGEGDLLVELE+TVAIHSDVDASSVHVK+TVQC(UniMod:4)LSR+VTEDTSSVLR+VVEEAPSIFLDAETR+VYAEDPYK	AEVNTIPGFDGVVK2+AMGEQAVALAR2+AQHFQENSR2+EAGGNMSIQFLGTVYK2+FLSDVYPDGFK2+HGNALWLNER2+HIEIQVLGDK2+IAWDDEETR2+KAEVNTIPGFDGVVK2+LITYGSDR2+LSQYQEPLHLPGVR3+LSSQEAASSFGDDR2+MADALDNYVIR2+MADEAVC(UniMod:4)VGPAPTSK2+SFGLPSIGR2+SVHC(UniMod:4)QAGDTVGEGDLLVELE2+TVAIHSDVDASSVHVK3+TVQC(UniMod:4)LSR2+VTEDTSSVLR2+VVEEAPSIFLDAETR2+VYAEDPYK2	P05165	PCCA	21	0.605356	0.000761313	0.015699
Q9NYT0	Q9NYT0	PLEK2	Pleckstrin-2	PLEK2_HUMAN	AEWIEAIK+DDTHYYIQASSK+GNVQGNLFK+SSPNMEQGSTYK+TQTSTEYFLEAC(UniMod:4)SR	AEWIEAIK2+DDTHYYIQASSK2+GNVQGNLFK2+SSPNMEQGSTYK2+TQTSTEYFLEAC(UniMod:4)SR2	Q9NYT0	PLEK2	5	-0.76861	2.57844e-05	0.00276209
Q9BZG1	Q9BZG1	RAB34	Ras-related protein Rab-34	RAB34_HUMAN	AEYWAVSSLTGENVR+DALQVAQEMK+DLSTPAQYALMEK+ENDPSSVLLFLVGSK+INSDDSNLYLTASK+VIVVGDLSVGK+VLAELPQC(UniMod:4)LR	AEYWAVSSLTGENVR2+DALQVAQEMK2+DLSTPAQYALMEK2+ENDPSSVLLFLVGSK2+INSDDSNLYLTASK2+VIVVGDLSVGK2+VLAELPQC(UniMod:4)LR2	Q9BZG1	RAB34	7	-0.656736	1.59372e-05	0.00246584
O14684	O14684	PTGES	Prostaglandin E synthase	PTGES_HUMAN	AFANPEDALR	AFANPEDALR2	O14684	PTGES	1	-0.893528	0.00078934	0.0161826
Q9Y3D9	Q9Y3D9	MRPS23	28S ribosomal protein S23, mitochondrial	RT23_HUMAN	AFDLFNPNFK+EVPQDQHLEAPADQSK+FYSVYGSGQR+LETVGSIFSR+LGETDEEKLFVETGK	AFDLFNPNFK2+EVPQDQHLEAPADQSK2+FYSVYGSGQR2+LETVGSIFSR2+LGETDEEKLFVETGK3	Q9Y3D9	MRPS23	5	0.561245	0.00183852	0.0248128
Q9UDW1	Q9UDW1	UQCR10	Cytochrome b-c1 complex subunit 9	QCR9_HUMAN	AFDQGADAIYDHINEGK+LYSLLFR	AFDQGADAIYDHINEGK2+AFDQGADAIYDHINEGK3+LYSLLFR2	Q9UDW1	UQCR10	3	0.978687	0.000629632	0.0145273
P05166	P05166	PCCB	Propionyl-CoA carboxylase beta chain, mitochondrial	PCCB_HUMAN	AFENDVDALC(UniMod:4)NLR+AYGGAYDVMSSK+C(UniMod:4)ADFGMAADK+EFFEIMPNYAK+FANPFPAAVR+GFVDDIIQPSSTR+GHENVEAAQAEYIEK+IMDQAITVGAPVIGLNDSGGAR+IQEGVESLAGYADIFLR+ISLLLDPGSFVESDMFVEHR+NIIVGFAR+NKFPGDSVVTGR+SVTNEDVTQEELGGAK+TALLGGGQR+THTTMSGVAHR+TVGIVGNQPK+VASGC(UniMod:4)LDINSSVK	AFENDVDALC(UniMod:4)NLR2+AYGGAYDVMSSK2+C(UniMod:4)ADFGMAADK2+EFFEIMPNYAK2+FANPFPAAVR2+GFVDDIIQPSSTR2+GHENVEAAQAEYIEK2+GHENVEAAQAEYIEK3+IMDQAITVGAPVIGLNDSGGAR2+IQEGVESLAGYADIFLR2+ISLLLDPGSFVESDMFVEHR3+NIIVGFAR2+NKFPGDSVVTGR2+SVTNEDVTQEELGGAK2+TALLGGGQR2+THTTMSGVAHR2+THTTMSGVAHR3+TVGIVGNQPK2+VASGC(UniMod:4)LDINSSVK2	P05166	PCCB	19	0.664257	0.000267535	0.00967825
P49189	P49189	ALDH9A1	4-trimethylaminobutyraldehyde dehydrogenase	AL9A1_HUMAN	AFEPATGR+ANDTTFGLAAGVFTR+EDEIATMEC(UniMod:4)INNGK+EILDKFTEEVVK+EVNLAVQNAK+FTEEVVK+GIKPVTLELGGK+IGDPLLEDTR+IMEMSAK+MSTGTFVVSQPLNYR+SPLIIFSDC(UniMod:4)DMNNAVK+VEPADASGTEK+VIATFTC(UniMod:4)SGEK+VLC(UniMod:4)GGDIYVPEDPK+VLC(UniMod:4)GGDIYVPEDPKLK+VSFTGSVPTGMK+VTIEYYSQLK	AFEPATGR2+ANDTTFGLAAGVFTR2+EDEIATMEC(UniMod:4)INNGK2+EILDKFTEEVVK3+EVNLAVQNAK2+FTEEVVK2+GIKPVTLELGGK2+GIKPVTLELGGK3+IGDPLLEDTR2+IMEMSAK2+MSTGTFVVSQPLNYR2+SPLIIFSDC(UniMod:4)DMNNAVK2+VEPADASGTEK2+VIATFTC(UniMod:4)SGEK2+VLC(UniMod:4)GGDIYVPEDPK2+VLC(UniMod:4)GGDIYVPEDPKLK3+VSFTGSVPTGMK2+VTIEYYSQLK2	P49189	ALDH9A1	18	0.611037	0.00182745	0.0247616
P61457	P61457	PCBD1	Pterin-4-alpha-carbinolamine dehydratase	PHS_HUMAN	AFGFMTR+AVGWNELEGR+DQLLPNLR+LSAEERDQLLPNLR	AFGFMTR2+AVGWNELEGR2+DQLLPNLR2+LSAEERDQLLPNLR3	P61457	PCBD1	4	0.691343	8.10874e-05	0.0054807
Q9H7D0	Q9H7D0	DOCK5	Dedicator of cytokinesis protein 5	DOCK5_HUMAN	AFGVAFVK+AIHPGAGYEGISEYK+ASFYENIIK+DGDEFNNSIR+DKPVPEQILNYYR+DSYYVYTQQELK+DWMVMNMTQNR+ELAETYESK+FIQSIPDNQLVR+FYLTLPGTK+GQGLWVSLK+IVESTLFR+LDQEVEGGRGDEQYK+LLPGDLTQVQK+LMNPDGTTLQDGR+MTSTTPPGEDIK+NLVTFTPSK+NSTELAPPLPVR+SILQNLDLR+SLQLMDNR+SQILSGTLPK+TGSIVLPYIMSSTLR+TIIMQDESK+VEDLSLREENSENR+VSIAIEEVTR+VSLVC(UniMod:4)QIVR+YLPSIINDVK	AFGVAFVK2+AIHPGAGYEGISEYK3+ASFYENIIK2+DGDEFNNSIR2+DKPVPEQILNYYR3+DSYYVYTQQELK2+DWMVMNMTQNR2+ELAETYESK2+FIQSIPDNQLVR2+FYLTLPGTK2+GQGLWVSLK2+IVESTLFR2+LDQEVEGGRGDEQYK3+LLPGDLTQVQK2+LMNPDGTTLQDGR2+MTSTTPPGEDIK2+NLVTFTPSK2+NSTELAPPLPVR2+SILQNLDLR2+SLQLMDNR2+SQILSGTLPK2+TGSIVLPYIMSSTLR2+TIIMQDESK2+VEDLSLREENSENR3+VSIAIEEVTR2+VSLVC(UniMod:4)QIVR2+YLPSIINDVK2	Q9H7D0	DOCK5	27	-0.469536	0.000712869	0.015233
P09211	P09211	GSTP1	Glutathione S-transferase P	GSTP1_HUMAN	AFLASPEYVNLPINGNGK+AFLASPEYVNLPINGNGKQ+ASC(UniMod:4)LYGQLPK+DQQEAALVDMVNDGVEDLR+EEVVTVETWQEGSLK+FQDGDLTLYQSNTILR+MLLADQGQSWK+MLLADQGQSWKEEVVTVETWQEGSLK+MPPYTVVYFPVR+PFETLLSQNQGGK+PPYTVVYFPVR+YISLIYTNYEAGK+YISLIYTNYEAGKDDYVK	AFLASPEYVNLPINGNGK2+AFLASPEYVNLPINGNGKQ2+ASC(UniMod:4)LYGQLPK2+DQQEAALVDMVNDGVEDLR2+DQQEAALVDMVNDGVEDLR3+EEVVTVETWQEGSLK2+FQDGDLTLYQSNTILR2+MLLADQGQSWK2+MLLADQGQSWKEEVVTVETWQEGSLK3+MPPYTVVYFPVR2+PFETLLSQNQGGK2+PPYTVVYFPVR2+YISLIYTNYEAGK2+YISLIYTNYEAGKDDYVK2+YISLIYTNYEAGKDDYVK3	P09211	GSTP1	15	0.490411	0.000132054	0.00717854
P35270	P35270	SPR	Sepiapterin reductase	SPRE_HUMAN	AFPDSPGLNR+AVC(UniMod:4)LLTGASR+ETSVDPDMR+ETSVDPDMRK+GWALYC(UniMod:4)AGK+LLLINNAGSLGDVSK+QLEAELGAER+SGAHVDFYDK+VLNYAPGPLDTDMQQLAR+VPADLGAEAGLQQLLGALR	AFPDSPGLNR2+AVC(UniMod:4)LLTGASR2+ETSVDPDMR2+ETSVDPDMRK2+GWALYC(UniMod:4)AGK2+LLLINNAGSLGDVSK2+QLEAELGAER2+SGAHVDFYDK2+VLNYAPGPLDTDMQQLAR2+VPADLGAEAGLQQLLGALR2+VPADLGAEAGLQQLLGALR3	P35270	SPR	11	0.556678	2.2646e-05	0.00273249
P02786	P02786	TFRC	Transferrin receptor protein 1	TFR1_HUMAN	AFTYINLDK+AVLGTSNFK+DSAQNSVIIVDK+EEPGEDFPAAR+GFVEPDHYVVVGAQR+ILNIFGVIK+LAQMFSDMVLK+LAVDEEENADNNTK+LFGNMEGDC(UniMod:4)PSDWK+LTHDVELNLDYER+LTTDFGNAEK+LTVSNVLK+LVHANFGTK+LVYLVENPGGYVAYSK+SAFSNLFGGEPLSYTR+SGVGTALLLK+SSGLPNIPVQTISR+VEYHFLSPYVSPK+YNSQLLSFVR	AFTYINLDK2+AVLGTSNFK2+DSAQNSVIIVDK2+EEPGEDFPAAR2+GFVEPDHYVVVGAQR2+GFVEPDHYVVVGAQR3+ILNIFGVIK2+LAQMFSDMVLK2+LAVDEEENADNNTK2+LFGNMEGDC(UniMod:4)PSDWK2+LTHDVELNLDYER3+LTTDFGNAEK2+LTVSNVLK2+LVHANFGTK2+LVYLVENPGGYVAYSK2+SAFSNLFGGEPLSYTR2+SGVGTALLLK2+SSGLPNIPVQTISR2+VEYHFLSPYVSPK3+YNSQLLSFVR2	P02786	TFRC	20	-0.692509	0.00463029	0.0430259
P48147	P48147	PREP	Prolyl endopeptidase	PPCE_HUMAN	AFVEAQNK+DETAVQDYHGHK+EGC(UniMod:4)DPVNR+ELPDVLER+FIATLQYIVGR+FSC(UniMod:4)MAWTHDGK+GGGEYGETWHK+GIDASDYQTVQIFYPSK+GMFYNSYPQQDGK+IC(UniMod:4)DPYAWLEDPDSEQTK+IPMFIVHK+ITVPFLEQC(UniMod:4)PIR+LWYC(UniMod:4)DLQQESSGIAGILK+MTELYDYPK+QSNPLLIHVDTK+SDGTETSTNLHQK+VINIDFR+VINIDFRDPEESK+VLYVQDSLEGEAR+WMGGAELSDDGR+YSPLHNVK+YTIGHAWTTDYGC(UniMod:4)SDSK+YVLLSIR	AFVEAQNK2+DETAVQDYHGHK2+EGC(UniMod:4)DPVNR2+ELPDVLER2+FIATLQYIVGR2+FSC(UniMod:4)MAWTHDGK3+GGGEYGETWHK2+GGGEYGETWHK3+GIDASDYQTVQIFYPSK2+GMFYNSYPQQDGK2+IC(UniMod:4)DPYAWLEDPDSEQTK2+IPMFIVHK2+ITVPFLEQC(UniMod:4)PIR2+LWYC(UniMod:4)DLQQESSGIAGILK2+MTELYDYPK2+QSNPLLIHVDTK3+SDGTETSTNLHQK2+VINIDFR2+VINIDFRDPEESK2+VINIDFRDPEESK3+VLYVQDSLEGEAR2+WMGGAELSDDGR2+YSPLHNVK2+YTIGHAWTTDYGC(UniMod:4)SDSK3+YVLLSIR2	P48147	PREP	25	-0.509713	0.00100861	0.0180605
Q5T440	Q5T440	IBA57	Putative transferase CAF17, mitochondrial	CAF17_HUMAN	AGAAAILIR+GC(UniMod:4)YIGQELTAR+KVTVEPHPELR+LGDLWDYHQHR+VTVEPHPELR+VWAVLPSSPEAC(UniMod:4)GAASLQER+YLQGVPEGVR	AGAAAILIR2+GC(UniMod:4)YIGQELTAR2+KVTVEPHPELR3+LGDLWDYHQHR3+VTVEPHPELR2+VWAVLPSSPEAC(UniMod:4)GAASLQER2+YLQGVPEGVR2	Q5T440	IBA57	7	0.551284	0.00205439	0.0260359
Q8WW12	Q8WW12	PCNP	PEST proteolytic signal-containing nuclear protein	PCNP_HUMAN	AGAAGGPEEEAEKPVK+DTPTSAGPNSFNK+ETVPTLAPK+FGFAIGSQTTK+SAEEEAADLPTKPTK+SHLGNVHDQDN	AGAAGGPEEEAEKPVK2+AGAAGGPEEEAEKPVK3+DTPTSAGPNSFNK2+ETVPTLAPK2+FGFAIGSQTTK2+SAEEEAADLPTKPTK2+SHLGNVHDQDN2	Q8WW12	PCNP	7	-0.589414	0.000887858	0.017205
Q16836	Q16836	HADH	Hydroxyacyl-coenzyme A dehydrogenase, mitochondrial	HCDH_HUMAN	AGDEFVEK+DTPGFIVNR+GDASKEDIDTAMK+GIEESLRK+LGAGYPMGPFELLDYVGLDTTK+TFESLVDFSK+TGEGFYK+TLSTIATSTDAASVVHSTDLVVEAIVENLK+VKNELFK	AGDEFVEK2+DTPGFIVNR2+GDASKEDIDTAMK2+GDASKEDIDTAMK3+GIEESLRK2+LGAGYPMGPFELLDYVGLDTTK3+TFESLVDFSK2+TGEGFYK2+TLSTIATSTDAASVVHSTDLVVEAIVENLK3+VKNELFK2	Q16836	HADH	10	0.52556	0.00165588	0.0233773
O14841	O14841	OPLAH	5-oxoprolinase	OPLA_HUMAN	AGDFGAAFVER+ALGMDTVHIHR+DIPLNQGC(UniMod:4)LAPVR+DQPLDSSHIASIR+EEALLSVLTER+FHFAIDR+FMSIAEQMGR+GEAGTGTPVK+GGPVTVTDANLVLGR+GHTAC(UniMod:4)ADAYLTPAIQR+GLNLLIR+GLPLEVSSEDHMDDGSPIR+GSILDPSPEAAVVGGNVLTSQR+ITDPEILESR+LEEQC(UniMod:4)VDALQAQGFPR+LLSEDPANYADAPTEGIR+LLSEDPANYADAPTEGIRR+LVQGGVFQEEAVTEALR+TGDLLEVQQPVDLGALR	AGDFGAAFVER2+ALGMDTVHIHR3+DIPLNQGC(UniMod:4)LAPVR2+DQPLDSSHIASIR2+EEALLSVLTER2+FHFAIDR2+FMSIAEQMGR2+GEAGTGTPVK2+GGPVTVTDANLVLGR2+GHTAC(UniMod:4)ADAYLTPAIQR3+GLNLLIR2+GLPLEVSSEDHMDDGSPIR3+GSILDPSPEAAVVGGNVLTSQR2+ITDPEILESR2+LEEQC(UniMod:4)VDALQAQGFPR2+LEEQC(UniMod:4)VDALQAQGFPR3+LLSEDPANYADAPTEGIR2+LLSEDPANYADAPTEGIRR3+LVQGGVFQEEAVTEALR2+TGDLLEVQQPVDLGALR2	O14841	OPLAH	20	0.635758	6.41779e-05	0.00463194
Q9BST9	Q9BST9	RTKN	Rhotekin	RTKN_HUMAN	AGELDQALGR+GSALEMEFK+GTNLFC(UniMod:4)YR+LAAQPLC(UniMod:4)MTQPTASGTLR+LSLFSDLPEDTELQR+SLLVC(UniMod:4)NSR	AGELDQALGR2+GSALEMEFK2+GTNLFC(UniMod:4)YR2+LAAQPLC(UniMod:4)MTQPTASGTLR2+LSLFSDLPEDTELQR2+SLLVC(UniMod:4)NSR2	Q9BST9	RTKN	6	-0.639558	0.000264388	0.00967825
O76054	O76054	SEC14L2	SEC14-like protein 2	S14L2_HUMAN	AGEMTEVLPNQR+EC(UniMod:4)ELLLQEC(UniMod:4)AHQTTK+FDNTYSFIHAK+GLLFSASK+IMVLGANWK+INYGGDIPR+QQYEHSVQISR	AGEMTEVLPNQR2+EC(UniMod:4)ELLLQEC(UniMod:4)AHQTTK3+FDNTYSFIHAK3+GLLFSASK2+IMVLGANWK2+INYGGDIPR2+QQYEHSVQISR3	O76054	SEC14L2	7	-0.683236	0.00403428	0.0395215
P25311	P25311	AZGP1	Zinc-alpha-2-glycoprotein	ZA2G_HUMAN	AGEVQEPELR	AGEVQEPELR2	P25311	AZGP1	1	2.07491	0.000178831	0.00826711
O43759	O43759	SYNGR1	Synaptogyrin-1	SNG1_HUMAN	AGGAFDPYTLVR+DNPLNEGTDAAR	AGGAFDPYTLVR2+DNPLNEGTDAAR2	O43759	SYNGR1	2	0.953917	0.000132955	0.00717854
Q9Y2Q9	Q9Y2Q9	MRPS28	28S ribosomal protein S28, mitochondrial	RT28_HUMAN	AGGFASALER+DKLVIGR+HSPLTQMGPAK+LLDLELTSR+NVESFASMLR	AGGFASALER2+DKLVIGR2+HSPLTQMGPAK2+LLDLELTSR2+NVESFASMLR2	Q9Y2Q9	MRPS28	5	0.538001	0.00158336	0.0227019
Q8NI37	Q8NI37	PPTC7	Protein phosphatase PTC7 homolog	PPTC7_HUMAN	AGGGGGGDYGLVTAGC(UniMod:4)GFGK+DYGVDPSQFSGTLMR+NSNYESIQQTAR+SADVLGVADGVGGWR	AGGGGGGDYGLVTAGC(UniMod:4)GFGK2+DYGVDPSQFSGTLMR2+NSNYESIQQTAR2+SADVLGVADGVGGWR2	Q8NI37	PPTC7	4	0.598326	0.00337152	0.0352658
Q9HB40	Q9HB40	SCPEP1	Retinoid-inducible serine carboxypeptidase	RISC_HUMAN	AGHMVPSDQGDMALK+DALSQLMNGPIR+EATELWGK+EFQTVPFYIFSESYGGK+EVWDYVTVR+MAAGIGLELYK+SLETSAFVK+TFFSC(UniMod:4)HK+VAEQVLNAVNK	AGHMVPSDQGDMALK2+AGHMVPSDQGDMALK3+DALSQLMNGPIR2+EATELWGK2+EFQTVPFYIFSESYGGK2+EVWDYVTVR2+MAAGIGLELYK2+SLETSAFVK2+TFFSC(UniMod:4)HK2+VAEQVLNAVNK2	Q9HB40	SCPEP1	10	0.911253	0.000509724	0.0128914
P22570	P22570	FDXR	NADPH:adrenodoxin oxidoreductase, mitochondrial	ADRO_HUMAN	AGLLPSGPR+ALEIPGEELPGVC(UniMod:4)SAR+C(UniMod:4)AFWGNVEVGR+EKLVDPQEMLR+EMIQLPGAR+EMIQLPGARPILDPVDFLGLQDK+FGVAPDHPEVK+GPLQVAFTIK+GVRPVSFSDWEK+HPQAHVDIYEK+ILLTPPEHLER+LDAEEVAR+LEGVDEATR+LGVIPNVEGR+LTELLLR+LVDPQEMLR+NVINTFTQTAHSGR+QPVPFGLVR+SPQQVLPSPDGR+SRPVDPSVPFDSK+TATEKPGPAEAAR+TVWLVGR+VMDVPGLYC(UniMod:4)SGWVK	AGLLPSGPR2+ALEIPGEELPGVC(UniMod:4)SAR2+C(UniMod:4)AFWGNVEVGR2+EKLVDPQEMLR2+EKLVDPQEMLR3+EMIQLPGAR2+EMIQLPGARPILDPVDFLGLQDK3+FGVAPDHPEVK2+FGVAPDHPEVK3+GPLQVAFTIK2+GVRPVSFSDWEK3+HPQAHVDIYEK2+HPQAHVDIYEK3+ILLTPPEHLER3+LDAEEVAR2+LEGVDEATR2+LGVIPNVEGR2+LTELLLR2+LVDPQEMLR2+NVINTFTQTAHSGR3+QPVPFGLVR2+SPQQVLPSPDGR2+SRPVDPSVPFDSK2+SRPVDPSVPFDSK3+TATEKPGPAEAAR2+TATEKPGPAEAAR3+TVWLVGR2+VMDVPGLYC(UniMod:4)SG…	P22570	FDXR	28	0.834251	0.00377237	0.0378312
O75947	O75947	ATP5PD	ATP synthase subunit d, mitochondrial	ATP5H_HUMAN	AGLVDDFEK+IVEYEKEMEK+SC(UniMod:4)AEWVSLSK+SWNETLTSR+TIDWVAFAEIIPQNQK	AGLVDDFEK2+IVEYEKEMEK2+SC(UniMod:4)AEWVSLSK2+SWNETLTSR2+TIDWVAFAEIIPQNQK2	O75947	ATP5PD	5	1.10358	2.41109e-07	0.000243623
Q9Y2Q3	Q9Y2Q3	GSTK1	Glutathione S-transferase kappa 1	GSTK1_HUMAN	AGMSAEQAQGLLEK+DFLSVMLEK+DSGNKPPGLLPR+FLTAVNLEHPEMLEK+GLYMANDLK+NEDITEPQSILAAAEK+WMGPIPPAVNAR	AGMSAEQAQGLLEK2+DFLSVMLEK2+DSGNKPPGLLPR2+DSGNKPPGLLPR3+FLTAVNLEHPEMLEK3+GLYMANDLK2+NEDITEPQSILAAAEK2+WMGPIPPAVNAR2	Q9Y2Q3	GSTK1	8	0.92677	2.05389e-05	0.00269022
Q96IX5	Q96IX5	ATP5MD	ATP synthase membrane subunit DAPIT, mitochondrial	ATPMD_HUMAN	AGPESDAQYQFTGIK+AGPESDAQYQFTGIKK+YFNSYTLTGR	AGPESDAQYQFTGIK2+AGPESDAQYQFTGIKK2+AGPESDAQYQFTGIKK3+YFNSYTLTGR2	Q96IX5	ATP5MD	4	0.662894	0.000230047	0.00936087
Q8WZA9	Q8WZA9	IRGQ	Immunity-related GTPase family Q protein	IRGQ_HUMAN	AGSEGLQQVVGMK+AHFPGPVTR+GLGLEPTALAR+NAGGGGLENALSK+NLRPGDSQTAAQAR+TDGEGEDPEC(UniMod:4)LGEGK	AGSEGLQQVVGMK2+AHFPGPVTR2+GLGLEPTALAR2+NAGGGGLENALSK2+NLRPGDSQTAAQAR3+TDGEGEDPEC(UniMod:4)LGEGK2	Q8WZA9	IRGQ	6	0.516347	0.00216319	0.0268419
Q9NNW7	Q9NNW7	TXNRD2	Thioredoxin reductase 2, mitochondrial	TRXR2_HUMAN	AGVDTSPDTQK+ASFVDEHTVC(UniMod:4)GVAK+C(UniMod:4)GASYAQVMR+DYDLLVVGGGSGGLAC(UniMod:4)AK+KVAVVDYVEPSPQGTR+SLNWGHR+TVGIHPTC(UniMod:4)SEEVVK+VAVVDYVEPSPQGTR	AGVDTSPDTQK2+ASFVDEHTVC(UniMod:4)GVAK3+C(UniMod:4)GASYAQVMR2+DYDLLVVGGGSGGLAC(UniMod:4)AK2+KVAVVDYVEPSPQGTR2+KVAVVDYVEPSPQGTR3+SLNWGHR2+TVGIHPTC(UniMod:4)SEEVVK2+TVGIHPTC(UniMod:4)SEEVVK3+VAVVDYVEPSPQGTR2	Q9NNW7	TXNRD2	10	0.668273	0.0012155	0.0199949
Q16698	Q16698	DECR1	2,4-dienoyl-CoA reductase, mitochondrial	DECR_HUMAN	AGVEAMSK+AMLPPNSFQGK+ATAEQISSQTGNK+EQWDTIEELIR+FDGGEEVLISGEFNDLR+FFSPLQK+FNVIQPGPIK+GMTTLLSSLGAQC(UniMod:4)VIASR+LDPTGTFEK+LSPNAWK+SLAAEWGK+VAFITGGGTGLGK+VAGHPNIVINNAAGNFISPTER+VHAIQC(UniMod:4)DVR	AGVEAMSK2+AMLPPNSFQGK2+ATAEQISSQTGNK2+EQWDTIEELIR2+FDGGEEVLISGEFNDLR2+FFSPLQK2+FNVIQPGPIK2+GMTTLLSSLGAQC(UniMod:4)VIASR2+LDPTGTFEK2+LSPNAWK2+SLAAEWGK2+VAFITGGGTGLGK2+VAGHPNIVINNAAGNFISPTER3+VHAIQC(UniMod:4)DVR2	Q16698	DECR1	14	0.484302	0.00413984	0.0402766
P13726	P13726	F3	Tissue factor	TF_HUMAN	AGVGQSWK+PVNQVYTVQISTK+STDSPVEC(UniMod:4)MGQEK+TNTNEFLIDVDK	AGVGQSWK2+PVNQVYTVQISTK2+STDSPVEC(UniMod:4)MGQEK2+TNTNEFLIDVDK2	P13726	F3	4	-1.06641	0.000930713	0.0173166
Q9NYK5	Q9NYK5	MRPL39	39S ribosomal protein L39, mitochondrial	RM39_HUMAN	AHFTIWDK+DAHALIYK+DLPFETLEVEAK+LDEWMPTK+TDPGTVFVMNK	AHFTIWDK2+DAHALIYK2+DLPFETLEVEAK2+LDEWMPTK2+TDPGTVFVMNK2	Q9NYK5	MRPL39	5	0.551872	0.00309301	0.0333489
P50995	P50995	ANXA11	Annexin A11	ANX11_HUMAN	AHLVAVFNEYQR+DAQELYAAGENR+DESTNVDMSLAQR+GTITDAPGFDPLR+LLISLSQGNR+NTPAFFAER+SDTSGHFQR+SETDLLDIR+SLYHDISGDTSGDYR	AHLVAVFNEYQR3+DAQELYAAGENR2+DESTNVDMSLAQR2+GTITDAPGFDPLR2+LLISLSQGNR2+NTPAFFAER2+SDTSGHFQR2+SETDLLDIR2+SLYHDISGDTSGDYR3	P50995	ANXA11	9	-0.988177	0.00115463	0.0195304
P49662	P49662	CASP4	Caspase-4	CASP4_HUMAN	AHPNMEAGPPESGESTDALK+LC(UniMod:4)PHEEFLR+NGADFDITGMK+VMADSMQEK+VQQSFETPR	AHPNMEAGPPESGESTDALK3+LC(UniMod:4)PHEEFLR3+NGADFDITGMK2+VMADSMQEK2+VQQSFETPR2	P49662	CASP4	5	-0.55024	0.00147499	0.0220849
Q03519	Q03519	TAP2	Antigen peptide transporter 2	TAP2_HUMAN	AHQILVLQEGK+EIQDAVAR+SFGAEEHEVC(UniMod:4)R+VFSYMDR	AHQILVLQEGK2+EIQDAVAR2+SFGAEEHEVC(UniMod:4)R2+VFSYMDR2	Q03519	TAP2	4	-0.672348	0.00329872	0.0348237
P57789	P57789	KCNK10	Potassium channel subfamily K member 10	KCNKA_HUMAN	AHSLDMLSPEKR	AHSLDMLSPEKR2	P57789	KCNK10	1	-0.648681	0.00282769	0.0314469
Q96I51	Q96I51	RCC1L	RCC1-like G exchanging factor-like protein	RCC1L_HUMAN	AHSLVLTDR+DSQLGFHR+EAAEAEAEVPVVQYVGER+EGVFSMGNNSYGQC(UniMod:4)GR+ISSAAC(UniMod:4)GYGFTLLSSK+LEDQYFPWR	AHSLVLTDR2+DSQLGFHR2+EAAEAEAEVPVVQYVGER2+EGVFSMGNNSYGQC(UniMod:4)GR2+ISSAAC(UniMod:4)GYGFTLLSSK2+LEDQYFPWR2	Q96I51	RCC1L	6	0.71843	0.00199647	0.0257823
Q9UMD9	Q9UMD9	COL17A1	Collagen alpha-1(XVII) chain	COHA1_HUMAN	AHSPASTLPNSPGSTFER+EMELLIMTK+LMMEQENGNLR+LQGMAPAAGADLDK+NSSNTLPIPK+QSLTHGSSGYINSTGSTR+SILPYGDSMDR+VSESMQR	AHSPASTLPNSPGSTFER3+EMELLIMTK2+LMMEQENGNLR2+LQGMAPAAGADLDK2+NSSNTLPIPK2+QSLTHGSSGYINSTGSTR3+SILPYGDSMDR2+VSESMQR2	Q9UMD9	COL17A1	8	-0.727149	6.93445e-05	0.00490473
Q9NSC5	Q9NSC5	HOMER3	Homer protein homolog 3	HOME3_HUMAN	AHVFQIDPATK+AIINSTVTPNMTFTK+EANAAAAQWR+EQPIFSTR+NAELEHQLR+SQSADAPGPTER+VAELEAQAASEVTPTGEK	AHVFQIDPATK2+AIINSTVTPNMTFTK2+EANAAAAQWR2+EQPIFSTR2+NAELEHQLR2+SQSADAPGPTER2+VAELEAQAASEVTPTGEK2	Q9NSC5	HOMER3	7	-0.623463	0.000428814	0.0117104
P35670	P35670	ATP7B	Copper-transporting ATPase 2	ATP7B_HUMAN	AIATQVGINK+EEQVPMELVQR+FDPEIIGPR+GMTC(UniMod:4)ASC(UniMod:4)VSNIER+LPANHAPDILAK+SLPAQEAVVK+VAPLSLGPIDIER+VSLEQGSATVK+VSLPDGAEGSGTDHR+YDPSC(UniMod:4)TSPVALQR	AIATQVGINK2+EEQVPMELVQR2+FDPEIIGPR2+GMTC(UniMod:4)ASC(UniMod:4)VSNIER2+LPANHAPDILAK3+SLPAQEAVVK2+VAPLSLGPIDIER2+VSLEQGSATVK2+VSLPDGAEGSGTDHR2+VSLPDGAEGSGTDHR3+YDPSC(UniMod:4)TSPVALQR2	P35670	ATP7B	11	0.729567	0.000651158	0.0148091
O60637	O60637	TSPAN3	Tetraspanin-3	TSN3_HUMAN	AIDYVQR	AIDYVQR2	O60637	TSPAN3	1	-1.12013	0.000755435	0.0156692
Q96DP5	Q96DP5	MTFMT	Methionyl-tRNA formyltransferase, mitochondrial	FMT_HUMAN	AIGNIIPLQTLWMANTIK+QQPMEGATYAPK+WEEQTSEQIFR	AIGNIIPLQTLWMANTIK2+QQPMEGATYAPK2+WEEQTSEQIFR2	Q96DP5	MTFMT	3	0.770501	0.00187071	0.0248425
Q6ZS86	Q6ZS86	GK5	Putative glycerol kinase 5	GLPK5_HUMAN	AILESIAFR	AILESIAFR2	Q6ZS86	GK5	1	1.44843	0.00169323	0.0235835
Q8NFV4	Q8NFV4	ABHD11	Protein ABHD11	ABHDB_HUMAN	AINIADELPR+GGAEPRPLPLSYR+ILAFPQR+ILAQQTGR+LADEQLSSVIQDMAVR+PLPLSYR+QHLLTNLVEVDGR+TNFNSIAK	AINIADELPR2+GGAEPRPLPLSYR3+ILAFPQR2+ILAQQTGR2+LADEQLSSVIQDMAVR2+PLPLSYR2+QHLLTNLVEVDGR3+TNFNSIAK2	Q8NFV4	ABHD11	8	1.17004	2.97006e-05	0.00298564
Q7Z739	Q7Z739	YTHDF3	YTH domain-containing family protein 3	YTHD3_HUMAN	AINNYNPK+AITDGQAGFGNDTLSK+GNVGIGGSAVPPPPIK+HNMNIGTWDEK+SVVDYNAYAGVWSQDK	AINNYNPK2+AITDGQAGFGNDTLSK2+GNVGIGGSAVPPPPIK2+HNMNIGTWDEK2+SVVDYNAYAGVWSQDK2	Q7Z739	YTHDF3	5	-0.468244	0.00227892	0.0276956
Q92945	Q92945	KHSRP	Far upstream element-binding protein 2	FUBP2_HUMAN	AINQQTGAFVEISR+DAFADAVQR+GSPQQIDHAK+HSVGVVIGR+IAHIMGPPDR+IGGDAATTVNNSTPDFGFGGQK+IGGGIDVPVPR+IGQQPQQPGAPPQQDYTK+LASQGDSISSQLGPIHPPPR+MILIQDGSQNTNVDKPLR+MMLDDIVSR+QLEDGDQPESK+SGEMIKK+SVSLTGAPESVQK+VPDGMVGLIIGR+VQISPDSGGLPER	AINQQTGAFVEISR2+DAFADAVQR2+GSPQQIDHAK2+HSVGVVIGR2+IAHIMGPPDR2+IGGDAATTVNNSTPDFGFGGQK2+IGGGIDVPVPR2+IGQQPQQPGAPPQQDYTK2+LASQGDSISSQLGPIHPPPR3+MILIQDGSQNTNVDKPLR2+MILIQDGSQNTNVDKPLR3+MMLDDIVSR2+QLEDGDQPESK2+SGEMIKK2+SVSLTGAPESVQK2+VPDGMVGLIIGR2+VQISPDSGGLPER2	Q92945	KHSRP	17	0.633659	0.000834209	0.0168101
Q8WVR3	Q8WVR3	MAP11	Microtubule-associated protein 11	MA11_HUMAN	AITPPVASPVGR+EGLEVPLIAVVQWSTPK	AITPPVASPVGR2+EGLEVPLIAVVQWSTPK2	Q8WVR3	MAP11	2	-0.764055	0.000382339	0.0109496
Q02952	Q02952	AKAP12	A-kinase anchor protein 12	AKA12_HUMAN	AITPQAQEELQK+EVIAEEEPPTVTEPLPENR+GLAEVQQDGEAEEGATSDGEK+SAESPTSPVTSETGSTFK	AITPQAQEELQK2+EVIAEEEPPTVTEPLPENR2+GLAEVQQDGEAEEGATSDGEK2+SAESPTSPVTSETGSTFK2	Q02952	AKAP12	4	-1.78861	0.00125618	0.0203317
P04179	P04179	SOD2	Superoxide dismutase [Mn], mitochondrial	SODM_HUMAN	AIWNVINWENVTER+GDVTAQIALQPALK+GELLEAIK	AIWNVINWENVTER2+GDVTAQIALQPALK2+GELLEAIK2	P04179	SOD2	3	0.967238	0.000350655	0.010554
P15907	P15907	ST6GAL1	Beta-galactoside alpha-2,6-sialyltransferase 1	SIAT1_HUMAN	AKPEASFQVWNK+EIDDHDAVLR+FNGAPTANFQQDVGTK+FSAEALR+GSYYDSFK+LMNSQLVTTEK	AKPEASFQVWNK2+EIDDHDAVLR2+FNGAPTANFQQDVGTK2+FSAEALR2+GSYYDSFK2+LMNSQLVTTEK2	P15907	ST6GAL1	6	1.02734	0.00163573	0.0231854
Q01650	Q01650	SLC7A5	Large neutral amino acids transporter small subunit 1	LAT1_HUMAN	ALAAPAAEEKEEAR+GDVSNLDPNFSFEGTK+SADGSAPAGEGEGVTLQR	ALAAPAAEEKEEAR3+GDVSNLDPNFSFEGTK2+SADGSAPAGEGEGVTLQR2	Q01650	SLC7A5	3	-0.735039	0.00130678	0.0207229
Q96GK7	Q96GK7	FAHD2A	Fumarylacetoacetate hydrolase domain-containing protein 2A	FAH2A_HUMAN	ALAAQLPVLPR+SEVTFLAPVTRPDK+VNGEVVQSGNTNQMVFK	ALAAQLPVLPR2+SEVTFLAPVTRPDK2+VNGEVVQSGNTNQMVFK2	Q96GK7	FAHD2A	3	1.23012	0.000216646	0.00916735
Q9BQE5	Q9BQE5	APOL2	Apolipoprotein L2	APOL2_HUMAN	ALAEEVEQVHR+ELEDHIR+IHEMLQPGQDQ+ISAEGGEQVER+NLDQSGTNVAK+SESAEELK+SESAEELKK+VVEGPAQAMSR+YFQDQVSR	ALAEEVEQVHR3+ELEDHIR2+IHEMLQPGQDQ2+ISAEGGEQVER2+NLDQSGTNVAK2+SESAEELK2+SESAEELKK2+VVEGPAQAMSR2+YFQDQVSR2	Q9BQE5	APOL2	9	-0.808082	0.00339047	0.0352658
Q8NEW0	Q8NEW0	SLC30A7	Zinc transporter 7	ZNT7_HUMAN	ALAPPDVHHER+DNDAFSYGYVR+ESVGILMQR+LIVAPDADAR+TPPLLENSLPQC(UniMod:4)YQR	ALAPPDVHHER2+ALAPPDVHHER3+DNDAFSYGYVR2+ESVGILMQR2+LIVAPDADAR2+TPPLLENSLPQC(UniMod:4)YQR2	Q8NEW0	SLC30A7	6	-0.535166	0.000235756	0.00942091
O94804	O94804	STK10	Serine/threonine-protein kinase 10	STK10_HUMAN	ALDESHNQNLK+ALEEDLNQK+ASQSRPNSSALETLGGEK+DQYFLQR+EMGSLSIKDPK+FFDTELENLER+GLTEPQIQVVC(UniMod:4)R+LANGSLEPPAQAAPGPSK+LSEEAEC(UniMod:4)PNPSTPSK+QVAEQGGDLSPAANR+SDPPTLLTPSK	ALDESHNQNLK2+ALEEDLNQK2+ASQSRPNSSALETLGGEK3+DQYFLQR2+EMGSLSIKDPK2+FFDTELENLER2+GLTEPQIQVVC(UniMod:4)R2+LANGSLEPPAQAAPGPSK2+LSEEAEC(UniMod:4)PNPSTPSK2+QVAEQGGDLSPAANR2+SDPPTLLTPSK2	O94804	STK10	11	-0.59748	4.92394e-05	0.00386967
P01034	P01034	CST3	Cystatin-C	CYTC_HUMAN	ALDFAVGEYNK+LVGGPMDASVEEEGVRR	ALDFAVGEYNK2+LVGGPMDASVEEEGVRR3	P01034	CST3	2	1.35494	0.00122294	0.0199949
Q9NQX4	Q9NQX4	MYO5C	Unconventional myosin-Vc	MYO5C_HUMAN	ALEAQNEIHTK+EDSSQLMLDTK+INQALQFSGK+LFREENDINESIR+LGSAEEFNYTR+LIQDSNQYQFGK+LTSENMMIPDFK+MGGNTVIEGVNDR+SLYQLIR+SSVSEDDSHLK+VLESHFQSQK+VVFQSENER+YADSLNDANMLK	ALEAQNEIHTK2+EDSSQLMLDTK2+INQALQFSGK2+LFREENDINESIR3+LGSAEEFNYTR2+LIQDSNQYQFGK2+LTSENMMIPDFK2+MGGNTVIEGVNDR2+SLYQLIR2+SSVSEDDSHLK2+VLESHFQSQK2+VVFQSENER2+YADSLNDANMLK2	Q9NQX4	MYO5C	13	0.537504	0.00145851	0.0220849
Q96GW9	Q96GW9	MARS2	Methionine--tRNA ligase, mitochondrial	SYMM_HUMAN	ALEAVSSC(UniMod:4)VR+FSTGTDEHGLK+IQQAAATAGLAPTELC(UniMod:4)DR+LGVSASER+LLNSELADALGGLLNR+QGVPNWDC(UniMod:4)DYYDEK+SLGELYFLPR+SLGNVVDPR+VFGTLLQPVTPSLADK+YTVDGFR	ALEAVSSC(UniMod:4)VR2+FSTGTDEHGLK2+IQQAAATAGLAPTELC(UniMod:4)DR2+LGVSASER2+LLNSELADALGGLLNR3+QGVPNWDC(UniMod:4)DYYDEK2+SLGELYFLPR2+SLGNVVDPR2+VFGTLLQPVTPSLADK2+YTVDGFR2	Q96GW9	MARS2	10	0.696872	0.00218574	0.0268419
Q9UPN4	Q9UPN4	CEP131	Centrosomal protein of 131 kDa	CP131_HUMAN	ALEDAQAVNEQLSSER+GQLGEAEGENLR+SNLAQVIR+SSNQTAPSLNNIIK+SSSALDSPAGPR	ALEDAQAVNEQLSSER2+GQLGEAEGENLR2+SNLAQVIR2+SSNQTAPSLNNIIK2+SSSALDSPAGPR2	Q9UPN4	CEP131	5	0.822047	0.00432954	0.0415507
Q9Y2L9	Q9Y2L9	LRCH1	Leucine-rich repeat and calponin homology domain-containing protein 1	LRCH1_HUMAN	ALEEAANSGGLNLSAR+NLESIDPQFTIR	ALEEAANSGGLNLSAR2+NLESIDPQFTIR2	Q9Y2L9	LRCH1	2	-0.642032	4.41324e-05	0.00367233
O43765	O43765	SGTA	Small glutamine-rich tetratricopeptide repeat-containing protein alpha	SGTA_HUMAN	ALELDPDNETYK+LGNYAGAVQDC(UniMod:4)ER+LKTEGNEQMK+MGLALSSLNK+TPPSEEDSAEAER	ALELDPDNETYK2+LGNYAGAVQDC(UniMod:4)ER2+LKTEGNEQMK2+MGLALSSLNK2+TPPSEEDSAEAER2	O43765	SGTA	5	0.570143	0.00188258	0.0248795
Q99614	Q99614	TTC1	Tetratricopeptide repeat protein 1	TTC1_HUMAN	ALEMC(UniMod:4)PSC(UniMod:4)FQK+GDYIEAESSYSR+KGDYIEAESSYSR+LKEEGNEQFK+LKEEMLGK+SILEKDPSIHQAR+SILFSNR+TDKLDEALEDYK	ALEMC(UniMod:4)PSC(UniMod:4)FQK2+GDYIEAESSYSR2+KGDYIEAESSYSR3+LKEEGNEQFK2+LKEEMLGK2+SILEKDPSIHQAR3+SILFSNR2+TDKLDEALEDYK3	Q99614	TTC1	8	0.476317	0.00235286	0.0282386
O43678	O43678	NDUFA2	NADH dehydrogenase [ubiquinone] 1 alpha subcomplex subunit 2	NDUA2_HUMAN	ALENVLSGK+ALENVLSGKA+ANPDLPILIR	ALENVLSGK2+ALENVLSGKA2+ANPDLPILIR2	O43678	NDUFA2	3	0.72276	0.000255085	0.00954612
P30047	P30047	GCHFR	GTP cyclohydrolase 1 feedback regulatory protein	GFRP_HUMAN	ALGNNFYEYYVDDPPR	ALGNNFYEYYVDDPPR2	P30047	GCHFR	1	1.76256	2.58935e-05	0.00276209
O60313	O60313	OPA1	Dynamin-like 120 kDa protein, mitochondrial	OPA1_HUMAN	ALGYFAVVTGK+AVEVAWETLQEEFSR+DFFTSGSPEETAFR+DTWHQVYR+EFDLTKEEDLAALR+EGC(UniMod:4)TVSPETISLNVK+ELDRNELFEK+ESVEQQADSFK+ETIFSISK+EVLEDFAEDGEK+EYEEEFFQNSK+FNLETEWK+GFYYYQR+GKEHDDIFDK+GNSSESIEAIR+GSGEMMTR+GVEVDPSLIK+IDQLQEELLHTQLK+IQQIIEGK+MLAITANTLR+QQLTNTEVR+TIFVLTK+TSVLEMIAQAR+VIQHNALEDR+VQLAEDLKK+VVVVGDQSAGK	ALGYFAVVTGK2+AVEVAWETLQEEFSR2+DFFTSGSPEETAFR2+DTWHQVYR2+EFDLTKEEDLAALR3+EGC(UniMod:4)TVSPETISLNVK2+ELDRNELFEK3+ESVEQQADSFK2+ETIFSISK2+EVLEDFAEDGEK2+EYEEEFFQNSK2+FNLETEWK2+GFYYYQR2+GKEHDDIFDK2+GNSSESIEAIR2+GSGEMMTR2+GVEVDPSLIK2+IDQLQEELLHTQLK3+IQQIIEGK2+MLAITANTLR2+QQLTNTEVR2+TIFVLTK2+TSVLEMIAQAR2+VIQHNALEDR2+VIQHNALEDR3+VQLAEDLKK2+VVVVGDQSAGK2	O60313	OPA1	27	0.502948	0.00218073	0.0268419
Q9P2R7	Q9P2R7	SUCLA2	Succinate--CoA ligase [ADP-forming] subunit beta, mitochondrial	SUCB1_HUMAN	ALIADSGLK+AVSSQMIGK+C(UniMod:4)DVIAQGIVMAVK+EPIDIEEGIKK+EQALQLAQK+GKGTFESGLK+GTFESGLK+IC(UniMod:4)NQVLVC(UniMod:4)ER+ILAC(UniMod:4)DDLDEAAR+INFDSNSAYR+IVFSPEEAK+LITSDKK+LSEIVTLAK+LYSLFLK+MGFPPNIVESAAENMVK+QAHVDVK+SPDEAYAIAK	ALIADSGLK2+AVSSQMIGK2+C(UniMod:4)DVIAQGIVMAVK2+EPIDIEEGIKK2+EQALQLAQK2+GKGTFESGLK2+GTFESGLK2+IC(UniMod:4)NQVLVC(UniMod:4)ER2+ILAC(UniMod:4)DDLDEAAR2+INFDSNSAYR2+IVFSPEEAK2+LITSDKK2+LSEIVTLAK2+LYSLFLK2+MGFPPNIVESAAENMVK2+QAHVDVK2+SPDEAYAIAK2	Q9P2R7	SUCLA2	17	0.493444	0.00480065	0.0440229
O75608	O75608	LYPLA1	Acyl-protein thioesterase 1	LYPA1_HUMAN	ALIDQEVK+ASFPQGPIGGANR+TLVNPANVTFK	ALIDQEVK2+ASFPQGPIGGANR2+TLVNPANVTFK2	O75608	LYPLA1	3	0.716903	0.000276022	0.00971172
Q9NXX6	Q9NXX6	NSMCE4A	Non-structural maintenance of chromosomes element 4 homolog A	NSE4A_HUMAN	ALINSVQQNR+SDLSSFDMLR+TFEISEPVITPSQR	ALINSVQQNR2+SDLSSFDMLR2+TFEISEPVITPSQR2	Q9NXX6	NSMCE4A	3	0.583118	0.00159388	0.0227289
Q8N2F6	Q8N2F6	ARMC10	Armadillo repeat-containing protein 10	ARM10_HUMAN	ALITLGNNAAFSVNQAIIR+ALNALNNLSVNVENQIK+ALVDHHDAEVK+ELGGIPIVANK+INHSNQSIK+LLLNLSENPAMTEGLLR+LLYLLESTEDPVIIER+VLTLFQNIK	ALITLGNNAAFSVNQAIIR2+ALNALNNLSVNVENQIK2+ALVDHHDAEVK2+ALVDHHDAEVK3+ELGGIPIVANK2+INHSNQSIK2+LLLNLSENPAMTEGLLR2+LLYLLESTEDPVIIER2+VLTLFQNIK2	Q8N2F6	ARMC10	9	0.545757	0.00400873	0.0394899
Q9NP81	Q9NP81	SARS2	Serine--tRNA ligase, mitochondrial	SYSM_HUMAN	ALLANQDSGEVQQDPK+EGYSALPQLDIER+FGEVTSASNC(UniMod:4)TDFQSR+ITAPTHVPLQYIGPNQPR+KPGLPGQPAVS+LPNQTHPDVPVGDESQAR+LSHVSGHR+MVC(UniMod:4)SSTC(UniMod:4)YR+VLDMPTQELGLPAYR	ALLANQDSGEVQQDPK2+EGYSALPQLDIER2+FGEVTSASNC(UniMod:4)TDFQSR2+ITAPTHVPLQYIGPNQPR2+ITAPTHVPLQYIGPNQPR3+KPGLPGQPAVS2+LPNQTHPDVPVGDESQAR2+LPNQTHPDVPVGDESQAR3+LSHVSGHR2+MVC(UniMod:4)SSTC(UniMod:4)YR2+VLDMPTQELGLPAYR2	Q9NP81	SARS2	11	0.562428	0.00204912	0.0260224
Q9P0V3	Q9P0V3	SH3BP4	SH3 domain-binding protein 4	SH3B4_HUMAN	ALLDPPLELNSDR+DYC(UniMod:4)PTNFTTLK+IILSPFATTTK+SC(UniMod:4)SISPVLEVK+SDAPTSSSFFTGLK	ALLDPPLELNSDR2+DYC(UniMod:4)PTNFTTLK2+IILSPFATTTK2+SC(UniMod:4)SISPVLEVK2+SDAPTSSSFFTGLK2	Q9P0V3	SH3BP4	5	-0.739097	0.00480499	0.0440229
P21980	P21980	TGM2	Protein-glutamine gamma-glutamyltransferase 2	TGM2_HUMAN	ALLVEPVINSYLLAER+DLYLENPEIK+LAEKEETGMAMR+LVVNFESDKLK+NEFGEIQGDK+SEGTYC(UniMod:4)C(UniMod:4)GPVPVR+SVPLC(UniMod:4)ILYEK+TVEIPDPVEAGEEVK+VVSGMVNC(UniMod:4)NDDQGVLLGR+YRDC(UniMod:4)LTESNLIK	ALLVEPVINSYLLAER2+DLYLENPEIK2+LAEKEETGMAMR2+LAEKEETGMAMR3+LVVNFESDKLK3+NEFGEIQGDK2+SEGTYC(UniMod:4)C(UniMod:4)GPVPVR2+SVPLC(UniMod:4)ILYEK2+TVEIPDPVEAGEEVK2+VVSGMVNC(UniMod:4)NDDQGVLLGR2+YRDC(UniMod:4)LTESNLIK3	P21980	TGM2	11	-2.13141	0.00446038	0.0421769
Q9Y234	Q9Y234	LIPT1	Lipoyltransferase 1, mitochondrial	LIPT_HUMAN	ALNAVQPQLDVQATK+SNATASIPSLVK	ALNAVQPQLDVQATK2+SNATASIPSLVK2	Q9Y234	LIPT1	2	0.712728	0.00221796	0.0270961
O43488	O43488	AKR7A2	Aflatoxin B1 aldehyde reductase member 2	ARK72_HUMAN	ALQAAYGASAPSVTSAALR+FFGNSWAETYR+MDAPASAAAVR+RMDAPASAAAVR+VASVLGTMEMGR	ALQAAYGASAPSVTSAALR2+FFGNSWAETYR2+MDAPASAAAVR2+RMDAPASAAAVR2+VASVLGTMEMGR2	O43488	AKR7A2	5	0.48413	0.00114145	0.0195011
Q8IWL3	Q8IWL3	HSCB	Iron-sulfur cluster co-chaperone protein HscB	HSC20_HUMAN	ALQAPDPTR+DYFSLMDC(UniMod:4)NR+LAEAESEAAMK+TLLAPLSR	ALQAPDPTR2+DYFSLMDC(UniMod:4)NR2+LAEAESEAAMK2+TLLAPLSR2	Q8IWL3	HSCB	4	1.15706	1.57734e-05	0.00246584
Q8NBJ5	Q8NBJ5	COLGALT1	Procollagen galactosyltransferase 1	GT251_HUMAN	ALQAQEIEC(UniMod:4)R+DPYHGRPLTK+EWLVAVK+HPPAEPSR+LLAAEPLSK+MLPVDEFLPVMFDK+MQVEHPEK+NAAHALPTTLGALER+NSDVLQSPLDSAAR+NSDVLQSPLDSAARDEL+SLVFEDDLR+SYPDEEGPK+TPAYIPIRK+TVVAPMLDSR+VLIALLAR+WSPESPLQAPR	ALQAQEIEC(UniMod:4)R2+DPYHGRPLTK2+EWLVAVK2+HPPAEPSR2+LLAAEPLSK2+MLPVDEFLPVMFDK2+MQVEHPEK2+NAAHALPTTLGALER3+NSDVLQSPLDSAAR2+NSDVLQSPLDSAARDEL2+SLVFEDDLR2+SYPDEEGPK2+TPAYIPIRK2+TVVAPMLDSR2+VLIALLAR2+WSPESPLQAPR2	Q8NBJ5	COLGALT1	16	-0.48153	0.00149626	0.0221866
Q8WUX1	Q8WUX1	SLC38A5	Sodium-coupled neutral amino acid transporter 5	S38A5_HUMAN	ALQQLLFPGK	ALQQLLFPGK2	Q8WUX1	SLC38A5	1	-1.86035	2.13493e-05	0.00269649
Q9ULG6	Q9ULG6	CCPG1	Cell cycle progression protein 1	CCPG1_HUMAN	ALSSLQEELNK+TNLATENQYLR	ALSSLQEELNK2+TNLATENQYLR2	Q9ULG6	CCPG1	2	-0.635294	0.00269899	0.0305929
Q9Y2B0	Q9Y2B0	CNPY2	Protein canopy homolog 2	CNPY2_HUMAN	ALVDELEWEIAQVDPK+EYGEQIDPSTHR+IDSDISGTLK+INPDGSQSVVEVPYAR+MKEYGEQIDPSTHR+NGESSELDLQGIR+TIQMGSFR	ALVDELEWEIAQVDPK2+EYGEQIDPSTHR2+IDSDISGTLK2+INPDGSQSVVEVPYAR2+MKEYGEQIDPSTHR3+NGESSELDLQGIR2+TIQMGSFR2	Q9Y2B0	CNPY2	7	0.52384	0.00344636	0.0356376
O43156	O43156	TTI1	TELO2-interacting protein 1 homolog	TTI1_HUMAN	ALVGLVNDESPEIQAQC(UniMod:4)NK+LDLGEGDLNK	ALVGLVNDESPEIQAQC(UniMod:4)NK2+LDLGEGDLNK2	O43156	TTI1	2	-0.876655	0.00198004	0.0256949
Q9ULC5	Q9ULC5	ACSL5	Long-chain-fatty-acid--CoA ligase 5	ACSL5_HUMAN	ALVLIGNVEK+EAILEDLQK+GSFEELC(UniMod:4)QNQVVR+TMYEVFQR	ALVLIGNVEK2+EAILEDLQK2+GSFEELC(UniMod:4)QNQVVR2+TMYEVFQR2	Q9ULC5	ACSL5	4	0.59855	0.000951321	0.017342
Q9BV79	Q9BV79	MECR	Enoyl-[acyl-carrier-protein] reductase, mitochondrial	MECR_HUMAN	ALVYGHHGDPAK+DRPDIQK+GGTMVTYGGMAK+LALNC(UniMod:4)VGGK+NLELAAVR+SLGAEHVITEEELR	ALVYGHHGDPAK2+ALVYGHHGDPAK3+DRPDIQK2+GGTMVTYGGMAK2+LALNC(UniMod:4)VGGK2+NLELAAVR2+SLGAEHVITEEELR3	Q9BV79	MECR	7	0.881036	4.13163e-05	0.00360778
P55011	P55011	SLC12A2	Solute carrier family 12 member 2	S12A2_HUMAN	AMATLLSK+DAVVTYTAESK+DNIYPAFQMFAK+DWLQADMR+EGAQYLMQAAGLGR+FQVDLVSENAGR+GNHQSVLTFYS+GPIVPLNVADQK+ITDNELELYK+LHEDDKEQDIADK+LLEASTQFQK+LSGVEDHVK+MKEDEPWR+QTPADGEASGESEPAK+TFGHNTMDAVPR+VELPGTAVPSVPEDAAPASR	AMATLLSK2+DAVVTYTAESK2+DNIYPAFQMFAK2+DWLQADMR2+EGAQYLMQAAGLGR2+FQVDLVSENAGR2+GNHQSVLTFYS2+GPIVPLNVADQK2+ITDNELELYK2+LHEDDKEQDIADK2+LLEASTQFQK2+LSGVEDHVK2+MKEDEPWR2+QTPADGEASGESEPAK2+TFGHNTMDAVPR3+VELPGTAVPSVPEDAAPASR2	P55011	SLC12A2	16	-0.501117	0.000745427	0.0155988
P33121	P33121	ACSL1	Long-chain-fatty-acid--CoA ligase 1	ACSL1_HUMAN	AMEDLGR+C(UniMod:4)GVEVTSMK+DSGLKPFEQVK+GFEGSFEELC(UniMod:4)R+GIQVSNNGPC(UniMod:4)LGSR+GITLHPELFSIDNGLLTPTMK+GPNVFQGYLK+GPNVFQGYLKDPAK+IENIYMR+IFGQANTTLK+IFGQANTTLKR+IGFFQGDIR+KPDQPYEWLSYK+LLLEGVENK+LLMDDLK+LMVTGAAPVSATVLTFLR+MPELVDFR+NIVSDC(UniMod:4)SAFVK+NNSLWDR+PLKPPC(UniMod:4)DLSMQSVEVAGSGGAR+VLQPTVFPVVPR+VQSSLGGR+WLLDFASK	AMEDLGR2+C(UniMod:4)GVEVTSMK2+DSGLKPFEQVK2+GFEGSFEELC(UniMod:4)R2+GIQVSNNGPC(UniMod:4)LGSR2+GITLHPELFSIDNGLLTPTMK3+GPNVFQGYLK2+GPNVFQGYLKDPAK3+IENIYMR2+IFGQANTTLK2+IFGQANTTLKR3+IGFFQGDIR2+KPDQPYEWLSYK2+LLLEGVENK2+LLMDDLK2+LMVTGAAPVSATVLTFLR2+LMVTGAAPVSATVLTFLR3+MPELVDFR2+NIVSDC(UniMod:4)SAFVK2+NNSLWDR2+PLKPPC(UniMod:4)DLSMQSVEVAGSGGAR3+VLQPTVFPVVPR2+VQSSLGGR2+WLLDFASK2	P33121	ACSL1	24	0.512482	0.000908346	0.0172708
Q9NUT2	Q9NUT2	ABCB8	Mitochondrial potassium channel ATP-binding subunit	MITOS_HUMAN	AMGVADEALGNVR+DFTLTLPPGK+FYDPTAGVVMLDGR+IVALVGQSGGGK+LEASDEEVYTAAR+LTTDVQEFK+TTVASLLER+VVQEALDR	AMGVADEALGNVR2+DFTLTLPPGK2+FYDPTAGVVMLDGR2+IVALVGQSGGGK2+LEASDEEVYTAAR2+LTTDVQEFK2+TTVASLLER2+VVQEALDR2	Q9NUT2	ABCB8	8	0.735243	5.80763e-05	0.00432393
P82930	P82930	MRPS34	28S ribosomal protein S34, mitochondrial	RT34_HUMAN	AMIIAER+AWGILTFK+LLQLLGR+LPLFGLGR+MEPWDYPAK+MEPWDYPAKQEDK+NGDTSTEEPMLNVQR+VRPDYTAQNLDHGK	AMIIAER2+AWGILTFK2+LLQLLGR2+LPLFGLGR2+MEPWDYPAK2+MEPWDYPAKQEDK2+NGDTSTEEPMLNVQR2+VRPDYTAQNLDHGK3	P82930	MRPS34	8	0.642661	0.000406877	0.0113301
Q8TB40	Q8TB40	ABHD4	(Lyso)-N-acylphosphatidylethanolamine lipase	ABHD4_HUMAN	AMMESFGWAR+IWTVTVSPEQNDR+SNPLAVLR	AMMESFGWAR2+IWTVTVSPEQNDR2+SNPLAVLR2	Q8TB40	ABHD4	3	0.735937	0.000500082	0.0128621
P82932	P82932	MRPS6	28S ribosomal protein S6, mitochondrial	RT06_HUMAN	AMQRPETAATLK+DLENLGER+EC(UniMod:4)EGIVPVPLAEK+HPLTQELK+YELALILK	AMQRPETAATLK3+DLENLGER2+EC(UniMod:4)EGIVPVPLAEK2+HPLTQELK2+YELALILK2	P82932	MRPS6	5	0.618587	0.000729588	0.0153583
Q14643	Q14643	ITPR1	Inositol 1,4,5-trisphosphate receptor type 1	ITPR1_HUMAN	AMSLVSSDSEGEQNELR+ATVTVNTSDLGNK+INDFFLR	AMSLVSSDSEGEQNELR2+ATVTVNTSDLGNK2+INDFFLR2	Q14643	ITPR1	3	-0.870192	0.00236349	0.0282386
P54819	P54819	AK2	Adenylate kinase 2, mitochondrial	KAD2_HUMAN	AMVASGSELGK+APSVPAAEPEYPK+AVLLGPPGAGK+EKLDSVIEFSIPDSLLIR+LDSVIEFSIPDSLLIR+LQAYHTQTTPLIEYYR+LVSDEMVVELIEK+NGFLLDGFPR+NLETPLC(UniMod:4)K+QAEMLDDLMEK	AMVASGSELGK2+APSVPAAEPEYPK2+AVLLGPPGAGK2+EKLDSVIEFSIPDSLLIR3+LDSVIEFSIPDSLLIR2+LQAYHTQTTPLIEYYR3+LVSDEMVVELIEK2+NGFLLDGFPR2+NLETPLC(UniMod:4)K2+QAEMLDDLMEK2	P54819	AK2	10	1.15674	2.96754e-08	8.55021e-05
P21695	P21695	GPD1	Glycerol-3-phosphate dehydrogenase [NAD(+)], cytoplasmic	GPDA_HUMAN	ANATGISLIK	ANATGISLIK2	P21695	GPD1	1	1.53435	0.00357977	0.0367485
Q9H9B4	Q9H9B4	SFXN1	Sideroflexin-1	SFXN1_HUMAN	ANHFFTVTDPR+ILMAAPGMAIPPFIMNTLEK+IQESHPELR+IQESHPELRR+KIVHDYR+LGESANAAK+NILLTNEQLESAR+QAITQVVVSR+QGIVPPGLTENELWR+SSMSVTSLEAELQAK+VGIPVTDENGNR+WDQSTFIGR+YIYDSAFHPDTGEK	ANHFFTVTDPR2+ANHFFTVTDPR3+ILMAAPGMAIPPFIMNTLEK2+IQESHPELR2+IQESHPELRR3+KIVHDYR2+LGESANAAK2+NILLTNEQLESAR2+QAITQVVVSR2+QGIVPPGLTENELWR2+SSMSVTSLEAELQAK2+VGIPVTDENGNR2+WDQSTFIGR2+YIYDSAFHPDTGEK2+YIYDSAFHPDTGEK3	Q9H9B4	SFXN1	15	0.56565	0.00127429	0.0204206
Q9Y4C2	Q9Y4C2	TCAF1	TRPM8 channel-associated factor 1	TCAF1_HUMAN	ANIALWPPVR+ILEGSGVDAK+IQENPGPWGELATDNIILTVPTANLR+LGAEPFPLR+NQTNLPTENVDK+TLENPEPLLR	ANIALWPPVR2+ILEGSGVDAK2+IQENPGPWGELATDNIILTVPTANLR3+LGAEPFPLR2+NQTNLPTENVDK2+TLENPEPLLR2	Q9Y4C2	TCAF1	6	-0.55213	0.000655106	0.0148512
P25445	P25445	FAS	Tumor necrosis factor receptor superfamily member 6	TNR6_HUMAN	ANLC(UniMod:4)TLAEK+DC(UniMod:4)TVNGDEPDC(UniMod:4)VPC(UniMod:4)QEGK+DITSDSENSNFR+EAYDTLIK+IDEIKNDNVQDTAEQK+IQTIILK+NDNVQDTAEQK	ANLC(UniMod:4)TLAEK2+DC(UniMod:4)TVNGDEPDC(UniMod:4)VPC(UniMod:4)QEGK2+DITSDSENSNFR2+EAYDTLIK2+IDEIKNDNVQDTAEQK2+IDEIKNDNVQDTAEQK3+IQTIILK2+NDNVQDTAEQK2	P25445	FAS	8	-0.599601	0.00148315	0.0220849
O00330	O00330	PDHX	Pyruvate dehydrogenase protein X component, mitochondrial	ODPX_HUMAN	ANLENPIR+DVGPPPPVSK+EHIPGTLR+GIQEIADSVK+GLLTPIIK+HSLDASQGTATGPR+ILMPSLSPTMEEGNIVK+LTEDEEGNAK+PSPEPQISIPVKK+QLITVTMSSDSR+QMPDVNVSWDGEGPK+VSVNDFIIK+VVDDELATR	ANLENPIR2+DVGPPPPVSK2+EHIPGTLR2+GIQEIADSVK2+GLLTPIIK2+HSLDASQGTATGPR2+ILMPSLSPTMEEGNIVK2+LTEDEEGNAK2+PSPEPQISIPVKK3+QLITVTMSSDSR2+QMPDVNVSWDGEGPK2+VSVNDFIIK2+VVDDELATR2	O00330	PDHX	13	0.633509	0.000515084	0.0129191
P00352	P00352	ALDH1A1	Retinal dehydrogenase 1	AL1A1_HUMAN	ANNTFYGLSAGVFTK+EEIFGPVQQIMK+ELGEYGFHEYTEVK+GYFVQPTVFSNVTDEMR+IFINNEWHDSVSGK+IFVEESIYDEFVR+ILDLIESGK+ILDLIESGKK+KYILGNPLTPGVTQGPQIDK+LEC(UniMod:4)GGGPWGNK+LLLATMESMNGGK+LYSNAYLNDLAGC(UniMod:4)IK+MSSSGTPDLPVLLTDLK+QAFQIGSPWR+SLDDVIKR+TIPIDGNFFTYTR+VAFTGSTEVGK+YC(UniMod:4)AGWADK+YILGNPLTPGVTQGPQIDK+YILGNPLTPGVTQGPQIDKEQYDK	ANNTFYGLSAGVFTK2+EEIFGPVQQIMK2+ELGEYGFHEYTEVK2+ELGEYGFHEYTEVK3+GYFVQPTVFSNVTDEMR2+IFINNEWHDSVSGK3+IFVEESIYDEFVR2+ILDLIESGK2+ILDLIESGKK2+KYILGNPLTPGVTQGPQIDK3+LEC(UniMod:4)GGGPWGNK2+LLLATMESMNGGK2+LYSNAYLNDLAGC(UniMod:4)IK2+MSSSGTPDLPVLLTDLK2+QAFQIGSPWR2+SLDDVIKR2+TIPIDGNFFTYTR2+VAFTGSTEVGK2+YC(UniMod:4)AGWADK2+YILGNPLTPGVTQGPQIDK2+YILGNPLTPGVTQGPQIDKEQYDK3	P00352	ALDH1A1	21	0.986355	0.000382375	0.0109496
P47895	P47895	ALDH1A3	Aldehyde dehydrogenase family 1 member A3	AL1A3_HUMAN	ANSTDYGLTAAVFTK+AVEAAQVAFQR+EEIFGPVQPILK+ELGEYALAEYTEVK+EQIC(UniMod:4)EVEEGDKPDVDK+FATC(UniMod:4)NPSTR+IFINNEWHESK+ILELIESGK+ILELIESGKK+KFATC(UniMod:4)NPSTR+LASALESGTVWINC(UniMod:4)YNALYAQAPFGGFK+LEC(UniMod:4)GGSAMEDK+LLHQLADLVER+PTVFSEVTDNMR+RANSTDYGLTAAVFTK+RLDALSR+RSVEYAK+SIEEVIK+SIEEVIKR+TEQGPQIDQK+TIPTDDNVVC(UniMod:4)FTR+VFVEEQVYSEFVR	ANSTDYGLTAAVFTK2+AVEAAQVAFQR2+EEIFGPVQPILK2+ELGEYALAEYTEVK2+EQIC(UniMod:4)EVEEGDKPDVDK2+EQIC(UniMod:4)EVEEGDKPDVDK3+FATC(UniMod:4)NPSTR2+IFINNEWHESK2+IFINNEWHESK3+ILELIESGK2+ILELIESGKK2+KFATC(UniMod:4)NPSTR2+LASALESGTVWINC(UniMod:4)YNALYAQAPFGGFK3+LEC(UniMod:4)GGSAMEDK2+LLHQLADLVER3+PTVFSEVTDNMR2+RANSTDYGLTAAVFTK3+RLDALSR2+RSVEYAK2+SIEEVIK2+SIEEVIKR2+TEQGPQIDQK2+TIPTDDNVVC(UniMod:4)FTR2+VFVEEQVYS…	P47895	ALDH1A3	24	-1.05823	9.58405e-05	0.00605615
Q8NBN7	Q8NBN7	RDH13	Retinol dehydrogenase 13	RDH13_HUMAN	APAPEAEDEEVAR+DYVTGGAC(UniMod:4)PSK+GETLNHHVNAR+LAIVLFTK+LVGLEAPSVR+SPELAAQPSTYLAVAEELADVSGK+TVIVTGANTGIGK	APAPEAEDEEVAR2+DYVTGGAC(UniMod:4)PSK2+GETLNHHVNAR3+LAIVLFTK2+LVGLEAPSVR2+SPELAAQPSTYLAVAEELADVSGK3+TVIVTGANTGIGK2	Q8NBN7	RDH13	7	0.68095	0.000906164	0.0172708
Q6NT16	Q6NT16	SLC18B1	MFS-type transporter SLC18B1	S18B1_HUMAN	APGGDDPAGSAGETPGWLSR+SQNILSTEEER+SQNILSTEEERTTLLPNET	APGGDDPAGSAGETPGWLSR2+SQNILSTEEER2+SQNILSTEEERTTLLPNET2	Q6NT16	SLC18B1	3	-0.634364	0.000870843	0.0171096
O75962	O75962	TRIO	Triple functional domain protein	TRIO_HUMAN	APIEDLDLEGQK+ASLDTSELER+DSDDSAATPQDETVEER+VSTMLDR	APIEDLDLEGQK2+ASLDTSELER2+DSDDSAATPQDETVEER2+VSTMLDR2	O75962	TRIO	4	-0.727663	0.00177256	0.0243443
P50213	P50213	IDH3A	Isocitrate dehydrogenase [NAD] subunit alpha, mitochondrial	IDH3A_HUMAN	APIQWEER+C(UniMod:4)SDFTEEIC(UniMod:4)R+IAEFAFEYAR+IEAAC(UniMod:4)FATIK+MSDGLFLQK+NVTAIQGPGGK+SNVTAVHK+TPIAAGHPSMNLLLR+TPYTDVNIVTIR+WMIPSEAK	APIQWEER2+C(UniMod:4)SDFTEEIC(UniMod:4)R2+IAEFAFEYAR2+IEAAC(UniMod:4)FATIK2+MSDGLFLQK2+NVTAIQGPGGK2+SNVTAVHK2+TPIAAGHPSMNLLLR3+TPYTDVNIVTIR2+WMIPSEAK2	P50213	IDH3A	10	0.757369	0.000219897	0.00916735
Q9BYD1	Q9BYD1	MRPL13	39S ribosomal protein L13, mitochondrial	RM13_HUMAN	APQQWATFAR+HIAFSGNK+IWYLLDGK+LAAMASIR+LAIYGMLPK+LWTPPEDYR+LWTPPEDYRL+NLVEELPQPR+RLDEYTQEEIDAFPR+VYSSHTGYPGGFR	APQQWATFAR2+HIAFSGNK2+IWYLLDGK2+LAAMASIR2+LAIYGMLPK2+LWTPPEDYR2+LWTPPEDYRL2+NLVEELPQPR2+RLDEYTQEEIDAFPR3+VYSSHTGYPGGFR3	Q9BYD1	MRPL13	10	0.801112	4.60557e-05	0.00374428
Q9Y676	Q9Y676	MRPS18B	28S ribosomal protein S18b, mitochondrial	RT18B_HUMAN	APSEEDSLSSVPISPYK+LTQAIQK+PVWADYR+TPAEASSTGQTGPQSAL+VVGNPC(UniMod:4)PIC(UniMod:4)R+YGSRPVWADYR+YLESEEYQER	APSEEDSLSSVPISPYK2+LTQAIQK2+PVWADYR2+TPAEASSTGQTGPQSAL2+VVGNPC(UniMod:4)PIC(UniMod:4)R2+YGSRPVWADYR3+YLESEEYQER2	Q9Y676	MRPS18B	7	0.715404	0.000679197	0.0150037
Q14728	Q14728	MFSD10	Major facilitator superfamily domain-containing protein 10	MFS10_HUMAN	APSIALGFR+DAADLLSPLALLR+IHPGGEVAAVK+LSYPAQTLK+SFAAFLASR	APSIALGFR2+DAADLLSPLALLR2+IHPGGEVAAVK2+LSYPAQTLK2+SFAAFLASR2	Q14728	MFSD10	5	-0.582359	0.00187557	0.0248425
Q9HB19	Q9HB19	PLEKHA2	Pleckstrin homology domain-containing family A member 2	PKHA2_HUMAN	APSVASSWQPWTPVPQAGEK+EIGAAVQALK+GGGLPMTTEVLK+SLAAPPALEK+SQSYIPTSGC(UniMod:4)R	APSVASSWQPWTPVPQAGEK2+EIGAAVQALK2+GGGLPMTTEVLK2+SLAAPPALEK2+SQSYIPTSGC(UniMod:4)R2	Q9HB19	PLEKHA2	5	-0.548801	3.63892e-05	0.00336143
P30086	P30086	PEBP1	Phosphatidylethanolamine-binding protein 1	PEBP1_HUMAN	APVAGTC(UniMod:4)YQAEWDDYVPK+C(UniMod:4)DEPILSNR+GNDISSGTVLSDYVGSGPPK+LYEQLSGK+LYTLVLTDPDAPSR+LYTLVLTDPDAPSRK+NRPTSISWDGLDSGK+VLTPTQVK	APVAGTC(UniMod:4)YQAEWDDYVPK2+C(UniMod:4)DEPILSNR2+GNDISSGTVLSDYVGSGPPK2+LYEQLSGK2+LYTLVLTDPDAPSR2+LYTLVLTDPDAPSRK3+NRPTSISWDGLDSGK2+NRPTSISWDGLDSGK3+VLTPTQVK2	P30086	PEBP1	9	0.525495	0.00268377	0.0305458
Q8WW59	Q8WW59	SPRYD4	SPRY domain-containing protein 4	SPRY4_HUMAN	APVEGIGQPEK+DSC(UniMod:4)IGVDDR+GPVVPAFALWDGELLTHSGLEVPEGL+HYWEVTVK+IGVADVDMSR+SWVFTYAQR+VALNVER+WYTMLANEK+YGLVGLEPTK	APVEGIGQPEK2+DSC(UniMod:4)IGVDDR2+GPVVPAFALWDGELLTHSGLEVPEGL3+HYWEVTVK2+IGVADVDMSR2+SWVFTYAQR2+VALNVER2+WYTMLANEK2+YGLVGLEPTK2	Q8WW59	SPRYD4	9	0.588875	0.001506	0.0222379
P52594	P52594	AGFG1	Arf-GAP domain and FG repeat-containing protein 1	AGFG1_HUMAN	APVGSVVSVPSQSSASSDK+DMTGLPHNR+GTPSQSPVVGR+SSAIPDFRDPQK+WYVPPEQAK	APVGSVVSVPSQSSASSDK2+DMTGLPHNR2+GTPSQSPVVGR2+SSAIPDFRDPQK2+SSAIPDFRDPQK3+WYVPPEQAK2	P52594	AGFG1	6	-0.630446	0.000395129	0.011179
P30049	P30049	ATP5F1D	ATP synthase subunit delta, mitochondrial	ATPD_HUMAN	AQAELVGTADEATR+IEANEALVK	AQAELVGTADEATR2+IEANEALVK2	P30049	ATP5F1D	2	0.751118	0.000288146	0.00989347
Q9NUL5	Q9NUL5	SHFL	Shiftless antiviral inhibitor of ribosomal frameshifting protein	SHFL_HUMAN	AQDDLIPAVDR	AQDDLIPAVDR2	Q9NUL5	SHFL	1	-0.482782	0.00342869	0.0355837
O60287	O60287	URB1	Nucleolar pre-ribosomal-associated protein 1	NPA1P_HUMAN	AQEGPDAEIIGGER+IYEAQPEISR	AQEGPDAEIIGGER2+IYEAQPEISR2	O60287	URB1	2	-0.504655	0.00109097	0.019053
P04792	P04792	HSPB1	Heat shock protein beta-1	HSPB1_HUMAN	AQLGGPEAAK+AQLGGPEAAKSDETAAK+DGVVEITGK+DGVVEITGKHEER+DWYPHSR+GPSWDPFR+HEERQDEHGYISR+LATQSNEITIPVTFESR+LFDQAFGLPR+PLPPAAIESPAVAAPAYSR+QDEHGYISR+QLSSGVSEIR+TKDGVVEITGK+VPFSLLR+VSLDVNHFAPDELTVK	AQLGGPEAAK2+AQLGGPEAAKSDETAAK2+AQLGGPEAAKSDETAAK3+DGVVEITGK2+DGVVEITGKHEER2+DGVVEITGKHEER3+DWYPHSR2+GPSWDPFR2+HEERQDEHGYISR2+HEERQDEHGYISR3+HEERQDEHGYISR4+LATQSNEITIPVTFESR2+LATQSNEITIPVTFESR3+LFDQAFGLPR2+PLPPAAIESPAVAAPAYSR2+PLPPAAIESPAVAAPAYSR3+QDEHGYISR2+QLSSGVSEIR2+TKDGVVEITGK2+VPFSLLR2+VSLDVNHFAPDELTVK2+VSLDVNHFAPDELTVK3	P04792	HSPB1	22	0.963299	1.27712e-05	0.00229416
P08648	P08648	ITGA5	Integrin alpha-5	ITA5_HUMAN	AQLKPPATSDA+LLESSLSSSEGEEPVEYK+QVATAVQWTK+SLPYGTAMEK+SLQWFGATVR+SSASSGPQILK+VTAPPEAEYSGLVR	AQLKPPATSDA2+LLESSLSSSEGEEPVEYK2+QVATAVQWTK2+SLPYGTAMEK2+SLQWFGATVR2+SSASSGPQILK2+VTAPPEAEYSGLVR2	P08648	ITGA5	7	-1.12059	3.2499e-06	0.00135215
P48506	P48506	GCLC	Glutamate--cysteine ligase catalytic subunit	GSH1_HUMAN	AQNSTELAAEEYTLMSIDTIINGK+ASGELMTVAR+C(UniMod:4)SILNYLK+DAVLQGMFYFR+DKNTPSPFIETFTEDDEASR+DPLTLFEEK+EFIANHPDYK+FKPPPPNSDIGWR+GGNAVVDGC(UniMod:4)GK+GYVSDIDC(UniMod:4)R+LDFLIPLSK+LGC(UniMod:4)PGFTLPEVKPNPVEGGASK+NTPSPFIETFTEDDEASR+SLFFPDEAINK+SRYDSIDSYLSK+VLETLQEK+VLETLQEKGER+VVINVPIFK+WGVISASVDDR+YDSIDSYLSK	AQNSTELAAEEYTLMSIDTIINGK3+ASGELMTVAR2+C(UniMod:4)SILNYLK2+DAVLQGMFYFR2+DKNTPSPFIETFTEDDEASR3+DPLTLFEEK2+EFIANHPDYK2+EFIANHPDYK3+FKPPPPNSDIGWR2+FKPPPPNSDIGWR3+GGNAVVDGC(UniMod:4)GK2+GYVSDIDC(UniMod:4)R2+LDFLIPLSK2+LGC(UniMod:4)PGFTLPEVKPNPVEGGASK3+NTPSPFIETFTEDDEASR2+SLFFPDEAINK2+SRYDSIDSYLSK2+SRYDSIDSYLSK3+VLETLQEK2+VLETLQEKGER2+VLETLQEKGER3+VVINVPIFK2+WGVISASVDDR2+YDSIDSYLSK2	P48506	GCLC	24	0.762677	0.000488474	0.0127444
Q9BXL7	Q9BXL7	CARD11	Caspase recruitment domain-containing protein 11	CAR11_HUMAN	AQQLLLVK+NTLQPEEALSTSDPR	AQQLLLVK2+NTLQPEEALSTSDPR2	Q9BXL7	CARD11	2	-0.875384	0.00155187	0.0224466
Q13393	Q13393	PLD1	Phospholipase D1	PLD1_HUMAN	AQVLEVER+DKNEPVQNLPIQK+ELHFEGEEVDYDVSPSDPK+EVWVSTAAR+FGSYAAIQENALAK+GENSILGQLK+QLEDYLTK+SAADWSAGIK+SLSYPFLLPK+VVLGYLDDPSEDIQDPVSDK	AQVLEVER2+DKNEPVQNLPIQK3+ELHFEGEEVDYDVSPSDPK3+EVWVSTAAR2+FGSYAAIQENALAK2+GENSILGQLK2+QLEDYLTK2+SAADWSAGIK2+SLSYPFLLPK2+VVLGYLDDPSEDIQDPVSDK2	Q13393	PLD1	10	-0.525603	4.19873e-05	0.00362166
Q8TB61	Q8TB61	SLC35B2	Adenosine 3'-phospho 5'-phosphosulfate transporter 1	S35B2_HUMAN	ASDEVPLAPR+AVPVESPVQK+AVPVESPVQKV+FVSFPTQVLAK+KAVPVESPVQK+SYGATATSPGER+TEAAETTPMWQALK+VIPVMLMGK	ASDEVPLAPR2+AVPVESPVQK2+AVPVESPVQKV2+FVSFPTQVLAK2+KAVPVESPVQK2+SYGATATSPGER2+TEAAETTPMWQALK2+VIPVMLMGK2	Q8TB61	SLC35B2	8	-0.537426	0.00473095	0.0436271
P24534	P24534	EEF1B2	Elongation factor 1-beta	EF1B_HUMAN	ASLPGVKK+LAQYESK+LVPVGYGIK+SIQADGLVWGSSK+SPAGLQVLNDYLADK+SSILLDVKPWDDETDMAK+YGPADVEDTTGSGATDSK	ASLPGVKK2+LAQYESK2+LVPVGYGIK2+SIQADGLVWGSSK2+SPAGLQVLNDYLADK2+SSILLDVKPWDDETDMAK3+YGPADVEDTTGSGATDSK2	P24534	EEF1B2	7	0.564077	0.000277701	0.00971172
P27816	P27816	MAP4	Microtubule-associated protein 4	MAP4_HUMAN	ASPSKPASAPASR+ATPMPSRPSTTPFIDK+C(UniMod:4)SLPAEEDSVLEK+DMAQLPETEIAPAK+DMAQLPETEIAPAKDVAPSTVK+DMGPPKENK+DMTLPPETNVILTK+DVPPLSETEATPVPIK+DVTPPPETEVVLIK+EAQTLDSQIQETSI+HVPGGGNVQIQNK+KPMSLASGLVPAAPPK+KTTTLSGTAPAAGVVPSR+KVSYSHIQSK+LATNTSAPDLK+NVVLPTETEVAPAK+SPSTLLPK+SVPADLSRPK+TAGPIASAQK+TKPLATTQPAK+TTTAAAVASTGPSSR+TTTLSGTAPAAGVVPSR+VGSLDNVGHLPAGGAVK+VGSTENIK+VSYSHIQSK	ASPSKPASAPASR2+ASPSKPASAPASR3+ATPMPSRPSTTPFIDK2+ATPMPSRPSTTPFIDK3+C(UniMod:4)SLPAEEDSVLEK2+DMAQLPETEIAPAK2+DMAQLPETEIAPAKDVAPSTVK3+DMGPPKENK2+DMTLPPETNVILTK2+DVPPLSETEATPVPIK2+DVTPPPETEVVLIK2+EAQTLDSQIQETSI2+HVPGGGNVQIQNK2+KPMSLASGLVPAAPPK3+KTTTLSGTAPAAGVVPSR2+KTTTLSGTAPAAGVVPSR3+KVSYSHIQSK2+LATNTSAPDLK2+NVVLPTETEVAPAK2+SPSTLLPK2+SVPADLSRPK2+TAGPIASAQK2+TKPLATTQPAK2+TTTAAAVASTGPSSR2+TTTLSGTAPAAGV…	P27816	MAP4	28	-0.661465	0.00063508	0.0145842
Q15070	Q15070	OXA1L	Mitochondrial inner membrane protein OXA1L	OXA1L_HUMAN	ASSEMALYQK+DNPPNIPSSSSKPK+EGFLESFK+EGFLESFKK+IHNHLPEIQK+LAGDHIEYYK+NQLELAAR+SKYPWHDTLG	ASSEMALYQK2+DNPPNIPSSSSKPK2+EGFLESFK2+EGFLESFKK2+IHNHLPEIQK3+LAGDHIEYYK2+LAGDHIEYYK3+NQLELAAR2+SKYPWHDTLG2	Q15070	OXA1L	9	0.472525	0.00371532	0.0375944
P10909	P10909	CLU	Clusterin	CLUS_HUMAN	ASSIIDELFQDR+EILSVDC(UniMod:4)STNNPSQAK+ELDESLQVAER+FMETVAEK+IDSLLENDR+VTTVASHTSDSDVPSGVTEVVVK	ASSIIDELFQDR2+EILSVDC(UniMod:4)STNNPSQAK2+ELDESLQVAER2+FMETVAEK2+IDSLLENDR2+VTTVASHTSDSDVPSGVTEVVVK3	P10909	CLU	6	1.26531	4.00016e-05	0.00353664
Q8IZW8	Q8IZW8	TNS4	Tensin-4	TENS4_HUMAN	ASSPHGLGSPLVASPR+ELGGADGASDSTDSPASC(UniMod:4)QK+EQAIELLR+SNSQTLSDAPFTTC(UniMod:4)PEGPAR+SSSESLIFSGNQGR+VTEQGITLTDVQR	ASSPHGLGSPLVASPR3+ELGGADGASDSTDSPASC(UniMod:4)QK2+EQAIELLR2+SNSQTLSDAPFTTC(UniMod:4)PEGPAR2+SSSESLIFSGNQGR2+VTEQGITLTDVQR2	Q8IZW8	TNS4	6	-0.860254	0.00452292	0.0426064
P45954	P45954	ACADSB	Short/branched chain specific acyl-CoA dehydrogenase, mitochondrial	ACDSB_HUMAN	ASSTC(UniMod:4)PLTFENVK+ATYLPQLTTEK+C(UniMod:4)IEWMGGVGYTK+DTPGLHIGKPENK+FAQEQIAPLVSTMDENSK+GITSFLVDR+IGTIYEGASNIQLNTIAK+YAIGSLNEGR+YYASEIAGQTTSK	ASSTC(UniMod:4)PLTFENVK2+ATYLPQLTTEK2+C(UniMod:4)IEWMGGVGYTK2+DTPGLHIGKPENK2+DTPGLHIGKPENK3+FAQEQIAPLVSTMDENSK2+FAQEQIAPLVSTMDENSK3+GITSFLVDR2+IGTIYEGASNIQLNTIAK2+YAIGSLNEGR2+YYASEIAGQTTSK2	P45954	ACADSB	11	0.957614	0.000397151	0.0111914
O43795	O43795	MYO1B	Unconventional myosin-Ib	MYO1B_HUMAN	ASVATLMK+DLSQAMWK+DQDKDQC(UniMod:4)ILITGESGAGK+DQFTDQQK+EIC(UniMod:4)ELTGIDQSVLER+FIQGNQK+GAEVNQVK+GDPLGGVISNYLLEK+IIIAEVVNK+IQHYAGK+IYEFTLQR+LEASELFK+LEDLATLIQK+LGNIEFKPESR+LKDAIEEK+MPSLSPIDK+NKMPSLSPIDK+QAYEPC(UniMod:4)LER+RPPTAGSQFK+SEVPLVDVTK+SLFPEGNPAK+SLPIYSPEK+SLPIYSPEKVEEYR+SSALVIQSYIR+THFLLMK+VNGVDDAANFR+YRDQFTDQQK	ASVATLMK2+DLSQAMWK2+DQDKDQC(UniMod:4)ILITGESGAGK3+DQFTDQQK2+EIC(UniMod:4)ELTGIDQSVLER2+FIQGNQK2+GAEVNQVK2+GDPLGGVISNYLLEK2+IIIAEVVNK2+IQHYAGK2+IYEFTLQR2+LEASELFK2+LEDLATLIQK2+LGNIEFKPESR3+LKDAIEEK2+MPSLSPIDK2+NKMPSLSPIDK2+QAYEPC(UniMod:4)LER2+RPPTAGSQFK2+SEVPLVDVTK2+SLFPEGNPAK2+SLPIYSPEK2+SLPIYSPEKVEEYR3+SSALVIQSYIR2+THFLLMK2+VNGVDDAANFR2+YRDQFTDQQK2+YRDQFTDQQK3	O43795	MYO1B	28	-0.544364	0.000266077	0.00967825
Q9Y3M8	Q9Y3M8	STARD13	StAR-related lipid transfer protein 13	STA13_HUMAN	ASVEVEAPPSVVLNR+TGQPLPQSIQQALR	ASVEVEAPPSVVLNR2+TGQPLPQSIQQALR2	Q9Y3M8	STARD13	2	-1.52348	3.75446e-05	0.00336143
Q8IVL5	Q8IVL5	P3H2	Prolyl 3-hydroxylase 2	P3H2_HUMAN	ATAGVEALQLVDR+FEEYEYLGYK+FEGATVLK+LFYDISEK+LSPKIDR+VLLDNVLSEEQC(UniMod:4)R	ATAGVEALQLVDR2+FEEYEYLGYK2+FEGATVLK2+LFYDISEK2+LSPKIDR2+VLLDNVLSEEQC(UniMod:4)R2	Q8IVL5	P3H2	6	-0.757705	0.00023293	0.00936087
Q9BYD3	Q9BYD3	MRPL4	39S ribosomal protein L4, mitochondrial	RM04_HUMAN	ATENPEQVASEGLPEPVLR+GPTSYYYMLPMK+KVELPVPTHR+LLWQDSR+VELPVPTHR+VGLADLHPDVFATAPR	ATENPEQVASEGLPEPVLR2+GPTSYYYMLPMK2+KVELPVPTHR2+LLWQDSR2+VELPVPTHR2+VGLADLHPDVFATAPR3	Q9BYD3	MRPL4	6	0.680322	0.00147855	0.0220849
Q99933	Q99933	BAG1	BAG family molecular chaperone regulator 1	BAG1_HUMAN	ATIEQFMK+DLQAEALC(UniMod:4)K+ELTGIQQGFLPK+EMETPLSALGIQDGC(UniMod:4)R+IADQLEELNK+IADQLEELNKELTGIQQGFLPK+ILEEIDTLILPENFK+NSPQEEVELKK	ATIEQFMK2+DLQAEALC(UniMod:4)K2+ELTGIQQGFLPK2+EMETPLSALGIQDGC(UniMod:4)R2+IADQLEELNK2+IADQLEELNKELTGIQQGFLPK3+ILEEIDTLILPENFK2+NSPQEEVELKK2	Q99933	BAG1	8	-0.490944	0.00294983	0.0322476
Q9UQN3	Q9UQN3	CHMP2B	Charged multivesicular body protein 2b	CHM2B_HUMAN	ATISDEEIER+MAGAMSTTAK+TLQTMQNFQK+TVDDVIKEQNR+VTSMSTQTK	ATISDEEIER2+MAGAMSTTAK2+TLQTMQNFQK2+TVDDVIKEQNR2+VTSMSTQTK2	Q9UQN3	CHMP2B	5	-0.61249	0.00164196	0.0232271
P13674	P13674	P4HA1	Prolyl 4-hydroxylase subunit alpha-1	P4HA1_HUMAN	ATISNPITGDLETVHYR+DPEGFVGHPVNAFK+GVAVDYLPER+KLLELDPEHQR+LLELDPEHQR+LQDTYNLDTDTISK+QLDEGEISTIDK+QYFPNDEDQVGAAK+RPC(UniMod:4)TLSELE+SAWLSGYENPVVSR+SFLTAEDC(UniMod:4)FELGK+VSVLDYLSYAVYQQGDLDK	ATISNPITGDLETVHYR3+DPEGFVGHPVNAFK2+GVAVDYLPER2+KLLELDPEHQR3+LLELDPEHQR3+LQDTYNLDTDTISK2+QLDEGEISTIDK2+QYFPNDEDQVGAAK2+RPC(UniMod:4)TLSELE2+SAWLSGYENPVVSR2+SFLTAEDC(UniMod:4)FELGK2+VSVLDYLSYAVYQQGDLDK2+VSVLDYLSYAVYQQGDLDK3	P13674	P4HA1	13	-0.871572	0.00032067	0.0102167
O95167	O95167	NDUFA3	NADH dehydrogenase [ubiquinone] 1 alpha subcomplex subunit 3	NDUA3_HUMAN	ATPYNYPVPVR+YSVMINK	ATPYNYPVPVR2+YSVMINK2	O95167	NDUFA3	2	0.751777	0.0024469	0.0285942
Q9Y2I7	Q9Y2I7	PIKFYVE	1-phosphatidylinositol 3-phosphate 5-kinase	FYV1_HUMAN	ATQWNSAEEGLPTNSTSDSRPK+GADSAYYQVGQTGK+ILLDSVQLK+SGSPMVPSYETSVSPQANR	ATQWNSAEEGLPTNSTSDSRPK3+GADSAYYQVGQTGK2+ILLDSVQLK2+SGSPMVPSYETSVSPQANR2	Q9Y2I7	PIKFYVE	4	-0.833502	0.00015223	0.00780235
P09001	P09001	MRPL3	39S ribosomal protein L3, mitochondrial	RM03_HUMAN	ATSILEFYR+LGMMPLWTK+MATLSVGGK+QLVSDEDKAQLASK+RPGAVATGDIGR	ATSILEFYR2+LGMMPLWTK2+MATLSVGGK2+QLVSDEDKAQLASK3+RPGAVATGDIGR2	P09001	MRPL3	5	0.677758	0.000947706	0.017342
Q96I59	Q96I59	NARS2	Probable asparagine--tRNA ligase, mitochondrial	SYNM_HUMAN	ATTMMVLSK+DALGAQNASGER+HPLEYLR+TNVLGSILR+YHFLEER	ATTMMVLSK2+DALGAQNASGER2+HPLEYLR2+TNVLGSILR2+YHFLEER2	Q96I59	NARS2	5	0.559027	0.00212439	0.0265944
Q15119	Q15119	PDK2	[Pyruvate dehydrogenase (acetyl-transferring)] kinase isozyme 2, mitochondrial	PDK2_HUMAN	ATVESHESSLILPPIK+EINLLPDR+TSFTFLR	ATVESHESSLILPPIK3+EINLLPDR2+TSFTFLR2	Q15119	PDK2	3	0.944155	0.000172365	0.00815959
O95361	O95361	TRIM16	Tripartite motif-containing protein 16	TRI16_HUMAN	AVAEMQFGELLAAVR+DKEAELQC(UniMod:4)TQLDLER+EAELQC(UniMod:4)TQLDLER+ETEEQDSDSAEQGDPAGEGK+EVLC(UniMod:4)DFC(UniMod:4)LDDTR+EVLC(UniMod:4)DFC(UniMod:4)LDDTRR+LNENAISR+NTEDITFPSVYVGLK+SVLVSVSEVK+TQVSAVVQR	AVAEMQFGELLAAVR2+DKEAELQC(UniMod:4)TQLDLER2+DKEAELQC(UniMod:4)TQLDLER3+EAELQC(UniMod:4)TQLDLER2+ETEEQDSDSAEQGDPAGEGK2+EVLC(UniMod:4)DFC(UniMod:4)LDDTR2+EVLC(UniMod:4)DFC(UniMod:4)LDDTRR3+LNENAISR2+NTEDITFPSVYVGLK2+SVLVSVSEVK2+TQVSAVVQR2	O95361	TRIM16	11	-0.557865	0.00292295	0.0320328
O43598	O43598	DNPH1	2'-deoxynucleoside 5'-phosphate N-hydrolase 1	DNPH1_HUMAN	AVAFNKR+FGTVLTEHVAAAELGAR+FQVWDYEEGEVEALLDR+ILC(UniMod:4)LFRPQSGR+YFEADPPGQVAASPDPTT	AVAFNKR2+FGTVLTEHVAAAELGAR3+FQVWDYEEGEVEALLDR2+ILC(UniMod:4)LFRPQSGR3+YFEADPPGQVAASPDPTT2	O43598	DNPH1	5	1.00802	0.000308971	0.0101634
Q96IU4	Q96IU4	ABHD14B	Protein ABHD14B	ABHEB_HUMAN	AVAIDLPGLGHSK+EALPGSGQAR+EGTIQVQGQALFFR+FSSETWQNLGTLHR+INAANYASVK	AVAIDLPGLGHSK3+EALPGSGQAR2+EGTIQVQGQALFFR2+FSSETWQNLGTLHR3+INAANYASVK2	Q96IU4	ABHD14B	5	0.986611	2.48177e-05	0.00276209
P50454	P50454	SERPINH1	Serpin H1	SERPH_HUMAN	AVAISLPK+AVLSAEQLR+DEEVHAGLGELLR+DTQSGSLLFIGR+GVVEVTHDLQK+KAVAISLPK+LQIVEMPLAHK+LYGPSSVSFADDFVR+SALQSINEWAAQTTDGK+TGLYNYYDDEKEK	AVAISLPK2+AVLSAEQLR2+DEEVHAGLGELLR3+DTQSGSLLFIGR2+GVVEVTHDLQK2+KAVAISLPK2+LQIVEMPLAHK3+LYGPSSVSFADDFVR2+SALQSINEWAAQTTDGK2+TGLYNYYDDEKEK2+TGLYNYYDDEKEK3	P50454	SERPINH1	11	-1.07352	0.000532981	0.013181
Q9NP58	Q9NP58	ABCB6	ATP-binding cassette sub-family B member 6, mitochondrial	ABCB6_HUMAN	AVDSLLNFETVK+DLPGAGPLR+ERPAGADSLSWGAGPR+FYDISSGC(UniMod:4)IR+IDGQDISQVTQASLR+NIVNLLTEK+YYNAESYEVER	AVDSLLNFETVK2+DLPGAGPLR2+ERPAGADSLSWGAGPR3+FYDISSGC(UniMod:4)IR2+IDGQDISQVTQASLR2+NIVNLLTEK2+YYNAESYEVER2	Q9NP58	ABCB6	7	0.826593	0.00242589	0.0285022
Q08722	Q08722	CD47	Leukocyte surface antigen CD47	CD47_HUMAN	AVEEPLNAFK+EGETIIELK+IEVSQLLK+STVPTDFSSAK+TIQPPRK	AVEEPLNAFK2+EGETIIELK2+IEVSQLLK2+STVPTDFSSAK2+TIQPPRK2	Q08722	CD47	5	-0.604916	0.000231034	0.00936087
P23141	P23141	CES1	Liver carboxylesterase 1	EST1_HUMAN	AVEKPPQTEHIEL+DAGAPTYMYEFQYR+EGASEEEIR+EGYLQIGANTQAAQK+ELIPEATEK+FLSLDLQGDPR+FTPPQPAEPWSFVK+FWANFAR+NFHTVPYMVGINK+TAMSLLWK+TEEELLETTLK+TPEELQAER+YLGGTDDTVK	AVEKPPQTEHIEL3+DAGAPTYMYEFQYR2+EGASEEEIR2+EGYLQIGANTQAAQK2+ELIPEATEK2+FLSLDLQGDPR2+FTPPQPAEPWSFVK2+FWANFAR2+NFHTVPYMVGINK3+TAMSLLWK2+TEEELLETTLK2+TPEELQAER2+YLGGTDDTVK2	P23141	CES1	13	2.30476	0.000103298	0.00624467
P09132	P09132	SRP19	Signal recognition particle 19 kDa protein	SRP19_HUMAN	AVENPTATEIQDVC(UniMod:4)SAVGLNVFLEK+QEDGSLC(UniMod:4)LVQFPSR+TGGADQSLQQGEGSK+TGGADQSLQQGEGSKK	AVENPTATEIQDVC(UniMod:4)SAVGLNVFLEK3+QEDGSLC(UniMod:4)LVQFPSR2+TGGADQSLQQGEGSK2+TGGADQSLQQGEGSKK2	P09132	SRP19	4	-0.633069	0.00280207	0.0312604
O14737	O14737	PDCD5	Programmed cell death protein 5	PDCD5_HUMAN	AVENYLIQMAR+HGDPGDAAQQEAK+VSEQGLIEILK	AVENYLIQMAR2+HGDPGDAAQQEAK2+VSEQGLIEILK2	O14737	PDCD5	3	0.675706	0.00359057	0.0368059
Q14376	Q14376	GALE	UDP-glucose 4-epimerase	GALE_HUMAN	AVGESVQKPLDYYR+EALNVFGNDYDTEDGTGVR+EGDVAAC(UniMod:4)YANPSLAQEELGWTAALGLDR+FFIEEMIR+GGGSLPESLR+GGGSLPESLRR+GHIAALRK+IYNLGTGTGYSVLQMVQAMEK+MC(UniMod:4)EDLWR+SVEFEEMDILDQGALQR+TWNAVLLR	AVGESVQKPLDYYR3+EALNVFGNDYDTEDGTGVR2+EGDVAAC(UniMod:4)YANPSLAQEELGWTAALGLDR3+FFIEEMIR2+GGGSLPESLR2+GGGSLPESLRR2+GHIAALRK2+IYNLGTGTGYSVLQMVQAMEK3+MC(UniMod:4)EDLWR2+SVEFEEMDILDQGALQR2+TWNAVLLR2	Q14376	GALE	11	0.518967	0.000612447	0.0142495
Q32P28	Q32P28	P3H1	Prolyl 3-hydroxylase 1	P3H1_HUMAN	AVGFSSGTENPHGVK+EIETLVEEK+FYGVTVFK+GDWPGVVLSMER+ISQEIGNLMK+LTNVAATSGDGYR+TAIEEVQAER+TVTAEVQPQC(UniMod:4)GR	AVGFSSGTENPHGVK3+EIETLVEEK2+FYGVTVFK2+GDWPGVVLSMER2+ISQEIGNLMK2+LTNVAATSGDGYR2+TAIEEVQAER2+TVTAEVQPQC(UniMod:4)GR2	Q32P28	P3H1	8	-0.735427	0.00133888	0.0209975
Q03154	Q03154	ACY1	Aminoacylase-1	ACY1_HUMAN	AVGVPALGFSPMNR+DMNLTLEPEIMPAATDNR+DSEGYIYAR+EGSVTSVNLTK+FMEDTAAEK+GPEEEHPSVTLFR+LQSNPHLK+TPVLLHDHDER+VVNSILAFR	AVGVPALGFSPMNR2+DMNLTLEPEIMPAATDNR2+DSEGYIYAR2+EGSVTSVNLTK2+FMEDTAAEK2+GPEEEHPSVTLFR2+GPEEEHPSVTLFR3+LQSNPHLK2+TPVLLHDHDER3+VVNSILAFR2	Q03154	ACY1	10	0.513533	0.00375527	0.0377824
P15153	P15153	RAC2	Ras-related C3 botulinum toxin substrate 2	RAC2_HUMAN	AVLC(UniMod:4)PQPTR	AVLC(UniMod:4)PQPTR2	P15153	RAC2	1	-1.1674	0.000161255	0.00798987
Q9Y2C4	Q9Y2C4	EXOG	Nuclease EXOG, mitochondrial	EXOG_HUMAN	AVLEQFGFPLTGTEAR+NAEIEPDDYFMSR+WVLEHISK	AVLEQFGFPLTGTEAR2+NAEIEPDDYFMSR2+WVLEHISK2	Q9Y2C4	EXOG	3	0.547761	0.00147124	0.0220849
Q8NI60	Q8NI60	COQ8A	Atypical kinase COQ8A, mitochondrial	COQ8A_HUMAN	AVLGSSPFLSEANAER+TLNNDLGPNWR+VALLDFGATR	AVLGSSPFLSEANAER2+TLNNDLGPNWR2+VALLDFGATR2	Q8NI60	COQ8A	3	1.15325	0.000156995	0.00793163
O94855	O94855	SEC24D	Protein transport protein Sec24D	SC24D_HUMAN	AVLHQPLK+EEQEETSAIR+EQPEMVFR+GGQVYATNTR+IGFDAIMR+IPKEEQEETSAIR+LIC(UniMod:4)EELK+MIMGIIQQK+NC(UniMod:4)ASPSAASQLILPDSMK+STMLPAAVR+VGFITYNK+VLPVYMNC(UniMod:4)LLK	AVLHQPLK2+EEQEETSAIR2+EQPEMVFR2+GGQVYATNTR2+IGFDAIMR2+IPKEEQEETSAIR2+IPKEEQEETSAIR3+LIC(UniMod:4)EELK2+MIMGIIQQK2+NC(UniMod:4)ASPSAASQLILPDSMK2+STMLPAAVR2+VGFITYNK2+VLPVYMNC(UniMod:4)LLK2	O94855	SEC24D	13	-0.585623	2.0083e-06	0.000887795
Q8N4Q0	Q8N4Q0	ZADH2	Prostaglandin reductase 3	PTGR3_HUMAN	AVNYMYMGK+FTGLESIFR+FVGVNASDINYSAGR+IVVELPHSVNSK+SLGC(UniMod:4)DRPINYK	AVNYMYMGK2+FTGLESIFR2+FVGVNASDINYSAGR2+IVVELPHSVNSK3+SLGC(UniMod:4)DRPINYK3	Q8N4Q0	ZADH2	5	0.635269	9.69984e-05	0.00605615
P42126	P42126	ECI1	Enoyl-CoA delta isomerase 1, mitochondrial	ECI1_HUMAN	AVQELWLR+DTLENTIGHR+ILADNPR+SLQMYLER+SPAHYAGYWK+VLVEPDAGAGVAVMK	AVQELWLR2+DTLENTIGHR2+ILADNPR2+SLQMYLER2+SPAHYAGYWK2+VLVEPDAGAGVAVMK2	P42126	ECI1	6	1.08286	7.23046e-06	0.00189411
Q99747	Q99747	NAPG	Gamma-soluble NSF attachment protein	SNAG_HUMAN	AVQLYQQTANVFENEER+AYEQAGMMLK+EIENYPTC(UniMod:4)YK+LGLSLVVPGGGIK+LIENVDPEK+LPEAVQLIEK+WKPDYDSAASEYGK	AVQLYQQTANVFENEER2+AYEQAGMMLK2+EIENYPTC(UniMod:4)YK2+LGLSLVVPGGGIK2+LIENVDPEK2+LPEAVQLIEK2+WKPDYDSAASEYGK2	Q99747	NAPG	7	0.50815	0.000271129	0.00971172
P47929	P47929	LGALS7B	Galectin-7	LEG7_HUMAN	AVVGDAQYHHFR+GLVPPNASR+GPGVPFQR+GQPFEVLIIASDDGFK+HRLPLAR+LDTSEVVFNSK+LVEVGGDVQLDSVR+SSLPEGIR+SSLPEGIRPGTVLR	AVVGDAQYHHFR3+GLVPPNASR2+GPGVPFQR2+GQPFEVLIIASDDGFK2+HRLPLAR2+LDTSEVVFNSK2+LVEVGGDVQLDSVR2+SSLPEGIR2+SSLPEGIRPGTVLR3	P47929	LGALS7B	9	1.11017	0.000250065	0.00954441
Q16740	Q16740	CLPP	ATP-dependent Clp protease proteolytic subunit, mitochondrial	CLPP_HUMAN	AYDIYSR+GQATDIAIQAEEIMK+HSLPNSR+IMIHQPSGGAR+VLVHPPQDGEDEPTLVQK+YMSPMEAQEFGILDK	AYDIYSR2+GQATDIAIQAEEIMK2+HSLPNSR2+IMIHQPSGGAR2+VLVHPPQDGEDEPTLVQK3+YMSPMEAQEFGILDK2	Q16740	CLPP	6	1.11901	5.41129e-06	0.00167612
P23470	P23470	PTPRG	Receptor-type tyrosine-protein phosphatase gamma	PTPRG_HUMAN	AYIATQGPLK+DDYFVSGAGLPGR+DLLPASLGSYYR+VGLAPLPGMK	AYIATQGPLK2+DDYFVSGAGLPGR2+DLLPASLGSYYR2+VGLAPLPGMK2	P23470	PTPRG	4	-0.668734	0.00419726	0.0406985
O75414	O75414	NME6	Nucleoside diphosphate kinase 6	NDK6_HUMAN	AYILAHK+NTTHGSDSVVSASR+WYEEEEPQLR	AYILAHK2+NTTHGSDSVVSASR2+WYEEEEPQLR2	O75414	NME6	3	1.08323	0.000188093	0.00847378
Q9H2K0	Q9H2K0	MTIF3	Translation initiation factor IF-3, mitochondrial	IF3M_HUMAN	AYKETQETQER+ELILSSNIGQHDLDTK+QIQQWIK	AYKETQETQER2+ELILSSNIGQHDLDTK3+QIQQWIK2	Q9H2K0	MTIF3	3	0.720533	0.000268194	0.00967825
O14949	O14949	UQCRQ	Cytochrome b-c1 complex subunit 8	QCR8_HUMAN	AYPHVFTK+EFGNLTR+HVISYSLSPFEQR+KNPAAYENDK	AYPHVFTK2+EFGNLTR2+HVISYSLSPFEQR2+HVISYSLSPFEQR3+KNPAAYENDK2	O14949	UQCRQ	5	0.731027	0.00326404	0.0345607
Q8NCW5	Q8NCW5	NAXE	NAD(P)H-hydrate epimerase	NNRE_HUMAN	AYPPTSMSR+GNAGGIQPDLLISLTAPK+LFGYEPTIYYPK+WDSEVMASTVVK+YHYLGGR+YQLNLPPYPDTEC(UniMod:4)VYR	AYPPTSMSR2+GNAGGIQPDLLISLTAPK2+LFGYEPTIYYPK2+WDSEVMASTVVK2+YHYLGGR2+YQLNLPPYPDTEC(UniMod:4)VYR2	Q8NCW5	NAXE	6	0.808697	9.13098e-06	0.00200016
Q9Y4C8	Q9Y4C8	RBM19	Probable RNA-binding protein 19	RBM19_HUMAN	AYSEVDGQVFQGR+EASEDASALGSSSYK+ILGENEEEEDLAESGR+NLPYTSTEEDLEK	AYSEVDGQVFQGR2+EASEDASALGSSSYK2+ILGENEEEEDLAESGR2+NLPYTSTEEDLEK2	Q9Y4C8	RBM19	4	-0.544904	0.00245754	0.0286362
Q86Y39	Q86Y39	NDUFA11	NADH dehydrogenase [ubiquinone] 1 alpha subcomplex subunit 11	NDUAB_HUMAN	AYSTTSIASVAGLTAAAYR+LEGWEVFAK+QYWDIPDGTDC(UniMod:4)HR	AYSTTSIASVAGLTAAAYR3+LEGWEVFAK2+QYWDIPDGTDC(UniMod:4)HR2	Q86Y39	NDUFA11	3	0.738078	0.000887658	0.017205
Q14192	Q14192	FHL2	Four and a half LIM domains protein 2	FHL2_HUMAN	C(UniMod:4)AGC(UniMod:4)TNPISGLGGTK+C(UniMod:4)SLSLVGR+DDILC(UniMod:4)PDC(UniMod:4)GK+DDILC(UniMod:4)PDC(UniMod:4)GKDI+DNQNFC(UniMod:4)VPC(UniMod:4)YEK+EC(UniMod:4)FVC(UniMod:4)TAC(UniMod:4)R+EDQLLC(UniMod:4)TDC(UniMod:4)YSNEYSSK+KC(UniMod:4)AGC(UniMod:4)TNPISGLGGTK+KPITTGGVTYR+NSLVDKPFAAK+QHAMQC(UniMod:4)VQC(UniMod:4)K+YISFEER	C(UniMod:4)AGC(UniMod:4)TNPISGLGGTK2+C(UniMod:4)SLSLVGR2+DDILC(UniMod:4)PDC(UniMod:4)GK2+DDILC(UniMod:4)PDC(UniMod:4)GKDI2+DNQNFC(UniMod:4)VPC(UniMod:4)YEK2+EC(UniMod:4)FVC(UniMod:4)TAC(UniMod:4)R2+EDQLLC(UniMod:4)TDC(UniMod:4)YSNEYSSK2+KC(UniMod:4)AGC(UniMod:4)TNPISGLGGTK3+KPITTGGVTYR2+KPITTGGVTYR3+NSLVDKPFAAK3+QHAMQC(UniMod:4)VQC(UniMod:4)K2+YISFEER2	Q14192	FHL2	13	-1.02554	0.000141826	0.00757305
P05556	P05556	ITGB1	Integrin beta-1	ITB1_HUMAN	C(UniMod:4)DDLEALKK+DKLPQPVQPDPVSHC(UniMod:4)K+DNTNEIYSGK+FC(UniMod:4)EC(UniMod:4)DNFNC(UniMod:4)DR+GC(UniMod:4)PPDDIENPR+GEVFNELVGK+GIC(UniMod:4)EC(UniMod:4)GVC(UniMod:4)K+IGFGSFVEK+KGC(UniMod:4)PPDDIENPR+LKPEDITQIQPQQLVLR+LSEGVTISYK+LSENNIQTIFAVTEEFQPVYK+NVLSLTNK+SAVTTVVNPK+SGEPQTFTLK+SLGTDLMNEMR+TVMPYISTTPAK+WDTGENPIYK	C(UniMod:4)DDLEALKK2+DKLPQPVQPDPVSHC(UniMod:4)K2+DKLPQPVQPDPVSHC(UniMod:4)K3+DNTNEIYSGK2+FC(UniMod:4)EC(UniMod:4)DNFNC(UniMod:4)DR2+GC(UniMod:4)PPDDIENPR2+GEVFNELVGK2+GIC(UniMod:4)EC(UniMod:4)GVC(UniMod:4)K2+IGFGSFVEK2+KGC(UniMod:4)PPDDIENPR2+KGC(UniMod:4)PPDDIENPR3+LKPEDITQIQPQQLVLR2+LKPEDITQIQPQQLVLR3+LSEGVTISYK2+LSENNIQTIFAVTEEFQPVYK3+NVLSLTNK2+SAVTTVVNPK2+SGEPQTFTLK2+SLGTDLMNEMR2+TVMPYISTTPAK…	P05556	ITGB1	21	-0.609494	0.000327818	0.0102735
P18564	P18564	ITGB6	Integrin beta-6	ITB6_HUMAN	C(UniMod:4)EC(UniMod:4)GEDMLSTDSC(UniMod:4)K+LAGATISEEEDFSK+LAGIVIPNDGLC(UniMod:4)HLDSK+WQTGTNPLYR	C(UniMod:4)EC(UniMod:4)GEDMLSTDSC(UniMod:4)K2+LAGATISEEEDFSK2+LAGIVIPNDGLC(UniMod:4)HLDSK3+WQTGTNPLYR2	P18564	ITGB6	4	-1.67532	0.00221821	0.0270961
Q9UGI8	Q9UGI8	TES	Testin	TES_HUMAN	C(UniMod:4)GQEEHDVLLSNEEDRK+EGDPAIYAER+EKQPVAGSEGAQYR+FMPVEGMVFC(UniMod:4)SVEC(UniMod:4)K+HYC(UniMod:4)DSEKPR+LKSDGIPMYK+LPC(UniMod:4)EMDAQGPK+MGLGHEQGFGAPC(UniMod:4)LK+NHAVVC(UniMod:4)QGC(UniMod:4)HNAIDPEVQR+QLPAHDQDPSK+QMNIPGGDR+QPVAGSEGAQYR+SDGIPMYK+SEALGVGDVK+STPAAVGAMEDK+TQYSC(UniMod:4)YC(UniMod:4)C(UniMod:4)K+YTTLIAK	C(UniMod:4)GQEEHDVLLSNEEDRK3+EGDPAIYAER2+EKQPVAGSEGAQYR2+EKQPVAGSEGAQYR3+FMPVEGMVFC(UniMod:4)SVEC(UniMod:4)K2+HYC(UniMod:4)DSEKPR2+LKSDGIPMYK2+LPC(UniMod:4)EMDAQGPK2+MGLGHEQGFGAPC(UniMod:4)LK3+NHAVVC(UniMod:4)QGC(UniMod:4)HNAIDPEVQR3+NHAVVC(UniMod:4)QGC(UniMod:4)HNAIDPEVQR4+QLPAHDQDPSK2+QLPAHDQDPSK3+QMNIPGGDR2+QPVAGSEGAQYR2+SDGIPMYK2+SEALGVGDVK2+STPAAVGAMEDK2+TQYSC(UniMod:4)YC(UniMod:4)C(UniMod:4…	Q9UGI8	TES	20	-0.670394	3.06366e-05	0.00300962
Q5JTV8	Q5JTV8	TOR1AIP1	Torsin-1A-interacting protein 1	TOIP1_HUMAN	C(UniMod:4)LSEQIADAYSSFR+EGWGVYVTPR+FESFPAGSTLIFYK+ISHLVLPVQPENALK+MQNDSILK+NGQNAAVVHR+QVTGQPQNASFVK+SELGNQSPSTSSR+SIQEAPVSEDLVIR+SQPAILLLTAAR+SQTFLEK+TPQEWAPQTAR+VNFSEEGETEEDDQDSSHSSVTTVK+YEATSVQQK	C(UniMod:4)LSEQIADAYSSFR2+EGWGVYVTPR2+FESFPAGSTLIFYK2+ISHLVLPVQPENALK3+MQNDSILK2+NGQNAAVVHR2+QVTGQPQNASFVK2+SELGNQSPSTSSR2+SIQEAPVSEDLVIR2+SQPAILLLTAAR2+SQTFLEK2+TPQEWAPQTAR2+VNFSEEGETEEDDQDSSHSSVTTVK3+YEATSVQQK2	Q5JTV8	TOR1AIP1	14	-0.478072	0.00116249	0.0195304
P10599	P10599	TXN	Thioredoxin	THIO_HUMAN	C(UniMod:4)MPTFQFFK+EKLEATINELV+TAFQEALDAAGDK+VGEFSGANK	C(UniMod:4)MPTFQFFK2+EKLEATINELV2+TAFQEALDAAGDK2+VGEFSGANK2	P10599	TXN	4	0.843565	0.000216976	0.00916735
Q6PCE3	Q6PCE3	PGM2L1	Glucose 1,6-bisphosphate synthase	PGM2L_HUMAN	C(UniMod:4)PNPEEGESVLELSLR+DPDPDFSTVK+DVPVYLFSR+GFVVGYDTR+IIDLLENGK+LAAAELQENGC(UniMod:4)WK+LTAAVLLAK+MTFGTAGLR+NVYMLATTVSSK+TKEQIENLLR+TSYFLC(UniMod:4)YEPPTIK+VFGFKPPIPVPEQK+VVLATDPDADR+VYWETGAQITSPHDK+YGYHISK+YMEDLKK+YVPTPFVPYAVQK	C(UniMod:4)PNPEEGESVLELSLR2+DPDPDFSTVK2+DVPVYLFSR2+GFVVGYDTR2+IIDLLENGK2+LAAAELQENGC(UniMod:4)WK2+LTAAVLLAK2+MTFGTAGLR2+NVYMLATTVSSK2+TKEQIENLLR2+TSYFLC(UniMod:4)YEPPTIK2+VFGFKPPIPVPEQK3+VVLATDPDADR2+VYWETGAQITSPHDK3+YGYHISK2+YMEDLKK2+YVPTPFVPYAVQK2	Q6PCE3	PGM2L1	17	-0.757893	2.10513e-05	0.00269649
Q9BTU6	Q9BTU6	PI4K2A	Phosphatidylinositol 4-kinase type 2-alpha	P4K2A_HUMAN	DADYWLR+DTDWVVVK+FEAEPLPENTNR+GNDNWLIK+IIAVFKPK+ISDPNFVK+IYQGSSGSYFVK+LELNIVPR+NEEPYGHLNPK+NEFPEDPEFEAVVR+RFEAEPLPENTNR+SSSESYTQSFQSR+VGSFQLFVEGYK+VPFSQEIK+YDC(UniMod:4)PMDSSSSR	DADYWLR2+DTDWVVVK2+FEAEPLPENTNR2+GNDNWLIK2+IIAVFKPK2+ISDPNFVK2+IYQGSSGSYFVK2+LELNIVPR2+NEEPYGHLNPK2+NEFPEDPEFEAVVR2+RFEAEPLPENTNR3+SSSESYTQSFQSR2+VGSFQLFVEGYK2+VPFSQEIK2+YDC(UniMod:4)PMDSSSSR2	Q9BTU6	PI4K2A	15	-0.580479	0.000344846	0.0104998
O75563	O75563	SKAP2	Src kinase-associated phosphoprotein 2	SKAP2_HUMAN	DAEEWVQQLK+GEFAIDGYSVR	DAEEWVQQLK2+GEFAIDGYSVR2	O75563	SKAP2	2	-1.2961	0.00135751	0.0210102
Q16795	Q16795	NDUFA9	NADH dehydrogenase [ubiquinone] 1 alpha subcomplex subunit 9, mitochondrial	NDUA9_HUMAN	DAFPEAIIVKPSDIFGR+FGPIPLGSLGWK+FLNSFASMHR+IPQAIAQLSK+MGSQVIIPYR+MHITDMK+NFDFEDVFVK+QPVYVVDVSK+SFAFVGPSR+SSVSGIVATVFGATGFLGR+VFEISPFEPWITR+VVQHSNVVINLIGR+WLSAEIEDVKPAK	DAFPEAIIVKPSDIFGR2+FGPIPLGSLGWK2+FLNSFASMHR3+IPQAIAQLSK2+MGSQVIIPYR2+MHITDMK2+NFDFEDVFVK2+QPVYVVDVSK2+SFAFVGPSR2+SSVSGIVATVFGATGFLGR2+VFEISPFEPWITR2+VVQHSNVVINLIGR3+WLSAEIEDVKPAK3	Q16795	NDUFA9	13	0.556189	0.00276618	0.0311053
Q9NRZ5	Q9NRZ5	AGPAT4	1-acyl-sn-glycerol-3-phosphate acyltransferase delta	PLCD_HUMAN	DAFQEEYYR+MDLAGLLK+TGTFPETPMVPPR	DAFQEEYYR2+MDLAGLLK2+TGTFPETPMVPPR2	Q9NRZ5	AGPAT4	3	0.751428	0.00324241	0.0344366
O75323	O75323	NIPSNAP2	Protein NipSnap homolog 2	NIPS2_HUMAN	DAHSNLLAK+ENKEFLEFR+IC(UniMod:4)QEVLPK+KDAHSNLLAK+SGPNIYELR+YEGGYPALTEVMNK	DAHSNLLAK2+ENKEFLEFR2+IC(UniMod:4)QEVLPK2+KDAHSNLLAK2+SGPNIYELR2+YEGGYPALTEVMNK2	O75323	NIPSNAP2	6	0.572371	0.00168167	0.0235835
Q9ULZ3	Q9ULZ3	PYCARD	Apoptosis-associated speck-like protein containing a CARD	ASC_HUMAN	DAILDALENLTAEELKK+DLLLQALR+ESQSYLVEDLER+ESQSYLVEDLERS+LLSVPLR+PGLHFIDQHR+VLTDEQYQAVR+VTNVEWLLDALYGK	DAILDALENLTAEELKK3+DLLLQALR2+ESQSYLVEDLER2+ESQSYLVEDLERS2+LLSVPLR2+PGLHFIDQHR3+VLTDEQYQAVR2+VTNVEWLLDALYGK2	Q9ULZ3	PYCARD	8	0.658501	0.000597525	0.0140876
P11177	P11177	PDHB	Pyruvate dehydrogenase E1 component subunit beta, mitochondrial	ODPB_HUMAN	DAINQGMDEELER+DAINQGMDEELERDEK+DFLIPIGK+DIIFAIK+DIIFAIKK+EGVEC(UniMod:4)EVINMR+ILEDNSIPQVK+IMEGPAFNFLDAPAVR+QGTHITVVSHSR+TYYMSGGLQPVPIVFR+VFLLGEEVAQYDGAYK+VTGADVPMPYAK+VVSPWNSEDAK	DAINQGMDEELER2+DAINQGMDEELERDEK2+DAINQGMDEELERDEK3+DFLIPIGK2+DIIFAIK2+DIIFAIKK2+EGVEC(UniMod:4)EVINMR2+ILEDNSIPQVK2+IMEGPAFNFLDAPAVR2+QGTHITVVSHSR2+QGTHITVVSHSR3+TYYMSGGLQPVPIVFR2+VFLLGEEVAQYDGAYK2+VTGADVPMPYAK2+VVSPWNSEDAK2	P11177	PDHB	15	0.559932	0.0016296	0.0231449
O15270	O15270	SPTLC2	Serine palmitoyltransferase 2	SPTC2_HUMAN	DAIVYGQPR+EC(UniMod:4)VQQLAENTR+ELIDYLR+LPEVIALK+LPEVIALKK+SFGASGGYIGGK+VLEEYGAGVC(UniMod:4)STR	DAIVYGQPR2+EC(UniMod:4)VQQLAENTR2+ELIDYLR2+LPEVIALK2+LPEVIALKK2+SFGASGGYIGGK2+VLEEYGAGVC(UniMod:4)STR2	O15270	SPTLC2	7	-0.534305	1.89933e-06	0.000887795
Q08209	Q08209	PPP3CA	Serine/threonine-protein phosphatase 2B catalytic subunit alpha isoform	PP2BA_HUMAN	DAMPSDANLNSINK+EVFDNDGKPR+GFSPQHK+GLTPTGMLPSGVLSGGK+IITEGASILR+ITSFEEAK+LEESVALR+TQEHFTHNTVR	DAMPSDANLNSINK2+EVFDNDGKPR2+GFSPQHK2+GLTPTGMLPSGVLSGGK2+IITEGASILR2+ITSFEEAK2+LEESVALR2+TQEHFTHNTVR2+TQEHFTHNTVR3	Q08209	PPP3CA	9	-0.566255	0.000128342	0.00716434
Q8IVS2	Q8IVS2	MCAT	Malonyl-CoA-acyl carrier protein transacylase, mitochondrial	FABD_HUMAN	DATGAEEEAPWAATER+GFPQTFEVGPGR+LMEPAVEPLTQALK+MLPVSGAFHTR+SYSAVDVLQTLEHVDLDPQEPPR	DATGAEEEAPWAATER2+GFPQTFEVGPGR2+LMEPAVEPLTQALK2+MLPVSGAFHTR3+SYSAVDVLQTLEHVDLDPQEPPR3	Q8IVS2	MCAT	5	0.96409	0.000717605	0.0152409
Q6P4A7	Q6P4A7	SFXN4	Sideroflexin-4	SFXN4_HUMAN	DAVPAFIEPNVR+QLLC(UniMod:4)TNEDVSSPASADQR+SLATVHPDSSNLIPK+YGLTGPWIK	DAVPAFIEPNVR2+QLLC(UniMod:4)TNEDVSSPASADQR2+SLATVHPDSSNLIPK3+YGLTGPWIK2	Q6P4A7	SFXN4	4	0.865421	3.72909e-05	0.00336143
Q99541	Q99541	PLIN2	Perilipin-2	PLIN2_HUMAN	DAVTTTVTGAK+DSVASTITGVMDK+EVSDSLLTSSK+MMQLVSSGVENALTK+SIGYDDTDESHC(UniMod:4)AEHIESR+SVVSGSINTVLGSR	DAVTTTVTGAK2+DSVASTITGVMDK2+EVSDSLLTSSK2+MMQLVSSGVENALTK2+SIGYDDTDESHC(UniMod:4)AEHIESR3+SVVSGSINTVLGSR2	Q99541	PLIN2	6	-1.44513	4.70686e-05	0.00378314
Q13443	Q13443	ADAM9	Disintegrin and metalloproteinase domain-containing protein 9	ADAM9_HUMAN	DC(UniMod:4)FIEVNSK+EC(UniMod:4)ELDPC(UniMod:4)C(UniMod:4)EGSTC(UniMod:4)K+EVPIYANR+FAVPTYAAK+FGNC(UniMod:4)GFSGNEYK+FLPGGTLC(UniMod:4)R+HVSPVTPPR+LVDAGEEC(UniMod:4)DC(UniMod:4)GTPK+NFQC(UniMod:4)VDASVLNYDC(UniMod:4)DVQK+QVSYVIQAEGK+SC(UniMod:4)IMNSGASGSR+VSSQGNLIPAR	DC(UniMod:4)FIEVNSK2+EC(UniMod:4)ELDPC(UniMod:4)C(UniMod:4)EGSTC(UniMod:4)K2+EVPIYANR2+FAVPTYAAK2+FGNC(UniMod:4)GFSGNEYK2+FLPGGTLC(UniMod:4)R2+HVSPVTPPR2+LVDAGEEC(UniMod:4)DC(UniMod:4)GTPK2+NFQC(UniMod:4)VDASVLNYDC(UniMod:4)DVQK2+QVSYVIQAEGK2+SC(UniMod:4)IMNSGASGSR2+VSSQGNLIPAR2	Q13443	ADAM9	12	-0.668454	8.2621e-06	0.00200016
Q9Y399	Q9Y399	MRPS2	28S ribosomal protein S2, mitochondrial	RT02_HUMAN	DC(UniMod:4)GEYAHTR+FMEPYIFGSR+ILNEPLK+LFQTAITR+LLFGPTVR+QFSYLIENMAR	DC(UniMod:4)GEYAHTR2+FMEPYIFGSR2+ILNEPLK2+LFQTAITR2+LLFGPTVR2+QFSYLIENMAR2	Q9Y399	MRPS2	6	0.575478	0.00110558	0.0191808
Q9Y2S7	Q9Y2S7	POLDIP2	Polymerase delta-interacting protein 2	PDIP2_HUMAN	DC(UniMod:4)PHISQR+DEKTPPSGLHW+DVASAAPEKAENPAGHGSK+FERPDGSHFDVR+GVVLFPWQAR+IFSLSGTLETVR+LYDRDVASAAPEK+SQTEAVTFLANHDDSR+TPPSGLHW+VTVIPFYMGMR	DC(UniMod:4)PHISQR2+DEKTPPSGLHW2+DVASAAPEKAENPAGHGSK3+FERPDGSHFDVR3+GVVLFPWQAR2+IFSLSGTLETVR2+LYDRDVASAAPEK3+SQTEAVTFLANHDDSR3+TPPSGLHW2+VTVIPFYMGMR2	Q9Y2S7	POLDIP2	10	0.645761	5.44337e-05	0.00413989
P23142	P23142	FBLN1	Fibulin-1	FBLN1_HUMAN	DC(UniMod:4)SLPYATESK+GYHLNEEGTR+IIEVEEEQEDPYLNDR+SQETGDLDVGGLQETDK+TGYYFDGISR	DC(UniMod:4)SLPYATESK2+GYHLNEEGTR2+IIEVEEEQEDPYLNDR2+SQETGDLDVGGLQETDK2+TGYYFDGISR2	P23142	FBLN1	5	0.940773	0.000842553	0.0168821
O94953	O94953	KDM4B	Lysine-specific demethylase 4B	KDM4B_HUMAN	DC(UniMod:4)VQLGPPSEGELVELR+LSLSTGAPQEPAFSGEEAK+VGTPLATEDSGR	DC(UniMod:4)VQLGPPSEGELVELR2+LSLSTGAPQEPAFSGEEAK2+VGTPLATEDSGR2	O94953	KDM4B	3	-0.485814	0.00428996	0.0413391
P14927	P14927	UQCRB	Cytochrome b-c1 complex subunit 7	QCR7_HUMAN	DDTIYEDEDVK+DDTIYEDEDVKEAIR+WYYNAAGFNK	DDTIYEDEDVK2+DDTIYEDEDVKEAIR2+DDTIYEDEDVKEAIR3+WYYNAAGFNK2	P14927	UQCRB	4	1.31049	1.5057e-05	0.00246584
Q99653	Q99653	CHP1	Calcineurin B homologous protein 1	CHP1_HUMAN	DELLQVLR+IPELAINPLGDR+TIQEADQDGDSAISFTEFVK	DELLQVLR2+IPELAINPLGDR2+TIQEADQDGDSAISFTEFVK2	Q99653	CHP1	3	0.700091	0.000280863	0.00971172
O94760	O94760	DDAH1	N(G),N(G)-dimethylarginine dimethylaminohydrolase 1	DDAH1_HUMAN	DENATLDGGDVLFTGR+DYAVSTVPVADGLHLK+GAEILADTFK+GEEVDVAR+GHVLLHR+IMQQMSDHR+QHQLYVGVLGSK+SAKGEEVDVAR+SFC(UniMod:4)SMAGPNLIAIGSSESAQK+TPEEYPESAK	DENATLDGGDVLFTGR2+DYAVSTVPVADGLHLK3+GAEILADTFK2+GEEVDVAR2+GHVLLHR2+IMQQMSDHR2+QHQLYVGVLGSK2+QHQLYVGVLGSK3+SAKGEEVDVAR2+SFC(UniMod:4)SMAGPNLIAIGSSESAQK2+TPEEYPESAK2	O94760	DDAH1	11	0.673122	0.00201034	0.0258061
Q96A49	Q96A49	SYAP1	Synapse-associated protein 1	SYAP1_HUMAN	DFGNYLFNFASAATK+EMEQLVLDKK+QSAQLTALAAQQQAAGK+TIIGDFQK	DFGNYLFNFASAATK2+EMEQLVLDKK2+QSAQLTALAAQQQAAGK2+TIIGDFQK2	Q96A49	SYAP1	4	0.907632	0.000166031	0.00798987
Q8IXM3	Q8IXM3	MRPL41	39S ribosomal protein L41, mitochondrial	RM41_HUMAN	DFKDGTFDPDNLEK+DGTFDPDNLEK+GIGFLTSGWR+LFQLYPR+YGFEPTQEGK	DFKDGTFDPDNLEK2+DFKDGTFDPDNLEK3+DGTFDPDNLEK2+GIGFLTSGWR2+LFQLYPR2+YGFEPTQEGK2	Q8IXM3	MRPL41	6	0.695461	0.000243211	0.00950404
P12235	P12235	SLC25A4	ADP/ATP translocase 1	ADT1_HUMAN	DFLAGGVAAAVSK+EFHGLGDC(UniMod:4)IIK+EQGFLSFWR+QLFLGGVDR	DFLAGGVAAAVSK2+EFHGLGDC(UniMod:4)IIK2+EFHGLGDC(UniMod:4)IIK3+EQGFLSFWR2+QLFLGGVDR2	P12235	SLC25A4	5	0.706073	0.0025021	0.0290597
Q04760	Q04760	GLO1	Lactoylglutathione lyase	LGUL_HUMAN	DFLLQQTMLR+FEELGVK+IAWALSR+SLDFYTR+VLGMTLIQK	DFLLQQTMLR2+FEELGVK2+IAWALSR2+SLDFYTR2+VLGMTLIQK2	Q04760	GLO1	5	0.767219	0.000376225	0.0109496
P31937	P31937	HIBADH	3-hydroxyisobutyrate dehydrogenase, mitochondrial	3HIDH_HUMAN	DFSSVFQFLR+DLGLAQDSATSTK+EFQDAGEQVVSSPADVAEK+GSLLIDSSTIDPAVSK+IITMLPTSINAIEAYSGANGILK+ILNMSSGR+KGSLLIDSSTIDPAVSK+MGAVFMDAPVSGGVGAAR+TPVGFIGLGNMGNPMAK	DFSSVFQFLR2+DLGLAQDSATSTK2+EFQDAGEQVVSSPADVAEK2+GSLLIDSSTIDPAVSK2+IITMLPTSINAIEAYSGANGILK3+ILNMSSGR2+KGSLLIDSSTIDPAVSK3+MGAVFMDAPVSGGVGAAR2+TPVGFIGLGNMGNPMAK2	P31937	HIBADH	9	0.92903	3.30535e-05	0.00318357
O00264	O00264	PGRMC1	Membrane-associated progesterone receptor component 1	PGRC1_HUMAN	DFTPAELR+DFTPAELRR+EGEEPTVYSDEEEPKDESAR+FDGVQDPR+FYGPEGPYGVFAGR+GDQPAASGDSDDDEPPPLPR+ILMAINGK+RFDGVQDPR	DFTPAELR2+DFTPAELRR2+EGEEPTVYSDEEEPKDESAR3+FDGVQDPR2+FYGPEGPYGVFAGR2+GDQPAASGDSDDDEPPPLPR2+ILMAINGK2+RFDGVQDPR2	O00264	PGRMC1	8	0.579509	5.12591e-05	0.00394083
P18283	P18283	GPX2	Glutathione peroxidase 2	GPX2_HUMAN	DFTQLNELQC(UniMod:4)R+FLIGPEGEPFR+LIIWSPVR+SDVAWNFEK+VDFNTFR	DFTQLNELQC(UniMod:4)R2+FLIGPEGEPFR2+LIIWSPVR2+SDVAWNFEK2+VDFNTFR2	P18283	GPX2	5	1.45722	0.000931695	0.0173166
O95395	O95395	GCNT3	Beta-1,3-galactosyl-O-glycosyl-glycoprotein beta-1,6-N-acetylglucosaminyltransferase 3	GCNT3_HUMAN	DFVQHVLK+FIQFPLSK+SNAEMVQALK+SQQLIEWVK+VVYASWSR+YDISDMTSIAR	DFVQHVLK2+FIQFPLSK2+SNAEMVQALK2+SQQLIEWVK2+VVYASWSR2+YDISDMTSIAR2	O95395	GCNT3	6	1.21847	0.00208275	0.0261657
O60504	O60504	SORBS3	Vinexin	VINEX_HUMAN	DFVYPSSTR+FDFQAQSPK+GDIVYIHK+LC(UniMod:4)DDGPQLPTSPR+PQTQNLGTPGPALSHSR+QGIFPASYVQVSR+VNENWYEGR	DFVYPSSTR2+FDFQAQSPK2+GDIVYIHK2+LC(UniMod:4)DDGPQLPTSPR2+PQTQNLGTPGPALSHSR3+QGIFPASYVQVSR2+VNENWYEGR2	O60504	SORBS3	7	-0.518821	0.00025369	0.00954441
Q14699	Q14699	RFTN1	Raftlin	RFTN1_HUMAN	DGDAEEVRELGTVEEN+IDVSYEYR+TLDGPESNPLEVHEEPLSGK	DGDAEEVRELGTVEEN2+IDVSYEYR2+TLDGPESNPLEVHEEPLSGK3	Q14699	RFTN1	3	-0.661952	0.00292566	0.0320328
P30040	P30040	ERP29	Endoplasmic reticulum resident protein 29	ERP29_HUMAN	DGDFENPVPYTGAVK+ESYPVFYLFR+FDTQYPYGEK+GALPLDTVTFYK+ILDQGEDFPASEMTR+KWAEQYLK+LNMELSEK+QGQDNLSSVK+SLNILTAFQK+WAEQYLK	DGDFENPVPYTGAVK2+ESYPVFYLFR2+FDTQYPYGEK2+GALPLDTVTFYK2+ILDQGEDFPASEMTR2+KWAEQYLK2+LNMELSEK2+QGQDNLSSVK2+SLNILTAFQK2+WAEQYLK2	P30040	ERP29	10	0.521429	0.000200048	0.00889897
Q5EB52	Q5EB52	MEST	Mesoderm-specific transcript homolog protein	MEST_HUMAN	DGGVLSPILTR	DGGVLSPILTR2	Q5EB52	MEST	1	-1.32148	0.000251385	0.00954441
Q99497	Q99497	PARK7	Protein/nucleic acid deglycase DJ-1	PARK7_HUMAN	DGLILTSR+DVVIC(UniMod:4)PDASLEDAKK+EGPYDVVVLPGGNLGAQNLSESAAVK+EILKEQENR+GAEEMETVIPVDVMR+MMNGGHYTYSENR+VEKDGLILTSR+VTTHPLAK+VTVAGLAGK+VTVAGLAGKDPVQC(UniMod:4)SR	DGLILTSR2+DVVIC(UniMod:4)PDASLEDAKK2+DVVIC(UniMod:4)PDASLEDAKK3+EGPYDVVVLPGGNLGAQNLSESAAVK3+EILKEQENR2+GAEEMETVIPVDVMR2+MMNGGHYTYSENR3+VEKDGLILTSR3+VTTHPLAK2+VTVAGLAGK2+VTVAGLAGKDPVQC(UniMod:4)SR3	Q99497	PARK7	11	0.560223	0.00145546	0.0220849
Q9Y5A9	Q9Y5A9	YTHDF2	YTH domain-containing family protein 2	YTHD2_HUMAN	DGLNDDDFEPYLSPQAR+LENNENKPVTNSR+LGSTEVASNVPK+NGIAGSSLPPPPIK+SAVDYNTC(UniMod:4)AGVWSQDK+SINNYNPK	DGLNDDDFEPYLSPQAR2+LENNENKPVTNSR2+LGSTEVASNVPK2+NGIAGSSLPPPPIK2+SAVDYNTC(UniMod:4)AGVWSQDK2+SINNYNPK2	Q9Y5A9	YTHDF2	6	-0.503163	0.00446904	0.0422023
Q9GZY4	Q9GZY4	COA1	Cytochrome c oxidase assembly factor 1 homolog	COA1_HUMAN	DGQQIPVFK+LKIPVSGSK	DGQQIPVFK2+LKIPVSGSK2	Q9GZY4	COA1	2	0.924143	0.000413695	0.0113855
Q9UBS8	Q9UBS8	RNF14	E3 ubiquitin-protein ligase RNF14	RNF14_HUMAN	DGQVQC(UniMod:4)LNC(UniMod:4)PEPK+ELVEAELFAR+HFNDPGSPC(UniMod:4)FNR+NEYLQADEANKR	DGQVQC(UniMod:4)LNC(UniMod:4)PEPK2+ELVEAELFAR2+HFNDPGSPC(UniMod:4)FNR2+NEYLQADEANKR2	Q9UBS8	RNF14	4	-0.599638	0.00169247	0.0235835
Q15582	Q15582	TGFBI	Transforming growth factor-beta-induced protein ig-h3	BGH3_HUMAN	DGTPPIDAHTR+EGVYTVFAPTNEAFR+ILGDPEALR+YGTLFTMDR	DGTPPIDAHTR2+EGVYTVFAPTNEAFR2+ILGDPEALR2+YGTLFTMDR2	Q15582	TGFBI	4	-1.19037	0.00141458	0.0216097
O43447	O43447	PPIH	Peptidyl-prolyl cis-trans isomerase H	PPIH_HUMAN	DGVPIGYK+GPFADENFK+IELFADVVPK+IENVPTGPNNKPK+IIDGLLVMR	DGVPIGYK2+GPFADENFK2+IELFADVVPK2+IENVPTGPNNKPK2+IIDGLLVMR2	O43447	PPIH	5	0.650847	0.00115135	0.0195304
P31949	P31949	S100A11	Protein S100-A11	S10AB_HUMAN	DGYNYTLSK+ISSPTETER+NQKDPGVLDR+TEFLSFMNTELAAFTK+YAGKDGYNYTLSK	DGYNYTLSK2+ISSPTETER2+NQKDPGVLDR2+TEFLSFMNTELAAFTK2+YAGKDGYNYTLSK2+YAGKDGYNYTLSK3	P31949	S100A11	6	0.537327	0.0025345	0.0292887
Q9NWU5	Q9NWU5	MRPL22	39S ribosomal protein L22, mitochondrial	RM22_HUMAN	DHNVEFR+LVEGPPPPPEPPK+RPAEIYHC(UniMod:4)R+SNLYIAESTSGR	DHNVEFR2+LVEGPPPPPEPPK2+RPAEIYHC(UniMod:4)R3+SNLYIAESTSGR2	Q9NWU5	MRPL22	4	0.554615	0.00464934	0.0430993
Q8IVH4	Q8IVH4	MMAA	Methylmalonic aciduria type A protein, mitochondrial	MMAA_HUMAN	DHTEGLSDKEQR+ELAQVLLQK+EQIPLLEQK+IQAEYVSALK+LSVLAVDPSSC(UniMod:4)TSGGSLLGDK+LYTGLIQGQR+SDGDLIVPAR+SGEGISEMWDK+STFIEYFGK+VGLSGPPGAGK	DHTEGLSDKEQR2+ELAQVLLQK2+EQIPLLEQK2+IQAEYVSALK2+LSVLAVDPSSC(UniMod:4)TSGGSLLGDK2+LYTGLIQGQR2+SDGDLIVPAR2+SGEGISEMWDK2+STFIEYFGK2+VGLSGPPGAGK2	Q8IVH4	MMAA	10	0.618783	0.00374634	0.0377576
P63167	P63167	DYNLL1	Dynein light chain 1, cytoplasmic	DYL1_HUMAN	DIAAHIKK+NADMSEEMQQDSVEC(UniMod:4)ATQALEK	DIAAHIKK2+NADMSEEMQQDSVEC(UniMod:4)ATQALEK3	P63167	DYNLL1	2	1.21398	0.000348459	0.0105327
Q96I99	Q96I99	SUCLG2	Succinate--CoA ligase [GDP-forming] subunit beta, mitochondrial	SUCB2_HUMAN	DIFAMDDK+DIFAMDDKSENEPIENEAAK+DPNVVGQLAK+EAQVYQAFK+EQIDIFEGIK+ETYLAILMDR+FFVADTANEALEAAK+GVFNSGLK+ILNNSGLPITSAIDLEDAAK+INFDDNAEFR+LEGTNVQEAQK+LYNLFLK+MAENLGFVGPLK+PANFLDLGGGVK+SENEPIENEAAK+SQAADQITK	DIFAMDDK2+DIFAMDDKSENEPIENEAAK3+DPNVVGQLAK2+EAQVYQAFK2+EQIDIFEGIK2+ETYLAILMDR2+FFVADTANEALEAAK2+GVFNSGLK2+ILNNSGLPITSAIDLEDAAK2+INFDDNAEFR2+LEGTNVQEAQK2+LYNLFLK2+MAENLGFVGPLK2+PANFLDLGGGVK2+SENEPIENEAAK2+SQAADQITK2	Q96I99	SUCLG2	16	0.870634	2.04579e-05	0.00269022
Q9UKG9	Q9UKG9	CROT	Peroxisomal carnitine O-octanoyltransferase	OCTC_HUMAN	DIPLPEELIFIVDEK+DSIMNYFR+EEGLPVPELFTDPLFSK+FQSGIGEK+FVVAC(UniMod:4)SAWK+IFQNEGR+MLFSTC(UniMod:4)K+MLQAFAK+SC(UniMod:4)TVEAVR+VGNTPLDMNQFR+VLNDINQAK+WC(UniMod:4)QSMQDPSVNLR	DIPLPEELIFIVDEK2+DSIMNYFR2+EEGLPVPELFTDPLFSK2+FQSGIGEK2+FVVAC(UniMod:4)SAWK2+IFQNEGR2+MLFSTC(UniMod:4)K2+MLQAFAK2+SC(UniMod:4)TVEAVR2+VGNTPLDMNQFR2+VLNDINQAK2+WC(UniMod:4)QSMQDPSVNLR2	Q9UKG9	CROT	12	-0.565908	0.00225317	0.0274297
Q8ND76	Q8ND76	CCNY	Cyclin-Y	CCNY_HUMAN	DITVEDMNELER+LESYRPDTDLSR	DITVEDMNELER2+LESYRPDTDLSR3	Q8ND76	CCNY	2	-0.48357	0.00369925	0.0375262
P00367	P00367	GLUD1	Glutamate dehydrogenase 1, mitochondrial	DHE3_HUMAN	DIVHSGLAYTMER+GFIGPGIDVPAPDMSTGER+HGGTIPIVPTAEFQDR+KGFIGPGIDVPAPDMSTGER+NYTDNELEK	DIVHSGLAYTMER2+DIVHSGLAYTMER3+GFIGPGIDVPAPDMSTGER2+HGGTIPIVPTAEFQDR2+HGGTIPIVPTAEFQDR3+KGFIGPGIDVPAPDMSTGER2+KGFIGPGIDVPAPDMSTGER3+NYTDNELEK2	P00367	GLUD1	8	1.11541	1.0217e-05	0.00210671
Q9NZB8	Q9NZB8	MOCS1	Molybdenum cofactor biosynthesis protein 1	MOCS1_HUMAN	DIVLEEIK	DIVLEEIK2	Q9NZB8	MOCS1	1	-0.961552	0.000682767	0.0150037
P85298	P85298	ARHGAP8	glyc	RHG08_HUMAN	DKNQGELIPPVLR+HGILQVAGDDR+NQGELIPPVLR+YDQLVIPPEVLR	DKNQGELIPPVLR2+HGILQVAGDDR2+NQGELIPPVLR2+YDQLVIPPEVLR2	P85298	ARHGAP8	4	-0.652788	0.000387836	0.0110167
Q8N6T3	Q8N6T3	ARFGAP1	ADP-ribosylation factor GTPase-activating protein 1	ARFG1_HUMAN	DKVVALAEGR+DVTTFFSGK+EWSLESSPAQNWTPPQPR+IFDDVSSGVSQLASK+TLPSMVHR+VSGQPQSVTASSDK+YVGFGNTPPPQK+YVGFGNTPPPQKK	DKVVALAEGR2+DVTTFFSGK2+EWSLESSPAQNWTPPQPR2+IFDDVSSGVSQLASK2+TLPSMVHR2+VSGQPQSVTASSDK2+YVGFGNTPPPQK2+YVGFGNTPPPQKK2	Q8N6T3	ARFGAP1	8	-0.497193	0.00059442	0.0140821
Q9Y276	Q9Y276	BCS1L	Mitochondrial chaperone BCS1	BCS1_HUMAN	DLAVENPVK+DVQEFIDNPK+ELALQQEEGK+IVFMTTNHVDR+LTFSGLLNALDGVASTEAR+NDPVGAIHNAESLR	DLAVENPVK2+DVQEFIDNPK2+ELALQQEEGK2+IVFMTTNHVDR3+LTFSGLLNALDGVASTEAR2+NDPVGAIHNAESLR3	Q9Y276	BCS1L	6	0.626982	0.00046086	0.0123006
P09497	P09497	CLTB	Clathrin light chain B	CLCB_HUMAN	DLEEWNQR+EETPGTEWEK+ESKEETPGTEWEK+LQELDAASK+LTQEPESIR+LTQEPESIRK+VAQLC(UniMod:4)DFNPK+VTEQEWR	DLEEWNQR2+EETPGTEWEK2+ESKEETPGTEWEK2+ESKEETPGTEWEK3+LQELDAASK2+LTQEPESIR2+LTQEPESIRK2+LTQEPESIRK3+VAQLC(UniMod:4)DFNPK2+VTEQEWR2	P09497	CLTB	10	0.803467	0.00092948	0.0173166
Q96D53	Q96D53	COQ8B	Atypical kinase COQ8B, mitochondrial	COQ8B_HUMAN	DLFQDTYHR+FLTGFETK+IQDLIPVLLR+IVQTLC(UniMod:4)TVR	DLFQDTYHR2+FLTGFETK2+IQDLIPVLLR2+IVQTLC(UniMod:4)TVR2	Q96D53	COQ8B	4	0.902434	9.67898e-07	0.000684594
Q99973	Q99973	TEP1	Telomerase protein component 1	TEP1_HUMAN	DLGAPGASIR+LFISSTFR+LLQDTVQR+LNFDINLENPSR+LSLVTGQSGQGK+SAESLHPGQTQVLIIDGADR+SISATETAQEATLGR+SLLGEGPLER+SLVWELQQR+SVLPALQAR+YDGEMLNR+YPSNLQLFSR	DLGAPGASIR2+LFISSTFR2+LLQDTVQR2+LNFDINLENPSR2+LSLVTGQSGQGK2+SAESLHPGQTQVLIIDGADR3+SISATETAQEATLGR2+SLLGEGPLER2+SLVWELQQR2+SVLPALQAR2+YDGEMLNR2+YPSNLQLFSR2	Q99973	TEP1	12	0.608877	0.000164068	0.00798987
Q53EP0	Q53EP0	FNDC3B	Fibronectin type III domain-containing protein 3B	FND3B_HUMAN	DLLPETTYR+GDPVNYILQVLVGR+GEEATFQISGLQTNTDYR+LEC(UniMod:4)AAAGPQSLK+LNSPPSSIYK+LTEFTC(UniMod:4)YSFR+SNDSDLQEYELEVK+SSLTLQWK+VQDILSGIEKPQVSNIQAR+VYAMYNSVK+YTGEDLTC(UniMod:4)TVK	DLLPETTYR2+GDPVNYILQVLVGR2+GEEATFQISGLQTNTDYR2+LEC(UniMod:4)AAAGPQSLK2+LNSPPSSIYK2+LTEFTC(UniMod:4)YSFR2+SNDSDLQEYELEVK2+SSLTLQWK2+VQDILSGIEKPQVSNIQAR3+VYAMYNSVK2+YTGEDLTC(UniMod:4)TVK2	Q53EP0	FNDC3B	11	-0.82964	0.0042598	0.0412169
Q5U5X0	Q5U5X0	LYRM7	Complex III assembly factor LYRM7	LYRM7_HUMAN	DLLVENVPYC(UniMod:4)DAPTQK+IGSDVELLLR+KDLLVENVPYC(UniMod:4)DAPTQK+TSVIQGIHTDHNTLK	DLLVENVPYC(UniMod:4)DAPTQK2+IGSDVELLLR2+KDLLVENVPYC(UniMod:4)DAPTQK3+TSVIQGIHTDHNTLK3	Q5U5X0	LYRM7	4	0.714996	0.00378992	0.0378617
P30048	P30048	PRDX3	Thioredoxin-dependent peroxide reductase, mitochondrial	PRDX3_HUMAN	DLSLDDFK+DYGVLLEGSGLALR+GLFIIDPNGVIK+GTAVVNGEFK+HLSVNDLPVGR+SVEETLR	DLSLDDFK2+DYGVLLEGSGLALR2+GLFIIDPNGVIK2+GTAVVNGEFK2+HLSVNDLPVGR2+SVEETLR2	P30048	PRDX3	6	0.717841	0.00126578	0.0204206
Q13432	Q13432	UNC119	Protein unc-119 homolog A	U119A_HUMAN	DMDSGTVLFEIK	DMDSGTVLFEIK2	Q13432	UNC119	1	-1.10561	0.000400855	0.0112072
O95169	O95169	NDUFB8	NADH dehydrogenase [ubiquinone] 1 beta subcomplex subunit 8, mitochondrial	NDUB8_HUMAN	DMFPGPYPR+DPWYSWDQPGLR	DMFPGPYPR2+DPWYSWDQPGLR2	O95169	NDUFB8	2	0.665296	0.00305813	0.0330737
Q08AD1	Q08AD1	CAMSAP2	Calmodulin-regulated spectrin-associated protein 2	CAMP2_HUMAN	DMPSIPVLNAAK+EQQSWVISPPQPSPQK+FLQDYDIR+FSPSQVPIQTR+LNQSSPDNVTDTK+TAFLTVVK	DMPSIPVLNAAK2+EQQSWVISPPQPSPQK2+FLQDYDIR2+FSPSQVPIQTR2+LNQSSPDNVTDTK2+TAFLTVVK2	Q08AD1	CAMSAP2	6	-0.523865	0.00217878	0.0268419
Q14195	Q14195	DPYSL3	Dihydropyrimidinase-related protein 3	DPYL3_HUMAN	DNFTAIPEGTNGVEER+GMTTVDDFFQGTK+IMLEDGNLHVTQGAGR+SAADLISQAR	DNFTAIPEGTNGVEER2+GMTTVDDFFQGTK2+IMLEDGNLHVTQGAGR3+SAADLISQAR2	Q14195	DPYSL3	4	-1.34426	0.000279462	0.00971172
Q9H0W9	Q9H0W9	C11orf54	Ester hydrolase C11orf54	CK054_HUMAN	DPGFDLR+IAEVGGVPYLLPLVNQK+TGPLNFVTC(UniMod:4)MR	DPGFDLR2+IAEVGGVPYLLPLVNQK2+TGPLNFVTC(UniMod:4)MR2	Q9H0W9	C11orf54	3	1.03606	0.000512158	0.0128914
Q9BZE1	Q9BZE1	MRPL37	39S ribosomal protein L37, mitochondrial	RM37_HUMAN	DPLPTIASR+ESLLLQVR+IC(UniMod:4)VQNSTFSATWNR+KSEPPPLDR+LIEGLPEK+LSTKDPLPTIASR+LWQTTEEIPK+LWQTTEEIPKR+QALWLTK+SPPLHEHPLYK+VLEQPVVVQSVGTDGR+VVVEPVGPVGFKPETFR	DPLPTIASR2+ESLLLQVR2+IC(UniMod:4)VQNSTFSATWNR2+KSEPPPLDR2+LIEGLPEK2+LSTKDPLPTIASR3+LWQTTEEIPK2+LWQTTEEIPKR2+LWQTTEEIPKR3+QALWLTK2+SPPLHEHPLYK2+SPPLHEHPLYK3+VLEQPVVVQSVGTDGR2+VVVEPVGPVGFKPETFR3	Q9BZE1	MRPL37	14	0.593526	0.00207826	0.0261657
Q9NYL4	Q9NYL4	FKBP11	Peptidyl-prolyl cis-trans isomerase FKBP11	FKB11_HUMAN	DPLVIELGQK+IIDTSLTR	DPLVIELGQK2+IIDTSLTR2	Q9NYL4	FKBP11	2	-0.659901	8.1362e-05	0.0054807
P82650	P82650	MRPS22	28S ribosomal protein S22, mitochondrial	RT22_HUMAN	DQAAEGINLIK+GKYDLLR+IDGLLIDQIQR+ILEGTETTK+ILTPIIFK+KIDGLLIDQIQR+LMTQAQLEEATR+MIQVYFPK+MPPVLEER+MTGLNLQK+TMYSQDR+TYEDIDKR+VPINDVLAEDK	DQAAEGINLIK2+GKYDLLR2+IDGLLIDQIQR2+ILEGTETTK2+ILTPIIFK2+KIDGLLIDQIQR3+LMTQAQLEEATR2+MIQVYFPK2+MPPVLEER2+MTGLNLQK2+TMYSQDR2+TYEDIDKR2+VPINDVLAEDK2	P82650	MRPS22	13	0.576411	0.000444484	0.0119994
O00425	O00425	IGF2BP3	Insulin-like growth factor 2 mRNA-binding protein 3	IF2B3_HUMAN	DQTPDENDQVVVK+IPVSGPFLVK+TVNELQNLSSAEVVVPR	DQTPDENDQVVVK2+IPVSGPFLVK2+TVNELQNLSSAEVVVPR2	O00425	IGF2BP3	3	-2.40644	0.000130818	0.00717854
P17568	P17568	NDUFB7	NADH dehydrogenase [ubiquinone] 1 beta subcomplex subunit 7	NDUB7_HUMAN	DSFPNFLAC(UniMod:4)K+EMVATQQEMMDAQLR+GQGPGEVDPK	DSFPNFLAC(UniMod:4)K2+EMVATQQEMMDAQLR2+GQGPGEVDPK2	P17568	NDUFB7	3	0.72446	0.000162283	0.00798987
P16219	P16219	ACADS	Short-chain specific acyl-CoA dehydrogenase, mitochondrial	ACADS_HUMAN	DSILGEPGMGFK+GSSTANLIFEDC(UniMod:4)R+IAMQTLDMGR+ITEIYEGTSEIQR+LQVIQFK+MAFGAPLTK+QAWVTPFTSGDK	DSILGEPGMGFK2+GSSTANLIFEDC(UniMod:4)R2+IAMQTLDMGR2+ITEIYEGTSEIQR2+LQVIQFK2+MAFGAPLTK2+QAWVTPFTSGDK2	P16219	ACADS	7	0.893427	0.000935959	0.0173166
O14681	O14681	EI24	Etoposide-induced protein 2.4 homolog	EI24_HUMAN	DSIWGIC(UniMod:4)TISK+FPSPHPSPAK+TFLQDLAR+TVYLQSALSSSTSAEK	DSIWGIC(UniMod:4)TISK2+FPSPHPSPAK2+TFLQDLAR2+TVYLQSALSSSTSAEK2	O14681	EI24	4	-0.75956	4.58478e-05	0.00374428
Q9NUQ6	Q9NUQ6	SPATS2L	SPATS2-like protein	SPS2L_HUMAN	DSSSTDSANEKPALIPR+EEAMEILTAR+FNPQYHNNR+IEVSTDAAVLSVPAVTLVA+ISILEEPSK+LTDLASQMAEMQLAELR+MVSSLPSTADPSHQTMPANK+SNNEIVLVLQQFDFNVDK+SQGSGNEAEPLGK+TPEAPAHSEKPR	DSSSTDSANEKPALIPR2+DSSSTDSANEKPALIPR3+EEAMEILTAR2+FNPQYHNNR2+IEVSTDAAVLSVPAVTLVA2+ISILEEPSK2+LTDLASQMAEMQLAELR2+MVSSLPSTADPSHQTMPANK2+MVSSLPSTADPSHQTMPANK3+SNNEIVLVLQQFDFNVDK2+SQGSGNEAEPLGK2+TPEAPAHSEKPR3	Q9NUQ6	SPATS2L	12	-0.541441	0.000491901	0.0127444
Q8NEY1	Q8NEY1	NAV1	Neuron navigator 1	NAV1_HUMAN	DSTPSSLDSDPLMAMLLK+DTLPWPSAQQDQSK+LAELPPTPLR+LAEYLVER+LVESDSDINANKEELLR+MLDEAVFQVFK+SSTSSSVGTDVTEGPAHPAPHTR+TSLDVSNSAEPGFLAPGAR+VAPGPSSGSTPGQVPGSSALSSPR	DSTPSSLDSDPLMAMLLK2+DTLPWPSAQQDQSK2+LAELPPTPLR2+LAEYLVER2+LVESDSDINANKEELLR3+MLDEAVFQVFK2+SSTSSSVGTDVTEGPAHPAPHTR3+TSLDVSNSAEPGFLAPGAR2+VAPGPSSGSTPGQVPGSSALSSPR2	Q8NEY1	NAV1	9	-0.696618	0.000345885	0.0104998
O95747	O95747	OXSR1	Serine/threonine-protein kinase OSR1	OXSR1_HUMAN	DTAEGVSQELISAGLVDGR+IPISLVLR+IVEEPQSNR+LASGVEGSDIPDDGK+MISLC(UniMod:4)LQK+NKEFLQEK+RPTAAELLR+TAQALSSGSGSQETK+VLMLTLQNDPPSLETGVQDK	DTAEGVSQELISAGLVDGR2+IPISLVLR2+IVEEPQSNR2+LASGVEGSDIPDDGK2+MISLC(UniMod:4)LQK2+NKEFLQEK2+RPTAAELLR2+TAQALSSGSGSQETK2+VLMLTLQNDPPSLETGVQDK2	O95747	OXSR1	9	-0.501768	0.00135666	0.0210102
Q9P2K8	Q9P2K8	EIF2AK4	eIF-2-alpha kinase GCN2	E2AK4_HUMAN	DTIDQGLYR+EASDNLAVQNLK+GLSNESVNLLK+ISPAIDYTYDSDILK+MGPFLTSQEK+TGIAQLVK	DTIDQGLYR2+EASDNLAVQNLK2+GLSNESVNLLK2+ISPAIDYTYDSDILK2+MGPFLTSQEK2+TGIAQLVK2	Q9P2K8	EIF2AK4	6	-0.726386	0.000105183	0.00630474
Q9H6F5	Q9H6F5	CCDC86	Coiled-coil domain-containing protein 86	CCD86_HUMAN	DTLALLQK+KAEVVQVIR	DTLALLQK2+KAEVVQVIR2	Q9H6F5	CCDC86	2	-0.756422	0.000328482	0.0102735
Q2TAA2	Q2TAA2	IAH1	Isoamyl acetate-hydrolyzing esterase 1 homolog	IAH1_HUMAN	DVAEAKPELSLLGDGDH+SMVQYLK+SVDIPENR+VSSLPLLLPYWR	DVAEAKPELSLLGDGDH3+SMVQYLK2+SVDIPENR2+VSSLPLLLPYWR2	Q2TAA2	IAH1	4	0.553692	0.00469749	0.0434319
Q04837	Q04837	SSBP1	Single-stranded DNA-binding protein, mitochondrial	SSBP_HUMAN	DVAYQYVK+IDYGEYMDK+IDYGEYMDKNNVR+NPVTIFSLATNEMWR+QATTIIADNIIFLSDQTK+SGDSEVYQLGDVSQK+VGQDPVLR	DVAYQYVK2+IDYGEYMDK2+IDYGEYMDKNNVR2+IDYGEYMDKNNVR3+NPVTIFSLATNEMWR2+QATTIIADNIIFLSDQTK2+SGDSEVYQLGDVSQK2+VGQDPVLR2	Q04837	SSBP1	8	0.626229	0.000166056	0.00798987
Q86SF2	Q86SF2	GALNT7	N-acetylgalactosaminyltransferase 7	GALT7_HUMAN	DVNDPMPNR+EKLDEYIK+EPEPPGVVGGPGEK+FTHIPSGK+GFETAYC(UniMod:4)IDSMGK+INEANQLMQYDQC(UniMod:4)LTK+LEGWQGNPPPIYVGSSPTLK+LLFVPC(UniMod:4)SR+LWNGLVK+MGGNQLFR+NVDWGEIR+RVPLTPQEK+SEVLHQVFISNC(UniMod:4)DSSK+SPAMAGGLFAIER+SVNDLRQEEC(UniMod:4)K+WEMNNIHSV	DVNDPMPNR2+EKLDEYIK2+EPEPPGVVGGPGEK2+FTHIPSGK2+GFETAYC(UniMod:4)IDSMGK2+INEANQLMQYDQC(UniMod:4)LTK2+LEGWQGNPPPIYVGSSPTLK2+LLFVPC(UniMod:4)SR2+LWNGLVK2+MGGNQLFR2+NVDWGEIR2+RVPLTPQEK2+SEVLHQVFISNC(UniMod:4)DSSK2+SEVLHQVFISNC(UniMod:4)DSSK3+SPAMAGGLFAIER2+SVNDLRQEEC(UniMod:4)K2+WEMNNIHSV2	Q86SF2	GALNT7	17	-0.48444	0.00200134	0.0257823
P00156	P00156	MT-CYB	Cytochrome b	CYB_HUMAN	DVNYGWIIR	DVNYGWIIR2	P00156	MT-CYB	1	0.85796	0.00122171	0.0199949
Q16658	Q16658	FSCN1	Fascin	FSCN1_HUMAN	DVPWGVDSLITLAFQDQR+EVPGPDC(UniMod:4)R+GDHAGVLK+GEHGFIGC(UniMod:4)R+KVTGTLDANR+LINRPIIVFR+LSC(UniMod:4)FAQTVSPAEK+LVARPEPATGYTLEFR+NASC(UniMod:4)YFDIEWR+PADEIAVDR+PEPATGYTLEFR+SSYDVFQLEFNDGAYNIK+VNASASSLK+VNASASSLKK+VTGTLDANR+WSLQSEAHR+YAHLSAR+YFGGTEDR+YLAADKDGNVTC(UniMod:4)ER+YLAPSGPSGTLK+YLKGDHAGVLK+YLTAEAFGFK+YSVQTADHR+YWTLTATGGVQSTASSK	DVPWGVDSLITLAFQDQR2+DVPWGVDSLITLAFQDQR3+EVPGPDC(UniMod:4)R2+GDHAGVLK2+GEHGFIGC(UniMod:4)R2+KVTGTLDANR2+LINRPIIVFR3+LSC(UniMod:4)FAQTVSPAEK2+LVARPEPATGYTLEFR3+NASC(UniMod:4)YFDIEWR2+PADEIAVDR2+PEPATGYTLEFR2+SSYDVFQLEFNDGAYNIK2+VNASASSLK2+VNASASSLKK2+VTGTLDANR2+WSLQSEAHR2+YAHLSAR2+YFGGTEDR2+YLAADKDGNVTC(UniMod:4)ER2+YLAADKDGNVTC(UniMod:4)ER3+YLAPSGPSGTLK2+YLKGDHAGVLK2+YLKGDHAGVLK3+YLTAEAFGFK2+YSVQT…	Q16658	FSCN1	27	-0.598573	2.02937e-05	0.00269022
Q5ST30	Q5ST30	VARS2	Valine--tRNA ligase, mitochondrial	SYVM_HUMAN	DVSGPLPPAYSPR+EGFFKPEYQAR+FILNALGEK+KDVSGPLPPAYSPR+LALAAQEC(UniMod:4)ER+LSSLQLELSK+QATLEAEIAGESK+SLGNVLDPR+VQEVVQVLR+VTPAHSPADAEMGAR	DVSGPLPPAYSPR2+EGFFKPEYQAR3+FILNALGEK2+KDVSGPLPPAYSPR3+LALAAQEC(UniMod:4)ER2+LSSLQLELSK2+QATLEAEIAGESK2+SLGNVLDPR2+VQEVVQVLR2+VTPAHSPADAEMGAR2+VTPAHSPADAEMGAR3	Q5ST30	VARS2	11	0.668514	0.00222193	0.0270961
Q9P015	Q9P015	MRPL15	39S ribosomal protein L15, mitochondrial	RM15_HUMAN	DYGVQLVEEGADTFTAK+GVTIQPLK+GVTIQPLKR+ILKPTDENLLK+LQYLIDLGR+MLPPEELVPYYTDAK+PVPFFLR+VSLANLKPNPGSK+YGFNEGHSFR+YGYILPDITK	DYGVQLVEEGADTFTAK2+GVTIQPLK2+GVTIQPLKR2+ILKPTDENLLK3+LQYLIDLGR2+MLPPEELVPYYTDAK2+PVPFFLR2+VSLANLKPNPGSK3+YGFNEGHSFR2+YGFNEGHSFR3+YGYILPDITK2	Q9P015	MRPL15	11	0.529882	0.00196544	0.0256014
P46783	P46783	RPS10	40S ribosomal protein S10	RS10_HUMAN	DYLHLPPEIVPATLR+GLEGERPAR+SAVPPGADKK	DYLHLPPEIVPATLR2+DYLHLPPEIVPATLR3+GLEGERPAR2+SAVPPGADKK2	P46783	RPS10	4	-0.628447	0.00110643	0.0191808
O95297	O95297	MPZL1	Myelin protein zero-like protein 1	MPZL1_HUMAN	DYTGC(UniMod:4)STSESLSPVK+ISWAGDLDK+KSPSDTEGLVK+SESVVYADIR	DYTGC(UniMod:4)STSESLSPVK2+ISWAGDLDK2+KSPSDTEGLVK2+SESVVYADIR2	O95297	MPZL1	4	-0.678939	0.00244559	0.0285942
P07203	P07203	GPX1	Glutathione peroxidase 1	GPX1_HUMAN	DYTQMNELQR+EALPAPSDDATALMTDPK+FLVGPDGVPLR+FLVGPDGVPLRR+LITWSPVC(UniMod:4)R+NDVAWNFEK+NEEILNSLK+PLAGGEPVSLGSLR	DYTQMNELQR2+EALPAPSDDATALMTDPK2+FLVGPDGVPLR2+FLVGPDGVPLRR3+LITWSPVC(UniMod:4)R2+NDVAWNFEK2+NEEILNSLK2+PLAGGEPVSLGSLR2	P07203	GPX1	8	0.591554	0.000173381	0.00815959
Q96SL1	Q96SL1	SLC49A4	Solute carrier family 49 member 4	DIRC2_HUMAN	EAAAAALPAAVPGPGR	EAAAAALPAAVPGPGR2	Q96SL1	SLC49A4	1	-0.618789	0.00060386	0.0141427
Q9UN76	Q9UN76	SLC6A14	Sodium- and chloride-dependent neutral and basic amino acid transporter B(0+)	S6A14_HUMAN	EADHEIPTVSGSR+FIEDTEMMIGAK+KEADHEIPTVSGSR+VSASSENFHVGENDENQDR+YKDMVDPK	EADHEIPTVSGSR2+EADHEIPTVSGSR3+FIEDTEMMIGAK2+KEADHEIPTVSGSR3+VSASSENFHVGENDENQDR2+YKDMVDPK2	Q9UN76	SLC6A14	6	-1.26116	0.000345652	0.0104998
Q9P0J1	Q9P0J1	PDP1	[Pyruvate dehydrogenase [acetyl-transferring]]-phosphatase 1, mitochondrial	PDP1_HUMAN	EALINAFK+HAVGNNEFGTVDHER+LKLEHPK+LLGLLMPFR+LYFNSLR+MLSLPEELAR+MSSVFEDQNAATHLIR+SAATC(UniMod:4)LQTR+VIESGPDQLNDNEYTK+VPEFDGK+WSIDLQK	EALINAFK2+HAVGNNEFGTVDHER3+LKLEHPK2+LLGLLMPFR2+LYFNSLR2+MLSLPEELAR2+MSSVFEDQNAATHLIR3+SAATC(UniMod:4)LQTR2+VIESGPDQLNDNEYTK2+VPEFDGK2+WSIDLQK2	Q9P0J1	PDP1	11	0.722177	7.67004e-06	0.00193751
Q9BRG2	Q9BRG2	SH2D3A	SH2 domain-containing protein 3A	SH23A_HUMAN	EALTTGFVR+LLEGEEVAGPLDESC(UniMod:4)ER+RPLSQATGAVVSR+SFSEDTLMDGPAR	EALTTGFVR2+LLEGEEVAGPLDESC(UniMod:4)ER2+RPLSQATGAVVSR3+SFSEDTLMDGPAR2	Q9BRG2	SH2D3A	4	-0.571437	0.0012501	0.0202797
Q8NBK3	Q8NBK3	SUMF1	Formylglycine-generating enzyme	SUMF1_HUMAN	EANAPGPVPGER+SQNTPDSSASNLGFR+TNIQQAVAAAPWWLPVK	EANAPGPVPGER2+SQNTPDSSASNLGFR2+TNIQQAVAAAPWWLPVK2	Q8NBK3	SUMF1	3	-0.593712	0.00184539	0.0248128
Q92665	Q92665	MRPS31	28S ribosomal protein S31, mitochondrial	RT31_HUMAN	EAPETDTSPSLWDVEFAK+IQFDEGYDNYPGQEK+ISFSNIISDMK+LNIFDMMAVTK+SELLSQLQQHEEESR+SLEATLGR+VELSTVNVR	EAPETDTSPSLWDVEFAK2+IQFDEGYDNYPGQEK2+ISFSNIISDMK2+LNIFDMMAVTK2+SELLSQLQQHEEESR2+SELLSQLQQHEEESR3+SLEATLGR2+VELSTVNVR2	Q92665	MRPS31	8	0.787507	8.44499e-05	0.00563504
Q969E4	Q969E4	TCEAL3	Transcription elongation factor A protein-like 3	TCAL3_HUMAN	EDEGEPGDEGQLEDEGSQEK	EDEGEPGDEGQLEDEGSQEK2	Q969E4	TCEAL3	1	-1.1635	0.00252618	0.0292434
Q7Z6M4	Q7Z6M4	MTERF4	Transcription termination factor 4, mitochondrial	MTEF4_HUMAN	EDLGQLEYK+GQTQIPNPLLK+LPIMQMR+QGTPVVQGSLELER+SEYLQYSLTK+VSEAEFLAR	EDLGQLEYK2+GQTQIPNPLLK2+LPIMQMR2+QGTPVVQGSLELER2+SEYLQYSLTK2+VSEAEFLAR2	Q7Z6M4	MTERF4	6	0.492067	0.00488209	0.044435
P10606	P10606	COX5B	Cytochrome c oxidase subunit 5B, mitochondrial	COX5B_HUMAN	EDPNLVPSISNK+EDPNLVPSISNKR+GLDPYNVLAPK+KGLDPYNVLAPK+LVPQQLAH+SMASGGGVPTDEEQATGLER	EDPNLVPSISNK2+EDPNLVPSISNKR2+EDPNLVPSISNKR3+GLDPYNVLAPK2+KGLDPYNVLAPK3+LVPQQLAH2+SMASGGGVPTDEEQATGLER2	P10606	COX5B	7	0.530592	0.00370328	0.0375262
Q10471	Q10471	GALNT2	Polypeptide N-acetylgalactosaminyltransferase 2	GALT2_HUMAN	EDWNEIDPIK+EIILVDDYSNDPEDGALLGK+FNQVESDKLR+GGFDWNLVFK+HVGSNLC(UniMod:4)LDSR+KEDWNEIDPIK+KSPPHLIK+NFYYAAVPSAR+NVPYGNIQSR+QGNPVAPIK+QKWEQIEGNSK+SGGLSVEVC(UniMod:4)GPALSQQWK+SGQDPYAR+TPMIAGGLFVMDK+TVVSVLKK+VVSPIIDVINMDNFQYVGASADLK+WDYMTPEQR+WPDFNQEAYVGGTMVR+WYLENVYPELR	EDWNEIDPIK2+EIILVDDYSNDPEDGALLGK2+FNQVESDKLR3+GGFDWNLVFK2+HVGSNLC(UniMod:4)LDSR2+KEDWNEIDPIK3+KSPPHLIK2+NFYYAAVPSAR2+NVPYGNIQSR2+QGNPVAPIK2+QKWEQIEGNSK2+SGGLSVEVC(UniMod:4)GPALSQQWK2+SGQDPYAR2+TPMIAGGLFVMDK2+TVVSVLKK2+VVSPIIDVINMDNFQYVGASADLK3+WDYMTPEQR2+WPDFNQEAYVGGTMVR2+WYLENVYPELR2	Q10471	GALNT2	19	-0.595595	0.000759047	0.0156981
Q3MIX3	Q3MIX3	ADCK5	Uncharacterized aarF domain-containing protein kinase 5	ADCK5_HUMAN	EEAAYMVDMAR+FSSPTPLWR+VLTADFC(UniMod:4)AGC(UniMod:4)K	EEAAYMVDMAR2+FSSPTPLWR2+VLTADFC(UniMod:4)AGC(UniMod:4)K2	Q3MIX3	ADCK5	3	0.898661	7.34951e-05	0.00509638
Q53EU6	Q53EU6	GPAT3	Glycerol-3-phosphate acyltransferase 3	GPAT3_HUMAN	EEGEDAVQFANR	EEGEDAVQFANR2	Q53EU6	GPAT3	1	-0.604561	0.00378152	0.0378312
Q9Y6B6	Q9Y6B6	SAR1B	GTP-binding protein SAR1b	SAR1B_HUMAN	EELDSLMTDETIANVPILILGNK+EMFGLYGQTTGK+IDRPEAISEER+LLESKEELDSLMTDETIANVPILILGNK	EELDSLMTDETIANVPILILGNK3+EMFGLYGQTTGK2+IDRPEAISEER2+IDRPEAISEER3+LLESKEELDSLMTDETIANVPILILGNK3	Q9Y6B6	SAR1B	5	0.578991	0.000151428	0.00780235
Q8N490	Q8N490	PNKD	Probable hydrolase PNKD	PNKD_HUMAN	EEPEPLSPELEYIPR+SYNPFLR	EEPEPLSPELEYIPR2+SYNPFLR2	Q8N490	PNKD	2	1.05253	7.86451e-05	0.00540055
O76074	O76074	PDE5A	cGMP-specific 3',5'-cyclic phosphodiesterase	PDE5A_HUMAN	EEVVGVAQAINK+NTMEPLNIPDVSK	EEVVGVAQAINK2+NTMEPLNIPDVSK2	O76074	PDE5A	2	-1.12517	0.00288334	0.0318374
Q13084	Q13084	MRPL28	39S ribosomal protein L28, mitochondrial	RM28_HUMAN	EFAIPEEEAEWVGLTLEEAIEK+EFYSEILDKK+IYVAELIQQLQQQALSEPAVVQK+LLEEKDPVPLFK+LPGHYLR+QDPQLHPEDPERR+TPTPVHYRPHGAK	EFAIPEEEAEWVGLTLEEAIEK3+EFYSEILDKK2+IYVAELIQQLQQQALSEPAVVQK3+LLEEKDPVPLFK3+LPGHYLR2+QDPQLHPEDPERR2+TPTPVHYRPHGAK3	Q13084	MRPL28	7	0.769557	0.000491472	0.0127444
Q6PI48	Q6PI48	DARS2	Aspartate--tRNA ligase, mitochondrial	SYDM_HUMAN	EFLVPSREPGK+FYSLPQSPQQFK+IHNAELQR+IIDISDVFR+IPEFSSFVVR+KLPFEIK+LIC(UniMod:4)LVTGSPSIR+MPTGEIEIK+QLLMVGGLDR+QNTFLVLR+SFQMQYNLR+TAELLNAC(UniMod:4)K	EFLVPSREPGK2+FYSLPQSPQQFK2+IHNAELQR2+IIDISDVFR2+IPEFSSFVVR2+KLPFEIK2+LIC(UniMod:4)LVTGSPSIR2+MPTGEIEIK2+QLLMVGGLDR2+QNTFLVLR2+SFQMQYNLR2+TAELLNAC(UniMod:4)K2	Q6PI48	DARS2	12	0.712258	0.000217897	0.00916735
P51648	P51648	ALDH3A2	Aldehyde dehydrogenase family 3 member A2	AL3A2_HUMAN	EFYGENIK+EFYGENIKESPDYER+ESPDYER+FDHIFYTGNTAVGK+HSFDTFSHQR+IAFGGETDEATR+ILSLLEGQK+LQQLEALR+NVDEAINFINER+VMQEEIFGPILPIVPVK+YIAPTVLTDVDPK	EFYGENIK2+EFYGENIKESPDYER2+EFYGENIKESPDYER3+ESPDYER2+FDHIFYTGNTAVGK2+FDHIFYTGNTAVGK3+HSFDTFSHQR3+IAFGGETDEATR2+ILSLLEGQK2+LQQLEALR2+NVDEAINFINER2+VMQEEIFGPILPIVPVK2+YIAPTVLTDVDPK2	P51648	ALDH3A2	13	0.736086	0.00275259	0.0310882
Q9HC21	Q9HC21	SLC25A19	Mitochondrial thiamine pyrophosphate carrier	TPC_HUMAN	EGALGFFK	EGALGFFK2	Q9HC21	SLC25A19	1	1.04729	0.00060894	0.0142146
Q96B97	Q96B97	SH3KBP1	SH3 domain-containing kinase-binding protein 1	SH3K1_HUMAN	EGDIVTLINK+ELSGESDELGISQDEQLSK+GLFPDNFVR+GVFPDNFVK+GVGFGDIFK+KLPATTATPDSSK+KPPPPSAPVIK+MEPAASSQAAVEELR+SIEVENDFLPVEK+SNDIDLEGFDSVVSSTEK+TGMFPSNFIK+TVTISQVSDNK+VIFPYEAQNDDELTIK	EGDIVTLINK2+ELSGESDELGISQDEQLSK2+GLFPDNFVR2+GVFPDNFVK2+GVGFGDIFK2+KLPATTATPDSSK2+KPPPPSAPVIK2+MEPAASSQAAVEELR2+SIEVENDFLPVEK2+SNDIDLEGFDSVVSSTEK2+TGMFPSNFIK2+TVTISQVSDNK2+VIFPYEAQNDDELTIK2	Q96B97	SH3KBP1	13	-0.641227	0.00240773	0.0283732
P06703	P06703	S100A6	Protein S100-A6	S10A6_HUMAN	EGDKHTLSK+ELKELIQK+ELTIGSKLQDAEIAR+LMEDLDR+LMEDLDRNK+LQDAEIAR	EGDKHTLSK2+ELKELIQK2+ELTIGSKLQDAEIAR3+LMEDLDR2+LMEDLDRNK2+LQDAEIAR2	P06703	S100A6	6	1.34608	1.54563e-06	0.000887795
O94766	O94766	B3GAT3	Galactosylgalactosylxylosylprotein 3-beta-glucuronosyltransferase 3	B3GA3_HUMAN	EGEPGWVHPR+ELFEEMR+FEGPQVQDGR+ISQLQAELR	EGEPGWVHPR2+ELFEEMR2+FEGPQVQDGR2+ISQLQAELR2	O94766	B3GAT3	4	-0.542313	0.00460215	0.0429433
Q7Z4F1	Q7Z4F1	LRP10	Low-density lipoprotein receptor-related protein 10	LRP10_HUMAN	EGGAVGGQDGEQAPPLPIK+LLPSLGPPGPTR+SQVTPSAAPLEALDGGTGPAR	EGGAVGGQDGEQAPPLPIK2+LLPSLGPPGPTR2+SQVTPSAAPLEALDGGTGPAR2	Q7Z4F1	LRP10	3	-0.934851	0.000300174	0.00997616
Q16875	Q16875	PFKFB3	6-phosphofructo-2-kinase/fructose-2,6-bisphosphatase 3	F263_HUMAN	EGGQIAVFDATNTTR+NSVTPLASPEPTK+SAEEMPYLK+STIQTAEALR+VFNVGEYR+YPTGESYQDLVQR	EGGQIAVFDATNTTR2+NSVTPLASPEPTK2+SAEEMPYLK2+STIQTAEALR2+VFNVGEYR2+YPTGESYQDLVQR2	Q16875	PFKFB3	6	-0.689738	0.000467409	0.0124285
Q9UJ68	Q9UJ68	MSRA	Mitochondrial peptide methionine sulfoxide reductase	MSRA_HUMAN	EGQTFYYAEDYHQQYLSK+GVYSTQVGFAGGYTSNPTYK+VLSEHGFGPITTDIR	EGQTFYYAEDYHQQYLSK3+GVYSTQVGFAGGYTSNPTYK2+VLSEHGFGPITTDIR3	Q9UJ68	MSRA	3	1.08507	0.00454195	0.0426064
Q3MHD2	Q3MHD2	LSM12	Protein LSM12 homolog	LSM12_HUMAN	EGSALSHVR+LQGEVVAFDYQSK+TETPPPLASLNVSK	EGSALSHVR2+LQGEVVAFDYQSK2+TETPPPLASLNVSK2	Q3MHD2	LSM12	3	-0.724141	0.000892475	0.0172253
Q96RQ3	Q96RQ3	MCCC1	Methylcrotonoyl-CoA carboxylase subunit alpha, mitochondrial	MCCA_HUMAN	EGSIEIDIPVPK+IGYPVMIK+IIEEAPAPGIK+IPLSQEEITLQGHAFEAR+KLGVQTVAVYSEADR+LGVQTVAVYSEADR+LNISYTR+LVVWAADR+QEGIIFIGPPPSAIR+QGDEVSVHYDPMIAK+SEQEFQEQLESAR+SFNDDAMLIEK+SIMAAAGVPVVEGYHGEDQSDQC(UniMod:4)LK+TFQVLGNLYSEGDC(UniMod:4)TYLK	EGSIEIDIPVPK2+IGYPVMIK2+IIEEAPAPGIK2+IPLSQEEITLQGHAFEAR3+KLGVQTVAVYSEADR3+LGVQTVAVYSEADR2+LNISYTR2+LVVWAADR2+QEGIIFIGPPPSAIR2+QGDEVSVHYDPMIAK2+SEQEFQEQLESAR2+SFNDDAMLIEK2+SIMAAAGVPVVEGYHGEDQSDQC(UniMod:4)LK3+TFQVLGNLYSEGDC(UniMod:4)TYLK2	Q96RQ3	MCCC1	14	0.623482	0.0014055	0.0215642
P78310	P78310	CXADR	Coxsackievirus and adenovirus receptor	CXAR_HUMAN	EGSLPLQYEWQK+FTLSPEDQGPLDIEWLISPADNQK+IYDDYYPDLK+LNVVPPSNK+MGAIPVMIPAQSK+MPTSWLAEMTSSVISVK+TQYNQVPSEDFER+VDQVIILYSGDK+VHFTSNDLK	EGSLPLQYEWQK2+FTLSPEDQGPLDIEWLISPADNQK3+IYDDYYPDLK2+LNVVPPSNK2+MGAIPVMIPAQSK2+MPTSWLAEMTSSVISVK3+TQYNQVPSEDFER2+VDQVIILYSGDK2+VHFTSNDLK2	P78310	CXADR	9	-0.526496	0.00236732	0.0282386
Q969Y2	Q969Y2	GTPBP3	tRNA modification GTPase GTPBP3, mitochondrial	GTPB3_HUMAN	EGVGPVEQEGVR+SSGAPAPGSGATIFALSSGQGR+SSLVNLLSR	EGVGPVEQEGVR2+SSGAPAPGSGATIFALSSGQGR2+SSLVNLLSR2	Q969Y2	GTPBP3	3	0.733906	0.000263148	0.00967825
P00813	P00813	ADA	Adenosine deaminase	ADA_HUMAN	EGVVYVEVR+FDYYMPAIAGC(UniMod:4)R+HQPNWSPK+IAYEFVEMK+NDQANYSLNTDDPLIFK+SILC(UniMod:4)C(UniMod:4)MR+SSFLPEDEKR+STLDTDYQMTK+TVHAGEVGSAEVVK+YSPHLLANSK	EGVVYVEVR2+FDYYMPAIAGC(UniMod:4)R2+HQPNWSPK2+IAYEFVEMK2+NDQANYSLNTDDPLIFK2+SILC(UniMod:4)C(UniMod:4)MR2+SSFLPEDEKR2+STLDTDYQMTK2+TVHAGEVGSAEVVK2+TVHAGEVGSAEVVK3+YSPHLLANSK2	P00813	ADA	11	-1.18832	1.26805e-07	0.000179378
P47985	P47985	UQCRFS1	Cytochrome b-c1 complex subunit Rieske, mitochondrial	UCRI_HUMAN	EIEQEAAVELSQLR	EIEQEAAVELSQLR2+EIEQEAAVELSQLR3	P47985	UQCRFS1	2	1.05928	0.000838414	0.0168469
P82663	P82663	MRPS25	28S ribosomal protein S25, mitochondrial	RT25_HUMAN	EIMEHIR+NMTPSPFLR+QLSHPANFGPR+VMTVNYNTHGELGEGAR	EIMEHIR2+NMTPSPFLR2+QLSHPANFGPR2+QLSHPANFGPR3+VMTVNYNTHGELGEGAR3	P82663	MRPS25	5	0.609498	0.000718305	0.0152409
P27338	P27338	MAOB	Amine oxidase [flavin-containing] B	AOFB_HUMAN	EIPSDAPWK+IMDLLGDR+LERPVIYIDQTR+VPLGSVIK+YVDLGGSYVGPTQNR+YVISAIPPTLGMK	EIPSDAPWK2+IMDLLGDR2+LERPVIYIDQTR3+VPLGSVIK2+YVDLGGSYVGPTQNR2+YVISAIPPTLGMK2	P27338	MAOB	6	1.39398	0.00012864	0.00716434
Q5JTJ3	Q5JTJ3	COA6	Cytochrome c oxidase assembly factor 6 homolog	COA6_HUMAN	EKFEAGQFEPSETTAK+FEAGQFEPSETTAK	EKFEAGQFEPSETTAK3+FEAGQFEPSETTAK2	Q5JTJ3	COA6	2	1.3043	2.1777e-05	0.00270225
Q4VC31	Q4VC31	CCDC58	Coiled-coil domain-containing protein 58	CCD58_HUMAN	EKNLDDLTLLK+IVHELNTTVPTASFAGK+NLDDLTLLK+WMQSELNVEEVVNDR	EKNLDDLTLLK2+IVHELNTTVPTASFAGK2+IVHELNTTVPTASFAGK3+NLDDLTLLK2+WMQSELNVEEVVNDR2	Q4VC31	CCDC58	5	1.29621	4.07606e-09	2.883e-05
Q9BW83	Q9BW83	IFT27	Intraflagellar transport protein 27 homolog	IFT27_HUMAN	EKVEVFR+ELFSEMLDK+SQAPGISLPGVLVGNK+TALAQIFR	EKVEVFR2+ELFSEMLDK2+SQAPGISLPGVLVGNK2+TALAQIFR2	Q9BW83	IFT27	4	0.808123	0.00122354	0.0199949
Q02338	Q02338	BDH1	D-beta-hydroxybutyrate dehydrogenase, mitochondrial	BDH_HUMAN	ELDSLNSDR+FGVEAFSDC(UniMod:4)LR+MWEELPEVVR+QVAEVNLWGTVR+SFLPLIR+TVQLNVC(UniMod:4)SSEEVEK+VVNISSMLGR+YEMYPLGVK	ELDSLNSDR2+FGVEAFSDC(UniMod:4)LR2+MWEELPEVVR2+QVAEVNLWGTVR2+SFLPLIR2+TVQLNVC(UniMod:4)SSEEVEK2+VVNISSMLGR2+YEMYPLGVK2	Q02338	BDH1	8	0.857949	0.000201366	0.00890165
P09496	P09496	CLTA	Clathrin light chain A	CLCA_HUMAN	ELEEWYAR+LC(UniMod:4)DFNPK+LEALDANSR+LQSEPESIR+LQSEPESIRK	ELEEWYAR2+LC(UniMod:4)DFNPK2+LEALDANSR2+LQSEPESIR2+LQSEPESIRK2+LQSEPESIRK3	P09496	CLTA	6	0.601318	0.00193766	0.0254269
O94992	O94992	HEXIM1	Protein HEXIM1	HEXI1_HUMAN	ELELELDR+LGAPAAGGEEEWGQQQR+YHTESLQNMSK	ELELELDR2+LGAPAAGGEEEWGQQQR2+YHTESLQNMSK2	O94992	HEXIM1	3	-0.798544	0.00288531	0.0318374
O43674	O43674	NDUFB5	NADH dehydrogenase [ubiquinone] 1 beta subcomplex subunit 5, mitochondrial	NDUB5_HUMAN	ELIDHSPK+GDGPWYYYETIDK+NFYDSPEK+VKELEVR	ELIDHSPK2+GDGPWYYYETIDK2+NFYDSPEK2+VKELEVR2	O43674	NDUFB5	4	0.597531	0.00395703	0.0391066
Q7Z4G4	Q7Z4G4	TRMT11	tRNA (guanine(10)-N2)-methyltransferase homolog	TRM11_HUMAN	ELIESYSVK+IDALEFLPFEGK+MVPFLHSDSTYK+SPFWILSIPSEDIAR	ELIESYSVK2+IDALEFLPFEGK2+MVPFLHSDSTYK2+SPFWILSIPSEDIAR2	Q7Z4G4	TRMT11	4	0.51863	0.00212831	0.0265963
Q9BYN8	Q9BYN8	MRPS26	28S ribosomal protein S26, mitochondrial	RT26_HUMAN	ELMAWNQAENR+ELMAWNQAENRR+EREVLQLQEEVK+KAEEVQAWAQR+MEFVSEVQR+NYNWAITR+VNMPPAVDPAEFFVLMER	ELMAWNQAENR2+ELMAWNQAENRR3+EREVLQLQEEVK3+KAEEVQAWAQR2+KAEEVQAWAQR3+MEFVSEVQR2+NYNWAITR2+VNMPPAVDPAEFFVLMER2	Q9BYN8	MRPS26	8	0.756398	4.36673e-05	0.00367233
O95336	O95336	PGLS	6-phosphogluconolactonase	6PGL_HUMAN	ELPAAVAPAGPASLAR+ILEDQEENPLPAALVQPHTGK+LC(UniMod:4)WFLDEAAAR+LLTVPFEK+TVIFVATGEGK+WTLGFC(UniMod:4)DER	ELPAAVAPAGPASLAR2+ILEDQEENPLPAALVQPHTGK3+LC(UniMod:4)WFLDEAAAR2+LLTVPFEK2+TVIFVATGEGK2+WTLGFC(UniMod:4)DER2	O95336	PGLS	6	0.484274	0.00391454	0.0388324
O75438	O75438	NDUFB1	NADH dehydrogenase [ubiquinone] 1 beta subcomplex subunit 1	NDUB1_HUMAN	ELQPSEEVTWK+VNLLQIVR	ELQPSEEVTWK2+VNLLQIVR2	O75438	NDUFB1	2	0.859861	0.00396046	0.0391066
Q02127	Q02127	DHODH	Dihydroorotate dehydrogenase (quinone), mitochondrial	PYRD_HUMAN	EMYALTQGR+EQGFGGVTDAIGADHR+FQDSDMLEVR+FTSLGLLPR+IAPDLTSQDKEDIASVVK+LPEDQAVINR+LTEDGLPLGVNLGK+VPIIGVGGVSSGQDALEK	EMYALTQGR2+EQGFGGVTDAIGADHR3+FQDSDMLEVR2+FTSLGLLPR2+IAPDLTSQDKEDIASVVK3+LPEDQAVINR2+LTEDGLPLGVNLGK2+VPIIGVGGVSSGQDALEK2	Q02127	DHODH	8	0.731719	9.73585e-05	0.00605615
Q9BUR5	Q9BUR5	APOO	MICOS complex subunit MIC26	MIC26_HUMAN	ENFQKPGNVK+GYIVIEDLWK+LYDWGLR+SQLEESISQLR+VDELSLYSVPEGQSK	ENFQKPGNVK2+GYIVIEDLWK2+LYDWGLR2+SQLEESISQLR2+VDELSLYSVPEGQSK2	Q9BUR5	APOO	5	0.856923	5.73297e-05	0.00431376
P60891	P60891	PRPS1	Ribose-phosphate pyrophosphokinase 1	PRPS1_HUMAN	ENISEWR+FSNQETC(UniMod:4)VEIGESVR+NC(UniMod:4)TIVSPDAGGAK	ENISEWR2+FSNQETC(UniMod:4)VEIGESVR2+NC(UniMod:4)TIVSPDAGGAK2	P60891	PRPS1	3	-0.750968	0.00080656	0.0164404
Q9P0J0	Q9P0J0	NDUFA13	NADH dehydrogenase [ubiquinone] 1 alpha subcomplex subunit 13	NDUAD_HUMAN	ENLEEEAIIMK+LQIEDFEAR+QDMPPPGGYGPIDYK+VGESVFHTTR+VKQDMPPPGGYGPIDYK+WVPPLIGELYGLR	ENLEEEAIIMK2+LQIEDFEAR2+QDMPPPGGYGPIDYK2+VGESVFHTTR2+VKQDMPPPGGYGPIDYK2+WVPPLIGELYGLR2	Q9P0J0	NDUFA13	6	0.554653	0.00462939	0.0430259
Q9BYD2	Q9BYD2	MRPL9	39S ribosomal protein L9, mitochondrial	RM09_HUMAN	ENLELILTQSVENVGVR+LLPQGLAVYASPENK+LPEEPITR+VPLAGEGR+WELNPEIVAR	ENLELILTQSVENVGVR2+LLPQGLAVYASPENK2+LPEEPITR2+VPLAGEGR2+WELNPEIVAR2	Q9BYD2	MRPL9	5	0.87581	2.61643e-05	0.00276209
O00217	O00217	NDUFS8	NADH dehydrogenase [ubiquinone] iron-sulfur protein 8, mitochondrial	NDUS8_HUMAN	EPATINYPFEK+YDIDMTK+YVNMQDPEMDMK	EPATINYPFEK2+YDIDMTK2+YVNMQDPEMDMK2	O00217	NDUFS8	3	1.08129	6.48773e-06	0.00176491
Q96JJ3	Q96JJ3	ELMO2	Engulfment and cell motility protein 2	ELMO2_HUMAN	EPSSYDFVYHYG+IAFDAESDPSNAPGSGTEK+MSQDDFQSPPIVELR+SLSYSEILR+YADGPQLYITEQTR	EPSSYDFVYHYG2+IAFDAESDPSNAPGSGTEK2+MSQDDFQSPPIVELR2+SLSYSEILR2+YADGPQLYITEQTR2	Q96JJ3	ELMO2	5	-0.491968	0.00295796	0.0322865
Q96T66	Q96T66	NMNAT3	Nicotinamide/nicotinic acid mononucleotide adenylyltransferase 3	NMNA3_HUMAN	EPVQNEISATYIR+LALQTSDWIR	EPVQNEISATYIR2+LALQTSDWIR2	Q96T66	NMNAT3	2	1.17112	0.000579663	0.0140513
P00167	P00167	CYB5A	Cytochrome b5	CYB5_HUMAN	EQAGGDATENFEDVGHSTDAR+FLEEHPGGEEVLR+YYTLEEIQK	EQAGGDATENFEDVGHSTDAR2+EQAGGDATENFEDVGHSTDAR3+FLEEHPGGEEVLR2+FLEEHPGGEEVLR3+YYTLEEIQK2	P00167	CYB5A	5	0.684363	0.000686211	0.0150037
P24539	P24539	ATP5PB	ATP synthase F(0) complex subunit B1, mitochondrial	AT5F1_HUMAN	EQEHMINWVEK+HVVQSISTQQEK+HVVQSISTQQEKETIAK+KAQAQPVM+LAQLEEAK+LDYHISVQNMMR+QASIQHIQNAIDTEK+SQQALVQK+TGVTGPYVLGTGLILYALSK+YGLIPEEFFQFLYPK+YGPFVADFADK	EQEHMINWVEK2+EQEHMINWVEK3+HVVQSISTQQEK2+HVVQSISTQQEKETIAK3+KAQAQPVM2+LAQLEEAK2+LDYHISVQNMMR3+QASIQHIQNAIDTEK2+SQQALVQK2+TGVTGPYVLGTGLILYALSK2+YGLIPEEFFQFLYPK2+YGPFVADFADK2	P24539	ATP5PB	12	0.671431	0.000824632	0.0167124
P07738	P07738	BPGM	Bisphosphoglycerate mutase	PMGE_HUMAN	EQMALNHGEEQVR+IAPEVLR+LLPYWNER+LNSEGMEEAR+SESLKDVLER+VC(UniMod:4)DVPLDQLPR+YKVC(UniMod:4)DVPLDQLPR	EQMALNHGEEQVR2+EQMALNHGEEQVR3+IAPEVLR2+LLPYWNER2+LNSEGMEEAR2+SESLKDVLER2+VC(UniMod:4)DVPLDQLPR2+YKVC(UniMod:4)DVPLDQLPR3	P07738	BPGM	8	-0.850418	0.00127265	0.0204206
O75884	O75884	RBBP9	Serine hydrolase RBBP9	RBBP9_HUMAN	EQQEVADRLETK+IPGFQC(UniMod:4)LAK+NMPDPITAR+TIIIGHSSGAIAAMR	EQQEVADRLETK2+EQQEVADRLETK3+IPGFQC(UniMod:4)LAK2+NMPDPITAR2+TIIIGHSSGAIAAMR3	O75884	RBBP9	5	0.589564	0.000108113	0.00637237
Q9NX62	Q9NX62	IMPAD1	Golgi-resident adenosine 3',5'-bisphosphate 3'-phosphatase	IMPA3_HUMAN	ESNVLHEK+EVPAESVTVWIDPLDATQEYTEDLRK+IPEDILK+KLPDLEK+MNHQALVR+MTSGDVLSNR+VLALLDVPDK	ESNVLHEK2+EVPAESVTVWIDPLDATQEYTEDLRK3+IPEDILK2+KLPDLEK2+MNHQALVR2+MTSGDVLSNR2+VLALLDVPDK2	Q9NX62	IMPAD1	7	-0.535659	0.00136866	0.0211365
Q8IXW5	Q8IXW5	RPAP2	Putative RNA polymerase II subunit B1 CTD phosphatase RPAP2	RPAP2_HUMAN	ESQNSLDESLPFR+SEITLVGISK+VNTQSSSNSTLPER	ESQNSLDESLPFR2+SEITLVGISK2+VNTQSSSNSTLPER2	Q8IXW5	RPAP2	3	-0.658021	0.00184152	0.0248128
Q9UP95	Q9UP95	SLC12A4	Solute carrier family 12 member 4	S12A4_HUMAN	ESSPFLSPLEASR+GFC(UniMod:4)QVVVASK+LESLYSDEEDESAVGADK+LNEVIVTR	ESSPFLSPLEASR2+GFC(UniMod:4)QVVVASK2+LESLYSDEEDESAVGADK2+LNEVIVTR2	Q9UP95	SLC12A4	4	-1.13507	0.000127037	0.00716434
P55735	P55735	SEC13	Protein SEC13 homolog	SEC13_HUMAN	ESVDGQWVC(UniMod:4)ISDVNK+FASGGC(UniMod:4)DNLIK+GQGSVSASVTEGQQNEQ+LEAHSDWVR+NGGQILIADLR+VFIWTC(UniMod:4)DDASSNTWSPK	ESVDGQWVC(UniMod:4)ISDVNK2+FASGGC(UniMod:4)DNLIK2+GQGSVSASVTEGQQNEQ2+LEAHSDWVR2+NGGQILIADLR2+VFIWTC(UniMod:4)DDASSNTWSPK2	P55735	SEC13	6	-0.524763	1.95936e-05	0.00269022
P30044	P30044	PRDX5	Peroxiredoxin-5, mitochondrial	PRDX5_HUMAN	ETDLLLDDSLVSIFGNR+ETDLLLDDSLVSIFGNRR+FSMVVQDGIVK+GVLFGVPGAFTPGC(UniMod:4)SK+LLADPTGAFGK+VGDAIPAVEVFEGEPGNK+VGDAIPAVEVFEGEPGNKVNLAELFK+VNLAELFK	ETDLLLDDSLVSIFGNR2+ETDLLLDDSLVSIFGNR3+ETDLLLDDSLVSIFGNRR3+FSMVVQDGIVK2+GVLFGVPGAFTPGC(UniMod:4)SK2+LLADPTGAFGK2+VGDAIPAVEVFEGEPGNK2+VGDAIPAVEVFEGEPGNK3+VGDAIPAVEVFEGEPGNKVNLAELFK3+VNLAELFK2	P30044	PRDX5	10	0.647882	9.76249e-05	0.00605615
P50897	P50897	PPT1	Palmitoyl-protein thioesterase 1	PPT1_HUMAN	ETIPLQETSLYTQDR+GINESYKK+LQQGYNAMGFSQGGQFLR+NLMALKK+TLNAGAYSK	ETIPLQETSLYTQDR2+GINESYKK2+LQQGYNAMGFSQGGQFLR2+NLMALKK2+TLNAGAYSK2	P50897	PPT1	5	0.941092	4.67653e-06	0.00165386
P82933	P82933	MRPS9	28S ribosomal protein S9, mitochondrial	RT09_HUMAN	ETYTEDFIKK+HPEQIFPR+LLTSQC(UniMod:4)GAAEEEFVQR+LSDLDYMQFIR+QAGLLTTDPR+QIEEFNIGK+QLIEPVQYDEQGMAFSK	ETYTEDFIKK2+HPEQIFPR2+LLTSQC(UniMod:4)GAAEEEFVQR2+LSDLDYMQFIR2+QAGLLTTDPR2+QIEEFNIGK2+QLIEPVQYDEQGMAFSK2	P82933	MRPS9	7	0.61395	0.000976062	0.0176114
Q14331	Q14331	FRG1	Protein FRG1	FRG1_HUMAN	EVDEGPSPPEQFTAVK	EVDEGPSPPEQFTAVK2	Q14331	FRG1	1	-0.757771	0.00493198	0.0447229
Q5HYI7	Q5HYI7	MTX3	Metaxin-3	MTX3_HUMAN	EVEAQIYR+GDVPILTTEDDMVSQPAK+GQPPLYHLR+VNVIDNTWR+VQLQEHLK+YNADYELSAK	EVEAQIYR2+GDVPILTTEDDMVSQPAK2+GQPPLYHLR2+VNVIDNTWR2+VQLQEHLK2+YNADYELSAK2	Q5HYI7	MTX3	6	0.758965	0.000432928	0.0117773
P22735	P22735	TGM1	Protein-glutamine gamma-glutamyltransferase K	TGM1_HUMAN	EVELAPGASDR+IYYGTEAQIGER+NAADDDWGPEPSDSR+TQSDAGEFQLPFDPR+VHTSPNAIIGK	EVELAPGASDR2+IYYGTEAQIGER2+NAADDDWGPEPSDSR2+TQSDAGEFQLPFDPR2+VHTSPNAIIGK2	P22735	TGM1	5	2.52513	0.00147367	0.0220849
Q9Y6C9	Q9Y6C9	MTCH2	Mitochondrial carrier homolog 2	MTCH2_HUMAN	EVSSSFDHVIK+GLFTGLTPR+GNSLFFR+LC(UniMod:4)SGVLGTVVHGK+SMVQFIGR+VLIQVGYEPLPPTIGR+VLQHYQESDKGEELGPGNVQK	EVSSSFDHVIK2+GLFTGLTPR2+GNSLFFR2+LC(UniMod:4)SGVLGTVVHGK3+SMVQFIGR2+VLIQVGYEPLPPTIGR2+VLQHYQESDKGEELGPGNVQK3+VLQHYQESDKGEELGPGNVQK4	Q9Y6C9	MTCH2	8	0.651216	0.00121776	0.0199949
Q9BZM5	Q9BZM5	ULBP2	UL16-binding protein 2	ULBP2_HUMAN	EVVDILTEQLR	EVVDILTEQLR2	Q9BZM5	ULBP2	1	-1.07952	0.00196502	0.0256014
Q8TAE8	Q8TAE8	GADD45GIP1	Growth arrest and DNA damage-inducible proteins-interacting protein 1	G45IP_HUMAN	EWYPSLATMQESLR+MPQMIVNWQQQQR+YGAASGVVPGSLWPSPEQLR	EWYPSLATMQESLR2+MPQMIVNWQQQQR2+YGAASGVVPGSLWPSPEQLR2	Q8TAE8	GADD45GIP1	3	1.0799	1.10788e-05	0.00214001
O00459	O00459	PIK3R2	Phosphatidylinositol 3-kinase regulatory subunit beta	P85B_HUMAN	EYDQLYEEYTR+IFEEQGQTQEK	EYDQLYEEYTR2+IFEEQGQTQEK2	O00459	PIK3R2	2	-0.712053	0.000441271	0.0119583
Q5T9A4	Q5T9A4	ATAD3B	ATPase family AAA domain-containing protein 3B	ATD3B_HUMAN	EYEAAVEQLK+LKEYEAAVEQLK	EYEAAVEQLK2+LKEYEAAVEQLK3	Q5T9A4	ATAD3B	2	1.18291	9.25803e-06	0.00200016
O95168	O95168	NDUFB4	NADH dehydrogenase [ubiquinone] 1 beta subcomplex subunit 4	NDUB4_HUMAN	EYLLQYNDPNR+EYLLQYNDPNRR+GLIENPALLR+TINVYPNFRPTPK+TLPETLDPAEYNISPETR+YKPSSLR	EYLLQYNDPNR2+EYLLQYNDPNRR2+EYLLQYNDPNRR3+GLIENPALLR2+TINVYPNFRPTPK2+TLPETLDPAEYNISPETR2+YKPSSLR2	O95168	NDUFB4	7	0.834995	0.000312033	0.0101634
Q8NEY4	Q8NEY4	ATP6V1C2	V-type proton ATPase subunit C 2	VATC2_HUMAN	FAIPDFK+TYESLSDMVVPR	FAIPDFK2+TYESLSDMVVPR2	Q8NEY4	ATP6V1C2	2	1.06799	0.000485283	0.0127444
Q9UBX3	Q9UBX3	SLC25A10	Mitochondrial dicarboxylate carrier	DIC_HUMAN	FAIYETVR+GALVTVGQLSC(UniMod:4)YDQAK+GSQGPLPFHEK+LFSGATMASSR+LGPLAFYK+QMTYSLTR+VHLQTQQEVK	FAIYETVR2+GALVTVGQLSC(UniMod:4)YDQAK2+GSQGPLPFHEK2+GSQGPLPFHEK3+LFSGATMASSR2+LGPLAFYK2+QMTYSLTR2+VHLQTQQEVK2	Q9UBX3	SLC25A10	8	0.646593	0.00133325	0.0209558
Q02809	Q02809	PLOD1	Procollagen-lysine,2-oxoglutarate 5-dioxygenase 1	PLOD1_HUMAN	FEMGHVR+GELQSSDLFHHSK+IQALGLGEDWNVEK+LDPDMAFC(UniMod:4)ANIR+LYPGYYTR+NVIAPLMTR+SAQFFNYK+SEDYVDIVQGR+VGVWNVPYISNIYLIK	FEMGHVR2+GELQSSDLFHHSK3+IQALGLGEDWNVEK2+LDPDMAFC(UniMod:4)ANIR2+LYPGYYTR2+NVIAPLMTR2+SAQFFNYK2+SEDYVDIVQGR2+VGVWNVPYISNIYLIK2	Q02809	PLOD1	9	-1.09338	0.000299345	0.00997616
P56556	P56556	NDUFA6	NADH dehydrogenase [ubiquinone] 1 alpha subcomplex subunit 6	NDUA6_HUMAN	FFHETEAPRPK+FYVGHDP+GKIELEETIK+NAHVTDPR+VVDLLVIK	FFHETEAPRPK2+FFHETEAPRPK3+FYVGHDP2+GKIELEETIK2+NAHVTDPR2+VVDLLVIK2	P56556	NDUFA6	6	0.746211	4.38496e-05	0.00367233
Q9NVS9	Q9NVS9	PNPO	Pyridoxine-5'-phosphate oxidase	PNPO_HUMAN	FFTNFESR+GEEDWLYER+SSQIGAVVSHQSSVIPDR	FFTNFESR2+GEEDWLYER2+SSQIGAVVSHQSSVIPDR3	Q9NVS9	PNPO	3	0.762837	0.00198345	0.0256949
O43920	O43920	NDUFS5	NADH dehydrogenase [ubiquinone] iron-sulfur protein 5	NDUS5_HUMAN	FGLNIDR+PFLDIQK+WLTIQSGEQPYK+YTPPPHHIGK	FGLNIDR2+PFLDIQK2+WLTIQSGEQPYK2+YTPPPHHIGK2	O43920	NDUFS5	4	0.63643	0.000297974	0.00997616
Q9Y2R0	Q9Y2R0	COA3	Cytochrome c oxidase assembly factor 3 homolog, mitochondrial	COA3_HUMAN	FLDELEDEAK+LTPEQLHSMR+QAELAQWQK+RGEAPFAQR	FLDELEDEAK2+LTPEQLHSMR3+QAELAQWQK2+RGEAPFAQR2	Q9Y2R0	COA3	4	0.95827	2.48843e-05	0.00276209
P15374	P15374	UCHL3	Ubiquitin carboxyl-terminal hydrolase isozyme L3	UCHL3_HUMAN	FLEESVSMSPEER+FMERDPDELR+MHFESGSTLK+MHFESGSTLKK+SQGQDVTSSVYFMK+VTHETSAHEGQTEAPSIDEK+WLPLEANPEVTNQFLK+YEVFRTEEEEK+YLENYDAIR	FLEESVSMSPEER2+FMERDPDELR2+FMERDPDELR3+MHFESGSTLK2+MHFESGSTLKK2+SQGQDVTSSVYFMK2+VTHETSAHEGQTEAPSIDEK2+VTHETSAHEGQTEAPSIDEK3+VTHETSAHEGQTEAPSIDEK4+WLPLEANPEVTNQFLK2+YEVFRTEEEEK3+YLENYDAIR2	P15374	UCHL3	12	0.61507	0.000368306	0.0108127
Q96PE1	Q96PE1	ADGRA2	Adhesion G protein-coupled receptor A2	AGRA2_HUMAN	FLGYVDQIK	FLGYVDQIK2	Q96PE1	ADGRA2	1	-1.26581	9.33199e-06	0.00200016
Q8NBJ7	Q8NBJ7	SUMF2	Inactive C-alpha-formylglycine-generating enzyme 2	SUMF2_HUMAN	FLMGTNSPDSR+GASWIDTADGSANHR+LPTEEEWEFAAR+MGNTPDSASDNLGFR+SVLWWLPVEK	FLMGTNSPDSR2+GASWIDTADGSANHR2+GASWIDTADGSANHR3+LPTEEEWEFAAR2+MGNTPDSASDNLGFR2+SVLWWLPVEK2	Q8NBJ7	SUMF2	6	0.793649	9.56351e-05	0.00605615
P61604	P61604	HSPE1	10 kDa heat shock protein, mitochondrial	CH10_HUMAN	FLPLFDR+GGEIQPVSVK+GGIMLPEK+GKGGEIQPVSVK+VLLPEYGGTK+VLQATVVAVGSGSK+VVLDDKDYFLFR	FLPLFDR2+GGEIQPVSVK2+GGIMLPEK2+GKGGEIQPVSVK2+VLLPEYGGTK2+VLQATVVAVGSGSK2+VVLDDKDYFLFR3	P61604	HSPE1	7	1.05056	0.000386337	0.0110167
O14618	O14618	CCS	Copper chaperone for superoxide dismutase	CCS_HUMAN	FLQLTPER+SAGLFQNPK+SLIIDEGEDDLGR+VWDVIGR	FLQLTPER2+SAGLFQNPK2+SLIIDEGEDDLGR2+VWDVIGR2	O14618	CCS	4	0.829862	2.5018e-05	0.00276209
B1AK53	B1AK53	ESPN	Espin	ESPN_HUMAN	FLVEEAALPAAAR	FLVEEAALPAAAR2	B1AK53	ESPN	1	0.865368	0.00435376	0.04167
Q9Y6V7	Q9Y6V7	DDX49	Probable ATP-dependent RNA helicase DDX49	DDX49_HUMAN	FLVMDEADR+ILIATDVASR+TPSGSHSGPVPSQGLV	FLVMDEADR2+ILIATDVASR2+TPSGSHSGPVPSQGLV2	Q9Y6V7	DDX49	3	-0.566274	0.000630552	0.0145273
Q9UI09	Q9UI09	NDUFA12	NADH dehydrogenase [ubiquinone] 1 alpha subcomplex subunit 12	NDUAC_HUMAN	FNVTGTPEQYVPYSTTR+GLQQITGHGGLR+IQEWIPPSTPYK+KFIWTNHK+VGTLVGEDK+VGTLVGEDKYGNK+WVVYTTEMNGK+YYEDNKQFFGR	FNVTGTPEQYVPYSTTR2+GLQQITGHGGLR3+IQEWIPPSTPYK2+KFIWTNHK2+VGTLVGEDK2+VGTLVGEDKYGNK3+WVVYTTEMNGK2+YYEDNKQFFGR2	Q9UI09	NDUFA12	8	0.540106	0.00018094	0.0083103
P38571	P38571	LIPA	Lysosomal acid lipase/cholesteryl ester hydrolase	LICH_HUMAN	FQAFDWGSSAK+LPDHLIK	FQAFDWGSSAK2+LPDHLIK2	P38571	LIPA	2	-1.07409	0.000867366	0.0170888
Q9NRY6	Q9NRY6	PLSCR3	Phospholipid scramblase 3	PLS3_HUMAN	FSIQDADR+VETFLGWETC(UniMod:4)NR	FSIQDADR2+VETFLGWETC(UniMod:4)NR2	Q9NRY6	PLSCR3	2	-1.08487	0.000479135	0.0126926
P82912	P82912	MRPS11	28S ribosomal protein S11, mitochondrial	RT11_HUMAN	FSIYPPIPGEESSLR+GTGIAAQTAGIAAAAR+KGTGIAAQTAGIAAAAR	FSIYPPIPGEESSLR2+GTGIAAQTAGIAAAAR2+KGTGIAAQTAGIAAAAR3	P82912	MRPS11	3	0.77785	0.00343247	0.0355837
P48047	P48047	ATP5PO	ATP synthase subunit O, mitochondrial	ATPO_HUMAN	FSPLTTNLINLLAENGR+LVRPPVQVYGIEGR+SFLSQGQVLK+SLNDITAK+TDPSILGGMIVR+VAASVLNPYVK+VAQILKEPK+YATALYSAASK+YVDMSVK	FSPLTTNLINLLAENGR2+LVRPPVQVYGIEGR3+SFLSQGQVLK2+SLNDITAK2+TDPSILGGMIVR2+VAASVLNPYVK2+VAQILKEPK2+YATALYSAASK2+YVDMSVK2	P48047	ATP5PO	9	0.47021	0.00196006	0.0256014
Q6ZS17	Q6ZS17	RIPOR1	Rho family-interacting cell polarization regulator 1	RIPR1_HUMAN	FSTYSQSPPDTPSLR+IDELYEAYC(UniMod:4)VQR+LDLVYTALK+LGFLYDLDK+NLNSDDQAVVLK+SFPVFSPPGPPR+SLSLGPTFR+VMAAVSTQLR	FSTYSQSPPDTPSLR2+IDELYEAYC(UniMod:4)VQR2+LDLVYTALK2+LGFLYDLDK2+NLNSDDQAVVLK2+SFPVFSPPGPPR2+SLSLGPTFR2+VMAAVSTQLR2	Q6ZS17	RIPOR1	8	-0.601524	0.00181177	0.0246573
P21266	P21266	GSTM3	Glutathione S-transferase Mu 3	GSTM3_HUMAN	FSWFAGEK+IAAYLQSDQFC(UniMod:4)K+LDLDFPNLPYLLDGK+QFSMFLGK+SQWLDVK+YTC(UniMod:4)GEAPDYDR	FSWFAGEK2+IAAYLQSDQFC(UniMod:4)K2+LDLDFPNLPYLLDGK2+QFSMFLGK2+SQWLDVK2+YTC(UniMod:4)GEAPDYDR2	P21266	GSTM3	6	-1.45493	2.44119e-05	0.00276209
Q9Y2R9	Q9Y2R9	MRPS7	28S ribosomal protein S7, mitochondrial	RT07_HUMAN	FTNMMMIGGNK+FYQVPVPLPDR+FYQVPVPLPDRR+KPVEELTEEEK+LLEAFHNQGPVIK+SLMIQTLEAVK+TSSVFEDPVISK+WMITEC(UniMod:4)R+YHAASAEEQATIER	FTNMMMIGGNK2+FYQVPVPLPDR2+FYQVPVPLPDRR3+KPVEELTEEEK2+LLEAFHNQGPVIK3+SLMIQTLEAVK2+TSSVFEDPVISK2+WMITEC(UniMod:4)R2+YHAASAEEQATIER2+YHAASAEEQATIER3	Q9Y2R9	MRPS7	10	0.597112	0.00374746	0.0377576
P50443	P50443	SLC26A2	Sulfate transporter	S26A2_HUMAN	FVAPLYYINK+QTVNPILIK	FVAPLYYINK2+QTVNPILIK2	P50443	SLC26A2	2	-0.611531	0.00111879	0.0192144
Q13405	Q13405	MRPL49	39S ribosomal protein L49, mitochondrial	RM49_HUMAN	FVESVDEYQFVER+GYFDQELK+TPVTQVNEVTGTLR	FVESVDEYQFVER2+GYFDQELK2+TPVTQVNEVTGTLR2	Q13405	MRPL49	3	1.24824	3.69369e-07	0.000326568
Q9BUK0	Q9BUK0	CHCHD7	Coiled-coil-helix-coiled-coil-helix domain-containing protein 7	CHCH7_HUMAN	FWNSIVMQR	FWNSIVMQR2	Q9BUK0	CHCHD7	1	1.32362	0.00031591	0.0101637
P60468	P60468	SEC61B	Protein transport protein Sec61 subunit beta	SC61B_HUMAN	FYTEDSPGLK+PGPTPSGTNVGSSGR+TTSAGTGGMWR	FYTEDSPGLK2+PGPTPSGTNVGSSGR2+TTSAGTGGMWR2	P60468	SEC61B	3	-0.509705	0.00091725	0.0173166
Q9UGJ1	Q9UGJ1	TUBGCP4	Gamma-tubulin complex component 4	GCP4_HUMAN	GAAQLSILVK+NQEDTFAAELHR+VEILPSYIPVR	GAAQLSILVK2+NQEDTFAAELHR2+VEILPSYIPVR2	Q9UGJ1	TUBGCP4	3	-0.511639	0.00146994	0.0220849
Q9NX20	Q9NX20	MRPL16	39S ribosomal protein L16, mitochondrial	RM16_HUMAN	GAIDHYVTPVK+IATANMLGIR+KVLSPYDLTHK+LVVEMGGR+NNQNPWTFER+VPAPFKPITR	GAIDHYVTPVK2+IATANMLGIR2+KVLSPYDLTHK3+LVVEMGGR2+NNQNPWTFER2+VPAPFKPITR2	Q9NX20	MRPL16	6	0.707581	0.000590341	0.0140821
Q70UQ0	Q70UQ0	IKBIP	Inhibitor of nuclear factor kappa-B kinase-interacting protein	IKIP_HUMAN	GAPAAEPGKR+LEPLVNDLTLR+LETNEFQQLQSK+LQEEINEVK+LVTDLLQR+SEAIMEQLK+SSGGGGWADPR	GAPAAEPGKR2+LEPLVNDLTLR2+LETNEFQQLQSK2+LQEEINEVK2+LVTDLLQR2+SEAIMEQLK2+SSGGGGWADPR2	Q70UQ0	IKBIP	7	-0.970942	0.00143812	0.0218749
Q96IF1	Q96IF1	AJUBA	LIM domain-containing protein ajuba	AJUBA_HUMAN	GATGGPGDEPLEPAR+LEPTAPALSPR+TSGISMGYDQR+YEGSFPAGPPPTR	GATGGPGDEPLEPAR2+LEPTAPALSPR2+TSGISMGYDQR2+YEGSFPAGPPPTR2	Q96IF1	AJUBA	4	-0.674176	0.00100458	0.018034
Q9ULH1	Q9ULH1	ASAP1	Arf-GAP with SH3 domain, ANK repeat and PH domain-containing protein 1	ASAP1_HUMAN	GAVPWGNDGGPSSSSK+GEQSAGENSLEDLTK+LAADLYNIK+LALPGFSTPR+LNELLEAIK	GAVPWGNDGGPSSSSK2+GEQSAGENSLEDLTK2+LAADLYNIK2+LALPGFSTPR2+LNELLEAIK2	Q9ULH1	ASAP1	5	-0.622403	0.0002476	0.0095313
Q13610	Q13610	PWP1	Periodic tryptophan protein 1 homolog	PWP1_HUMAN	GC(UniMod:4)LVTASADK+NSSISGPFGSR+SVALYDC(UniMod:4)R+VWDISTVSSVNEAFGR	GC(UniMod:4)LVTASADK2+NSSISGPFGSR2+SVALYDC(UniMod:4)R2+VWDISTVSSVNEAFGR2	Q13610	PWP1	4	-0.553107	0.000143715	0.00758579
P52926	P52926	HMGA2	High mobility group protein HMGI-C	HMGA2_HUMAN	GEGAGQPSTSAQGQPAAPAPQK+KPAQEETEETSSQESAEED+KQQQEPTGEPSPK+KWPQQVVQK	GEGAGQPSTSAQGQPAAPAPQK2+KPAQEETEETSSQESAEED2+KQQQEPTGEPSPK2+KQQQEPTGEPSPK3+KWPQQVVQK2	P52926	HMGA2	5	-2.62077	8.06103e-07	0.000633508
Q14554	Q14554	PDIA5	Protein disulfide-isomerase A5	PDIA5_HUMAN	GFPTIC(UniMod:4)YFEK+GPPLWEEDPGAK+IAC(UniMod:4)AAVDC(UniMod:4)VK+LLSTVAQAVK+MMPHFQK+NNVLVLYSK+SEVAAENHLR+TELGFTNYIR+YAVPVLR	GFPTIC(UniMod:4)YFEK2+GPPLWEEDPGAK2+IAC(UniMod:4)AAVDC(UniMod:4)VK2+LLSTVAQAVK2+MMPHFQK2+NNVLVLYSK2+SEVAAENHLR2+TELGFTNYIR2+YAVPVLR2	Q14554	PDIA5	9	-0.647848	0.00396429	0.0391066
Q86SQ0	Q86SQ0	PHLDB2	Pleckstrin homology-like domain family B member 2	PHLB2_HUMAN	GFPVNPNTLK+LSTGTTVEDVQK+SPNPLLTFSVK+SQELAAMEETR+TPPPPSSTFPK	GFPVNPNTLK2+LSTGTTVEDVQK2+SPNPLLTFSVK2+SQELAAMEETR2+TPPPPSSTFPK2	Q86SQ0	PHLDB2	5	-0.661197	0.00116952	0.019602
Q9NUE0	Q9NUE0	ZDHHC18	Palmitoyltransferase ZDHHC18	ZDH18_HUMAN	GFVQSDTVLPSPIR	GFVQSDTVLPSPIR2	Q9NUE0	ZDHHC18	1	-0.958322	0.00122406	0.0199949
A4D1E9	A4D1E9	GTPBP10	GTP-binding protein 10	GTPBA_HUMAN	GGDVWVVAQNR+ILVAQGGLGGK+LIADVGLVGFPNAGK+LLTNFLPLK	GGDVWVVAQNR2+ILVAQGGLGGK2+LIADVGLVGFPNAGK2+LLTNFLPLK2	A4D1E9	GTPBP10	4	0.60704	0.000809676	0.0164564
P53597	P53597	SUCLG1	Succinate--CoA ligase [ADP/GDP-forming] subunit alpha, mitochondrial	SUCA_HUMAN	GGQTHLGLPVFNTVK+IGIMPGHIHK+IIC(UniMod:4)QGFTGK+ISALQSAGVVVSMSPAQLGTTIYK+LIGPNC(UniMod:4)PGVINPGEC(UniMod:4)K+LVGGTTPGK+MGHAGAIIAGGK+QGTFHSQQALEYGTK+QHLYVDK	GGQTHLGLPVFNTVK3+IGIMPGHIHK2+IIC(UniMod:4)QGFTGK2+ISALQSAGVVVSMSPAQLGTTIYK3+LIGPNC(UniMod:4)PGVINPGEC(UniMod:4)K2+LVGGTTPGK2+MGHAGAIIAGGK2+QGTFHSQQALEYGTK2+QGTFHSQQALEYGTK3+QHLYVDK2	P53597	SUCLG1	10	0.819343	9.8467e-05	0.00605615
O95858	O95858	TSPAN15	Tetraspanin-15	TSN15_HUMAN	GIENYYDDLDFK+NIMDFVQK+NQTIDFLNDNIR	GIENYYDDLDFK2+NIMDFVQK2+NQTIDFLNDNIR2	O95858	TSPAN15	3	-0.54561	0.000582124	0.0140513
P12532	P12532	CKMT1B	Creatine kinase U-type, mitochondrial	KCRU_HUMAN	GIWHNNEK+GTGGVDTAATGGVFDISNLDR+IPTPVIHTK+LYPPSAEYPDLR+LYPPSAEYPDLRK+RGTGGVDTAATGGVFDISNLDR+RLYPPSAEYPDLR+SGYFDER+TVGMVAGDEETYEVFADLFDPVIQER+VVVDALSGLK	GIWHNNEK2+GTGGVDTAATGGVFDISNLDR2+IPTPVIHTK2+LYPPSAEYPDLR2+LYPPSAEYPDLRK2+LYPPSAEYPDLRK3+RGTGGVDTAATGGVFDISNLDR3+RLYPPSAEYPDLR3+SGYFDER2+TVGMVAGDEETYEVFADLFDPVIQER3+VVVDALSGLK2	P12532	CKMT1B	11	0.912788	0.0002453	0.0095313
P83881	P83881	RPL36A	60S ribosomal protein L36a	RL36A_HUMAN	GKDSLYAQGK	GKDSLYAQGK2	P83881	RPL36A	1	-1.63283	0.000118644	0.00689169
O75570	O75570	MTRF1	Peptide chain release factor 1, mitochondrial	RF1M_HUMAN	GLDQLIQR	GLDQLIQR2	O75570	MTRF1	1	1.48734	0.000411488	0.0113855
Q9GZT3	Q9GZT3	SLIRP	SRA stem-loop-interacting RNA-binding protein, mitochondrial	SLIRP_HUMAN	GLGWVQFSSEEGLR+IPWTAASSQLK+LPQTSDDEKK+SINQPVAFVR	GLGWVQFSSEEGLR2+IPWTAASSQLK2+LPQTSDDEKK2+SINQPVAFVR2	Q9GZT3	SLIRP	4	0.79979	2.67662e-05	0.00278408
Q86YB7	Q86YB7	ECHDC2	Enoyl-CoA hydratase domain-containing protein 2, mitochondrial	ECHD2_HUMAN	GLLPGAGGTQR+GVFC(UniMod:4)AGADLK+LEGMAAFR	GLLPGAGGTQR2+GVFC(UniMod:4)AGADLK2+LEGMAAFR2	Q86YB7	ECHDC2	3	0.794111	0.00463533	0.0430259
Q8NFU3	Q8NFU3	TSTD1	Thiosulfate:glutathione sulfurtransferase	TSTD1_HUMAN	GLQATQLAR	GLQATQLAR2	Q8NFU3	TSTD1	1	1.03818	0.00104364	0.0186405
P49427	P49427	CDC34	Ubiquitin-conjugating enzyme E2 R1	UB2R1_HUMAN	GLQEEPVEGFR	GLQEEPVEGFR2	P49427	CDC34	1	-0.53923	0.00408632	0.0398656
Q9NRX2	Q9NRX2	MRPL17	39S ribosomal protein L17, mitochondrial	RM17_HUMAN	GNC(UniMod:4)LPPLPLPR+IEAPWAR+LFQVLAPR+MADFWLTEK+MAVIEYK+MGLGPESR+MLQIPNR+NLLTGLVR	GNC(UniMod:4)LPPLPLPR2+IEAPWAR2+LFQVLAPR2+MADFWLTEK2+MAVIEYK2+MGLGPESR2+MLQIPNR2+NLLTGLVR2	Q9NRX2	MRPL17	8	0.896822	0.000273899	0.00971172
P17931	P17931	LGALS3	Galectin-3	LEG3_HUMAN	GNDVAFHFNPR+IALDFQR+IQVLVEPDHFK+LDNNWGR+LDNNWGREER+MLITILGTVKPNANR+QSVFPFESGK+VAVNDAHLLQYNHR+VIVC(UniMod:4)NTK	GNDVAFHFNPR2+GNDVAFHFNPR3+IALDFQR2+IQVLVEPDHFK3+LDNNWGR2+LDNNWGREER3+MLITILGTVKPNANR3+QSVFPFESGK2+VAVNDAHLLQYNHR3+VIVC(UniMod:4)NTK2	P17931	LGALS3	10	1.07894	1.11947e-05	0.00214001
Q92506	Q92506	HSD17B8	Estradiol 17-beta-dehydrogenase 8	DHB8_HUMAN	GNHAAFQADVSEAR+GSIINISSIVGK+LAGEGATVAAC(UniMod:4)DLDR+SALALVTGAGSGIGR+VGNVGQTNYAASK	GNHAAFQADVSEAR2+GNHAAFQADVSEAR3+GSIINISSIVGK2+LAGEGATVAAC(UniMod:4)DLDR2+SALALVTGAGSGIGR2+VGNVGQTNYAASK2	Q92506	HSD17B8	6	0.711519	0.00217876	0.0268419
Q9H2C2	Q9H2C2	ARV1	Protein ARV1	ARV1_HUMAN	GNVDGVAATPTAASASC(UniMod:4)QYR	GNVDGVAATPTAASASC(UniMod:4)QYR2	Q9H2C2	ARV1	1	-1.05069	0.000721857	0.0152409
Q9NQC3	Q9NQC3	RTN4	Reticulon-4	RTN4_HUMAN	GPLPAAPPVAPER+GVIQAIQK+SDEGHPFR+YSNSALGHVNC(UniMod:4)TIK	GPLPAAPPVAPER2+GVIQAIQK2+SDEGHPFR2+YSNSALGHVNC(UniMod:4)TIK2+YSNSALGHVNC(UniMod:4)TIK3	Q9NQC3	RTN4	5	-0.64163	0.00127611	0.0204206
O43169	O43169	CYB5B	Cytochrome b5 type B	CYB5B_HUMAN	GQEVETSVTYYR+LEEVAKR	GQEVETSVTYYR2+LEEVAKR2	O43169	CYB5B	2	0.680293	8.69495e-05	0.00574761
Q9BUE0	Q9BUE0	MED18	Mediator of RNA polymerase II transcription subunit 18	MED18_HUMAN	GQQASPFVLR+YLGQPEMGDK	GQQASPFVLR2+YLGQPEMGDK2	Q9BUE0	MED18	2	-0.638151	0.000875951	0.0171514
P22694	P22694	PRKACB	cAMP-dependent protein kinase catalytic subunit beta	KAPCB_HUMAN	GSGDTSNFDDYEEEDIR	GSGDTSNFDDYEEEDIR2	P22694	PRKACB	1	-1.18061	0.00318046	0.0340496
O43865	O43865	AHCYL1	S-adenosylhomocysteine hydrolase-like protein 1	SAHH2_HUMAN	GSSNFC(UniMod:4)VK+KYPNVFK+QIQFADDMQEFTK+QVDVVITC(UniMod:4)TGNK+TTDVMFGGK+VVLLAEGR+YSFMATVTK	GSSNFC(UniMod:4)VK2+KYPNVFK2+QIQFADDMQEFTK2+QVDVVITC(UniMod:4)TGNK2+TTDVMFGGK2+VVLLAEGR2+YSFMATVTK2	O43865	AHCYL1	7	-0.485041	3.33076e-05	0.00318357
Q92545	Q92545	TMEM131	Transmembrane protein 131	TM131_HUMAN	GSYSSIVNSSSSSDPK+IPLPTAMTSGSK+TSPLVLDSNTVTQGHTAGR+TTIISSLPEFEK+VASISFDASK	GSYSSIVNSSSSSDPK2+IPLPTAMTSGSK2+TSPLVLDSNTVTQGHTAGR3+TTIISSLPEFEK2+VASISFDASK2	Q92545	TMEM131	5	-0.473472	0.00029542	0.00997616
Q96AE4	Q96AE4	FUBP1	Far upstream element-binding protein 1	FUBP1_HUMAN	GTPQQIDYAR+IAQITGPPDR+IGGDAGTSLNSNDYGYGGQK+IGGNEGIDVPIPR+IQFKPDDGTTPER+IQIAPDSGGLPER+LLDQIVEK+MVMIQDGPQNTGADKPLR+NPPPNADPNMK+RPLEDGDQPDAK+SC(UniMod:4)MLTGTPESVQSAK+SVQAGNPGGPGPGGR	GTPQQIDYAR2+IAQITGPPDR2+IGGDAGTSLNSNDYGYGGQK2+IGGNEGIDVPIPR2+IQFKPDDGTTPER2+IQFKPDDGTTPER3+IQIAPDSGGLPER2+LLDQIVEK2+MVMIQDGPQNTGADKPLR2+MVMIQDGPQNTGADKPLR3+NPPPNADPNMK2+RPLEDGDQPDAK2+SC(UniMod:4)MLTGTPESVQSAK2+SVQAGNPGGPGPGGR2	Q96AE4	FUBP1	14	0.548219	0.000721517	0.0152409
P07311	P07311	ACYP1	Acylphosphatase-1	ACYP1_HUMAN	GTVQGQLQGPISK+LDYSDFQIVK+LGLVGWVQNTDR+VQGVFFR	GTVQGQLQGPISK2+LDYSDFQIVK2+LGLVGWVQNTDR2+VQGVFFR2	P07311	ACYP1	4	0.778963	0.00130965	0.0207229
P31513	P31513	FMO3	Dimethylaniline monooxygenase [N-oxide-forming] 3	FMO3_HUMAN	GVFPPLLEK+LVGPGQWPGAR+NNEIILFK+SNDIGGLWK+TAEQVMISSR+WAAQVIK	GVFPPLLEK2+LVGPGQWPGAR2+NNEIILFK2+SNDIGGLWK2+TAEQVMISSR2+WAAQVIK2	P31513	FMO3	6	1.94311	0.00349099	0.0359938
Q6PK18	Q6PK18	OGFOD3	2-oxoglutarate and iron-dependent oxygenase domain-containing protein 3	OGFD3_HUMAN	GVTDVVITR+IQNIFSEEDFR	GVTDVVITR2+IQNIFSEEDFR2	Q6PK18	OGFOD3	2	-0.783839	1.90962e-05	0.00269022
Q8WV93	Q8WV93	AFG1L	AFG1-like ATPase	AFG1L_HUMAN	GYNIEAEGLFSK+LFDELAQK+LTEMQTEQYWNEGDR+NFDTIFLR+NIPQFTLANR	GYNIEAEGLFSK2+LFDELAQK2+LTEMQTEQYWNEGDR2+NFDTIFLR2+NIPQFTLANR2	Q8WV93	AFG1L	5	0.644117	0.000669217	0.0150037
Q8TEY7	Q8TEY7	USP33	Ubiquitin carboxyl-terminal hydrolase 33	UBP33_HUMAN	GYSQQDAQEFLR	GYSQQDAQEFLR2	Q8TEY7	USP33	1	-1.09011	0.00184877	0.0248128
O60783	O60783	MRPS14	28S ribosomal protein S14, mitochondrial	RT14_HUMAN	HLADHGQLSGIQR+KMAYEYADER+MAYEYADER	HLADHGQLSGIQR3+KMAYEYADER2+MAYEYADER2	O60783	MRPS14	3	0.770722	0.00237195	0.0282386
P02144	P02144	MB	Myoglobin	MYG_HUMAN	HPGDFGADAQGAMNK	HPGDFGADAQGAMNK2+HPGDFGADAQGAMNK3	P02144	MB	2	0.947793	0.000342685	0.0104998
Q9BSH5	Q9BSH5	HDHD3	Haloacid dehalogenase-like hydrolase domain-containing protein 3	HDHD3_HUMAN	HPLGEAYATK+IFQEALR+LAVISNFDR+LLTWDVK+LRHPLGEAYATK	HPLGEAYATK2+IFQEALR2+LAVISNFDR2+LLTWDVK2+LRHPLGEAYATK3	Q9BSH5	HDHD3	5	0.913975	2.27933e-05	0.00273249
P29373	P29373	CRABP2	Cellular retinoic acid-binding protein 2	RABP2_HUMAN	IAVAAASKPAVEIK+KIAVAAASK+LLKGEGPK+QEGDTFYIK+SENFEELLK+VGEEFEEQTVDGR+VGEEFEEQTVDGRPC(UniMod:4)K+VLGVNVMLR	IAVAAASKPAVEIK2+KIAVAAASK2+LLKGEGPK2+QEGDTFYIK2+SENFEELLK2+VGEEFEEQTVDGR2+VGEEFEEQTVDGRPC(UniMod:4)K2+VGEEFEEQTVDGRPC(UniMod:4)K3+VLGVNVMLR2	P29373	CRABP2	9	-0.656563	1.29742e-05	0.00229416
P40855	P40855	PEX19	Peroxisomal biogenesis factor 19	PEX19_HUMAN	IC(UniMod:4)EQFEAETPTDSETTQK+NATDLQNSSMSEEELTK	IC(UniMod:4)EQFEAETPTDSETTQK2+NATDLQNSSMSEEELTK2	P40855	PEX19	2	1.21445	0.00184381	0.0248128
O43676	O43676	NDUFB3	NADH dehydrogenase [ubiquinone] 1 beta subcomplex subunit 3	NDUB3_HUMAN	IEGTPLETIQK+MELPDYR+SVSFSDVFFK	IEGTPLETIQK2+MELPDYR2+SVSFSDVFFK2	O43676	NDUFB3	3	0.561921	0.00175153	0.0241571
Q5T3F8	Q5T3F8	TMEM63B	CSC1-like protein 2	CSCL2_HUMAN	IEHTETDTVDPR+LALVTDADR+LTSVSSSVDFDQR	IEHTETDTVDPR2+IEHTETDTVDPR3+LALVTDADR2+LTSVSSSVDFDQR2	Q5T3F8	TMEM63B	4	-0.739974	0.00411688	0.0401084
Q9H7B2	Q9H7B2	RPF2	Ribosome production factor 2 homolog	RPF2_HUMAN	IELEEMGPSLDLVLR+KPYGVLYK+NISHDTFGTTYGR	IELEEMGPSLDLVLR2+KPYGVLYK2+NISHDTFGTTYGR2+NISHDTFGTTYGR3	Q9H7B2	RPF2	4	-0.896018	3.7255e-05	0.00336143
Q8WWV3	Q8WWV3	RTN4IP1	Reticulon-4-interacting protein 1, mitochondrial	RT4I1_HUMAN	IKGEEFPLTLGR+SGYGATALNMK+VHAASVNPIDVNMR+VPEAFLK	IKGEEFPLTLGR2+IKGEEFPLTLGR3+SGYGATALNMK2+VHAASVNPIDVNMR2+VHAASVNPIDVNMR3+VPEAFLK2	Q8WWV3	RTN4IP1	6	0.654849	0.000906344	0.0172708
P11532	P11532	DMD	Dystrophin	DMD_HUMAN	ILADLEEENR	ILADLEEENR2	P11532	DMD	1	-0.610321	0.00258112	0.0295887
Q16718	Q16718	NDUFA5	NADH dehydrogenase [ubiquinone] 1 alpha subcomplex subunit 5	NDUA5_HUMAN	ILDVLEEIPK+KYTEQITNEK+LWEPLVEEPPADQWK+YTEQITNEK	ILDVLEEIPK2+KYTEQITNEK2+LWEPLVEEPPADQWK2+YTEQITNEK2	Q16718	NDUFA5	4	1.10006	0.000252801	0.00954441
P20674	P20674	COX5A	Cytochrome c oxidase subunit 5A, mitochondrial	COX5A_HUMAN	ILEVVKDK+LNDFASTVR	ILEVVKDK2+LNDFASTVR2	P20674	COX5A	2	0.622848	0.0046318	0.0430259
P04632	P04632	CAPNS1	Calpain small subunit 1	CPNS1_HUMAN	ILGGVISAISEAAAQYNPEPPPPR+SMVAVMDSDTTGK+TDGFGIDTC(UniMod:4)R+THYSNIEANESEEVR	ILGGVISAISEAAAQYNPEPPPPR3+ILGGVISAISEAAAQYNPEPPPPR4+SMVAVMDSDTTGK2+TDGFGIDTC(UniMod:4)R2+THYSNIEANESEEVR2+THYSNIEANESEEVR3	P04632	CAPNS1	6	0.584902	8.64678e-06	0.00200016
Q9BZR8	Q9BZR8	BCL2L14	Apoptosis facilitator Bcl-2-like protein 14	B2L14_HUMAN	ILGISHEEVD+LTAIDNHPMNR	ILGISHEEVD2+LTAIDNHPMNR2	Q9BZR8	BCL2L14	2	0.95629	0.00207826	0.0261657
Q8TED1	Q8TED1	GPX8	Probable glutathione peroxidase 8	GPX8_HUMAN	ILGSEGEPAFR+INSFYAFEVK	ILGSEGEPAFR2+INSFYAFEVK2	Q8TED1	GPX8	2	-1.09126	0.00318822	0.0340638
Q6Y1H2	Q6Y1H2	HACD2	Very-long-chain (3R)-3-hydroxyacyl-CoA dehydratase 2	HACD2_HUMAN	ILSHTEEHK	ILSHTEEHK2	Q6Y1H2	HACD2	1	-1.07654	0.000521997	0.0130462
Q5RI15	Q5RI15	COX20	Cytochrome c oxidase assembly protein COX20, mitochondrial	COX20_HUMAN	ILYEGTHLDPER+LLGFLDVENTPC(UniMod:4)AR	ILYEGTHLDPER3+LLGFLDVENTPC(UniMod:4)AR2	Q5RI15	COX20	2	0.713728	0.000878026	0.0171514
Q9HA47	Q9HA47	UCK1	Uridine-cytidine kinase 1	UCK1_HUMAN	IMELLGQNEVEQR	IMELLGQNEVEQR2	Q9HA47	UCK1	1	0.734204	0.000329716	0.0102735
Q15819	Q15819	UBE2V2	Ubiquitin-conjugating enzyme E2 variant 2	UB2V2_HUMAN	INMNGINNSSGMVDAR+LPQPPEGQTYNN+YPEAPPSVR	INMNGINNSSGMVDAR2+LPQPPEGQTYNN2+YPEAPPSVR2	Q15819	UBE2V2	3	0.551937	0.00236085	0.0282386
O15117	O15117	FYB1	FYN-binding protein 1	FYB1_HUMAN	INQEELASGTPPAR	INQEELASGTPPAR2	O15117	FYB1	1	-1.65303	0.00239916	0.0283293
Q16540	Q16540	MRPL23	39S ribosomal protein L23, mitochondrial	RM23_HUMAN	IPMEMTR+NYLEGIYNVPVAAVR+PGVAQPEDTVQFR	IPMEMTR2+NYLEGIYNVPVAAVR2+PGVAQPEDTVQFR2	Q16540	MRPL23	3	0.928773	0.000120306	0.00689169
Q3SY69	Q3SY69	ALDH1L2	Mitochondrial 10-formyltetrahydrofolate dehydrogenase	AL1L2_HUMAN	IPQPEEGATYEGIQK	IPQPEEGATYEGIQK2+IPQPEEGATYEGIQK3	Q3SY69	ALDH1L2	2	0.957711	0.0006033	0.0141427
O75964	O75964	ATP5MG	ATP synthase subunit g, mitochondrial	ATP5L_HUMAN	IVNSAQTGSFK+KIVNSAQTGSFK+RGIIGYDV+VELVPPTPAEIPR	IVNSAQTGSFK2+KIVNSAQTGSFK2+RGIIGYDV2+VELVPPTPAEIPR2	O75964	ATP5MG	4	0.661456	0.000657301	0.0148533
Q7Z2W9	Q7Z2W9	MRPL21	39S ribosomal protein L21, mitochondrial	RM21_HUMAN	IVTTPQTVLR+KVNEMIVTGQYGR+VEATVIEK+VNEMIVTGQYGR	IVTTPQTVLR2+KVNEMIVTGQYGR3+VEATVIEK2+VNEMIVTGQYGR2	Q7Z2W9	MRPL21	4	0.57187	0.00300807	0.0327214
P61587	P61587	RND3	Rho-related GTP-binding protein RhoE	RND3_HUMAN	IVVVGDSQC(UniMod:4)GK+QTPVSYDQGANMAK+SIMDPNQNVK	IVVVGDSQC(UniMod:4)GK2+QTPVSYDQGANMAK2+SIMDPNQNVK2	P61587	RND3	3	-0.687106	0.001179	0.0197141
Q5VVY1	Q5VVY1	METTL11B	Alpha N-terminal protein methyltransferase 1B	NTM1B_HUMAN	KFVGGPGR	KFVGGPGR2	Q5VVY1	METTL11B	1	-0.757217	0.000449943	0.0121006
Q7L2R6	Q7L2R6	ZNF765	Zinc finger protein 765	ZN765_HUMAN	KHQLIHLGEK	KHQLIHLGEK2	Q7L2R6	ZNF765	1	0.721227	0.00338076	0.0352658
Q14527	Q14527	HLTF	Helicase-like transcription factor	HLTF_HUMAN	KIYQSVK	KIYQSVK2	Q14527	HLTF	1	-0.758871	0.00363024	0.037105
P56181	P56181	NDUFV3	NADH dehydrogenase [ubiquinone] flavoprotein 3, mitochondrial	NDUV3_HUMAN	KPAPVPAEPFDNTTYK+MPQPSSGR	KPAPVPAEPFDNTTYK3+MPQPSSGR2	P56181	NDUFV3	2	1.5826	5.43672e-06	0.00167612
Q9Y3Q3	Q9Y3Q3	TMED3	Transmembrane emp24 domain-containing protein 3	TMED3_HUMAN	KQYDSFTYR+QYDSFTYR+TVIDSQTHYR	KQYDSFTYR2+QYDSFTYR2+TVIDSQTHYR3	Q9Y3Q3	TMED3	3	-0.5335	0.00253839	0.0292887
O75251	O75251	NDUFS7	NADH dehydrogenase [ubiquinone] iron-sulfur protein 7, mitochondrial	NDUS7_HUMAN	KVYDQMPEPR+LDDLVNWAR+QSDVMIVAGTLTNK+VYDQMPEPR	KVYDQMPEPR2+LDDLVNWAR2+QSDVMIVAGTLTNK2+VYDQMPEPR2	O75251	NDUFS7	4	0.561118	0.00402699	0.0395125
Q0VF96	Q0VF96	CGNL1	Cingulin-like protein 1	CGNL1_HUMAN	KYEGEIR	KYEGEIR2	Q0VF96	CGNL1	1	-0.974586	0.00116237	0.0195304
Q96GJ1	Q96GJ1	TRMT2B	tRNA (uracil(54)-C(5))-methyltransferase homolog	TRM2_HUMAN	LADVVTPLWR+SKEDGQSIVAVVNPAR	LADVVTPLWR2+SKEDGQSIVAVVNPAR3	Q96GJ1	TRMT2B	2	0.842186	0.000344816	0.0104998
Q8WZA0	Q8WZA0	LZIC	Protein LZIC	LZIC_HUMAN	LAEMDRDLMVGK+LKQNLEEQLDR+VEILTALR	LAEMDRDLMVGK3+LKQNLEEQLDR3+VEILTALR2	Q8WZA0	LZIC	3	1.02449	0.000174197	0.00815959
Q96MK2	Q96MK2	RIPOR3	RIPOR family member 3	RIPR3_HUMAN	LAFEKMDK	LAFEKMDK2	Q96MK2	RIPOR3	1	-0.67334	0.000901804	0.0172708
Q96HY7	Q96HY7	DHTKD1	Probable 2-oxoglutarate dehydrogenase E1 component DHKTD1, mitochondrial	DHTK1_HUMAN	LAFEYQR+QDGDYSPDNSAQPGDR	LAFEYQR2+QDGDYSPDNSAQPGDR2	Q96HY7	DHTKD1	2	1.11508	0.000379216	0.0109496
Q9BPW9	Q9BPW9	DHRS9	Dehydrogenase/reductase SDR family member 9	DHRS9_HUMAN	LAIVGGGYTPSK+LAIWEQLSPDIK+LKIEDITDK+QKAELANPK+QQYGEGYIEK+TNLADPVK+TVLLDVTDPENVKR+VINVSSVGGR+YAVEGFNDSLR+YAVEGFNDSLRR+YIFITGC(UniMod:4)DSGFGNLAAR	LAIVGGGYTPSK2+LAIWEQLSPDIK2+LKIEDITDK2+QKAELANPK2+QQYGEGYIEK2+TNLADPVK2+TVLLDVTDPENVKR3+VINVSSVGGR2+YAVEGFNDSLR2+YAVEGFNDSLRR3+YIFITGC(UniMod:4)DSGFGNLAAR2	Q9BPW9	DHRS9	11	-0.580338	0.00110631	0.0191808
P16157	P16157	ANK1	Ankyrin-1	ANK1_HUMAN	LALQAQPVPDELVTK	LALQAQPVPDELVTK2	P16157	ANK1	1	-1.04824	0.00151959	0.0223675
Q86XL3	Q86XL3	ANKLE2	Ankyrin repeat and LEM domain-containing protein 2	ANKL2_HUMAN	LAQALLEQGGR+LEEYLTQQEIGK+LMYPDDDEAMLQK+MSLSPSSPR+NNSPPTVGAFGHTR+NSVAGSNPAKPGLGSPGR+SQLPDLSGPHSYSPGR+TSLPLSPVK+YLIGSGDNPTIVQEGC(UniMod:4)R+YVVDLYLNTPDK	LAQALLEQGGR2+LEEYLTQQEIGK2+LMYPDDDEAMLQK2+MSLSPSSPR2+NNSPPTVGAFGHTR2+NSVAGSNPAKPGLGSPGR3+SQLPDLSGPHSYSPGR3+TSLPLSPVK2+YLIGSGDNPTIVQEGC(UniMod:4)R2+YVVDLYLNTPDK2	Q86XL3	ANKLE2	10	-0.64201	0.00338214	0.0352658
Q99417	Q99417	MYCBP	c-Myc-binding protein	MYCBP_HUMAN	LAQYEPPQEEK+LELAEMK+SGVLDTLTK	LAQYEPPQEEK2+LELAEMK2+SGVLDTLTK2	Q99417	MYCBP	3	0.92731	1.04248e-05	0.00210671
Q9UNL4	Q9UNL4	ING4	Inhibitor of growth protein 4	ING4_HUMAN	LATEYMSSAR	LATEYMSSAR2	Q9UNL4	ING4	1	-0.743016	0.00134416	0.0210102
P0CG38	P0CG38	POTEI	POTE ankyrin domain family member I	POTEI_HUMAN	LC(UniMod:4)YVALDFEQEMAMAASSSSLEK	LC(UniMod:4)YVALDFEQEMAMAASSSSLEK3	P0CG38	POTEI	1	-1.57691	0.000935536	0.0173166
P54687	P54687	BCAT1	Branched-chain-amino-acid aminotransferase, cytosolic	BCAT1_HUMAN	LDQEWVPYSTSASLYIR+LTDIQYGR	LDQEWVPYSTSASLYIR2+LTDIQYGR2	P54687	BCAT1	2	-1.20871	0.000972102	0.0175849
Q99755	Q99755	PIP5K1A	Phosphatidylinositol 4-phosphate 5-kinase type-1 alpha	PI51A_HUMAN	LEVAESEFTH	LEVAESEFTH2	Q99755	PIP5K1A	1	-1.27722	1.6258e-05	0.00246584
Q8IUZ5	Q8IUZ5	PHYKPL	5-phosphohydroxy-L-lysine phospho-lyase	AT2L2_HUMAN	LFFPEDPVK+TPATEEAAYLVSR+YLHDNIVDYAQR	LFFPEDPVK2+TPATEEAAYLVSR2+YLHDNIVDYAQR3	Q8IUZ5	PHYKPL	3	0.756587	0.000238156	0.00946336
P36959	P36959	GMPR	GMP reductase 1	GMPR1_HUMAN	LFYGMSSDTAMNK	LFYGMSSDTAMNK2	P36959	GMPR	1	1.22703	0.000372031	0.0108734
Q9NZJ6	Q9NZJ6	COQ3	Ubiquinone biosynthesis O-methyltransferase, mitochondrial	COQ3_HUMAN	LGASVIGIDPVDENIK+SFDPVLDKR	LGASVIGIDPVDENIK2+SFDPVLDKR2	Q9NZJ6	COQ3	2	0.876902	0.0024109	0.0283732
P51970	P51970	NDUFA8	NADH dehydrogenase [ubiquinone] 1 alpha subcomplex subunit 8	NDUA8_HUMAN	LGWVRPDLGELSK+PRPDPSPEIEGDLQPATHGSR+TDRPLPENPYHSR+WEEKDPR	LGWVRPDLGELSK3+PRPDPSPEIEGDLQPATHGSR3+PRPDPSPEIEGDLQPATHGSR4+TDRPLPENPYHSR3+TDRPLPENPYHSR4+WEEKDPR2	P51970	NDUFA8	6	1.08214	0.000367634	0.0108127
O95298	O95298	NDUFC2	NADH dehydrogenase [ubiquinone] 1 subunit C2	NDUC2_HUMAN	LHPEDFPEEDKK+TYGEIFEK	LHPEDFPEEDKK2+LHPEDFPEEDKK3+TYGEIFEK2	O95298	NDUFC2	3	0.687404	0.000231866	0.00936087
Q86Y13	Q86Y13	DZIP3	E3 ubiquitin-protein ligase DZIP3	DZIP3_HUMAN	LKDAYGK	LKDAYGK2	Q86Y13	DZIP3	1	-0.705549	0.00216691	0.0268419
Q9Y3C8	Q9Y3C8	UFC1	Ubiquitin-fold modifier-conjugating enzyme 1	UFC1_HUMAN	LKEEYQSLIR+NADNDWFR+VVSEIPVLK	LKEEYQSLIR3+NADNDWFR2+VVSEIPVLK2	Q9Y3C8	UFC1	3	0.625873	0.000857344	0.0170337
P35754	P35754	GLRX	Glutaredoxin-1	GLRX1_HUMAN	LKQIGALQ	LKQIGALQ2	P35754	GLRX	1	1.5973	0.00333409	0.0350402
Q86W34	Q86W34	AMZ2	Archaemetzincin-2	AMZ2_HUMAN	LLEPVPVSVTR	LLEPVPVSVTR2	Q86W34	AMZ2	1	1.11868	0.00111684	0.0192144
Q6P1X6	Q6P1X6	C8orf82	UPF0598 protein C8orf82	CH082_HUMAN	LLPLAANGR+LSYC(UniMod:4)GGGEALAVPFEPAR+LYHPAPER	LLPLAANGR2+LSYC(UniMod:4)GGGEALAVPFEPAR2+LYHPAPER2	Q6P1X6	C8orf82	3	0.612606	0.00428352	0.0413334
Q5TC63	Q5TC63	GRTP1	Growth hormone-regulated TBC protein 1	GRTP1_HUMAN	LLQGGGVPR	LLQGGGVPR2	Q5TC63	GRTP1	1	1.19125	0.00107634	0.019053
Q9BV35	Q9BV35	SLC25A23	Calcium-binding mitochondrial carrier protein SCaMC-3	SCMC3_HUMAN	LNILGGLR	LNILGGLR2	Q9BV35	SLC25A23	1	1.20835	0.00190014	0.0250273
O14791	O14791	APOL1	Apolipoprotein L1	APOL1_HUMAN	LNILNNNYK+VNEPSILEMSR+VTEPISAESGEQVER	LNILNNNYK2+VNEPSILEMSR2+VTEPISAESGEQVER2	O14791	APOL1	3	-1.39121	0.000191753	0.00858397
O43174	O43174	CYP26A1	Cytochrome P450 26A1	CP26A_HUMAN	LNPPVPGGFR+TSPTVYPVDNLPAR	LNPPVPGGFR2+TSPTVYPVDNLPAR2	O43174	CYP26A1	2	-0.921019	0.00440029	0.0418886
Q9NU23	Q9NU23	LYRM2	LYR motif-containing protein 2	LYRM2_HUMAN	LPPATLTLK	LPPATLTLK2	Q9NU23	LYRM2	1	1.43295	0.0026862	0.0305458
Q9H1K1	Q9H1K1	ISCU	Iron-sulfur cluster assembly enzyme ISCU, mitochondrial	ISCU_HUMAN	LQIQVDEK+NVGTGLVGAPAC(UniMod:4)GDVMK+TVEEALTIK	LQIQVDEK2+NVGTGLVGAPAC(UniMod:4)GDVMK2+TVEEALTIK2	Q9H1K1	ISCU	3	0.524342	0.000741164	0.0155556
Q9NS69	Q9NS69	TOMM22	Mitochondrial import receptor subunit TOM22 homolog	TOM22_HUMAN	LQMEQQQQLQQR+LWGLTEMFPER	LQMEQQQQLQQR2+LWGLTEMFPER2	Q9NS69	TOMM22	2	1.01718	6.28851e-05	0.00458543
Q9H0U6	Q9H0U6	MRPL18	39S ribosomal protein L18, mitochondrial	RM18_HUMAN	LQSAMTEGGVVLR+LQSAMTEGGVVLREPQR+NLELLSVAR+NVVAC(UniMod:4)ESIGR	LQSAMTEGGVVLR2+LQSAMTEGGVVLREPQR3+NLELLSVAR2+NVVAC(UniMod:4)ESIGR2	Q9H0U6	MRPL18	4	0.68354	0.000220338	0.00916735
Q05193	Q05193	DNM1	Dynamin-1	DYN1_HUMAN	LQSQLLSIEK	LQSQLLSIEK2	Q05193	DNM1	1	-0.48108	0.00229538	0.027847
Q14118	Q14118	DAG1	Dystroglycan	DAG1_HUMAN	LREQQLVGEK	LREQQLVGEK3	Q14118	DAG1	1	1.26503	0.0017398	0.0240814
P11441	P11441	UBL4A	Ubiquitin-like protein 4A	UBL4A_HUMAN	LSDYSIGPNSK+LTLDDIER+VLLEEGEAQR	LSDYSIGPNSK2+LTLDDIER2+VLLEEGEAQR2	P11441	UBL4A	3	0.900055	0.000649554	0.0148091
Q7L592	Q7L592	NDUFAF7	Protein arginine methyltransferase NDUFAF7, mitochondrial	NDUF7_HUMAN	LSEIQALTLTK+SGIPISWYR+STAFQLVELGPGR+STGPITVAEYMK+VFTQLGSVLK	LSEIQALTLTK2+SGIPISWYR2+STAFQLVELGPGR2+STGPITVAEYMK2+VFTQLGSVLK2	Q7L592	NDUFAF7	5	0.652965	0.000904296	0.0172708
Q9Y2Z2	Q9Y2Z2	MTO1	Protein MTO1 homolog, mitochondrial	MTO1_HUMAN	LSLRPDNADSR+TLLLTHR+YEEVDMDSLAK	LSLRPDNADSR3+TLLLTHR2+YEEVDMDSLAK2	Q9Y2Z2	MTO1	3	0.789187	0.000645162	0.0147677
Q9Y3D7	Q9Y3D7	PAM16	Mitochondrial import inner membrane translocase subunit TIM16	TIM16_HUMAN	LSPEEVQK+NYEHLFK+SVGGSFYLQSK	LSPEEVQK2+NYEHLFK2+SVGGSFYLQSK2	Q9Y3D7	PAM16	3	0.593411	0.000848424	0.0169039
Q7Z589	Q7Z589	EMSY	BRCA2-interacting transcriptional repressor EMSY	EMSY_HUMAN	LSQPPLEQTQLQVK	LSQPPLEQTQLQVK2	Q7Z589	EMSY	1	-0.753375	0.00114076	0.0195011
P52815	P52815	MRPL12	39S ribosomal protein L12, mitochondrial	RM12_HUMAN	LTEAKPVDK+LVESLPQEIK	LTEAKPVDK2+LVESLPQEIK2	P52815	MRPL12	2	1.37441	0.000207554	0.0090619
Q9NRX5	Q9NRX5	SERINC1	Serine incorporator 1	SERC1_HUMAN	LTLTSDESTLIEDGGAR+SDGSLEDGDDVHR	LTLTSDESTLIEDGGAR2+SDGSLEDGDDVHR2	Q9NRX5	SERINC1	2	-1.14111	0.00417175	0.0405313
Q9Y3D2	Q9Y3D2	MSRB2	Methionine-R-sulfoxide reductase B2, mitochondrial	MSRB2_HUMAN	LTPEQFYVTR	LTPEQFYVTR2	Q9Y3D2	MSRB2	1	1.14723	0.00200484	0.0257823
Q8IZ52	Q8IZ52	CHPF	Chondroitin sulfate synthase 2	CHSS2_HUMAN	LTVLLPLAAAER	LTVLLPLAAAER2	Q8IZ52	CHPF	1	-1.6764	7.14203e-05	0.00500154
Q03188	Q03188	CENPC	Centromere protein C	CENPC_HUMAN	LVLPSNTPNVR+LVPEEVTSTVTK+SEESPVYSNSSVR+TSVSQNVIPSSAQK	LVLPSNTPNVR2+LVPEEVTSTVTK2+SEESPVYSNSSVR2+TSVSQNVIPSSAQK2	Q03188	CENPC	4	0.616996	0.00153229	0.02239
Q5T8A7	Q5T8A7	PPP1R26	Protein phosphatase 1 regulatory subunit 26	PPR26_HUMAN	LVPGSGGGPGSQVGSSK	LVPGSGGGPGSQVGSSK2	Q5T8A7	PPP1R26	1	-0.877335	0.000583798	0.0140513
O75208	O75208	COQ9	Ubiquinone biosynthesis protein COQ9, mitochondrial	COQ9_HUMAN	LVQLGQAEK+VLEEEQK+YTDQGGEEEEDYESEEQLQHR	LVQLGQAEK2+VLEEEQK2+YTDQGGEEEEDYESEEQLQHR3	O75208	COQ9	3	0.92076	1.16705e-06	0.00075041
O14561	O14561	NDUFAB1	Acyl carrier protein, mitochondrial	ACPM_HUMAN	LYDKIDPEK	LYDKIDPEK2	O14561	NDUFAB1	1	0.657192	0.00166377	0.023442
Q3KQZ1	Q3KQZ1	SLC25A35	Solute carrier family 25 member 35	S2535_HUMAN	LYNQPTDAQGK+MQLQGELQAPGTYQR+TEGIFGMYK	LYNQPTDAQGK2+MQLQGELQAPGTYQR2+TEGIFGMYK2	Q3KQZ1	SLC25A35	3	0.68706	0.00237847	0.0282386
Q9NTG7	Q9NTG7	SIRT3	NAD-dependent protein deacetylase sirtuin-3, mitochondrial	SIR3_HUMAN	LYTQNIDGLER	LYTQNIDGLER2	Q9NTG7	SIRT3	1	1.18917	0.000231005	0.00936087
P15882	P15882	CHN1	N-chimaerin	CHIN_HUMAN	LYYDGKHFVGEK	LYYDGKHFVGEK3	P15882	CHN1	1	1.79582	0.00304173	0.0329972
Q9NWU2	Q9NWU2	GID8	Glucose-induced degradation protein 8 homolog	GID8_HUMAN	MESGIEPSVDLETLDER	MESGIEPSVDLETLDER2	Q9NWU2	GID8	1	1.14543	0.000312126	0.0101634
Q8NE62	Q8NE62	CHDH	Choline dehydrogenase, mitochondrial	CHDH_HUMAN	MGQPSDPTAVVDPQTR+VLLLEAGPK	MGQPSDPTAVVDPQTR2+VLLLEAGPK2	Q8NE62	CHDH	2	0.77168	0.00297571	0.0324302
Q86TI0	Q86TI0	TBC1D1	TBC1 domain family member 1	TBCD1_HUMAN	MHSAVGQGVPR	MHSAVGQGVPR2	Q86TI0	TBC1D1	1	1.1054	0.000957614	0.0173672
P56378	P56378	ATP5MPL	ATP synthase subunit ATP5MPL, mitochondrial	ATP68_HUMAN	MLQSIIK	MLQSIIK2	P56378	ATP5MPL	1	0.896192	0.00278698	0.0312021
Q9NRK6	Q9NRK6	ABCB10	ATP-binding cassette sub-family B member 10, mitochondrial	ABCBA_HUMAN	NANMVAVLDQGK+SFQGALEFK+SVTENLSDGLR+TSLFSSILR+VTQDSLAQATQLAEER+VYLMQTSGQR	NANMVAVLDQGK2+SFQGALEFK2+SVTENLSDGLR2+TSLFSSILR2+VTQDSLAQATQLAEER2+VYLMQTSGQR2	Q9NRK6	ABCB10	6	1.08598	4.83541e-08	8.55021e-05
Q9HB66	Q9HB66	MKKS	Alternative protein MKKS	Q9HB66_HUMAN	NDDIPEQDSLGLSNLQK	NDDIPEQDSLGLSNLQK2	Q9HB66	MKKS	1	0.972334	0.0018854	0.0248795
Q9P0P8	Q9P0P8	MTRES1	Mitochondrial transcription rescue factor 1	MRES1_HUMAN	NKVEDAFYK	NKVEDAFYK2	Q9P0P8	MTRES1	1	1.30079	0.00135574	0.0210102
A5D8V6	A5D8V6	VPS37C	Vacuolar protein sorting-associated protein 37C	VP37C_HUMAN	NLEFQGPLEISR	NLEFQGPLEISR2	A5D8V6	VPS37C	1	0.979289	0.00156021	0.0224753
Q9H2W6	Q9H2W6	MRPL46	39S ribosomal protein L46, mitochondrial	RM46_HUMAN	NLVLLVR+TLATLSENNMEAK	NLVLLVR2+TLATLSENNMEAK2	Q9H2W6	MRPL46	2	1.50066	0.00231383	0.0279756
P22087	P22087	FBL	rRNA 2'-O-methyltransferase fibrillarin	FBRL_HUMAN	NLVPGESVYGEK+NVMVEPHR+VSISEGDDKIEYR	NLVPGESVYGEK2+NVMVEPHR2+VSISEGDDKIEYR3	P22087	FBL	3	-0.469742	0.00434734	0.0416649
Q96PD2	Q96PD2	DCBLD2	Discoidin, CUB and LCCL domain-containing protein 2	DCBD2_HUMAN	NNFLPPIIAR+TEGTYDLPYWDR+VNPTQWQQK	NNFLPPIIAR2+TEGTYDLPYWDR2+VNPTQWQQK2	Q96PD2	DCBLD2	3	-1.03784	0.00367892	0.0374148
Q9NZU0	Q9NZU0	FLRT3	Leucine-rich repeat transmembrane protein FLRT3	FLRT3_HUMAN	NSLTAAPVNLPGTNLR+SEYLVTALEPDSPYK	NSLTAAPVNLPGTNLR2+SEYLVTALEPDSPYK2	Q9NZU0	FLRT3	2	-0.857912	0.000297667	0.00997616
Q96FT9	Q96FT9	IFT43	Intraflagellar transport protein 43 homolog	IFT43_HUMAN	NSSLTLTGETSSAK	NSSLTLTGETSSAK2	Q96FT9	IFT43	1	1.14092	0.000549652	0.0134989
Q9BQT8	Q9BQT8	SLC25A21	Mitochondrial 2-oxodicarboxylate carrier	ODC_HUMAN	NTFAEQPSTVGYAR	NTFAEQPSTVGYAR2	Q9BQT8	SLC25A21	1	1.13026	0.00211476	0.0265208
Q9P2H3	Q9P2H3	IFT80	Intraflagellar transport protein 80 homolog	IFT80_HUMAN	NVLNDAVDLLEFR+TDILNAQTVSLSNDTIAIR	NVLNDAVDLLEFR2+TDILNAQTVSLSNDTIAIR2	Q9P2H3	IFT80	2	1.35743	0.000365832	0.0108127
P53667	P53667	LIMK1	LIM domain kinase 1	LIMK1_HUMAN	NVPLDEIDLLIQETSR+SMDSQYPWSQR+VQGVDPGC(UniMod:4)MSPDVK	NVPLDEIDLLIQETSR2+SMDSQYPWSQR2+VQGVDPGC(UniMod:4)MSPDVK2	P53667	LIMK1	3	-0.496988	0.000755208	0.0156692
O00479	O00479	HMGN4	High mobility group nucleosome-binding domain-containing protein 4	HMGN4_HUMAN	PAPPKPEPR	PAPPKPEPR2	O00479	HMGN4	1	-1.33189	0.000300427	0.00997616
Q9BYN0	Q9BYN0	SRXN1	Sulfiredoxin-1	SRXN1_HUMAN	PLPSVLDPAK+YAAYQQLQR	PLPSVLDPAK2+YAAYQQLQR2	Q9BYN0	SRXN1	2	0.918638	0.00219192	0.0268691
P53804	P53804	TTC3	E3 ubiquitin-protein ligase TTC3	TTC3_HUMAN	PVLEDVK	PVLEDVK2	P53804	TTC3	1	1.67131	0.000184925	0.00843854
P15151	P15151	PVR	Poliovirus receptor	PVR_HUMAN	QAELTVQVK+VQLTGEPVPMAR	QAELTVQVK2+VQLTGEPVPMAR2	P15151	PVR	2	-0.807723	0.000498032	0.0128561
P07108	P07108	DBI	Acyl-CoA-binding protein	ACBP_HUMAN	QATVGDINTERPGMLDFTGK+WDAWNELK	QATVGDINTERPGMLDFTGK3+WDAWNELK2	P07108	DBI	2	1.22471	0.00154137	0.02239
Q9NRW1	Q9NRW1	RAB6B	Ras-related protein Rab-6B	RAB6B_HUMAN	QITIEEGEQR+VASALPGMENVQEK	QITIEEGEQR2+VASALPGMENVQEK2	Q9NRW1	RAB6B	2	-1.41604	0.00324258	0.0344366
Q9NP92	Q9NP92	MRPS30	39S ribosomal protein S30, mitochondrial	RT30_HUMAN	QNC(UniMod:4)ADQIEVVFR+WYQYFTK+YMVYPQTFALNADR+YPPIVASMTADSK+YQIDDKPNNQIR	QNC(UniMod:4)ADQIEVVFR2+WYQYFTK2+YMVYPQTFALNADR2+YPPIVASMTADSK2+YQIDDKPNNQIR2+YQIDDKPNNQIR3	Q9NP92	MRPS30	6	0.810181	0.000142403	0.00757305
Q8WYH8	Q8WYH8	ING5	Inhibitor of growth protein 5	ING5_HUMAN	RLDADLAR	RLDADLAR2	Q8WYH8	ING5	1	1.87664	5.75107e-06	0.00169489
Q9GZT6	Q9GZT6	CCDC90B	Coiled-coil domain-containing protein 90B, mitochondrial	CC90B_HUMAN	RPVDITPLEQR	RPVDITPLEQR3	Q9GZT6	CCDC90B	1	1.2984	0.000573524	0.0139916
Q9BUL9	Q9BUL9	RPP25	Ribonuclease P protein subunit p25	RPP25_HUMAN	RSQPEPGVADEDQTA+SLGEPAAGEGSAK+SQPEPGVADEDQTA	RSQPEPGVADEDQTA2+SLGEPAAGEGSAK2+SQPEPGVADEDQTA2	Q9BUL9	RPP25	3	-0.67389	0.00277826	0.0311915
P17936	P17936	IGFBP3	Insulin-like growth factor-binding protein 3	IBP3_HUMAN	SAGSVESPSVSSTHR+YGQPLPGYTTK	SAGSVESPSVSSTHR2+YGQPLPGYTTK2	P17936	IGFBP3	2	-1.17884	0.00146619	0.0220849
Q8IWA0	Q8IWA0	WDR75	WD repeat-containing protein 75	WDR75_HUMAN	SEQPTLVTASK+SQSLLTFSTK	SEQPTLVTASK2+SQSLLTFSTK2	Q8IWA0	WDR75	2	-0.6523	0.000676646	0.0150037
P01112	P01112	HRAS	GTPase HRas	RASH_HUMAN	SFEDIHQYR+SYGIPYIETSAK	SFEDIHQYR2+SYGIPYIETSAK2	P01112	HRAS	2	-0.834086	0.00142116	0.0216636
Q9Y287	Q9Y287	ITM2B	Integral membrane protein 2B	ITM2B_HUMAN	SGEEALIIPPDAVAVDC(UniMod:4)K+VTFNSALAQK	SGEEALIIPPDAVAVDC(UniMod:4)K2+VTFNSALAQK2	Q9Y287	ITM2B	2	-0.697106	0.00377415	0.0378312
Q9BYJ9	Q9BYJ9	YTHDF1	YTH domain-containing family protein 1	YTHD1_HUMAN	SGPVMGGGLPPPPIK+SPVDYGTSAGVWSQDK	SGPVMGGGLPPPPIK2+SPVDYGTSAGVWSQDK2	Q9BYJ9	YTHDF1	2	-0.753947	0.000794452	0.0162403
Q8IWT3	Q8IWT3	CUL9	Cullin-9	CUL9_HUMAN	SGYGEYVQQTLQPGMR+VILLENLNR	SGYGEYVQQTLQPGMR2+VILLENLNR2	Q8IWT3	CUL9	2	0.884309	0.000501919	0.0128626
O15335	O15335	CHAD	Chondroadherin	CHAD_HUMAN	SIPDNAFQSFGR	SIPDNAFQSFGR2	O15335	CHAD	1	1.39603	0.000205553	0.00903028
Q9P2D0	Q9P2D0	IBTK	Inhibitor of Bruton tyrosine kinase	IBTK_HUMAN	SLDVLSDGVLK	SLDVLSDGVLK2	Q9P2D0	IBTK	1	-0.555566	0.00309287	0.0333489
Q15052	Q15052	ARHGEF6	Rho guanine nucleotide exchange factor 6	ARHG6_HUMAN	SLVDTVYALK	SLVDTVYALK2	Q15052	ARHGEF6	1	-1.08341	0.000256629	0.00955337
Q8N6N3	Q8N6N3	C1orf52	UPF0690 protein C1orf52	CA052_HUMAN	SNYVPPPETYTTEK	SNYVPPPETYTTEK2	Q8N6N3	C1orf52	1	-1.13714	0.00427701	0.0413269
Q96JD6	Q96JD6	AKR1E2	1,5-anhydro-D-fructose reductase	AKCL2_HUMAN	SPAQILIR	SPAQILIR2	Q96JD6	AKR1E2	1	0.527844	0.00018614	0.00843952
O94955	O94955	RHOBTB3	Rho-related BTB domain-containing protein 3	RHBT3_HUMAN	SPTDIQDSSIIR+TTQDLFAINR	SPTDIQDSSIIR2+TTQDLFAINR2	O94955	RHOBTB3	2	-1.11932	0.00301168	0.0327214
O14874	O14874	BCKDK	[3-methyl-2-oxobutanoate dehydrogenase [lipoamide]] kinase, mitochondrial	BCKD_HUMAN	SQDGSHLLK+TVTSFYNQSAIDAAAEKPSVR+VMDYHFTTAEASTQDPR+YLQQELPVR	SQDGSHLLK2+TVTSFYNQSAIDAAAEKPSVR3+VMDYHFTTAEASTQDPR3+YLQQELPVR2	O14874	BCKDK	4	0.670395	0.00116028	0.0195304
Q6ZUT3	Q6ZUT3	FRMD7	FERM domain-containing protein 7	FRMD7_HUMAN	SQSQSDMKTIR	SQSQSDMKTIR2	Q6ZUT3	FRMD7	1	1.21468	0.000827875	0.0167302
A0A1B0GUA9	A0A1B0GUA9	C13orf46	Uncharacterized protein C13orf46	CM046_HUMAN	SRSLGGLQPEGDPPSR	SRSLGGLQPEGDPPSR2	A0A1B0GUA9	C13orf46	1	0.912662	0.000306963	0.0101456
Q99807	Q99807	COQ7	5-demethoxyubiquinone hydroxylase, mitochondrial	COQ7_HUMAN	SSGMTLDNISR+TSVGPVIQK+VAIYLSER	SSGMTLDNISR2+TSVGPVIQK2+VAIYLSER2	Q99807	COQ7	3	0.95953	1.18038e-05	0.00219705
A8K2U0	A8K2U0	A2ML1	Alpha-2-macroglobulin-like protein 1	A2ML1_HUMAN	SSSNMAIVEVK+VSGVGNNISFEEK+YSMVELQDPNSNR	SSSNMAIVEVK2+VSGVGNNISFEEK2+YSMVELQDPNSNR2	A8K2U0	A2ML1	3	1.93587	0.00468345	0.0433587
O95070	O95070	YIF1A	Protein YIF1A	YIF1A_HUMAN	TAALGPDSMGGPVPR	TAALGPDSMGGPVPR2	O95070	YIF1A	1	-0.58057	0.00181626	0.0246573
P31512	P31512	FMO4	Dimethylaniline monooxygenase [N-oxide-forming] 4	FMO4_HUMAN	TAAQVLLSTR	TAAQVLLSTR2	P31512	FMO4	1	0.995994	0.000592993	0.0140821
Q96MC6	Q96MC6	MFSD14A	Hippocampus abundant transcript 1 protein	MF14A_HUMAN	TADADQQGVVQGMITGIR	TADADQQGVVQGMITGIR2	Q96MC6	MFSD14A	1	-2.18721	0.000280367	0.00971172
Q92963	Q92963	RIT1	GTP-binding protein Rit1	RIT1_HUMAN	TDDTPVVLVGNK	TDDTPVVLVGNK2	Q92963	RIT1	1	-0.672532	0.00250629	0.0290606
P46527	P46527	CDKN1B	Cyclin-dependent kinase inhibitor 1B	CDN1B_HUMAN	TDPSDSQTGLAEQC(UniMod:4)AGIR+TEENVSDGSPNAGSVEQTPK	TDPSDSQTGLAEQC(UniMod:4)AGIR2+TEENVSDGSPNAGSVEQTPK2	P46527	CDKN1B	2	1.28042	0.00140246	0.0215642
Q96EL3	Q96EL3	MRPL53	39S ribosomal protein L53, mitochondrial	RM53_HUMAN	TFLQTVSSEK	TFLQTVSSEK2	Q96EL3	MRPL53	1	1.26359	1.91145e-06	0.000887795
Q9UQ53	Q9UQ53	MGAT4B	Alpha-1,3-mannosyl-glycoprotein 4-beta-N-acetylglucosaminyltransferase B	MGT4B_HUMAN	TGVSVVMGIPSVR	TGVSVVMGIPSVR2	Q9UQ53	MGAT4B	1	-0.756993	0.000176435	0.00821002
Q8N131	Q8N131	TMEM123	Porimin	PORIM_HUMAN	TIDEHDAII	TIDEHDAII2	Q8N131	TMEM123	1	-0.601958	0.000132382	0.00717854
P50440	P50440	GATM	Glycine amidinotransferase, mitochondrial	GATM_HUMAN	TPDFESTGLYSAMPR	TPDFESTGLYSAMPR2	P50440	GATM	1	1.2587	0.0036817	0.0374148
O95478	O95478	NSA2	Ribosome biogenesis protein NSA2 homolog	NSA2_HUMAN	TPQGAVPAYLLDR	TPQGAVPAYLLDR2	O95478	NSA2	1	-0.928748	0.0029024	0.0318768
O76095	O76095	JTB	Protein JTB	JTB_HUMAN	TTPEC(UniMod:4)GPTGYVEK	TTPEC(UniMod:4)GPTGYVEK2	O76095	JTB	1	-0.712997	0.00157646	0.0226631
O95104	O95104	SCAF4	SR-related and CTD-associated factor 4	SCAF4_HUMAN	TVEPPISQVGNVDTASELEK	TVEPPISQVGNVDTASELEK2	O95104	SCAF4	1	-0.534879	0.00135311	0.0210102
P60520	P60520	GABARAPL2	Gamma-aminobutyric acid receptor-associated protein-like 2	GBRL2_HUMAN	TVPQSSLTMGQLYEK+VSGSQIVDIDK	TVPQSSLTMGQLYEK2+VSGSQIVDIDK2	P60520	GABARAPL2	2	1.17073	0.000920188	0.0173166
Q9C0H2	Q9C0H2	TTYH3	Protein tweety homolog 3	TTYH3_HUMAN	TVPWEQPATK	TVPWEQPATK2	Q9C0H2	TTYH3	1	-1.03579	0.00063016	0.0145273
P48509	P48509	CD151	CD151 antigen	CD151_HUMAN	TVVALC(UniMod:4)GQR+VEGGC(UniMod:4)ITK	TVVALC(UniMod:4)GQR2+VEGGC(UniMod:4)ITK2	P48509	CD151	2	-0.861338	6.89352e-05	0.00490473
P02751	P02751	FN1	Fibronectin	FINC_HUMAN	VDVIPVNLPGEHGQR	VDVIPVNLPGEHGQR3	P02751	FN1	1	-2.50693	0.00168695	0.0235835
Q92934	Q92934	BAD	Bcl2-associated agonist of cell death	BAD_HUMAN	VFQSWWDR	VFQSWWDR2	Q92934	BAD	1	1.50702	0.00329551	0.0348237
Q86UW7	Q86UW7	CADPS2	Calcium-dependent secretion activator 2	CAPS2_HUMAN	VILYPTSNSSK	VILYPTSNSSK2	Q86UW7	CADPS2	1	1.2678	0.00016408	0.00798987
Q7Z5N4	Q7Z5N4	SDK1	Protein sidekick-1	SDK1_HUMAN	VIQTLQAPPDVAPTSVTVR	VIQTLQAPPDVAPTSVTVR2	Q7Z5N4	SDK1	1	0.929578	0.00355549	0.0365523
P27487	P27487	DPP4	Dipeptidyl peptidase 4	DPP4_HUMAN	VLEDNSALDK	VLEDNSALDK2	P27487	DPP4	1	-3.29191	4.68487e-08	8.55021e-05
Q5T089	Q5T089	MORN1	MORN repeat-containing protein 1	MORN1_HUMAN	VLQISAGVR	VLQISAGVR2	Q5T089	MORN1	1	-0.954573	0.00486877	0.0443773
Q92546	Q92546	RGP1	RAB6A-GEF complex partner protein 2	RGP1_HUMAN	VNSPITLLR	VNSPITLLR2	Q92546	RGP1	1	-1.00049	0.000673969	0.0150037
Q3KRA9	Q3KRA9	ALKBH6	Alpha-ketoglutarate-dependent dioxygenase alkB homolog 6	ALKB6_HUMAN	VPALEPFR	VPALEPFR2	Q3KRA9	ALKBH6	1	-0.79421	0.00420047	0.0406985
Q6PCB8	Q6PCB8	EMB	Embigin	EMB_HUMAN	VPVGVQMNK	VPVGVQMNK2	Q6PCB8	EMB	1	-0.981625	0.00288486	0.0318374
Q96C01	Q96C01	FAM136A	Protein FAM136A	F136A_HUMAN	VQEAVESMVK	VQEAVESMVK2	Q96C01	FAM136A	1	0.958743	0.000864628	0.0170888
Q9H300	Q9H300	PARL	Presenilins-associated rhomboid-like protein, mitochondrial	PARL_HUMAN	VQSYFDGIK+WWNNLSDGQR+YFTSNPASK	VQSYFDGIK2+WWNNLSDGQR2+YFTSNPASK2	Q9H300	PARL	3	0.72776	0.000880243	0.0171514
Q9NY59	Q9NY59	SMPD3	Sphingomyelin phosphodiesterase 3	NSMA2_HUMAN	VQVGSTPQDQR	VQVGSTPQDQR2	Q9NY59	SMPD3	1	1.33918	0.000324127	0.0102394
P63272	P63272	SUPT4H1	Transcription elongation factor SPT4	SPT4H_HUMAN	VSNFKPGVYAVSVTGR	VSNFKPGVYAVSVTGR3	P63272	SUPT4H1	1	1.46645	0.000709278	0.015216
Q9BQD7	Q9BQD7	ANTKMT	Adenine nucleotide translocase lysine N-methyltransferase	ANKMT_HUMAN	VWAYDVPEGGQAGEAASSR	VWAYDVPEGGQAGEAASSR2	Q9BQD7	ANTKMT	1	1.41764	0.00107832	0.019053
Q9Y6A9	Q9Y6A9	SPCS1	Signal peptidase complex subunit 1	SPCS1_HUMAN	WLPVQESSTDDK	WLPVQESSTDDK2	Q9Y6A9	SPCS1	1	-0.62923	0.00201969	0.0258791
P35219	P35219	CA8	Carbonic anhydrase-related protein	CAH8_HUMAN	YDPSLLDVR	YDPSLLDVR2	P35219	CA8	1	-1.16166	5.04648e-05	0.00392239
P62072	P62072	TIMM10	Mitochondrial import inner membrane translocase subunit Tim10	TIM10_HUMAN	YLDIHER	YLDIHER2	P62072	TIMM10	1	0.797808	0.00108501	0.019053
Q9Y5L4	Q9Y5L4	TIMM13	Mitochondrial import inner membrane translocase subunit Tim13	TIM13_HUMAN	YMDAWNTVSR	YMDAWNTVSR2	Q9Y5L4	TIMM13	1	1.01763	2.34404e-05	0.00276209
