# Supplementary material for: Age-Related Differences in Structure and Function of Nasal Epithelial Cultures From Healthy Children and Elderly People
Source: Front Immunol. 2022 Feb 28;13:822437. doi: 10.3389/fimmu.2022.822437 (PMC8918506; doi:10.3389/fimmu.2022.822437)
Supplement: Supplementary file 6 [file Table_2.xlsx]

## Sheet: Descriptions
Column	Description
Protein.Group	Protein Group ID
First.Protein.Description	Protein Description
PeptideNN	Number of peptide contributing to protein expression
PeptideNames	Peptide names contributing to protein expression
pep_presInPCTofSamples	Presence in % of samples
Protein.Names	Protein Names
Genes	Gene name
acc_first	Protein Group ID
gen_first	Gene name
fQC_feature_median	Protein median expression
fQC_feature_mad	Protein MAD
fQC_feature_mean	Protein mean expression
fQC_feature_sd	Protein SD
Test	Test name
logFC_Classold - Classyoung	logFC
CI.L_Classold - Classyoung	Lower 95% confidence interval
CI.R_Classold - Classyoung	Upper 95% confidence interval
P.Value_Classold - Classyoung	p-value
adj.P.Val_Classold - Classyoung	BHFDR
alpha_Classold - Classyoung	below (TRUE) or above (FALSE) significance level alpha
lfcCat_Classold - Classyoung	lcf category
lfcNon0_Classold - Classyoung	confidence interval do not overlap 0 (TRUE), do overlap 0 (FALSE)
featureNames	Protein Group ID

## Sheet: all genes
Protein.Group	First.Protein.Description	PeptideNN	PeptideNames	pep_presInPCTofSamples	Protein.Names	Genes	acc_first	gen_first	fQC_feature_median	fQC_feature_mad	fQC_feature_mean	fQC_feature_sd	Test	logFC_Classold - Classyoung	CI.L_Classold - Classyoung	CI.R_Classold - Classyoung	P.Value_Classold - Classyoung	adj.P.Val_Classold - Classyoung	alpha_Classold - Classyoung	lfcCat_Classold - Classyoung	lfcNon0_Classold - Classyoung	featureNames	s03	s25	s16	s24	s14	s19	s01	s02	s04	s05	s06	s07	s08	s09	s10	s11	s12	s15	s17	s22	s23	s26	s13	s18	s20	s21	s27
index	index	index	index	index	index	index	index	index	index	index	index	index	index	index	index	index	index	index	index	index	index	index	781	767	769	771	773	775	777	779	783	785	787	789	791	795	797	799	801	805	809	817	819	823	803	811	813	815	825
sample_id	sample_id	sample_id	sample_id	sample_id	sample_id	sample_id	sample_id	sample_id	sample_id	sample_id	sample_id	sample_id	sample_id	sample_id	sample_id	sample_id	sample_id	sample_id	sample_id	sample_id	sample_id	sample_id	20210909_PRO2_LS_09_50-0060_S03_0.556_A3_GA3_1_781.d	20210909_PRO2_LS_02_50-0060_S25_0.678_D1_GD1_1_767.d	20210909_PRO2_LS_03_50-0060_S16_0.727_B8_GB8_1_769.d	20210909_PRO2_LS_04_50-0060_S24_0.563_C8_GC8_1_771.d	20210909_PRO2_LS_05_50-0060_S14_0.482_B6_GB6_1_773.d	20210909_PRO2_LS_06_50-0060_S19_0.563_C3_GC3_1_775.d	20210909_PRO2_LS_07_50-0060_S01_0.597_A1_GA1_1_777.d	20210909_PRO2_LS_08_50-0060_S02_0.449_A2_GA2_1_779.d	20210909_PRO2_LS_10_50-0060_S04_0.336_A4_GA4_1_783.d	20210909_PRO2_LS_11_50-0060_S05_0.656_A5_GA5_1_785.d	20210909_PRO2_LS_12_50-0060_S06_0.476_A6_GA6_1_787.d	20210909_PRO2_LS_13_50-0060_S07_0.421_A7_GA7_1_789.d	20210909_PRO2_LS_14_50-0060_S08_0.909_A8_GA8_1_791.d	20210909_PRO2_LS_16_50-0060_S09_0.635_B1_GB1_1_795.d	20210909_PRO2_LS_17_50-0060_S10_0.816_B2_GB2_1_797.d	20210909_PRO2_LS_18_50-0060_S11_0.909_B3_GB3_1_799.d	20210909_PRO2_LS_19_50-0060_S12_0.8_B4_GB4_1_801.d	20210909_PRO2_LS_21_50-0060_S15_0.597_B7_GB7_1_805.d	20210909_PRO2_LS_23_50-0060_S17_0.404_C1_GC1_1_809.d	20210909_PRO2_LS_27_50-0060_S22_0.678_C6_GC6_1_817.d	20210909_PRO2_LS_28_50-0060_S23_0.465_C7_GC7_1_819.d	20210909_PRO2_LS_30_50-0060_S26_0.727_D2_GD2_1_823.d	20210909_PRO2_LS_20_50-0060_S13_0.645_B5_GB5_1_803.d	20210909_PRO2_LS_24_50-0060_S18_0.367_C2_GC2_1_811.d	20210909_PRO2_LS_25_50-0060_S20_0.769_C4_GC4_1_813.d	20210909_PRO2_LS_26_50-0060_S21_0.667_C5_GC5_1_815.d	20210909_PRO2_LS_31_50-0060_S27_0.93_D3_GD3_1_825.d
shortname	shortname	shortname	shortname	shortname	shortname	shortname	shortname	shortname	shortname	shortname	shortname	shortname	shortname	shortname	shortname	shortname	shortname	shortname	shortname	shortname	shortname	shortname	s03	s25	s16	s24	s14	s19	s01	s02	s04	s05	s06	s07	s08	s09	s10	s11	s12	s15	s17	s22	s23	s26	s13	s18	s20	s21	s27
exclude	exclude	exclude	exclude	exclude	exclude	exclude	exclude	exclude	exclude	exclude	exclude	exclude	exclude	exclude	exclude	exclude	exclude	exclude	exclude	exclude	exclude	exclude	TRUE	FALSE	FALSE	FALSE	FALSE	FALSE	FALSE	TRUE	FALSE	FALSE	TRUE	FALSE	FALSE	FALSE	FALSE	FALSE	FALSE	FALSE	FALSE	FALSE	FALSE	FALSE	FALSE	FALSE	FALSE	FALSE	FALSE
group	group	group	group	group	group	group	group	group	group	group	group	group	group	group	group	group	group	group	group	group	group	group	young	old	young	old	young	old	young	young	young	young	young	young	young	young	young	young	young	young	old	old	old	old	young	old	old	old	old
SubClass	SubClass	SubClass	SubClass	SubClass	SubClass	SubClass	SubClass	SubClass	SubClass	SubClass	SubClass	SubClass	SubClass	SubClass	SubClass	SubClass	SubClass	SubClass	SubClass	SubClass	SubClass	SubClass	youngLP	oldPO	youngPO	oldPO	youngPO	oldPO	youngLP	youngLP	youngLP	youngLP	youngPO	youngPO	youngPO	youngPO	youngLP	youngPO	youngPO	youngLP	oldPO	oldPO	oldPO	oldPO	youngPO	oldPO	oldPO	oldPO	oldPO
SubSubClass	SubSubClass	SubSubClass	SubSubClass	SubSubClass	SubSubClass	SubSubClass	SubSubClass	SubSubClass	SubSubClass	SubSubClass	SubSubClass	SubSubClass	SubSubClass	SubSubClass	SubSubClass	SubSubClass	SubSubClass	SubSubClass	SubSubClass	SubSubClass	SubSubClass	SubSubClass	youngLP_M	oldPO_F	youngPO_M	oldPO_M	youngPO_F	oldPO_F	youngLP_F	youngLP_M	youngLP_M	youngLP_M	youngPO_M	youngPO_F	youngPO_M	youngPO_M	youngLP_M	youngPO_M	youngPO_M	youngLP_F	oldPO_M	oldPO_M	oldPO_M	oldPO_M	youngPO_M	oldPO_F	oldPO_M	oldPO_F	oldPO_F
batch	batch	batch	batch	batch	batch	batch	batch	batch	batch	batch	batch	batch	batch	batch	batch	batch	batch	batch	batch	batch	batch	batch	LP	PO	PO	PO	PO	PO	LP	LP	LP	LP	PO	PO	PO	PO	LP	PO	PO	LP	PO	PO	PO	PO	PO	PO	PO	PO	PO
NonCFID	NonCFID	NonCFID	NonCFID	NonCFID	NonCFID	NonCFID	NonCFID	NonCFID	NonCFID	NonCFID	NonCFID	NonCFID	NonCFID	NonCFID	NonCFID	NonCFID	NonCFID	NonCFID	NonCFID	NonCFID	NonCFID	NonCFID	23	67	56	71	55	42	30	25	21	29	46	47	53	45	20	50	58	31	38	49	70	69	57	40	41	48	72
PatientID	PatientID	PatientID	PatientID	PatientID	PatientID	PatientID	PatientID	PatientID	PatientID	PatientID	PatientID	PatientID	PatientID	PatientID	PatientID	PatientID	PatientID	PatientID	PatientID	PatientID	PatientID	PatientID	LPC01602	PO-Covid-50196	PO-Covid-50153	PO-Covid-50208	PO-Covid-50161	PO-Covid-50048	LPC01613	LPC01606	LPC01533	LPC01616	PO-Covid-50097	PO-Covid-50096	PO-Covid-50159	PO-Covid-50095	LPC01516	PO-Covid-50155	PO-Covid-50150	LPC01540	PO-Covid-50044	PO-Covid-50099	PO-Covid-50207	PO-Covid-50206	PO-Covid-50154	PO-Covid-50046	PO-Covid-50047	PO-Covid-50098	PO-Covid-50209
Age	Age	Age	Age	Age	Age	Age	Age	Age	Age	Age	Age	Age	Age	Age	Age	Age	Age	Age	Age	Age	Age	Age	8	76.225	4.8	83.8806	2.1	62	10	9	8	9	1	1	3.8	1.5	3	4.1	3.4	8	66	63	63.3806	71.3083	1.5	83	82	60	81.3028
Sex	Sex	Sex	Sex	Sex	Sex	Sex	Sex	Sex	Sex	Sex	Sex	Sex	Sex	Sex	Sex	Sex	Sex	Sex	Sex	Sex	Sex	Sex	Male	Female	Male	Male	Female	Female	Female	Male	Male	Male	Male	Female	Male	Male	Male	Male	Male	Female	Male	Male	Male	Male	Male	Female	Male	Female	Female
ProteinRIPA	ProteinRIPA	ProteinRIPA	ProteinRIPA	ProteinRIPA	ProteinRIPA	ProteinRIPA	ProteinRIPA	ProteinRIPA	ProteinRIPA	ProteinRIPA	ProteinRIPA	ProteinRIPA	ProteinRIPA	ProteinRIPA	ProteinRIPA	ProteinRIPA	ProteinRIPA	ProteinRIPA	ProteinRIPA	ProteinRIPA	ProteinRIPA	ProteinRIPA	3.03878	0.930421	1.24654	4.92705	2.58726	2.06648	2.89197	1.8892	1.10526	1.53463	3.98892	1.72022	2.6205	1.86981	1.90305	2.09695	4.21053	1.65374	2.86427	2.62881	3.52228	4.71025	4.21607	2.24931	2.04986	4.65374	2.68254
Comorbidities	Comorbidities	Comorbidities	Comorbidities	Comorbidities	Comorbidities	Comorbidities	Comorbidities	Comorbidities	Comorbidities	Comorbidities	Comorbidities	Comorbidities	Comorbidities	Comorbidities	Comorbidities	Comorbidities	Comorbidities	Comorbidities	Comorbidities	Comorbidities	Comorbidities	Comorbidities	none	Dust mite allergy	none	none	none	none	none	none	none	none	none	none	none	none	none	none	none	none	Dust mite allergy	none	none	Allergy to Polen	none	none	none	none	none
DaysALI	DaysALI	DaysALI	DaysALI	DaysALI	DaysALI	DaysALI	DaysALI	DaysALI	DaysALI	DaysALI	DaysALI	DaysALI	DaysALI	DaysALI	DaysALI	DaysALI	DaysALI	DaysALI	DaysALI	DaysALI	DaysALI	DaysALI	53	43	31	29	31	29	29	29	41	45	34	35	31	36	50	32	33	34	30	36	29	33	30	29	29	34	37
PeptideConcentration	PeptideConcentration	PeptideConcentration	PeptideConcentration	PeptideConcentration	PeptideConcentration	PeptideConcentration	PeptideConcentration	PeptideConcentration	PeptideConcentration	PeptideConcentration	PeptideConcentration	PeptideConcentration	PeptideConcentration	PeptideConcentration	PeptideConcentration	PeptideConcentration	PeptideConcentration	PeptideConcentration	PeptideConcentration	PeptideConcentration	PeptideConcentration	PeptideConcentration	0.072	0.059	0.055	0.071	0.083	0.071	0.067	0.089	0.119	0.061	0.084	0.095	0.044	0.063	0.049	0.044	0.05	0.067	0.099	0.059	0.086	0.055	0.062	0.109	0.052	0.06	0.043
ProteinConcentration	ProteinConcentration	ProteinConcentration	ProteinConcentration	ProteinConcentration	ProteinConcentration	ProteinConcentration	ProteinConcentration	ProteinConcentration	ProteinConcentration	ProteinConcentration	ProteinConcentration	ProteinConcentration	ProteinConcentration	ProteinConcentration	ProteinConcentration	ProteinConcentration	ProteinConcentration	ProteinConcentration	ProteinConcentration	ProteinConcentration	ProteinConcentration	ProteinConcentration	0.93	2.675	1.05	1.21	0.98	1.22	1.21	1.34	1.14	1.16	1.17	1.25	0.77	1.16	0.89	1.12	1.12	1.36	1.31	1.03	1.13	2.06	0.94	1.8	1.55	1.12	2.272
Bg	Bg	Bg	Bg	Bg	Bg	Bg	Bg	Bg	Bg	Bg	Bg	Bg	Bg	Bg	Bg	Bg	Bg	Bg	Bg	Bg	Bg	Bg	-1.82213e-05	-1.44746e-05	-8.4435e-06	-4.18267e-06	-7.45338e-06	-6.63517e-06	-7.09543e-06	-1.46174e-05	-8.96339e-06	-1.89911e-05	-1.96175e-05	-4.72342e-06	-5.78907e-06	-8.57858e-06	-7.02292e-06	-7.03312e-06	-8.4421e-06	-1.77006e-05	-1.33889e-05	-1.26867e-05	-1.44906e-05	-1.04326e-05	-1.50677e-05	-8.46807e-06	-1.0682e-05	-6.58048e-06	-1.18881e-05
logSD	logSD	logSD	logSD	logSD	logSD	logSD	logSD	logSD	logSD	logSD	logSD	logSD	logSD	logSD	logSD	logSD	logSD	logSD	logSD	logSD	logSD	logSD	-12.6262	-12.8487	-13.3566	-14.0746	-13.5198	-13.6321	-13.546	-12.8363	-13.3421	-12.5473	-12.5513	-13.9777	-13.7506	-13.3436	-13.575	-13.5493	-13.3847	-12.6309	-12.9404	-12.9799	-12.8452	-13.1856	-12.7779	-13.3852	-13.133	-13.6488	-13.0286
lambda	lambda	lambda	lambda	lambda	lambda	lambda	lambda	lambda	lambda	lambda	lambda	lambda	lambda	lambda	lambda	lambda	lambda	lambda	lambda	lambda	lambda	lambda	10.1494	9.73932	9.29251	9.2441	9.46135	9.46535	9.76413	10.0047	9.81036	9.73763	10.1156	9.61137	9.3947	9.75285	9.87125	9.61232	9.59901	9.75596	10.1199	9.92955	9.95387	9.74523	9.61795	9.79773	9.88959	9.70358	9.71189
sam_PCT_pepPres	sam_PCT_pepPres	sam_PCT_pepPres	sam_PCT_pepPres	sam_PCT_pepPres	sam_PCT_pepPres	sam_PCT_pepPres	sam_PCT_pepPres	sam_PCT_pepPres	sam_PCT_pepPres	sam_PCT_pepPres	sam_PCT_pepPres	sam_PCT_pepPres	sam_PCT_pepPres	sam_PCT_pepPres	sam_PCT_pepPres	sam_PCT_pepPres	sam_PCT_pepPres	sam_PCT_pepPres	sam_PCT_pepPres	sam_PCT_pepPres	sam_PCT_pepPres	sam_PCT_pepPres	43.6307	73.3951	80.7543	83.3757	83.5356	82.0346	61.3321	44.248	65.8393	61.6619	43.2126	71.585	71.6892	67.2736	55.2114	56.1469	60.9089	60.2767	49.6123	52.3602	53.2215	61.4545	65.7385	62.7365	54.1286	58.3384	61.4679
sam_weight_pepPres	sam_weight_pepPres	sam_weight_pepPres	sam_weight_pepPres	sam_weight_pepPres	sam_weight_pepPres	sam_weight_pepPres	sam_weight_pepPres	sam_weight_pepPres	sam_weight_pepPres	sam_weight_pepPres	sam_weight_pepPres	sam_weight_pepPres	sam_weight_pepPres	sam_weight_pepPres	sam_weight_pepPres	sam_weight_pepPres	sam_weight_pepPres	sam_weight_pepPres	sam_weight_pepPres	sam_weight_pepPres	sam_weight_pepPres	sam_weight_pepPres	0.190364	0.538684	0.652126	0.69515	0.69782	0.672968	0.376162	0.195788	0.433481	0.380219	0.186733	0.512442	0.513934	0.452574	0.30483	0.315247	0.37099	0.363328	0.246138	0.274159	0.283253	0.377666	0.432155	0.393586	0.29299	0.340337	0.37783
is_old	is_old	is_old	is_old	is_old	is_old	is_old	is_old	is_old	is_old	is_old	is_old	is_old	is_old	is_old	is_old	is_old	is_old	is_old	is_old	is_old	is_old	is_old	0	1	0	1	0	1	0	0	0	0	0	0	0	0	0	0	0	0	1	1	1	1	0	1	1	1	1
is_young	is_young	is_young	is_young	is_young	is_young	is_young	is_young	is_young	is_young	is_young	is_young	is_young	is_young	is_young	is_young	is_young	is_young	is_young	is_young	is_young	is_young	is_young	1	0	1	0	1	0	1	1	1	1	1	1	1	1	1	1	1	1	0	0	0	0	1	0	0	0	0
is_oldPO_F	is_oldPO_F	is_oldPO_F	is_oldPO_F	is_oldPO_F	is_oldPO_F	is_oldPO_F	is_oldPO_F	is_oldPO_F	is_oldPO_F	is_oldPO_F	is_oldPO_F	is_oldPO_F	is_oldPO_F	is_oldPO_F	is_oldPO_F	is_oldPO_F	is_oldPO_F	is_oldPO_F	is_oldPO_F	is_oldPO_F	is_oldPO_F	is_oldPO_F	0	1	0	0	0	1	0	0	0	0	0	0	0	0	0	0	0	0	0	0	0	0	0	1	0	1	1
is_oldPO_M	is_oldPO_M	is_oldPO_M	is_oldPO_M	is_oldPO_M	is_oldPO_M	is_oldPO_M	is_oldPO_M	is_oldPO_M	is_oldPO_M	is_oldPO_M	is_oldPO_M	is_oldPO_M	is_oldPO_M	is_oldPO_M	is_oldPO_M	is_oldPO_M	is_oldPO_M	is_oldPO_M	is_oldPO_M	is_oldPO_M	is_oldPO_M	is_oldPO_M	0	0	0	1	0	0	0	0	0	0	0	0	0	0	0	0	0	0	1	1	1	1	0	0	1	0	0
is_youngLP_F	is_youngLP_F	is_youngLP_F	is_youngLP_F	is_youngLP_F	is_youngLP_F	is_youngLP_F	is_youngLP_F	is_youngLP_F	is_youngLP_F	is_youngLP_F	is_youngLP_F	is_youngLP_F	is_youngLP_F	is_youngLP_F	is_youngLP_F	is_youngLP_F	is_youngLP_F	is_youngLP_F	is_youngLP_F	is_youngLP_F	is_youngLP_F	is_youngLP_F	0	0	0	0	0	0	1	0	0	0	0	0	0	0	0	0	0	1	0	0	0	0	0	0	0	0	0
is_youngLP_M	is_youngLP_M	is_youngLP_M	is_youngLP_M	is_youngLP_M	is_youngLP_M	is_youngLP_M	is_youngLP_M	is_youngLP_M	is_youngLP_M	is_youngLP_M	is_youngLP_M	is_youngLP_M	is_youngLP_M	is_youngLP_M	is_youngLP_M	is_youngLP_M	is_youngLP_M	is_youngLP_M	is_youngLP_M	is_youngLP_M	is_youngLP_M	is_youngLP_M	1	0	0	0	0	0	0	1	1	1	0	0	0	0	1	0	0	0	0	0	0	0	0	0	0	0	0
is_youngPO_F	is_youngPO_F	is_youngPO_F	is_youngPO_F	is_youngPO_F	is_youngPO_F	is_youngPO_F	is_youngPO_F	is_youngPO_F	is_youngPO_F	is_youngPO_F	is_youngPO_F	is_youngPO_F	is_youngPO_F	is_youngPO_F	is_youngPO_F	is_youngPO_F	is_youngPO_F	is_youngPO_F	is_youngPO_F	is_youngPO_F	is_youngPO_F	is_youngPO_F	0	0	0	0	1	0	0	0	0	0	0	1	0	0	0	0	0	0	0	0	0	0	0	0	0	0	0
is_youngPO_M	is_youngPO_M	is_youngPO_M	is_youngPO_M	is_youngPO_M	is_youngPO_M	is_youngPO_M	is_youngPO_M	is_youngPO_M	is_youngPO_M	is_youngPO_M	is_youngPO_M	is_youngPO_M	is_youngPO_M	is_youngPO_M	is_youngPO_M	is_youngPO_M	is_youngPO_M	is_youngPO_M	is_youngPO_M	is_youngPO_M	is_youngPO_M	is_youngPO_M	0	0	1	0	0	0	0	0	0	0	1	0	1	1	0	1	1	0	0	0	0	0	1	0	0	0	0
is_LP	is_LP	is_LP	is_LP	is_LP	is_LP	is_LP	is_LP	is_LP	is_LP	is_LP	is_LP	is_LP	is_LP	is_LP	is_LP	is_LP	is_LP	is_LP	is_LP	is_LP	is_LP	is_LP	1	0	0	0	0	0	1	1	1	1	0	0	0	0	1	0	0	1	0	0	0	0	0	0	0	0	0
is_PO	is_PO	is_PO	is_PO	is_PO	is_PO	is_PO	is_PO	is_PO	is_PO	is_PO	is_PO	is_PO	is_PO	is_PO	is_PO	is_PO	is_PO	is_PO	is_PO	is_PO	is_PO	is_PO	0	1	1	1	1	1	0	0	0	0	1	1	1	1	0	1	1	0	1	1	1	1	1	1	1	1	1
is_Female	is_Female	is_Female	is_Female	is_Female	is_Female	is_Female	is_Female	is_Female	is_Female	is_Female	is_Female	is_Female	is_Female	is_Female	is_Female	is_Female	is_Female	is_Female	is_Female	is_Female	is_Female	is_Female	0	1	0	0	1	1	1	0	0	0	0	1	0	0	0	0	0	1	0	0	0	0	0	1	0	1	1
is_Male	is_Male	is_Male	is_Male	is_Male	is_Male	is_Male	is_Male	is_Male	is_Male	is_Male	is_Male	is_Male	is_Male	is_Male	is_Male	is_Male	is_Male	is_Male	is_Male	is_Male	is_Male	is_Male	1	0	1	1	0	0	0	1	1	1	1	0	1	1	1	1	1	0	1	1	1	1	1	0	1	0	0
is_oldPO	is_oldPO	is_oldPO	is_oldPO	is_oldPO	is_oldPO	is_oldPO	is_oldPO	is_oldPO	is_oldPO	is_oldPO	is_oldPO	is_oldPO	is_oldPO	is_oldPO	is_oldPO	is_oldPO	is_oldPO	is_oldPO	is_oldPO	is_oldPO	is_oldPO	is_oldPO	0	1	0	1	0	1	0	0	0	0	0	0	0	0	0	0	0	0	1	1	1	1	0	1	1	1	1
is_youngLP	is_youngLP	is_youngLP	is_youngLP	is_youngLP	is_youngLP	is_youngLP	is_youngLP	is_youngLP	is_youngLP	is_youngLP	is_youngLP	is_youngLP	is_youngLP	is_youngLP	is_youngLP	is_youngLP	is_youngLP	is_youngLP	is_youngLP	is_youngLP	is_youngLP	is_youngLP	1	0	0	0	0	0	1	1	1	1	0	0	0	0	1	0	0	1	0	0	0	0	0	0	0	0	0
is_youngPO	is_youngPO	is_youngPO	is_youngPO	is_youngPO	is_youngPO	is_youngPO	is_youngPO	is_youngPO	is_youngPO	is_youngPO	is_youngPO	is_youngPO	is_youngPO	is_youngPO	is_youngPO	is_youngPO	is_youngPO	is_youngPO	is_youngPO	is_youngPO	is_youngPO	is_youngPO	0	0	1	0	1	0	0	0	0	0	1	1	1	1	0	1	1	0	0	0	0	0	1	0	0	0	0
Protein.Group	First.Protein.Description	PeptideNN	PeptideNames	pep_presInPCTofSamples	Protein.Names	Genes	acc_first	gen_first	fQC_feature_median	fQC_feature_mad	fQC_feature_mean	fQC_feature_sd	Test	logFC_Classold - Classyoung	CI.L_Classold - Classyoung	CI.R_Classold - Classyoung	P.Value_Classold - Classyoung	adj.P.Val_Classold - Classyoung	alpha_Classold - Classyoung	lfcCat_Classold - Classyoung	lfcNon0_Classold - Classyoung	featureNames	s03	s25	s16	s24	s14	s19	s01	s02	s04	s05	s06	s07	s08	s09	s10	s11	s12	s15	s17	s22	s23	s26	s13	s18	s20	s21	s27
O76031	ATP-dependent Clp protease ATP-binding subunit clpX-like, mitochondrial	14	AAAAADLANR2+AQQGIVFLDEVDK2+DLIEFGMIPEFVGR2+DVGGEGVQQGLLK2+ESSEEEYDSGVEEEGWPR2+GGEVLDSSHDDIK2+GGEVLDSSHDDIKLEK3+IYNNIPANLR2+LAFQQKPPPPPK3+LLEGTIVNVPEK2+LLQDANYNVEK2+SNILLLGPTGSGK2+TLLAQTLAK2+YVVGQSFAK2	100	CLPX_HUMAN	CLPX	O76031	CLPX	11.6256	0.207327	11.7011	0.227886	LIMMA	0.28099	0.111825	0.450154	0.0020254	0.0259053	TRUE	c)0<=lfc<T	TRUE	O76031	12.2093	12.0845	11.5255	11.9907	11.5115	11.7493	11.7317	11.5305	11.3637	11.6099	11.7261	11.3819	11.4605	11.4259	11.6246	11.6256	11.5136	11.5904	11.8169	11.7654	11.999	11.9008	11.5546	11.8104	11.5216	12.0102	11.8946
Q8WUQ7	Cactin	2	AAAAALSQQQSLQER2+DMTTITEDEISK2	98.1482	CATIN_HUMAN	CACTIN	Q8WUQ7	CACTIN	9.94852	0.349467	9.84684	0.535963	LIMMA	-0.156601	-0.582424	0.269222	0.457598	0.651553	FALSE	b)-T<lfc<0	FALSE	Q8WUQ7	9.54593	9.16313	9.74919	9.88643	9.7903	9.71281	10.1086	9.749	10.1234	9.78467	10.0889	8.67544	10.88	9.5372	9.50182	10.1919	10.4484	10.2265	9.99721	10.2652	10.191	8.18099	10.1689	9.71381	10.1957	9.94852	10.0396
A6NIH7	Protein unc-119 homolog B	3	AAAAASAAGPGGLVAGK2+AAAAASAAGPGGLVAGKEEK3+SDSFYFVDNK2	100	U119B_HUMAN	UNC119B	A6NIH7	UNC119B	11.4026	0.559169	11.3364	0.428656	LIMMA	-0.19193	-0.529182	0.145322	0.253596	0.455236	FALSE	b)-T<lfc<0	FALSE	A6NIH7	11.6067	10.3827	11.2291	10.9195	11.0254	11.8516	11.4654	11.8019	11.4026	10.6565	11.9294	11.6959	11.0985	11.5822	11.5669	11.6212	11.3277	10.9433	10.9733	11.1153	10.8514	10.9591	11.6807	11.5122	11.9928	11.9447	10.9468
Q9P258	Protein RCC2	25	AAAAAWEEPSSGNGTAR2+AGGAAVVITEPEHTK2+AGGAAVVITEPEHTK3+AGGAAVVITEPEHTKER3+AVQDLC(UniMod:4)GWR2+DGQILPVPNVVVR2+DVAC(UniMod:4)GANHTLVLDSQK2+DVAC(UniMod:4)GANHTLVLDSQK3+DVAC(UniMod:4)GANHTLVLDSQKR3+GNLYSFGC(UniMod:4)PEYGQLGHNSDGK3+IEYDC(UniMod:4)ELVPR2+KLPEYNPR2+LFDFPGR2+LGHAEQKDEMVPR3+LIEGLSHEVIVSAAC(UniMod:4)GR3+LPEYNPR2+MGQLGLGNQTDAVPSPAQIMYNGQPITK3+NLGQNLWGPHR2+NLGQNLWGPHR3+TKDGQILPVPNVVVR2+TKDGQI…	100	RCC2_HUMAN	RCC2	Q9P258	RCC2	12.3363	0.542158	12.363	0.44078	LIMMA	0.0350673	-0.317732	0.387867	0.840156	0.922173	FALSE	c)0<=lfc<T	FALSE	Q9P258	12.0441	11.7268	11.8333	12.4568	12.5587	13.2598	12.6961	12.3615	12.7305	11.9585	11.9706	12.0494	12.7349	11.8564	11.9515	12.2281	13.1532	12.4373	12.6089	11.9876	12.3116	11.8092	13.0149	12.3363	12.0253	12.7636	12.9354
A1X283	SH3 and PX domain-containing protein 2B	22	AAAASVPNADGLK2+AKPFLSNSLGGQDDTR2+AKPFLSNSLGGQDDTR3+DQDEMNLER2+EGWAPATFIDK2+EKELLSSQR2+FEGRPVPDGDAK2+FEGRPVPDGDAK3+GAVVEVIQK2+GPTPKPPGVILPMMPAK3+GSLGPWGTGK2+NLEGWWK2+SEGELLER2+SFLPGEGPGR2+SLLDGEGPQAVGGQDVAFSR2+SVPVPLQEAPQQR2+SVPVPLQEAPQQRPVVPPR3+TDLPEEKPDATPQNPFLK3+TEPPQGEDQVDIC(UniMod:4)NLR2+TSSSSRPLPEVR3+VTWSSGSTEAIYR2+YTVIYPYTAR2	100	SPD2B_HUMAN	SH3PXD2B	A1X283	SH3PXD2B	11.9779	0.398067	11.9974	0.316925	LIMMA	-0.27787	-0.51767	-0.0380697	0.0247069	0.112743	FALSE	b)-T<lfc<0	TRUE	A1X283	11.6072	12.0613	12.2464	11.9364	12.2005	11.6156	11.9779	11.6556	12.0872	12.0919	11.8056	12.1859	12.6885	12.1517	12.4271	12.4744	11.9369	12.303	11.7066	12.2658	11.9246	11.8009	11.9299	11.6322	12.279	11.5346	11.4031
O60346	PH domain leucine-rich repeat-containing protein phosphatase 1	2	AAAAVAPGGLQSTPGR2+EEAPGEAPPGPLPGR2	96.2963	PHLP1_HUMAN	PHLPP1	O60346	PHLPP1	8.89469	0.51057	8.90674	0.545069	LIMMA	-0.408244	-0.824133	0.00764474	0.0540715	0.179553	FALSE	b)-T<lfc<0	FALSE	O60346	8.89469	9.83359	9.50868	8.74826	9.03274	8.7769	9.31635	8.50936	8.75824	8.88228	9.02638	9.36796	9.80134	8.82488	9.14717	9.23907	9.27695	8.36002	8.80611	8.80865	7.74706	8.34266	9.2228	7.71181	9.55936	8.97591	8.00264
O75602	Sperm-associated antigen 6	3	AAAAWALGQIGR2+TLLLDVVPTIQQTAALALGR2+VLPHDSK2	85.1852	SPAG6_HUMAN	SPAG6	O75602	SPAG6	11.3144	1.02802	11.4	1.10927	LIMMA	0.38694	-0.461435	1.23531	0.358206	0.562021	FALSE	c)0<=lfc<T	FALSE	O75602	12.8824	11.679	11.024	11.5008	10.621	12.3993	9.82461	11.9274	10.9415	9.32407	11.6645	13.6842	10.4945	12.594	11.0587	10.8517	11.3144	10.5266	11.6665	10.5949	10.7825	11.3825	11.1439	12.833	12.4467	13.2718	9.36507
O95159	Zinc finger protein-like 1	3	AAADSDPNLDPLMNPHIR3+LATVNWAR2+LC(UniMod:4)NIPLASR2	92.5926	ZFPL1_HUMAN	ZFPL1	O95159	ZFPL1	11.7746	0.431687	11.6861	0.568918	LIMMA	-0.170596	-0.615323	0.274131	0.438661	0.634488	FALSE	b)-T<lfc<0	FALSE	O95159	12.987	12.0657	10.9164	10.4012	12.1124	11.5345	12.3878	12.2124	12.0818	11.868	11.8151	11.5165	11.7746	11.7367	10.3407	10.8135	11.7983	11.6988	11.8878	11.6836	11.4096	11.424	12.0297	11.6596	11.4558	11.8393	12.074
Q6P2E9	Enhancer of mRNA-decapping protein 4	19	AAADTLQGPMQAAYR2+ALQDVQIR2+DHMGSVMAQVR2+DSQDASAEQSDHDDEVASLASASGGFGTK3+EAFQSVVLPAFEK2+EPVLAQLR2+EQQAAVTSSIMQAMR2+FLITGADQNR2+FSPDIFSSVSVPPSLK2+GGQLQEQLTQQLSQALSSAVAGR3+GLLPGLLPAPADK2+GLVSTLQSATEQMAATVAGSVR2+GLVSTLQSATEQMAATVAGSVR3+LDRPAGGPSAESPR3+QDPDVPFWR2+SC(UniMod:4)QAMFQQINDSFR2+SLEPMAGQLSNSVATK2+SSHSTWPVDVSQIK3+VISVSTSER2	88.8889	EDC4_HUMAN	EDC4	Q6P2E9	EDC4	11.1299	0.129241	11.1203	0.139597	LIMMA	0.060929	-0.0847845	0.206642	0.399033	0.600313	FALSE	c)0<=lfc<T	FALSE	Q6P2E9	10.9337	10.8353	11.0446	11.2753	11.2095	11.2756	11.0106	11.1023	11.1498	10.9725	11.098	10.9143	11.2389	11.0428	10.9972	11.1933	11.3715	11.1302	11.1299	11.0548	11.166	11.2147	11.1183	11.1585	10.9583	11.4243	11.2277
Q9NQP4	Prefoldin subunit 4	1	AAAEDVNVTFEDQQK2	100	PFD4_HUMAN	PFDN4	Q9NQP4	PFDN4	11.3241	0.858594	11.2667	0.817664	LIMMA	0.36783	-0.2548	0.990459	0.236387	0.437001	FALSE	c)0<=lfc<T	FALSE	Q9NQP4	10.3283	12.9945	12.2769	11.8283	11.7824	11.5628	9.94354	10.2642	10.3785	11.6931	10.347	10.9197	12.1908	11.9507	11.6836	11.3241	11.594	10.2508	9.95939	11.2482	10.9816	12.0812	10.9417	10.777	11.8392	10.745	12.3141
O15357	Phosphatidylinositol 3,4,5-trisphosphate 5-phosphatase 2	16	AAAEELLAR2+ALQDMSSTAPPAPQPSTR2+DFIFVSAR2+DFLSGIQK2+DSQEDWTTFTHDR2+ISHVSTSSVK2+LDVTLGDLTK2+LGVVFEK2+NVTSWFTSK2+QLNAFDISLR2+SFENDAQSSDNINFLK2+TIPVQAFEVK2+TLSEVDYAPAGPAR2+VAVLVKPEHENR3+VFDQQSSPMVTR2+VLSGLEILSK2	90.7407	SHIP2_HUMAN	INPPL1	O15357	INPPL1	11.0559	0.531181	10.9659	0.435011	LIMMA	-0.316407	-0.645233	0.0124195	0.0586791	0.189515	FALSE	b)-T<lfc<0	FALSE	O15357	11.0559	11.5016	11.1963	10.695	11.0871	10.1738	10.529	10.4613	11.2301	11.3123	10.8096	11.3231	11.4142	11.4286	12.06	11.1951	10.5826	11.2344	10.6097	11.2998	10.5623	11.028	10.5966	10.5846	11.0656	10.3061	10.7354
O15042	U2 snRNP-associated SURP motif-containing protein	17	AAAEIYEEFLAAFEGSDGNK3+DKLEEILR2+EGPMFEAMIMNR2+EINNPMFR2+FEPPQSDSDGQR2+FQDELESGK2+IYKPSSR2+LYSILQGDSPTK2+MIMSFEMK2+NLLALIHR2+SLDDDLDGVPLDATEDSK2+SLDDDLDGVPLDATEDSKK2+SLDDDLDGVPLDATEDSKK3+SSDVHSSGSSDAHMDASGPSDSDMPSR4+TIQGHLQSENFK3+TLSQAIVK2+YSEMSEEKR2	92.5926	SR140_HUMAN	U2SURP	O15042	U2SURP	10.8216	0.28633	10.8137	0.25311	LIMMA	0.0617228	-0.158051	0.281497	0.569742	0.745566	FALSE	c)0<=lfc<T	FALSE	O15042	10.4209	10.5492	11.0031	11.0167	11.2738	11.0146	10.5111	10.7	11.0113	10.6988	10.5035	10.4687	10.8342	10.4147	10.6285	11.2006	10.9689	11.0387	10.724	10.8216	10.8211	10.7908	10.9405	10.872	10.5011	11.0617	11.1806
Q01780	Exosome component 10	9	AAAEQAISVR2+ASGGLPQFGDEYDFYR2+EFTPYDYSQSDFK2+FALGSVVAVTK2+IDNSNTPFLPK2+LAQVQVQK2+NQQPVLPAGLQVPK2+TVVSSWNR2+VGILLDEASGVNK2	88.8889	EXOSX_HUMAN	EXOSC10	Q01780	EXOSC10	10.4371	0.188439	10.4149	0.288429	LIMMA	0.0814239	-0.164092	0.32694	0.502553	0.688619	FALSE	c)0<=lfc<T	FALSE	Q01780	9.95154	10.7681	9.86793	10.0415	10.3845	10.5202	10.5814	10.491	10.9251	10.3539	10.5535	9.77426	10.1977	10.2998	10.5642	10.4855	10.4337	10.7635	11.0027	10.4427	10.4071	10.3593	10.4811	10.2077	10.4371	10.5884	10.3204
P07954	Fumarate hydratase, mitochondrial	19	AAAEVNQDYGLDPK2+AIEMLGGELGSK2+EFAQIIK2+ETAIELGYLTAEQFDEWVKPK3+IEYDTFGELK2+IEYDTFGELKVPNDK2+IEYDTFGELKVPNDK3+IPVHPNDHVNK2+IPVHPNDHVNK3+IYELAAGGTAVGTGLNTR2+LHDALDAK2+NVLHSAR2+RAAAEVNQDYGLDPK2+RAAAEVNQDYGLDPK3+SGLGELILPENEPGSSIMPGK2+SKEFAQIIK2+VPNDKYYGAQTVR2+VPNDKYYGAQTVR3+YYGAQTVR2	100	FUMH_HUMAN	FH	P07954	FH	13.4726	0.544173	13.5225	0.467223	LIMMA	0.58564	0.289778	0.881502	0.000361415	0.0108127	TRUE	d)lfc >= T	TRUE	P07954	13.8256	14.0293	12.8747	14.3518	13.1055	13.4913	13.4112	13.3148	13.0494	13.2559	14.0443	13.6276	13.0049	12.9929	12.9501	13.1138	13.4726	13.0233	13.6427	13.3558	14.0478	14.1426	13.4766	13.7945	13.1412	14.4099	14.1586
O94826	Mitochondrial import receptor subunit TOM70	15	AAAFEQLQK2+AIDMFNK2+C(UniMod:4)IDLEPDNATTYVHK3+GFEEVIK2+GLLQLQWK2+ILLDQVEEAVADFDEC(UniMod:4)IR2+ILLDQVEEAVADFDEC(UniMod:4)IR3+LRPESALAQAQK3+NVDLSTFYQNR2+QAYTGNNSSQIQAAMK2+QYMEEENYDK2+SYFSSFTDDIISQPMLK2+WKEVAQDC(UniMod:4)TK2+YGLKPPTL2+YMAEALLLR2	96.2963	TOM70_HUMAN	TOMM70	O94826	TOMM70	12.237	0.416875	12.2992	0.3584	LIMMA	0.28338	0.0122296	0.55453	0.0411368	0.152945	FALSE	c)0<=lfc<T	TRUE	O94826	12.6889	12.7512	11.8801	12.6746	12.0264	12.1631	12.592	12.567	12.0136	12.237	13.0423	11.4904	11.9836	12.0796	11.949	12.0902	12.0536	11.8629	12.3512	12.1029	12.7457	12.6215	12.3837	12.3916	12.1567	12.6621	12.5182
Q8N4T8	Carbonyl reductase family member 4	9	AAAGDLGGDHLAFSC(UniMod:4)DVAK3+AVAQLMAR2+DLKEEHLK2+GGLVGFSR2+GNSGQSVYSASK2+KNIPLGR2+TMIQQQGGSIVNVGSIVGLK2+VC(UniMod:4)AVFGGSR2+VNFLVNAAGINR2	92.5926	CBR4_HUMAN	CBR4	Q8N4T8	CBR4	11.1014	0.694653	11.1525	0.593221	LIMMA	0.686609	0.300309	1.07291	0.00108806	0.019053	TRUE	d)lfc >= T	TRUE	Q8N4T8	10.578	11.4368	10.2643	11.7796	10.882	11.57	11.2594	10.733	10.8045	10.8975	11.5736	11.6331	10.7142	11.1014	10.0111	10.536	11.2399	10.635	11.2784	10.3788	11.8126	11.8147	11.1014	11.7256	10.878	12.4805	11.9983
P35221	Catenin alpha-1	22	AAAGEFADDPC(UniMod:4)SSVK2+AAAGEFADDPC(UniMod:4)SSVKR2+AAAGEFADDPC(UniMod:4)SSVKR3+AEVQNLGGELVVSGVDSAMSLIQAAK3+AIMAQLPQEQK2+C(UniMod:4)VIALQEK2+C(UniMod:4)VIALQEKDVDGLDR3+ERSDALNSAIDK3+IAEQVASFQEEK2+LIEVANLAC(UniMod:4)SISNNEEGVK2+LIEVANLAC(UniMod:4)SISNNEEGVK3+LLSNTVMPR2+NAGNEQDLGIQYK2+NTSDVISAAK2+NVPILYTASQAC(UniMod:4)LQHPDVAAYK3+QIIVDPLSFSEER2+SDALNSAIDK2+SKLDAEVSK2+SQGMASLNLPAVSWK2+TIADHC(UniM…	100	CTNA1_HUMAN	CTNNA1	P35221	CTNNA1	13.3187	0.332116	13.3283	0.276253	LIMMA	0.0320469	-0.200445	0.264539	0.779779	0.887535	FALSE	c)0<=lfc<T	FALSE	P35221	13.4203	13.0947	13.1755	13.5329	13.1286	13.4202	13.5544	13.694	13.2457	13.0892	13.5732	12.5995	13.3184	13.054	13.0528	13.4095	13.7949	13.3187	13.3693	13.2906	13.3396	13.0911	13.6145	13.2072	13.0049	13.7107	13.7586
Q96C19	EF-hand domain-containing protein D2	7	AAAGELQEDSGLC(UniMod:4)VLAR2+ADLNQGIGEPQSPSR2+EVDEDFDSK2+FEEEIKAEQEER3+LSEIDVSSEGVK2+RADLNQGIGEPQSPSR3+VQAINVSSR2	100	EFHD2_HUMAN	EFHD2	Q96C19	EFHD2	14.2536	0.424739	14.2622	0.376053	LIMMA	-0.0659457	-0.370043	0.238151	0.660347	0.812708	FALSE	b)-T<lfc<0	FALSE	Q96C19	14.1389	13.3186	14.661	14.7172	14.1686	14.2981	14.8112	14.605	13.8921	13.9591	14.4639	13.5833	14.6193	13.8122	13.8781	14.4836	14.8827	14.225	14.1206	14.1783	14.4879	13.9672	14.4407	14.1741	14.2536	14.3238	14.6146
Q9GZT9	Egl nine homolog 1	9	AAAGGQGSAVAAEAEPGKEEPPAR3+AKPPADPAAAASPC(UniMod:4)R2+AKPPADPAAAASPC(UniMod:4)R3+AQFADIEPK2+ETGQQIGDEVR2+FTDGQLVSQK2+NPHEVQPAYATR2+NPHEVQPAYATR3+VELNKPSDSVGK2	96.2963	EGLN1_HUMAN	EGLN1	Q9GZT9	EGLN1	10.095	0.343082	10.0643	0.319195	LIMMA	-0.320354	-0.561912	-0.0787956	0.0111716	0.0713148	FALSE	b)-T<lfc<0	TRUE	Q9GZT9	9.73135	9.86359	10.6563	9.64103	10.435	9.62346	10.1319	10.6201	10.2305	10.1652	9.39003	10.095	10.1917	10.4468	10.4118	10.214	9.93749	10.262	9.98625	10.3271	10.0164	10.0054	10.1981	9.85702	9.94583	9.59853	9.75463
Q96T51	RUN and FYVE domain-containing protein 1	17	AAAGLGGGDSGDGTAR2+AQNAESSLQQK2+DVQDLDGGKEHER3+ELQDEKAELQK2+IC(UniMod:4)SLQEEQQQLR2+ITDVLDQK2+LKMEDIK2+LQEELSAATDR2+MELQQVEGLK2+MELQQVEGLKK2+MELQQVEGLKK3+NEAITSFEGK2+QDTLVALR2+SFFGPLELVEK2+SQLPGPGDLR2+TNQVMSSMK2+VELETYK2	96.2963	RUFY1_HUMAN	RUFY1	Q96T51	RUFY1	10.7024	0.272165	10.7316	0.248078	LIMMA	0.186663	-0.0191231	0.39245	0.0737121	0.214289	FALSE	c)0<=lfc<T	FALSE	Q96T51	10.6541	10.4912	10.8704	11.1909	10.7409	10.8087	11.041	10.7885	10.4861	10.439	10.6039	10.4665	10.5188	10.4225	10.5724	10.776	10.6695	10.7845	10.2372	10.7024	11.1037	10.6074	10.6545	10.9685	10.9206	11.1267	11.1067
Q5VSL9	Striatin-interacting protein 1	8	AAAGLLPGGK2+AASPPASASDLIEQQQK2+DEVMPPPLQHPQTDR2+DEVMPPPLQHPQTDR3+DIEMFLESSR2+KPAISLADSTDLR3+LLDGLEVTAR2+WTELDTNQHR2	96.2963	STRP1_HUMAN	STRIP1	Q5VSL9	STRIP1	10.9482	0.268931	10.8895	0.270844	LIMMA	-0.00152747	-0.234435	0.23138	0.989378	0.993897	FALSE	b)-T<lfc<0	FALSE	Q5VSL9	10.8714	10.4723	11.0346	10.2762	11.0959	10.8383	10.9482	10.7436	10.6931	10.8197	10.5975	10.9569	11.3088	11.0208	11.3355	11.1518	10.4934	10.576	11.0109	11.0618	10.872	11.2861	10.5947	11.0463	10.9682	10.7668	11.1755
O14497	AT-rich interactive domain-containing protein 1A	15	AAAGQESEGPAVGPPQPLGK2+AAGPGLGNVAMGPR2+AMGMTNLPAVGR2+DIGTPEAWR2+EIGGLTQVNK2+GEDPPPDIFAAADSK2+GYQGYPGGDYSGGPQDGGAGK2+ITATMDDMLSTR2+LVLETLSK2+LYELGGEPER2+NDMTYNYANR2+NDPFVVDC(UniMod:4)SDK2+NPQMPQYSSPQPGSALSPR2+SLSFVPGNDFEMSK2+VDENHSEFTLYESR3	88.8889	ARI1A_HUMAN	ARID1A	O14497	ARID1A	9.77426	0.169975	9.81135	0.20464	LIMMA	-0.082872	-0.278096	0.112352	0.391998	0.593027	FALSE	b)-T<lfc<0	FALSE	O14497	10.0076	9.8698	9.49667	9.63116	9.83201	10.0141	9.76575	10.1171	10.16	9.88334	9.94407	9.40591	9.77214	9.57989	9.74354	9.89618	9.88891	10.2544	9.76192	9.73285	9.67849	9.4335	9.77426	9.74184	9.94143	9.72945	9.85005
Q9BQS8	FYVE and coiled-coil domain-containing protein 1	20	AAAGSLPGLQAQLAQAEQR2+AAVSQQGEQLQTER2+ALQEELSQAK2+DLQDAVTELSK2+EFQEAGEPITDDSTSLHK2+EFQEAGEPITDDSTSLHK3+EFSWMVR2+EMAPLQEELSGK2+GQEADQLWR2+GQQGVGPPTDNEAR2+LAGPPGPELPVAGEK2+LQALQADYQALQQR2+LQAQVVDLQAK2+MLADLDDLNR2+QQSAQLEQLVK2+SDALEFQQK2+SPFLQPK2+VLIPTTR2+VQEGSQEEELR2+VTSDWYYAR2	94.4444	FYCO1_HUMAN	FYCO1	Q9BQS8	FYCO1	10.4821	0.444362	10.4573	0.336021	LIMMA	0.411545	0.180123	0.642966	0.00108257	0.019053	TRUE	c)0<=lfc<T	TRUE	Q9BQS8	10.7695	10.3635	9.75354	10.8348	10.3774	10.6375	10.8103	10.4821	10.2868	10.0865	10.4843	10.1221	9.8847	10.0555	10.1824	10.6528	10.2854	10.1572	10.8511	10.3037	10.8029	10.5834	10.2441	10.803	10.6055	10.8902	11.0377
O15269	Serine palmitoyltransferase 1	12	AAALASLKK2+AAC(UniMod:4)FAIQK2+ALQGISGLK2+DHPALNYNIVSGPPSHK2+DHPALNYNIVSGPPSHK3+EQEIEDQKNPR2+HNDMADLER2+SFVIDHQR2+SIALTQAR2+VVVTVEQTEEELER2+YGVGTC(UniMod:4)GPR2+YLEKEEK2	98.1482	SPTC1_HUMAN	SPTLC1	O15269	SPTLC1	11.1747	0.255279	11.1132	0.268229	LIMMA	-0.26162	-0.468513	-0.0547271	0.0150474	0.0841228	FALSE	b)-T<lfc<0	TRUE	O15269	11.3469	10.8569	11.0262	11.0272	11.319	11.1747	10.6483	11.2651	11.4464	11.6732	10.5839	11.2618	11.3465	11.1984	11.2289	11.3713	11.4425	11.1853	10.9504	11.2252	10.8563	10.9191	11.1724	10.7435	10.6996	11.0884	10.9981
Q7Z392	Trafficking protein particle complex subunit 11	9	AAALC(UniMod:4)NAC(UniMod:4)ELSGK2+ANEVLENLTQGK2+AVWDAFC(UniMod:4)ANR2+FPNFTNQLLR2+KTPLPPGEDVIASER3+LTAGLKPGQDANLTQK3+TMAGFINYK2+VAVVLIQK2+VGILAIQLK2	92.5926	TPC11_HUMAN	TRAPPC11	Q7Z392	TRAPPC11	10.6202	0.309689	10.5785	0.267896	LIMMA	0.185707	-0.0353349	0.406748	0.0963057	0.252005	FALSE	c)0<=lfc<T	FALSE	Q7Z392	10.1941	10.348	10.3193	11.1309	10.455	10.9169	10.8291	10.2899	10.1178	10.3336	10.6202	10.9004	10.4918	10.7791	10.2418	10.7318	10.7267	10.2687	10.4579	10.2831	10.7702	10.6637	10.7461	10.7997	10.5991	10.8837	10.7208
Q6JQN1	Acyl-CoA dehydrogenase family member 10	11	AAALDIAMIK2+AEITAEGFLR2+ASETSTIPAMER2+EMPFTNPLTR2+ENMVLGPGR2+FADGPDEVHR2+GGLVISPESLSPPVR2+SLTGQASSTYAEQTGK2+TSVPVDSFFSLLTSER2+VAAEWEVQNR2+VAAILQGVYK2	88.8889	ACD10_HUMAN	ACAD10	Q6JQN1	ACAD10	10.0983	1.04268	10.1545	0.807884	LIMMA	0.808764	0.257868	1.35966	0.00551138	0.0476553	FALSE	d)lfc >= T	TRUE	Q6JQN1	10.9504	10.2491	8.90108	11.0774	9.29442	10.5537	9.63356	10.4576	9.55334	9.43532	11.2315	10.8015	9.17414	9.93092	8.85285	9.57311	10.0983	8.72863	10.0858	9.80618	10.8694	10.8716	10.5832	10.8366	9.85959	11.7043	11.0577
P31948	Stress-induced-phosphoprotein 1	35	AAALEFLNR2+ALDLDSSC(UniMod:4)K2+ALSVGNIDDALQC(UniMod:4)YSEAIK2+AMADPEVQQIMSDPAMR2+AMDVYQK2+C(UniMod:4)MMAQYNR2+DAIHFYNK2+DC(UniMod:4)EEC(UniMod:4)IQLEPTFIK2+DFDTALK2+DPQALSEHLK2+EGLQNMEAR2+EKELGNDAYK2+ELIEQLR2+ETKPEPMEEDLPENK2+ETKPEPMEEDLPENK3+FMNPFNMPNLYQK2+GDYPQAMK2+GNEC(UniMod:4)FQK2+HDSPEDVK2+HYTEAIKR2+IGNSYFK2+IGNSYFKEEK2+IGNSYFKEEK3+KAAALEAMK2+KAAALEFLNR2+KDFDTALK2+LAYINPDLALEEK2+LDPHNHVLYS…	100	STIP1_HUMAN	STIP1	P31948	STIP1	12.2673	0.277246	12.3101	0.292019	LIMMA	-0.0513384	-0.295082	0.192405	0.669491	0.81855	FALSE	b)-T<lfc<0	FALSE	P31948	12.7422	12.3711	12.0984	12.4746	12.1241	12.5179	12.6982	12.5887	12.4194	12.2673	13.1101	12.0601	12.0768	12.2527	12.1659	12.1529	12.2239	11.8606	12.4388	11.8322	11.9265	12.0344	12.4543	12.3264	12.3447	12.6409	12.1683
Q13423	NAD(P) transhydrogenase, mitochondrial	36	AAALEQFK2+AATITPFRK2+AISPDKDNFYFDVK3+APMVNPTLGVHEADLLK3+APVKPGIPYK2+AQYPIADLVK2+EANSIIITPGYGLC(UniMod:4)AAK2+EFIEAEMK2+EIFQNEK2+EIFQNEKR2+EMIESMK2+EVLASDLVVK2+FFTGQITAAGK2+FGIHPVAGR2+FSDDHYR2+GITHIGYTDLPSR3+KAPVLFNK2+KTTVLAMDQVPR3+LFAQQC(UniMod:4)K2+MATQASTLYSNNITK2+MLTEQGK2+MLTEQGKK2+NIPQGAPVK2+QGFNVVVESGAGEASK2+QLTVGVPK2+SAPLLLPGR2+SLANVILGGYGTTSTAGGK2+SLGAEPLEVDLK2+TC(UniMod:4)DALQAK2+TTVLAMDQ…	100	NNTM_HUMAN	NNT	Q13423	NNT	13.2561	0.518822	13.2768	0.513972	LIMMA	0.267262	-0.126873	0.661397	0.175808	0.360537	FALSE	c)0<=lfc<T	FALSE	Q13423	14.2838	14.0861	12.6662	13.5585	13.6321	12.8557	12.9275	13.0623	13.1804	13.2561	14.0656	13.3531	12.5008	13.2259	13.408	12.9655	12.4961	12.9725	13.1476	13.2649	13.7643	13.9503	12.691	13.3525	12.3972	13.6061	13.8039
Q12955	Ankyrin-3	22	AAALLLQNDNNADVESK2+AAAVDFTAR2+AKDDQTPLHISAR3+DSITSYLK2+ELNFSVDEINQIR2+IVTEETMTTTTVTEK2+LANPPPMVEGEGLASR2+LEVANLLLQK2+LSLHEEEGSSGSEQK2+MNDPVESSLR2+NATTDALTSVLTK2+NDITPLHVASK2+NQMDIATTLLEYGADANAVTR3+QSFASLALR2+SGLTPLHLAAQEDR3+SGQAEVVR2+SYFPESQNDVGK2+TLEQQENFEEVAR2+VALLLLDQGASPHAAAK3+VGLQAQPVPDEIVK2+VGLQAQPVPDEIVKK3+YLVQDGAQVEAK2	100	ANK3_HUMAN	ANK3	Q12955	ANK3	12.0313	0.284712	11.9497	0.302209	LIMMA	-0.216758	-0.454722	0.0212065	0.0725759	0.212647	FALSE	b)-T<lfc<0	FALSE	Q12955	12.4301	12.043	12.0665	11.5858	12.1461	11.8032	11.5161	11.6644	12.2213	12.3374	12.0859	12.0514	11.6924	12.1124	12.0542	12.0922	11.8201	12.3342	11.33	11.8392	11.8741	12.0313	11.9841	11.3099	11.7774	11.9722	12.4681
O95273	Cyclin-D1-binding protein 1	2	AAALLMLTK2+VGEAQETTEEFNR2	92.5926	CCDB1_HUMAN	CCNDBP1	O95273	CCNDBP1	10.2695	0.959655	10.2753	0.635244	LIMMA	-0.575016	-1.02561	-0.124423	0.0142334	0.0817815	FALSE	a)lfc<= -T	TRUE	O95273	10.6876	10.3487	9.79446	9.4055	10.4995	9.60766	10.194	10.9602	10.4111	11.0026	10.9167	9.88215	9.26994	11.1269	11.2394	10.2493	9.98285	10.9262	9.49248	10.2695	10.1077	10.8216	11.0094	9.27493	10.9182	9.40466	9.62876
P56945	Breast cancer anti-estrogen resistance protein 1	9	AAALQYPSPSAAQDMVER2+ALYDNVAESPDELSFR2+ATAPGPEGGGTLHPNPTDK2+ATAPGPEGGGTLHPNPTDK3+GGSGATLEDLDR2+GLLPSQYGQEVYDTPPMAVK2+ILVGMYDK2+RPGPGTLYDVPR3+SQLELQQLK2	100	BCAR1_HUMAN	BCAR1	P56945	BCAR1	10.6196	0.456172	10.7244	0.407756	LIMMA	-0.0952672	-0.424707	0.234172	0.558416	0.736468	FALSE	b)-T<lfc<0	FALSE	P56945	10.6151	11.5642	11.2837	10.0235	11.0479	10.4527	10.5823	10.195	10.6054	10.9154	10.1269	10.9798	10.9284	11.0465	11.2692	10.9125	10.5662	10.517	10.1331	10.3119	10.6642	11.3493	10.6196	10.6255	11.2339	10.4485	10.5402
Q14498	RNA-binding protein 39	8	AAAMANNLQK2+DLEEFFSTVGK2+GIFEPFGR2+IESIQLMMDSETGR2+IGLPHSIK2+NSAQGNVYVK2+TDASSASSFLDSDELER2+TGIDLGTTGR2	100	RBM39_HUMAN	RBM39	Q14498	RBM39	13.3886	0.302327	13.3146	0.305027	LIMMA	0.00588094	-0.247407	0.259169	0.962409	0.982552	FALSE	c)0<=lfc<T	FALSE	Q14498	13.1758	13.1192	13.4196	13.5675	13.5924	13.7793	13.2307	12.8486	13.5835	13.334	12.502	13.223	13.6635	13.1507	13.1135	13.4433	13.7224	13.5865	13.4046	12.8284	13.3886	13.0485	13.4056	13.1847	13.0157	13.6298	13.5327
Q9BYV7	Beta,beta-carotene 9',10'-oxygenase	1	AAAMTDNTNVNYVR2	85.1852	BCDO2_HUMAN	BCO2	Q9BYV7	BCO2	9.31273	1.13745	9.31746	1.1858	LIMMA	0.724071	-0.156794	1.60494	0.103355	0.262425	FALSE	d)lfc >= T	FALSE	Q9BYV7	11.127	9.02681	7.60387	9.57705	8.40118	9.22731	10.0799	9.67388	9.37346	8.71898	11.3662	9.3967	7.84986	8.55283	8.52276	8.3019	8.22418	7.16245	8.3473	9.31273	8.96842	10.9617	10.0043	12.1837	9.65123	10.4236	9.53212
Q15042	Rab3 GTPase-activating protein catalytic subunit	15	AAAMTPPEEELKR2+AAAMTPPEEELKR3+AGDQLVPDNLK2+DYIEEEVIDEK2+EFVVIAPAAHSDAVLSESK3+ESTDEILGR2+GIFTSGTWEEK2+LIGNSLGKPLEK3+LTEPASVPIHK3+MYVGEC(UniMod:4)QGPGVR2+SDEISFADFK2+TSASDVTNIYPGDAGK2+VEEVLNDWK2+VKEEESLENISSVK2+VLHFPNPEDK3	100	RB3GP_HUMAN	RAB3GAP1	Q15042	RAB3GAP1	11.6516	0.232739	11.6169	0.167096	LIMMA	-0.0262953	-0.187803	0.135212	0.741273	0.863905	FALSE	b)-T<lfc<0	FALSE	Q15042	11.4931	11.8085	11.7756	11.5595	11.4242	11.4302	11.8672	11.6795	11.2256	11.6824	11.8466	11.4696	11.6751	11.4769	11.7376	11.6516	11.6386	11.7453	11.7115	11.4273	11.8577	11.5289	11.6529	11.5674	11.4802	11.4139	11.8291
Q9NX63	MICOS complex subunit MIC19	7	AAANEQLTR2+LSENVIDR2+RVAEELALEQAK2+VAEELALEQAK2+VTTEQYQK2+YSGAYGASVSDEELK2+YSGAYGASVSDEELKR3	100	MIC19_HUMAN	CHCHD3	Q9NX63	CHCHD3	12.8869	0.580229	12.8172	0.407816	LIMMA	0.258424	-0.0544164	0.571265	0.101742	0.259698	FALSE	c)0<=lfc<T	FALSE	Q9NX63	13.2589	13.6136	12.9321	13.4117	12.6812	12.6297	12.1216	12.389	12.3093	13.0242	13.241	12.4956	12.8869	12.3933	13.0474	12.9203	12.3952	12.922	12.4034	13.1119	12.7932	13.4137	12.372	12.4792	12.44	13.0448	13.3322
Q9H477	Ribokinase	5	AAANVISR2+FFIGFGGK2+GANQC(UniMod:4)VQAAR2+LGAMTSMVC(UniMod:4)K2+QNDISTEFTYQTK2	100	RBSK_HUMAN	RBKS	Q9H477	RBKS	11.2515	0.908644	11.254	0.862368	LIMMA	0.642465	0.0171794	1.26775	0.0444192	0.16012	FALSE	d)lfc >= T	TRUE	Q9H477	12.0951	11.0884	9.98944	11.7466	10.4751	11.8091	10.6313	11.1536	9.97293	9.64473	12.5449	12.0591	10.9769	11.7666	10.4361	10.9214	11.5252	9.84623	10.8776	11.2515	10.6386	11.7691	11.8373	12.3335	12.2696	12.7974	11.4004
P26641	Elongation factor 1-gamma	18	AAAPAPEEEMDEC(UniMod:4)EQALAAEPK3+ALIAAQYSGAQVR2+DPFAHLPK2+FAETQPK2+FPEELTQTFMSC(UniMod:4)NLITGMFQR3+KFAETQPK2+KLDPGSEETQTLVR2+LDPGSEETQTLVR2+MAQFDAK2+QAFPNTNR2+QATENAKEEVR2+QATENAKEEVR3+QVLEPSFR2+STFVLDEFK2+STFVLDEFKR3+TFLVGER2+VPAFEGDDGFC(UniMod:4)VFESNAIAYYVSNEELR3+WFLTC(UniMod:4)INQPQFR2	100	EF1G_HUMAN	EEF1G	P26641	EEF1G	13.6225	0.122935	13.6496	0.21027	LIMMA	-0.114096	-0.296242	0.0680513	0.210011	0.403425	FALSE	b)-T<lfc<0	FALSE	P26641	13.4047	13.7033	14.1682	13.8767	14.0973	13.7878	13.7054	13.9045	13.5959	13.6123	13.6375	13.6746	13.8265	13.5502	13.4758	13.5235	13.5765	13.6624	13.6039	13.6225	13.6774	13.6146	13.7218	13.3573	13.2128	13.3466	13.5988
P20810	Calpastatin	26	AAAPAPVSEAVC(UniMod:4)R2+C(UniMod:4)GEDDETIPSEYR2+DDTIPPEYR2+DTMSDQALEALSASLGTR2+DTSQSDKDLDDALDK2+EADPEDGKPVMDK2+EADPEDGKPVMDK3+EGITGPPADSSK2+EQLPPMSEDFLLDALSEDFSGPQNASSLK3+GTVPDDAVEALADSLGK2+LAAAISEVVSQTPASTTQAGAPPR3+LEEVKDK2+LGEKEETIPPDYR2+LGEKEETIPPDYR3+LGERDDTIPPEYR3+LSDSLGQR2+LSVVHEK2+QAEPELDLR2+QPDPDENKPMEDK2+QPDPDENKPMEDK3+SESELIDELSEDFDR2+SIKEVDEAK2+SLTPAVPVESK2+TEKEESTEVLK2+TKPQDMISAGGES…	100	ICAL_HUMAN	CAST	P20810	CAST	13.7199	0.399362	13.6383	0.423444	LIMMA	-0.432243	-0.728278	-0.136208	0.00573901	0.0486715	FALSE	b)-T<lfc<0	TRUE	P20810	13.6562	14.0248	14.3947	13.5151	13.7199	13.2073	13.9704	13.9022	14.0065	13.3885	13.8403	13.836	13.9893	13.8258	13.774	13.6458	13.3142	13.7938	13.1774	13.5281	13.309	13.3062	13.9737	13.1315	14.4186	13.0363	12.5499
Q96D96	Voltage-gated hydrogen channel 1	1	AAAPDVAPAPGPAPR2	100	HVCN1_HUMAN	HVCN1	Q96D96	HVCN1	12.1464	0.863632	12.0066	0.751916	LIMMA	-0.462051	-1.02228	0.0981755	0.102257	0.260546	FALSE	b)-T<lfc<0	FALSE	Q96D96	11.6541	11.4545	13.1876	11.8051	11.7754	10.377	11.2014	10.5664	12.1182	12.7808	12.3367	12.4648	12.5433	12.3311	12.2633	12.7087	12.473	12.1464	11.4761	12.7416	11.5639	12.7398	12.5655	11.4529	13.2031	10.8813	11.3649
Q8IWX5	Sphingosine-1-phosphate phosphatase 2	2	AAAPEAYVQK2+SLQDSQLVAR2	87.037	SGPP2_HUMAN	SGPP2	Q8IWX5	SGPP2	10.7002	0.300212	10.6923	0.441705	LIMMA	0.164117	-0.186743	0.514976	0.346238	0.54983	FALSE	c)0<=lfc<T	FALSE	Q8IWX5	10.9172	10.6527	10.7002	10.4241	10.3744	10.7984	10.3726	10.6788	10.6941	9.99435	10.8299	10.7417	10.9027	9.33907	10.1693	11.3434	11.4246	10.6935	10.7306	11.387	10.4363	11.0283	10.8318	10.5897	10.5458	10.771	11.3215
Q6NSJ0	Myogenesis-regulating glycosidase	4	AAAPELSYR2+FDAGEVSYLPR2+VC(UniMod:4)VGSDVTSIHK2+YTEMALPFFSLAEVR2	94.4444	MYORG_HUMAN	MYORG	Q6NSJ0	MYORG	10.3346	0.301135	10.3787	0.270622	LIMMA	-0.189013	-0.412901	0.0348747	0.0947747	0.249755	FALSE	b)-T<lfc<0	FALSE	Q6NSJ0	10.4962	10.0077	10.5875	10.0523	10.3663	10.5371	10.7014	10.9134	10.4825	10.7156	10.7881	10.7773	10.2042	10.3296	10.2689	10.3878	10.1314	10.0374	10.2697	10.0895	10.7565	9.97336	10.1032	10.3346	10.3315	10.2021	10.3791
Q9NVA2	Septin-11	9	AAAQLLQSQAQQSGAQQTK2+AAAQLLQSQAQQSGAQQTK3+AAAQLLQSQAQQSGAQQTKK3+ELEEEVNNFQK2+FESDPATHNEPGVR2+FESDPATHNEPGVR3+KAAAQLLQSQAQQSGAQQTK3+SLFNYHDTR2+SYELQESNVR2	100	SEP11_HUMAN	SEPTIN11	Q9NVA2	SEPTIN11	11.8988	0.402492	11.8024	0.370254	LIMMA	-0.409235	-0.666135	-0.152334	0.00289666	0.0318768	TRUE	b)-T<lfc<0	TRUE	Q9NVA2	11.7932	11.6915	12.486	11.6273	11.9802	11.2041	11.5672	11.5955	11.8988	12.1694	11.4231	11.9836	12.1836	12.0461	12.3229	12.1438	11.9693	12.2344	11.1369	12.1505	11.3857	12.0069	11.7095	11.3651	11.9007	11.2194	11.471
O14981	TATA-binding protein-associated factor 172	10	AAAQQLGEVVK2+AVTLAVQPR2+FGDFVSDEVVAPVR2+IANVVINQSANDSK2+ILIFC(UniMod:4)QLK2+IPVPINAELR2+LAVQNSSLHDIQHAPK3+NDIDFFR2+NTIDINNFDGK2+NVPEWNPVPR2	88.8889	BTAF1_HUMAN	BTAF1	O14981	BTAF1	10.3272	0.273334	10.3181	0.246531	LIMMA	-0.127808	-0.341823	0.0862082	0.23146	0.431274	FALSE	b)-T<lfc<0	FALSE	O14981	10.1002	10.1839	10.5858	9.98981	10.5927	10.2248	10.1429	9.98624	10.3476	10.4459	9.78656	10.5232	10.9115	10.2029	10.3272	10.4123	10.5637	10.5464	10.5715	10.4464	10.3777	10.0431	10.4485	10.2688	10.26	10.2965	10.0041
O95801	Tetratricopeptide repeat protein 4	4	AAAQYYLGNFR2+AVISYTEGLK2+LSLDGQGR2+SALNDVTAAR2	85.1852	TTC4_HUMAN	TTC4	O95801	TTC4	10.5899	0.167413	10.6429	0.279873	LIMMA	-0.111849	-0.348236	0.124539	0.340786	0.544472	FALSE	b)-T<lfc<0	FALSE	O95801	10.7262	10.5722	10.5306	9.8493	10.5765	11.0465	11.1739	10.78	10.2986	10.5101	10.5634	10.7617	10.7735	10.9618	10.4926	10.7129	10.6223	10.4824	10.5899	10.489	10.4769	10.3111	11.0493	10.6799	10.6001	11.1423	10.5859
Q9H2M9	Rab3 GTPase-activating protein non-catalytic subunit	20	AAASGNENIQPPPLAYK2+ADFSPFGNSQGPSR2+AMDPQDLQNTEVPIATTAK2+EEILSGALR2+FGLPDSR2+FSAATYLMDK2+FSDDKDGVLPVK2+FSDDKDGVLPVK3+GILEVWSTQQGPR2+LDEKELLK2+LLYPGYK2+LPPTLC(UniMod:4)TWLK2+LQALLEK2+QDFSPEVLK2+TASNIGGFNAAIK2+VEPATPLAVR2+VGAFNVGK2+VIELLPEK2+VKDPTEEATPTPFGK2+VSSLQAEPLPR2	96.2963	RBGPR_HUMAN	RAB3GAP2	Q9H2M9	RAB3GAP2	11.8415	0.180308	11.8582	0.18026	LIMMA	-0.147807	-0.307287	0.011674	0.0679914	0.205	FALSE	b)-T<lfc<0	FALSE	Q9H2M9	12.1706	11.9556	11.9305	11.7058	12.0195	11.7823	12.1875	12.2209	11.8415	11.9631	11.9423	12.0162	11.5972	11.6955	11.9818	11.8039	11.8018	11.6857	11.6835	11.6117	11.8929	11.8933	11.8361	11.858	11.8035	11.4713	11.8184
P08559	Pyruvate dehydrogenase E1 component subunit alpha, somatic form, mitochondrial	14	AAASTDYYK2+AHGFTFTR2+EILAELTGR2+FAAAYC(UniMod:4)R2+GANQWIK2+GDFIPGLR2+GGSMHMYAK2+LEEGPPVTTVLTR2+LPC(UniMod:4)IFIC(UniMod:4)ENNR2+MVNSNLASVEELK2+SDPIMLLK2+SKSDPIMLLK2+VDGMDILC(UniMod:4)VR2+YGMGTSVER2	100	ODPA_HUMAN	PDHA1	P08559	PDHA1	13.7457	0.599733	13.776	0.515371	LIMMA	0.494155	0.132962	0.855347	0.00909374	0.0638465	FALSE	d)lfc >= T	TRUE	P08559	14.5588	14.1291	12.9307	14.6081	13.5804	13.7457	13.7823	13.8339	13.5832	13.6124	14.5651	13.8108	13.0451	13.6102	13.1358	13.3412	13.358	13.197	14.0243	13.675	14.4594	14.4806	13.2499	13.9804	13.0919	14.3991	14.1633
Q99733	Nucleosome assembly protein 1-like 4	8	AAATAEEPDPK2+LDNVPHTPSSYIETLPK3+LTDQVMQNPR2+NVDMLSELVQEYDEPILK2+QVPNESFFNFFNPLK2+SKVVVTEK2+VLAALQER2+YAALYQPLFDK2	100	NP1L4_HUMAN	NAP1L4	Q99733	NAP1L4	13.5175	0.210561	13.5592	0.212432	LIMMA	-0.119267	-0.302382	0.0638491	0.192935	0.382786	FALSE	b)-T<lfc<0	FALSE	Q99733	14.0352	13.6858	13.6267	13.3755	13.4225	13.4444	13.4818	13.7835	13.7697	13.6805	13.8948	13.3042	13.4591	13.6256	13.7198	13.4469	13.4361	13.4418	13.5175	13.5123	13.2896	13.1612	13.5959	13.5496	13.8783	13.7393	13.2199
Q8N1S5	Zinc transporter ZIP11	3	AAATGLPEGPAVPVPSR2+GAGFSTWR2+TASATFESAR2	92.5926	S39AB_HUMAN	SLC39A11	Q8N1S5	SLC39A11	12.2434	0.324923	12.1257	0.434765	LIMMA	-0.4752	-0.77178	-0.17862	0.0027593	0.0310882	TRUE	a)lfc<= -T	TRUE	Q8N1S5	12.5687	11.6043	12.1924	12.0563	12.2018	12.1198	12.7658	12.3196	12.2908	11.9289	12.499	12.3911	12.4975	12.0366	12.2434	12.5249	12.3165	12.0243	11.3377	10.7583	12.5755	12.2564	12.3078	11.6511	11.9248	11.6119	12.3891
Q9NVC6	Mediator of RNA polymerase II transcription subunit 17	5	AAATIDSLASR2+IMVQFPR2+SLAGAAQILLK2+SQVPHIVVK2+VLITSQGYEQIC(UniMod:4)K2	77.7778	MED17_HUMAN	MED17	Q9NVC6	MED17	9.43134	0.291027	9.42532	0.284794	LIMMA	0.0382543	-0.215925	0.292433	0.760178	0.876864	FALSE	c)0<=lfc<T	FALSE	Q9NVC6	9.55156	9.21534	9.07123	9.30936	9.62763	9.72123	9.18969	9.69265	9.94763	8.90778	9.5013	9.43134	9.51939	9.39253	9.48672	9.17207	9.91653	8.8019	9.41296	9.40194	9.62198	9.64574	9.34581	9.37592	9.59731	8.96041	9.66571
Q03252	Lamin-B2	26	AAATMATPLPGR2+AELDEVNK2+AGGPATPLSPTR2+ALELENDR2+ATSSSSGSLSATGR2+DLESLFHR2+EGELTVAQGR2+ELEEAMAGER2+EQEMTEMR2+GLESDVAELR2+GQSSWGTGESFR2+IRELEEAMAGER3+ISEKEEVTTR2+ISEKEEVTTR3+LAHYIDR2+LELEQTYQAK2+LESLSYQLSGLQK2+LQIEIGK2+LRAELDEVNK2+LRAELDEVNK3+MAQALEELR2+NNSDKDQSLGNWR2+NNSDKDQSLGNWR3+RLVEVDSSR2+SVFEEEVR2+TVLVNADGEEVAMR2	98.1482	LMNB2_HUMAN	LMNB2	Q03252	LMNB2	11.7334	0.812337	11.6922	0.7346	LIMMA	-0.368751	-0.925848	0.188345	0.186008	0.37323	FALSE	b)-T<lfc<0	FALSE	Q03252	11.8622	12.1005	12.0136	11.1855	12.0652	11.9091	11.1083	10.878	12.6152	12.8671	10.5423	11.5361	12.0461	11.7334	12.7454	12.1717	11.0163	13.4578	10.9392	12.5213	10.9101	11.7374	10.8206	10.9	11.3728	11.2004	11.4345
P49006	MARCKS-related protein	2	AAATPESQEPQAK2+GDVTAEEAAGASPAK2	100	MRP_HUMAN	MARCKSL1	P49006	MARCKSL1	14.399	0.983723	14.1777	1.05176	LIMMA	-1.09982	-1.79751	-0.402124	0.00315861	0.0339526	TRUE	a)lfc<= -T	TRUE	P49006	14.529	14.2872	15.163	13.824	14.399	12.7208	12.672	14.1052	15.287	15.0557	14.268	14.4179	15.5063	15.0637	15.2599	15.0625	13.6895	15.0369	12.0009	15.2128	13.3116	14.3622	14.4963	13.7407	14.9642	12.0152	12.3456
Q7KZF4	Staphylococcal nuclease domain-containing protein 1	33	AAATQPDAKDTPDEPWAFPAR3+ADDADEFGYSR2+DTNGENIAESLVAEGLATR2+DTPDEPWAFPAR2+DYVAPTANLDQK2+DYVAPTANLDQKDK3+EADGSETPEPFAAEAK2+EGLVMVEVR2+EVC(UniMod:4)FTIENK2+EVEVEVESMDK2+EYGMIYLGK2+FVDGEWYR2+GDVGLGLVK2+LGTLSPAFSTR2+LNSGDYK2+LSEC(UniMod:4)EEQAK2+NDIASHPPVEGSYAPR2+NDIASHPPVEGSYAPR3+PASPATETVPAFSER2+QFLPFLQR2+QINLSNIR2+READGSETPEPFAAEAK3+SEAVVEYVFSGSR2+SLLSAEEAAK2+SSHYDELLAAEAR3+TC(UniMod:4)ATVTIGGINIAEAL…	100	SND1_HUMAN	SND1	Q7KZF4	SND1	13.9498	0.419384	13.7779	0.379675	LIMMA	-0.365028	-0.638405	-0.091652	0.0106879	0.0694175	FALSE	b)-T<lfc<0	TRUE	Q7KZF4	14.0366	14.0177	14.4081	13.5686	14.2216	13.2071	13.3801	13.6801	14.021	14.1896	13.1763	13.9498	14.0927	14.1368	14.2607	14.0633	13.667	14.0679	13.285	13.9831	13.6319	13.986	13.4747	13.254	13.6069	13.1368	13.5008
Q5SQI0	Alpha-tubulin N-acetyltransferase 1	2	AAAVDPTPAAPAR2+LLLAADPGGSPAQR2	88.8889	ATAT_HUMAN	ATAT1	Q5SQI0	ATAT1	9.45557	0.672379	9.27908	0.710085	LIMMA	0.125002	-0.436587	0.68659	0.65199	0.806433	FALSE	c)0<=lfc<T	FALSE	Q5SQI0	8.6604	9.2406	10.1149	9.02966	9.5193	10.1586	8.81748	7.7743	10.3181	9.06161	9.90909	10.0719	9.52	10.1162	8.08475	8.57807	9.47702	8.17181	9.63286	9.85678	8.35098	9.4163	9.45557	9.0231	9.83441	9.80085	8.54052
P19404	NADH dehydrogenase [ubiquinone] flavoprotein 2, mitochondrial	4	AAAVLPVLDLAQR2+FSC(UniMod:4)EPAGGLTSLTEPPK2+NSDSILEAIQK2+VAEVLQVPPMR2	96.2963	NDUV2_HUMAN	NDUFV2	P19404	NDUFV2	12.4231	0.364989	12.5382	0.643476	LIMMA	0.877011	0.502039	1.25198	4.87819e-05	0.00386967	TRUE	d)lfc >= T	TRUE	P19404	11.7944	13.6808	12.4042	13.2279	12.6324	12.5497	10.8981	11.8006	12.2277	12.3138	12.8002	12.6693	12.4142	12.0931	12.4614	11.5533	12.3455	12.1983	12.522	12.4231	13.4704	13.1988	12.2872	13.3004	12.3921	13.4187	13.4527
P54802	Alpha-N-acetylglucosaminidase	11	AAAVSEAEADFYEQNSR2+DFC(UniMod:4)GC(UniMod:4)HVAWSGSQLR3+LLLTSAPSLATSPAFR2+LPRPLPAVPGELTEATPNR3+PGLDTYSLGGGGAAR2+PLPAVPGELTEATPNR2+QLAGLVANYYTPR2+SDVFEAWR2+YDLLDLTR2+YGVSHPDAGAAWR2+YGVSHPDAGAAWR3	92.5926	ANAG_HUMAN	NAGLU	P54802	NAGLU	11.5723	0.67978	11.4738	0.553344	LIMMA	-0.124341	-0.559809	0.311127	0.563358	0.740362	FALSE	b)-T<lfc<0	FALSE	P54802	11.1352	12.256	12.3386	11.623	11.6431	10.7614	10.6835	10.7408	11.7109	11.7905	10.8288	12.0278	12.0308	12.3176	12.0616	11.2298	10.8154	12.0914	10.8344	11.5723	11.4509	11.826	10.9452	11.424	10.6531	11.2311	11.7688
Q9BX74	TM2 domain-containing protein 1	1	AAAWPSGPSAPEAVTAR2	96.2963	TM2D1_HUMAN	TM2D1	Q9BX74	TM2D1	12.7136	0.855373	12.6167	1.12475	LIMMA	-0.663827	-1.49811	0.170454	0.114342	0.278144	FALSE	a)lfc<= -T	FALSE	Q9BX74	13.4739	12.5672	9.8096	12.9848	13.205	12.3167	11.1411	13.9966	13.4277	13.2906	12.5218	13.5843	12.4342	12.3475	13.3033	14.3445	12.7136	13.1487	13.6083	10.4969	10.0887	11.8415	13.4528	12.4593	12.2029	13.1997	12.6909
Q96F24	Nuclear receptor-binding factor 2	1	AAAYLSEAMK2	74.0741	NRBF2_HUMAN	NRBF2	Q96F24	NRBF2	10.3681	0.787063	10.3457	0.703452	LIMMA	-0.191037	-0.739692	0.357619	0.481657	0.670358	FALSE	b)-T<lfc<0	FALSE	Q96F24	9.90922	11.1234	10.3681	9.56782	10.2936	10.2931	10.321	9.95954	9.45242	11.0245	10.0591	11.3291	10.8989	9.14598	11.026	11.0359	11.0272	10.4083	8.84571	10.644	11.2222	10.5334	10.5173	10.2466	10.9895	8.84829	10.2431
Q9H7E9	UPF0488 protein C8orf33	3	AAAYSAQVQPVDGATR2+AHPLGDEGGTASK2+ATLDMPDEEFR2	100	CH033_HUMAN	C8orf33	Q9H7E9	C8orf33	10.5109	0.364674	10.5053	0.342864	LIMMA	0.10214	-0.180519	0.384799	0.465395	0.65724	FALSE	c)0<=lfc<T	FALSE	Q9H7E9	10.9144	10.4954	10.5109	10.6603	10.4453	10.5911	11.1696	10.9744	10.0733	10.0349	10.2649	10.1201	10.6836	10.1537	10.4789	10.2229	10.561	10.1166	10.823	9.65527	10.6554	10.4876	10.695	10.4489	10.662	10.9375	10.8081
Q9BUH6	Protein PAXX	6	AAC(UniMod:4)EQQAVALTLQEDR2+FVC(UniMod:4)YC(UniMod:4)EGEESGEGDR2+KPAGGVDFDET2+LAAAEETAVSPR2+PAGPQLFLPDPDPQR2+VPGPEAAPR2	94.4444	PAXX_HUMAN	PAXX	Q9BUH6	PAXX	9.84229	0.356844	9.799	0.423664	LIMMA	0.539671	0.261027	0.818316	0.000457022	0.0122444	TRUE	d)lfc >= T	TRUE	Q9BUH6	8.99994	10.594	9.29896	10.1378	9.55273	10.2962	9.53917	9.84229	8.83509	9.49965	9.63799	9.01179	9.85858	9.72232	9.87078	9.73853	10.1474	9.93967	9.78964	10.0351	9.97583	10.083	9.77131	10.4419	9.79083	9.87021	10.2924
Q01813	ATP-dependent 6-phosphofructokinase, platelet type	26	AAC(UniMod:4)NLLQR2+AMEWITAK2+EIGWTDVGGWTGQGGSILGTK2+ELVVTQLGYDTR2+EWSGLLEELAR2+FLEHLSGAGK2+FTTDDSIC(UniMod:4)VLGISK2+IKELVVTQLGYDTR3+KFLEHLSGAGK2+KFLEHLSGAGK3+KFTTDDSIC(UniMod:4)VLGISK3+LAIKLPDDQIPK3+LPDDQIPK2+LPLMEC(UniMod:4)VQMTQDVQK2+MLAIYDGFDGFAK2+NGQIDKEAVQK2+NVIFQPVAELK2+NVIFQPVAELKK3+NVLGHMQQGGAPSPFDR2+NVLGHMQQGGAPSPFDR3+QTDFEHR2+RFQDAVR2+SFAGNLNTYK2+TNC(UniMod:4)NVAVINVGAPAAGMNAAVR2+VGIA…	92.5926	PFKAP_HUMAN	PFKP	Q01813	PFKP	13.3657	0.468395	13.3343	0.441016	LIMMA	-0.336754	-0.664802	-0.00870581	0.0445999	0.160227	FALSE	b)-T<lfc<0	TRUE	Q01813	13.5733	13.2055	14.0833	13.4159	13.8879	12.5188	12.9129	12.9898	13.6438	13.6578	13.0161	13.7631	13.3657	13.8332	13.6817	13.0505	13.0312	13.8447	12.6154	13.4762	13.068	13.9005	13.2085	13.2166	13.4954	12.4168	13.1527
O95359	Transforming acidic coiled-coil-containing protein 2	16	AAC(UniMod:4)PLDSESAEGVVPPASGGGR2+ANAEIAQVR2+EAAHPTDVSISK2+EQALADLNSVEK2+FSSPTEELDYR2+IGSSLPQDDDAPK2+IGSSLPQDDDAPKK2+LEFDYSEDK2+NKEIEELTK2+NSYEIEYMEK2+SLADLFR2+SPAEPNDIPIAK2+SSDSEEAFETPESTTPVK2+SVSHQTVQQLVLEK2+SVSHQTVQQLVLEK3+TEGPSPALLEETPLEPAVGPK2	92.5926	TACC2_HUMAN	TACC2	O95359	TACC2	10.1584	0.517936	10.0737	0.509069	LIMMA	0.302288	-0.0896065	0.694182	0.12535	0.294506	FALSE	c)0<=lfc<T	FALSE	O95359	10.1584	10.0136	9.02873	10.113	9.50802	10.0896	10.8924	10.7675	9.33206	9.34766	10.5078	9.27966	9.6273	9.53358	9.94699	10.194	10.4776	10.1668	10.636	9.98091	10.6848	9.69511	10.4398	10.3378	10.1992	10.7614	10.2695
Q53H12	Acylglycerol kinase, mitochondrial	9	AAC(UniMod:4)QEAQVFGNQLIPPNAQVK3+ATVFLNPAAC(UniMod:4)K2+EQPVFAMTGLR2+GDFITIGSR2+GETVPLDVLQIK2+IPIGFIPLGETSSLSHTLFAESGNK3+REQMLTSPTQ2+VQHITDATLAIVK3+YWYLGPLK2	88.8889	AGK_HUMAN	AGK	Q53H12	AGK	12.1207	0.345105	12.1466	0.393546	LIMMA	0.513223	0.264184	0.762262	0.000230443	0.00936087	TRUE	d)lfc >= T	TRUE	Q53H12	12.2466	12.3994	11.2937	12.3737	12.0451	12.1449	11.6378	11.8879	12.0148	11.9647	12.3124	12.3347	11.7591	12.299	11.6909	11.8786	12.0397	11.7051	12.5597	12.076	12.871	12.4171	11.8896	13.0081	12.1207	12.8413	12.1458
Q05086	Ubiquitin-protein ligase E3A	14	AAC(UniMod:4)SAAAMEEDSEASSSR2+DLGDSHPVLYQSLK2+EDYSPLIR2+EREDYSPLIR2+GASSAYLENSK2+IGDSSQGDNNLQK2+ITVLYSLVQGQQLNPYLR2+LFLQFTTGTDR2+LGPDDVSVDIDAIR2+LPLAAQGK2+NLVNDDDAIVAASK2+SGEPQSDDIEASR2+VDPLETELGVK2+VISNEFNSR2	98.1482	UBE3A_HUMAN	UBE3A	Q05086	UBE3A	10.9473	0.125154	10.9725	0.147844	LIMMA	-0.0397775	-0.192118	0.112563	0.59702	0.766903	FALSE	b)-T<lfc<0	FALSE	Q05086	10.8973	10.7305	10.997	11.11	11.0317	10.9137	11.2963	11.0396	10.783	10.89	11.049	10.9767	10.8293	10.9163	10.9088	11.0758	11.2318	10.9927	11.0515	10.7978	11.3033	10.8921	10.9045	10.932	10.7441	10.9473	11.0163
P06753	Tropomyosin alpha-3 chain	4	AADAEAEVASLNR2+ILTDKLK2+KLVIIEGDLER3+LVIIEGDLER2	100	TPM3_HUMAN	TPM3	P06753	TPM3	14.7417	0.550638	14.6642	0.743376	LIMMA	0.481404	-0.0694506	1.03226	0.0842603	0.231594	FALSE	d)lfc >= T	FALSE	P06753	14.7417	15.5191	12.65	13.8556	14.5253	14.5588	14.5363	13.4696	15.814	15.1131	14.6168	14.3142	13.514	15.218	15.76	14.4331	13.9044	14.8214	14.9461	15.0298	15.1083	14.9344	14.058	15.0452	15.5956	14.5312	15.3207
Q14980	Nuclear mitotic apparatus protein 1	46	AADALEEQQR2+AALMESQGQQQEER2+AEELGQELK2+AHGLLAEENR2+ALQQVQEK2+APVPSTC(UniMod:4)SSTFPEELSPPSHQAK3+AQELGHSQSALASAQR3+ASMQPIQIAEGTGITTR2+ATSSTQSLAR2+AVQAQGGESQQEAQR2+DAQIAMMQQR2+DSALETLQGQLEEK2+DSAQTSVTQAQR2+DWEQFEYK2+EAEQMGNELER2+EELEQASQAHGAR2+ELGELIPLR2+ELSAALQDK2+ELSAALQDKK2+FQVATDALK2+IHGTEEGQQILK2+IHGTEEGQQILK3+INQLSEENGDLSFK2+KLDVEEPDSANSSFYSTR3+KQQNQELQEQLR3+KVEELQAC(UniMod:4)VETAR3+LADDLSTLQ…	96.2963	NUMA1_HUMAN	NUMA1	Q14980	NUMA1	9.96996	0.468059	10.0141	0.379871	LIMMA	0.272834	-0.0238399	0.569507	0.070021	0.208969	FALSE	c)0<=lfc<T	FALSE	Q14980	10.31	9.80238	9.59647	10.3781	9.62857	10.32	9.65085	10.1597	10.3258	9.96064	9.70771	9.16145	9.65426	9.3833	9.88056	10.2588	10.4494	10.3951	9.94799	10.1443	10.281	9.96996	9.9248	10.1827	9.66537	10.4373	10.8046
Q9UNF0	Protein kinase C and casein kinase substrate in neurons protein 2	13	AADAVEDLR2+ADPSLNPEQLK2+ADPSLNPEQLKK2+AIYHDLEQSIR3+ASLMNDDFEK2+AWMAFMSEAER2+AYAQQLTEWAR2+EVLLEVQK2+GPQYGTVEK2+HLDLSNVAGYK2+LKEVEAAK2+MEDEDEQGWC(UniMod:4)K2+VSELHLEVK2	100	PACN2_HUMAN	PACSIN2	Q9UNF0	PACSIN2	12.4508	0.3458	12.5505	0.342738	LIMMA	-0.217513	-0.485456	0.0504288	0.107508	0.268409	FALSE	b)-T<lfc<0	FALSE	Q9UNF0	12.9584	13.073	13.1141	12.3565	12.7149	12.56	12.684	12.8765	12.9337	12.912	12.3684	12.3055	12.2215	12.8209	13.1438	12.1826	11.8738	12.6737	12.3969	12.4853	12.1545	12.3792	12.4418	12.3823	12.406	11.993	12.4508
Q9UBQ7	Glyoxylate reductase/hydroxypyruvate reductase	9	AADC(UniMod:4)EVEQWDSDEPIPAK2+ETAVFINISR2+GDVVNQDDLYQALASGK2+GEPMPSELKL2+ILDAAGANLK2+LKPFGVQR2+LPEAIEEVK2+MKETAVFINISR3+RIPAEGR2	100	GRHPR_HUMAN	GRHPR	Q9UBQ7	GRHPR	13.4339	0.17778	13.4846	0.197682	LIMMA	0.209361	0.0496463	0.369075	0.0120381	0.0741038	FALSE	c)0<=lfc<T	TRUE	Q9UBQ7	13.4034	13.66	13.1513	13.7814	13.3988	13.624	13.5193	13.6613	13.2517	13.314	13.6067	13.6548	13.3224	13.3667	13.1658	13.4339	13.5111	13.2819	13.4286	13.4951	13.5285	13.8667	13.3462	13.3535	13.3963	13.9153	13.6463
P43304	Glycerol-3-phosphate dehydrogenase, mitochondrial	36	AADC(UniMod:4)ISEPVNR2+ALEHFPMLQK2+ALEHFPMLQK3+ANLLEIAPHLSAPLPIMLPVYK3+C(UniMod:4)KDVLTGQEFDVR2+C(UniMod:4)KDVLTGQEFDVR3+C(UniMod:4)VINATGPFTDSVR2+DDFSSGTSSR2+DVLTGQEFDVR2+DWSPTLYIR2+ELNWDDYK2+ELNWDDYKK2+EYAC(UniMod:4)TAVDMISR2+FLYYEMGYK2+GDVLAAWSGIR2+GFITIVDVQR2+IVELMGR2+LAFLNVQAAEEALPR2+LDIEQYR2+LVGAIVYYDGQHNDAR3+LVSEFPYIEAEVK2+LYDLVAGSNC(UniMod:4)LK2+MNLAIALTAAR2+NGQVELNEFLQLMSAIQK2+NGQVELNEFL…	100	GPDM_HUMAN	GPD2	P43304	GPD2	13.3851	0.476802	13.3056	0.422256	LIMMA	0.494867	0.214939	0.774795	0.00114553	0.0195237	TRUE	d)lfc >= T	TRUE	P43304	13.3851	13.5914	12.4329	14.0782	13.2535	13.491	13.4754	13.3991	13.0635	12.9515	13.8254	13.1266	12.8515	12.8935	12.5328	13.0188	13.3876	12.883	13.5339	13.2933	13.7428	13.9915	13.1836	13.6541	12.8284	13.7688	13.614
P02766	Transthyretin	1	AADDTWEPFASGK2	88.8889	TTHY_HUMAN	TTR	P02766	TTR	11.6334	1.31409	11.5836	1.30105	LIMMA	-0.788291	-1.74968	0.173096	0.104177	0.263914	FALSE	a)lfc<= -T	FALSE	P02766	13.0957	12.3882	11.969	9.98779	11.1044	10.0938	9.92778	11.6334	13.5778	14.3813	11.5735	11.9666	11.5499	12.7492	13.4866	10.4954	10.4451	13.4147	10.8795	11.6527	11.078	11.7757	9.10569	9.97889	12.0415	10.7471	11.6579
Q14CN2	Calcium-activated chloride channel regulator 4	6	AADEAVIEMSK2+ANPETLTITVTSR2+ISASILDLR2+MAYLSIPGTAK2+NTIPMVTPPPPPVFSLLK2+VGTWAYNLQAK2	85.1852	CLCA4_HUMAN	CLCA4	Q14CN2	CLCA4	12.7571	3.07492	12.5864	2.1169	LIMMA	1.62199	0.110941	3.13303	0.0363159	0.140978	FALSE	d)lfc >= T	TRUE	Q14CN2	11.4493	13.4429	11.862	14.8676	10.5275	14.2551	15.4679	14.8518	10.289	9.02577	15.5655	9.69115	11.0251	9.77166	10.675	11.3208	14.7048	10.5474	14.8552	10.6831	14.3024	10.4977	14.034	14.192	12.7571	14.752	14.4179
P55060	Exportin-2	30	AADEEAFEDNSEEYIR2+AADEEAFEDNSEEYIRR3+ALTLPGSSENEYIMK2+DLEGSDIDTR2+EHDPVGQMVNNPK2+EHDPVGQMVNNPK3+GSNTIASAAADK2+IC(UniMod:4)AVGITK2+IIIPEIQK2+IPGLLGVFQK2+IVEDEPNKIC(UniMod:4)EADR2+KIC(UniMod:4)AVGITK2+KTLDPDPAIR2+LLQAFLER2+LLQTDDEEEAGLLELLK2+LLTEC(UniMod:4)PPMMDTEYTK2+LSTAC(UniMod:4)PGR2+MFGMVLEK2+NLFEDQNTLTSIC(UniMod:4)EK2+NPSVNWK2+QLSDAISIIGR2+RDLEGSDIDTR2+SANVNEFPVLK2+SNELWTEIK2+SQIC(UniMod:4)DN…	100	XPO2_HUMAN	CSE1L	P55060	CSE1L	12.2215	0.16842	12.298	0.235423	LIMMA	-0.176149	-0.369582	0.0172827	0.0726443	0.212759	FALSE	b)-T<lfc<0	FALSE	P55060	12.1229	11.9944	12.2125	12.2348	12.3456	12.3786	12.8053	12.9176	12.3351	12.0717	12.4108	12.2215	12.6256	12.1272	12.1726	12.2299	12.6126	12.182	12.4439	12.172	12.1283	11.9308	12.5235	12.2055	12.1498	12.3659	12.1261
P29374	AT-rich interactive domain-containing protein 4A	1	AADEPAYLTVGTDVSAK2	81.4815	ARI4A_HUMAN	ARID4A	P29374	ARID4A	8.00561	0.776595	7.65335	1.22608	LIMMA	-0.709154	-1.6377	0.219397	0.128976	0.299686	FALSE	a)lfc<= -T	FALSE	P29374	8.25241	6.76772	8.50324	5.82438	7.99201	8.52941	8.87068	8.36194	8.9306	5.24761	8.37831	8.66141	7.17354	6.97207	8.30202	8.17913	7.74921	8.13567	7.89481	3.54691	8.89593	8.00561	7.36633	6.64302	7.20457	7.93391	8.31792
Q63HN8	E3 ubiquitin-protein ligase RNF213	49	AADFLSEPEGGPEMAK2+ALTEELHQK2+C(UniMod:4)SEEVSPMQLIK2+DETGNNSVQTVFQGTLAATK2+DFATPSLHTSDQSPGK2+DFATPSLHTSDQSPGK3+EAC(UniMod:4)NQDALQEAGTFR2+EAENVAFANK2+EDQEAAELLSEPEEESER2+ESLLGDMEWR2+ETSELGGSDVSILDTTR2+ETVQEFDLEK2+EVIDMELSALR2+FSEVFC(UniMod:4)SVQR2+GIPTLVYR2+GMEFVQGLSK2+GSPNETELIESAK2+HVVPLPDGK2+IIMEQSMR2+ILAIEMR2+ILANVTEDAKR3+ILSPPDISR2+LESAGLGYR2+LIAVADSVLTK2+LIDPQVDESR2+LKNPQTQTEER2+LLLDEITR2+L…	96.2963	RN213_HUMAN	RNF213	Q63HN8	RNF213	10.5284	0.235723	10.5053	0.204466	LIMMA	-0.158016	-0.338702	0.0226699	0.0840544	0.231345	FALSE	b)-T<lfc<0	FALSE	Q63HN8	10.3302	10.1366	10.725	10.5855	10.4098	10.6139	10.7625	10.6738	10.4173	10.6702	10.6834	10.4301	10.8589	10.4555	10.2965	10.6999	10.6874	10.4862	10.3519	10.5687	10.2624	10.7013	10.5284	10.6687	10.2947	10.0795	10.2654
Q7Z3D6	D-glutamate cyclase, mitochondrial	9	AADGNYYNAR2+APPGC(UniMod:4)LTPER2+AWNLHQK2+DKLEGLVR2+ELESMIGIDPGNR2+EVAIIVDQR2+FC(UniMod:4)QVNTGPLPLLGQSEPEK2+IVEDAVEQGVLK2+SLAPAFER2	92.5926	GLUCM_HUMAN	DGLUCY	Q7Z3D6	DGLUCY	12.2387	0.543738	12.1399	0.598088	LIMMA	0.436369	-0.00365519	0.876393	0.0518052	0.175206	FALSE	c)0<=lfc<T	FALSE	Q7Z3D6	13.346	12.7592	11.571	12.4129	12.2253	12.0801	12.3758	12.6477	12.0457	11.5679	12.6054	11.9	11.5933	12.3149	10.7384	11.1606	11.3143	11.5454	12.2668	12.115	12.2387	12.2641	12.4414	13.1445	11.8131	12.8493	12.4393
Q96PP9	Guanylate-binding protein 4	2	AADHYSQQMAQQLR3+NGFPLGSTVQSETK2	83.3333	GBP4_HUMAN	GBP4	Q96PP9	GBP4	9.2467	0.473628	9.24947	0.54133	LIMMA	0.115597	-0.32061	0.551804	0.591586	0.762583	FALSE	c)0<=lfc<T	FALSE	Q96PP9	9.01218	9.51294	8.92725	8.62592	8.68782	9.83101	9.2467	9.04659	9.28696	9.1696	9.22894	9.18262	9.50809	9.60692	8.53706	9.29703	10.1821	8.55567	9.61804	8.50623	9.35581	9.8456	9.76249	10.5475	9.46175	8.18627	9.00659
Q86VP6	Cullin-associated NEDD8-dissociated protein 1	34	AADIDQEVK2+AADIDQEVKER3+ALTLIAGSPLK2+AVAALLTIPEAEK2+C(UniMod:4)LDAVVSTR2+DISSIGLK2+DLFTC(UniMod:4)TIK2+DLLDTVLPHLYNETK3+DSIKLDDDSER2+DSSSTNLESMDTS2+EGPAVVGQFIQDVK2+FC(UniMod:4)NVDDDELR2+FMATNDLMTELQK2+HTVDDGLDIRK2+HTVDDGLDIRK3+IGEYLEK2+ISGSILNELIGLVR2+ITSEALLVTQQLVK2+LKGYLISGSSYAR3+LKNEITR2+LSTLC(UniMod:4)PSAVLQR2+MLTGPVYSQSTALTHK2+MLTGPVYSQSTALTHK3+NC(UniMod:4)IGDFLK2+NVVAEC(UniMod:4)LGK2+QSYYSI…	100	CAND1_HUMAN	CAND1	Q86VP6	CAND1	13.222	0.256513	13.1956	0.209156	LIMMA	-0.127729	-0.307715	0.0522567	0.157182	0.338296	FALSE	b)-T<lfc<0	FALSE	Q86VP6	13.2735	13.1213	12.9271	13.0155	13.3056	13.4322	13.5008	13.5308	13.4083	13.3318	13.4668	13.2328	13.049	13.1277	12.9068	13.1455	13.4429	12.9749	13.2968	13.0408	12.7068	12.8993	13.3385	13.222	13.2171	13.2301	13.1376
P98194	Calcium-transporting ATPase type 2C member 1	13	AADIGVAMGQTGTDVC(UniMod:4)K2+AEYPFSSEQK2+DLVPGDTVC(UniMod:4)LSVGDR2+GQTLTLTQQQR2+HVSSTSSSFLEV2+IVEAGC(UniMod:4)VC(UniMod:4)NDAVIR2+KAEYPFSSEQK2+LEHTLAR2+LVPPEC(UniMod:4)HC(UniMod:4)VR2+MITGDSQETAVAIASR2+NGSVVAMTGDGVNDAVALK2+SNIAFMGTLVR2+VTAPQPAATNGDLASR2	96.2963	AT2C1_HUMAN	ATP2C1	P98194	ATP2C1	11.1444	0.408811	11.1004	0.376066	LIMMA	-0.560298	-0.778346	-0.34225	1.33729e-05	0.002307	TRUE	a)lfc<= -T	TRUE	P98194	11.376	10.7686	11.0503	10.8993	11.1981	10.2549	11.279	11.5986	11.1444	11.4365	10.9418	11.3451	11.4648	11.5264	11.6568	11.5771	11.2459	11.331	10.7414	11.4201	10.7846	10.8827	11.0865	10.9717	10.8193	10.5249	10.3843
Q96ST3	Paired amphipathic helix protein Sin3a	9	AADIIDGLR2+DKSDSPAIQLR2+LLFSNTAAQK2+SAEAYENFLR2+SLLDGNIDSSQYEDSLR2+SLLESTYQR2+SQSIDTPGVISR2+WSDYVER2+YMNSDTTSPELR2	96.2963	SIN3A_HUMAN	SIN3A	Q96ST3	SIN3A	10.5263	0.233702	10.5405	0.258479	LIMMA	0.0614607	-0.163468	0.286389	0.580172	0.754192	FALSE	c)0<=lfc<T	FALSE	Q96ST3	10.0983	10.267	10.5539	10.5076	10.6546	10.7715	10.333	10.4423	10.9317	10.5263	10.3687	10.2622	10.6727	9.86108	10.498	10.863	11.0096	10.8142	10.4127	10.746	10.5924	10.5236	10.3579	10.5829	10.5697	10.5045	10.8685
Q12888	TP53-binding protein 1	15	AADISLDNLVEGK2+ENPFQNLK2+ENPVLDVVSNPEQTAGEER2+EQYGLGPYEAVTPLTK2+ESGELYYSIEK2+ILDWQPR2+LDQELQQPQTQEK2+LREQYGLGPYEAVTPLTK3+NVC(UniMod:4)EQGTSTVDQNFGK2+NYLLPAGYSLEEQR2+SEDPPTTPIR2+SNVSSPATPTASSSSSTTPTR2+TSGTEPADFALPSSR2+VITDVYYVDGTEVER2+VPETVSAATQTIK2	92.5926	TP53B_HUMAN	TP53BP1	Q12888	TP53BP1	10.5517	0.358678	10.5416	0.332909	LIMMA	-0.0830073	-0.35927	0.193255	0.543264	0.722411	FALSE	b)-T<lfc<0	FALSE	Q12888	10.7798	10.7659	10.7381	10.5517	10.5652	10.4471	9.90925	10.1613	10.8366	10.5207	10.2751	10.5733	10.2464	10.7535	10.9969	11.0029	10.2736	10.8888	9.86902	11.1063	10.3098	10.5362	10.6844	10.5502	10.3276	10.9108	10.0415
Q8TDL5	BPI fold-containing family B member 1	19	AADKLGSTQIVK2+AADKLGSTQIVK3+AAVAAVLSPEEFMVLLDSVLPESAHR3+ALGFEAAESSLTK2+DALVLTPASLWKPSSPVSQ2+GDQLILNLNNISSDR2+GDTIQLYLGAK2+ILTQDTPEFFIDQGHAK2+ILTQDTPEFFIDQGHAK3+IQLMNSGIGWFQPDVLK2+LEFDLLYPAIK2+LGSTQIVK2+LSFLVNALAK2+LVLSDC(UniMod:4)ATSHGSLR3+MDTSASGPTR2+QVMNLLVPSLPNLVK2+SGVPVSLVK2+SSIGLINEK2+VPISLSIDR2	96.2963	BPIB1_HUMAN	BPIFB1	Q8TDL5	BPIFB1	14.9368	1.64143	14.9939	1.27457	LIMMA	1.30452	0.454687	2.15436	0.0039128	0.0388324	TRUE	d)lfc >= T	TRUE	Q8TDL5	14.9368	14.8734	12.1279	16.4749	14.5362	16.7215	15.2687	15.087	14.5523	13.5516	16.5196	13.9991	14.4989	13.5551	12.9072	14.52	16.1444	13.154	15.924	15.2469	16.5016	14.7808	16.0401	16.2148	16.4441	13.8297	16.4247
Q9H0R6	Glutamyl-tRNA(Gln) amidotransferase subunit A, mitochondrial	7	AADLFESEGAK2+DNFSTSGIETTC(UniMod:4)ASNMLK2+ENYENYFVK2+EYLVPELSSEVQSLWSK2+GYIPPYNATVVQK2+LC(UniMod:4)IGIPK2+LLDQGALLMGK2	85.1852	GATA_HUMAN	QRSL1	Q9H0R6	QRSL1	11.1413	0.833108	11.0895	0.64753	LIMMA	0.348482	-0.143093	0.840058	0.157607	0.338296	FALSE	c)0<=lfc<T	FALSE	Q9H0R6	11.9096	11.9244	10.1584	11.4642	10.8597	11.2303	11.4301	11.8532	10.3261	10.5405	11.9592	11.6455	9.92108	11.1413	10.5793	10.7945	10.6191	10.5689	11.2555	10.6001	11.6647	11.3892	10.8547	11.8321	10.5001	12.1804	10.2157
P78362	SRSF protein kinase 2	4	AADLLVNPLDPR2+AGAPPPSGSAVSTAPQQKPIGK3+LQEIEELER2+SNYQGLPVR2	90.7407	SRPK2_HUMAN	SRPK2	P78362	SRPK2	10.3555	0.331603	10.3763	0.47447	LIMMA	-0.193076	-0.56763	0.181478	0.300082	0.504333	FALSE	b)-T<lfc<0	FALSE	P78362	11.1383	10.368	9.864	10.3517	10.2685	10.2642	10.6236	11.2809	10.5169	10.6134	10.5015	10.6845	10.5791	10.1324	10.3144	10.3345	10.0653	10.7777	10.3225	9.67667	10.3555	9.01296	9.58367	11.0065	10.3165	10.7924	10.4136
O95782	AP-2 complex subunit alpha-1	24	AADLLYAMC(UniMod:4)DR2+ALQVGC(UniMod:4)LLR2+ANHPMDAEVTK2+ASPDLVPMGEWTAR2+ATIQGVLR2+EMGEAFAADIPR2+FFQPTEMAAQDFFQR2+FHLC(UniMod:4)SVATR2+FINLFPETK2+HLC(UniMod:4)ELLAQQF2+IVSSASTDLQDYTYYFVPAPWLSVK3+KGPGAGSALDDGR2+KGPGAGSALDDGR3+LEPNAQAQMYR2+LLGFGSALLDNVDPNPENFVGAGIIQTK3+LLQC(UniMod:4)YPPPEDAAVK2+MYLFYGNK2+QLSLPQQEAQK2+SSPPVQFSLLHSK3+TVFEALQAPAC(UniMod:4)HENMVK2+TVFEALQAPAC(UniMod:4)HENMVK3+VLQIVTNRD…	94.4444	AP2A1_HUMAN	AP2A1	O95782	AP2A1	12.7178	0.217342	12.71	0.210121	LIMMA	-0.111381	-0.293897	0.071134	0.221666	0.418427	FALSE	b)-T<lfc<0	FALSE	O95782	12.6559	12.2949	13.1768	13.0201	12.9372	12.7802	12.757	12.9423	12.9575	12.5906	12.5881	12.8725	12.6644	12.8658	12.402	12.3935	12.8644	12.7006	12.7242	12.7112	12.4664	12.4693	12.7178	12.7634	12.7717	12.5045	12.5785
Q15293	Reticulocalbin-1	10	AADLNGDLTATR2+EQFNEFR2+IDNDGDGFVTTEELK2+ISWEEYK2+IVDRIDNDGDGFVTTEELK2+IVDRIDNDGDGFVTTEELK3+TFDQLTPDESK2+TFDQLTPDESKER2+TFDQLTPDESKER3+YIFDNVAK2	100	RCN1_HUMAN	RCN1	Q15293	RCN1	13.9505	0.45078	13.9112	0.409189	LIMMA	-0.190261	-0.51135	0.130828	0.235014	0.435451	FALSE	b)-T<lfc<0	FALSE	Q15293	13.6056	14.2546	14.4874	14.0233	13.9738	13.7295	13.5238	13.6633	13.8403	14.4232	13.6681	13.0667	14.4935	14.1724	14.7554	14.1721	13.9505	14.171	13.6043	13.9804	13.4746	14.1387	13.852	13.4438	14.3161	13.3079	13.5097
O15382	Branched-chain-amino-acid aminotransferase, mitochondrial	13	AADLQLEMTQKPHK3+AHEWMFPV2+AWVGGVGNYK2+EIQYGIR2+EVFGSGTAC(UniMod:4)QVC(UniMod:4)PVHR2+EVFGSGTAC(UniMod:4)QVC(UniMod:4)PVHR3+KPGPGEPLVFGK2+KPGPGEPLVFGK3+LC(UniMod:4)LPSFDK2+LGGNYGPTVLVQQEALK2+LGGNYGPTVLVQQEALKR3+PVLIGNEPSLGVSQPTR2+QSLLDMAQTWGEFR2	100	BCAT2_HUMAN	BCAT2	O15382	BCAT2	12.4292	0.674852	12.4386	0.60235	LIMMA	0.757639	0.38445	1.13083	0.000273075	0.00971172	TRUE	d)lfc >= T	TRUE	O15382	12.5627	12.9616	11.4017	13.0536	12.1932	12.6304	12.3434	12.1224	11.6456	11.8128	12.5966	12.4292	12.0606	12.1289	11.6027	12.0902	12.6297	11.8615	12.8921	12.1081	13.1712	12.9912	12.5985	12.8844	11.7099	13.7628	13.5985
Q9UBV2	Protein sel-1 homolog 1	8	AADMGNPVGQSGLGMAYLYGR2+AASQGYTVAR2+GVQVNYDLALK2+LMTAYNSYK2+PAPPQQEGPPEQQPPQ2+QMQEAEMMYQTGMK2+TTLTSDESVKDHTTAGR3+VSYALLFGDYLPQNIQAAR2	90.7407	SE1L1_HUMAN	SEL1L	Q9UBV2	SEL1L	11.5367	0.299937	11.5922	0.29004	LIMMA	-0.286544	-0.504279	-0.0688094	0.011739	0.072995	FALSE	b)-T<lfc<0	TRUE	Q9UBV2	11.9689	11.5023	12.2938	11.8592	11.9587	11.5239	11.4677	11.7047	11.8938	11.6652	11.5473	11.7503	11.8315	11.8981	11.4211	11.5706	11.4477	11.5191	11.5203	11.7451	11.2987	11.3344	11.4041	11.5367	11.1616	10.9227	11.2413
P30038	Delta-1-pyrroline-5-carboxylate dehydrogenase, mitochondrial	14	AADMLSGPR2+AIEAALAAR2+C(UniMod:4)DDSVGYFVEPC(UniMod:4)IVESK2+LLEEHSR2+NAAGNFYINDK2+QVAQNLDR2+SADVESVVSGTLR2+SAFEYGGQK2+SSPSLTILAGGK2+STGSIVGQQPFGGAR2+VANEPVLAFTQGSPER2+VGDPAEDFGTFFSAVIDAK2+VGDPAEDFGTFFSAVIDAK3+WTSPQVIK2	100	AL4A1_HUMAN	ALDH4A1	P30038	ALDH4A1	13.1845	0.759489	13.1213	0.602979	LIMMA	0.420983	-0.0248126	0.866778	0.0632318	0.197981	FALSE	c)0<=lfc<T	FALSE	P30038	13.3579	12.6723	12.5337	13.9811	12.7794	13.2212	13.5228	14.0394	12.1606	12.7937	13.961	13.2259	12.5639	12.31	12.2089	12.9699	13.3327	12.4432	13.5803	13.1785	13.9575	13.7999	12.9938	13.1845	12.1985	13.4337	13.8709
Q8IVT2	Mitotic interactor and substrate of PLK1	16	AADPAPEVR2+ALSSDSILSPAPDAR2+ASTPDWVSEGPQPGLR2+DIVQETQR2+EDEGWQVYR2+EQIDFLAAR2+GTPAGTTPGASQAPK2+HLSESSGKPLSTK2+HLSESSGKPLSTK3+LSLITAPR2+QGVSYSVHAYTGQPSPR3+QQFLSLEQANK2+SQSSDLLER2+SSTVATLQGTPDHGDPR3+STPLEENVVDR2+WAVIQGQAVR2	94.4444	MISP_HUMAN	MISP	Q8IVT2	MISP	10.9881	0.456407	10.9989	0.417004	LIMMA	-0.154885	-0.486993	0.177223	0.347649	0.551081	FALSE	b)-T<lfc<0	FALSE	Q8IVT2	11.622	10.749	11.2732	10.916	11.0329	10.5542	10.4836	10.4331	11.0256	10.9881	10.8888	11.1406	10.8336	11.3608	11.9019	11.5803	10.4566	11.5127	10.4359	11.4965	10.7504	11.0761	10.4585	10.7902	11.4769	10.6803	11.0531
P67809	Y-box-binding protein 1	5	AADPPAENSSAPEAEQGGAE2+FPPYYMR2+GAEAANVTGPGGVPVQGSK2+NEGSESAPEGQAQQR2+NYQQNYQNSESGEK2	100	YBOX1_HUMAN	YBX1	P67809	YBX1	13.3314	0.286873	13.3772	0.309491	LIMMA	-0.16547	-0.413878	0.0829382	0.183314	0.369923	FALSE	b)-T<lfc<0	FALSE	P67809	13.1379	13.4658	13.9073	13.6359	13.2357	12.9903	13.3314	13.7839	13.4489	13.2136	12.9182	12.8108	13.8775	13.2333	13.9	13.7194	13.4203	13.7763	13.2789	13.1954	13.114	13.3782	13.3993	12.9884	13.2776	13.1724	13.5736
Q7Z6I8	UPF0461 protein C5orf24	1	AADQFDIYSSQQSK2	88.8889	CE024_HUMAN	C5orf24	Q7Z6I8	C5orf24	9.31436	1.0607	9.33634	0.836076	LIMMA	-1.03917	-1.56079	-0.517559	0.000336797	0.0104481	TRUE	a)lfc<= -T	TRUE	Q7Z6I8	9.82732	8.33756	10.1431	8.05727	10.1137	8.10024	8.84059	9.22837	10.1873	9.41092	9.21749	9.69414	10.6021	10.652	10.6826	9.76573	8.77309	10.4385	8.71716	9.89727	9.4048	9.07121	8.57838	8.59893	9.31436	7.9763	8.45081
Q96GM8	Target of EGR1 protein 1	3	AADSDDGAVSAPAASDGGVSK2+ALLNLPGTQTSGEAK2+ATSEVPGSQASPNPVPGDGLHR3	100	TOE1_HUMAN	TOE1	Q96GM8	TOE1	10.2553	0.348622	10.196	0.386602	LIMMA	0.239463	-0.0653251	0.544252	0.118772	0.283809	FALSE	c)0<=lfc<T	FALSE	Q96GM8	10.0535	10.2022	10.4556	10.6848	10.3419	10.7036	10.262	9.53379	9.79868	9.84006	9.27851	10.1591	10.3179	10.4358	10.0202	9.87255	10.7119	10.1433	10.9534	10.2553	10.0063	9.92046	10.3497	10.3994	9.63254	10.5006	10.4581
P35251	Replication factor C subunit 1	3	AADSIC(UniMod:4)DGDLVDSQIR2+AALLSGPPGVGK2+ELSQNTDESGLNDEAIAK2	92.5926	RFC1_HUMAN	RFC1	P35251	RFC1	8.53024	0.384181	8.46359	0.600647	LIMMA	-0.326807	-0.801417	0.147803	0.169439	0.35269	FALSE	b)-T<lfc<0	FALSE	P35251	8.66007	8.48117	7.51542	7.23182	8.27019	8.72511	9.26178	9.73436	8.47488	8.67684	8.07471	7.85319	8.60484	8.10649	9.29158	8.53528	9.22251	8.76132	8.93586	8.76616	8.53024	7.62186	8.50421	8.32009	7.31685	8.76887	8.27112
P27482	Calmodulin-like protein 3	3	AADTDGDGQVNYEEFVR2+LSDEEVDEMIR2+SLGQNPTEAELR2	96.2963	CALL3_HUMAN	CALML3	P27482	CALML3	11.8404	0.980632	11.9275	0.819674	LIMMA	0.634976	0.0442307	1.22572	0.0360829	0.140459	FALSE	d)lfc >= T	TRUE	P27482	11.1747	13.4895	12.1033	11.6849	11.7935	12.8081	11.4624	11.4266	10.7782	10.9121	12.7933	11.5193	11.2216	11.1448	12.6045	12.101	12.5018	11.3242	12.1616	11.9865	10.6608	12.4537	11.8404	10.8381	12.7698	12.8998	13.5893
P80723	Brain acid soluble protein 1	15	AAEAAAAPAESAAPAAGEEPSKEEGEPK3+AEGAATEEEGTPK2+AEPEKTEGAAEAK2+AEPEKTEGAAEAK3+AEPPKAPEQEQAAPGPAAGGEAPK3+APEQEQAAPGPAAGGEAPK2+ESEPQAAAEPAEAK2+ETPAATEAPSSTPK2+GYNVNDEK2+KAEGAATEEEGTPK2+KAEGAATEEEGTPK3+KTEAPAAPAAQETK2+KTEAPAAPAAQETK3+SDGAPASDSKPGSSEAAPSSK2+TEAPAAPAAQETK2	100	BASP1_HUMAN	BASP1	P80723	BASP1	13.2605	0.51977	13.3134	0.582009	LIMMA	0.0251242	-0.433439	0.483688	0.911454	0.95677	FALSE	c)0<=lfc<T	FALSE	P80723	13.7454	12.0483	13.0908	13.2605	12.901	13.7277	12.8225	13.182	13.172	12.7718	14.1708	13.3212	13.3845	13.371	12.947	13.4557	13.6083	12.9099	13.5081	13.0542	12.5919	12.5706	13.9967	13.9397	14.3497	14.605	12.9555
O75569	Interferon-inducible double-stranded RNA-dependent protein kinase activator A	9	AAEAAINILK2+EDSGTFSLGK2+LESFMETGK2+LPEYTLSQEGGPAHK2+LPEYTLSQEGGPAHK3+MITAKPGK2+NIPVYEC(UniMod:4)ER2+SLLSIPNTDYIQLLSEIAK2+VTVGDITC(UniMod:4)TGEGTSK2	100	PRKRA_HUMAN	PRKRA	O75569	PRKRA	11.9976	0.22542	11.9473	0.252271	LIMMA	-0.301907	-0.485102	-0.118711	0.00216991	0.0268419	TRUE	b)-T<lfc<0	TRUE	O75569	12.1437	11.7085	12.264	12.1104	12.1672	11.6308	11.3129	12.3024	12.134	12.2237	12.1309	12.1361	12.2222	12.0284	11.9976	11.9993	11.9796	12.0916	11.7159	11.9685	11.5801	11.8958	11.9909	11.664	11.8455	11.7744	11.5582
Q8IZ83	Aldehyde dehydrogenase family 16 member A1	19	AAEAEVELSAR2+AWDQEAEGAGPELGLR2+DPSVPTGGC(UniMod:4)K2+DSSGNLHGYVAEGGAK2+DSSGNLHGYVAEGGAK3+EALLVANGTPR2+EAQSQGAQVFQAGDVPSER2+GAAAC(UniMod:4)DLVQR2+GAVEAAHQAFPGWAGQSPGAR2+GAVEAAHQAFPGWAGQSPGAR3+GGSASVWSER2+GLDGAVDMGAR2+GWSAHPGVVR2+KVAFC(UniMod:4)GAPEEGR3+LAEVIQK2+LLIQESVWDEAMR2+VAFC(UniMod:4)GAPEEGR2+VQAQGHTLQVAGLR3+WLKPEHR2	100	A16A1_HUMAN	ALDH16A1	Q8IZ83	ALDH16A1	12.6352	0.193531	12.5784	0.258655	LIMMA	-0.0744717	-0.29338	0.144437	0.491691	0.679299	FALSE	b)-T<lfc<0	FALSE	Q8IZ83	12.5173	12.0702	12.6918	12.9774	12.6914	12.9864	12.7223	12.8805	12.583	12.2602	12.7772	12.6978	12.9918	12.4294	12.257	12.3148	12.6581	12.5046	12.3831	12.1165	12.1694	12.6387	12.7628	12.5597	12.6352	12.7181	12.6223
Q12929	Epidermal growth factor receptor kinase substrate 8	11	AAEAFSELSK2+ADPPYTHTIQK2+APAPAPPGTVTQVDVR2+AVSLIDLESK2+DSVSSVSDISQYR2+EQFIPPYVPR2+GSHLDQGEAAVAFKPTSNR3+ISAAASDSGVESFDEGSSH2+MISNADPSIPPPPR2+QYHEQEETPEMMAAR3+VYSQITVQK2	92.5926	EPS8_HUMAN	EPS8	Q12929	EPS8	10.6669	0.376003	10.7088	0.367734	LIMMA	0.350992	0.0806787	0.621304	0.012782	0.0768839	FALSE	c)0<=lfc<T	TRUE	Q12929	10.5456	11.0007	10.5392	11.2823	10.4133	10.8332	10.7854	11.1836	10.6337	10.1325	10.7584	10.9803	10.8577	10.2105	10.4036	9.89598	10.6669	10.1061	11.0201	10.5845	10.6554	10.6315	10.9395	11.3053	11.281	10.9013	10.589
Q08211	ATP-dependent RNA helicase A	34	AAEC(UniMod:4)NIVVTQPR2+AAMEALVVEVTK2+AENNSEVGASGYGVPGPTWDR2+DFVNYLVR2+DVVQAYPEVR2+EGETVEPYK2+ELDALDANDELTPLGR2+ELLPVKK2+FESILPR2+ISAVSVAER2+KILTTEGR2+KMTPSYEIR2+KVFDPVPVGVTK2+LAAQSC(UniMod:4)ALSLVR2+LAQFEPSQR2+LETHMTPEMFR2+LETHMTPEMFR3+LGGIGQFLAK2+LNQYFQK2+LSMSQLNEK2+MGGEEAEIR2+MTPSYEIR2+NFLYAWC(UniMod:4)GK2+PSAAGINLMIGSTR2+QPAIISQLDPVNER2+SSVNC(UniMod:4)PFSSQDMK2+TPLHEIALSIK3+TTQVPQFILDDFIQNDR2…	100	DHX9_HUMAN	DHX9	Q08211	DHX9	13.5682	0.138957	13.5344	0.192254	LIMMA	-0.0931611	-0.264908	0.0785861	0.276014	0.481086	FALSE	b)-T<lfc<0	FALSE	Q08211	13.6912	13.2903	13.6765	13.587	13.6785	13.5942	13.3346	13.5682	13.9216	13.6116	13.1683	13.4762	13.5849	13.4745	13.5215	13.626	13.6726	13.9797	13.5077	13.5687	13.5483	13.4713	13.1711	13.3017	13.2722	13.5762	13.5531
Q92817	Envoplakin	68	AAEDAVYELQSK2+AATQELALLISR2+AFTGIEDPVTK2+AGVEEQEGLLSFQEDR2+AQKPTVEYK2+AQLNELVNSHGR2+AQLNELVNSHGR3+DMSPYEAYK2+DMSPYEAYKR2+DPGLDSQAAQLR2+DVAPLPQR2+EELSQETQTR2+EIDAYGQQLR2+ELLALEK2+ELLEQQTC(UniMod:4)VLR2+EVTQEVVR2+EVTQVERDPGLDSQAAQLR3+FQEEADSVSQTLAK2+GEDAVISAR2+GLIENTSTQR2+HEKDPVLEK2+IIMEEVVK2+IQIQQLR2+ISILEPETGK2+KVEQDPGLLQESSR2+KVEQDPGLLQESSR3+LASELQALK2+LDGDLGQIER2+LEKDPDLEK2+LKHPQAEEIEK2+LLPDLEV…	100	EVPL_HUMAN	EVPL	Q92817	EVPL	11.3754	0.608864	11.3097	0.474402	LIMMA	0.45925	0.124011	0.79449	0.00901343	0.0635613	FALSE	c)0<=lfc<T	TRUE	Q92817	11.4459	10.9548	11.1523	11.8137	10.8099	12.0428	12.1507	11.3754	10.9306	10.7332	11.9976	10.9647	11.1068	10.8734	10.4509	10.8361	11.5742	10.5691	11.7758	11.5485	11.5435	11.591	10.9903	11.4272	11.1079	11.7307	11.864
P06454	Prothymosin alpha	5	AAEDDEDDDVDTK2+AAEDDEDDDVDTKK2+AAEDDEDDDVDTKK3+EVVEEAENGR2+KEVVEEAENGR3	100	PTMA_HUMAN	PTMA	P06454	PTMA	12.4924	0.976724	12.2385	1.00821	LIMMA	1.32297	0.728938	1.91701	9.12315e-05	0.00592001	TRUE	d)lfc >= T	TRUE	P06454	10.6187	12.866	11.8267	12.4924	12.2552	13.3801	11.1503	11.2589	11.5848	11.16	11.3712	9.22586	12.6029	11.5068	12.7451	12.4284	12.6321	11.7938	13.1512	13.06	12.9045	12.7693	13.0317	12.474	13.3237	13.1461	13.68
Q9UQ90	Paraplegin	6	AAEDELNIEAK2+EFVDYLK2+EGGFSAFNQLK2+GALLLGPPGC(UniMod:4)GK2+IAYSMVK2+LTQSSTFYSQR2	85.1852	SPG7_HUMAN	SPG7	Q9UQ90	SPG7	10.9942	0.755417	11.1998	0.698437	LIMMA	0.467473	-0.049992	0.984937	0.0748248	0.215988	FALSE	d)lfc >= T	FALSE	Q9UQ90	12.4905	12.1186	10.4715	10.9942	10.7829	10.549	11.466	11.9938	10.6364	10.7686	12.6021	11.0548	9.97672	10.9866	10.8272	10.6374	10.4547	10.4847	11.9081	11.6248	12.1237	11.7432	10.5149	11.6678	10.8755	11.5371	11.1026
Q9Y2A7	Nck-associated protein 1	32	AAEDLFVNIR2+AKPSYLIDK2+ASLGLADHR2+EAAVSHAGSMHR2+EAAVSHAGSMHR3+EKPGVESMR2+ELATVLSDQPGLLGPK2+IGQETDKTTTR2+KFPAVETR2+KYGPVMQR2+LGQMIVDYENPLK2+LGQMIVDYENPLKK3+LQAYTSVSK2+LSSVDSVLK2+LVVENVDVLTQMR2+LVVTNLDK2+MFQQC(UniMod:4)LELPSQSR2+MMEEFVPHSK2+MMEEFVPHSK3+MMNTIIFHTK3+NAYHAVYK2+NLSADQWR2+NNNQQLAQLQK2+PSELLTSVR2+QVEDGEVFDFR2+SADDFIDK2+SENISPEEEYK2+SLSELLGPYGMK2+SVLQPSQQK2+TISQAVNKK2+VAMNVYELSSAAGLPC(Uni…	100	NCKP1_HUMAN	NCKAP1	Q9Y2A7	NCKAP1	12.1115	0.354364	12.1683	0.283101	LIMMA	0.0393484	-0.198563	0.27726	0.737333	0.861013	FALSE	c)0<=lfc<T	FALSE	Q9Y2A7	11.9507	11.7735	12.2326	12.5276	12.2762	12.4369	12.6412	12.7387	12.1115	11.8725	12.4521	11.9475	12.1115	11.6853	11.7967	11.8824	12.4174	12.0225	12.4603	11.9419	12.2355	11.8341	12.297	12.1093	12.0709	12.3506	12.3669
P35475	Alpha-L-iduronidase	15	AAEDPVAAAPR2+AAEDPVAAAPRPLPAGGR3+AAVLIYASDDTR2+ALDYWAR2+DLVSSLAR2+GVPPGPGLVYVTR2+LDYISLHR2+LGGPGDSFHTPPR2+LGGPGDSFHTPPR3+LGRPVFPTAEQFR3+SPLSWGLLR2+SSISILEQEK2+VVAQQIR2+YGLAHVSK2+YLDNGLC(UniMod:4)SPDGEWR2	96.2963	IDUA_HUMAN	IDUA	P35475	IDUA	12.5721	0.797185	12.4464	0.697154	LIMMA	-0.320305	-0.852207	0.211597	0.227676	0.426357	FALSE	b)-T<lfc<0	FALSE	P35475	13.2462	13.1098	12.6108	11.5673	13.5652	11.6703	11.928	12.1579	12.9911	12.3228	11.346	12.8808	12.6672	13.6544	12.9874	11.903	12.2498	13.5074	11.816	12.8111	11.7151	13.0768	11.2118	12.5937	11.7839	12.1061	12.5721
Q9NW82	WD repeat-containing protein 70	6	AAEDSPYWVSPAYSK2+GDQYIVDMANTK2+LIVTGTSIQR2+LVTGGYDYDVK2+SLQPC(UniMod:4)EC(UniMod:4)HQIK2+TVSALGLDPSGAR2	87.037	WDR70_HUMAN	WDR70	Q9NW82	WDR70	10.6427	0.549815	10.727	0.428848	LIMMA	-0.108486	-0.452904	0.235931	0.524092	0.705808	FALSE	b)-T<lfc<0	FALSE	Q9NW82	11.252	10.1734	10.3019	10.6239	11.1211	11.155	11.2794	11.5187	10.8924	11.017	11.0135	10.7374	10.1652	10.1498	10.8773	10.6407	10.5372	10.193	11.5476	10.5256	10.6232	10.0611	10.6427	10.8539	10.9313	10.6143	10.1808
Q01995	Transgelin	10	AAEDYGVIK2+EFTESQLQEGK2+GDPNWFMK2+GPSYGMSR2+HVIGLQMGSNR2+KYDEELEER2+LGFQVWLK2+LVNSLYPDGSK2+LVNSLYPDGSKPVK3+VPENPPSMVFK2	87.037	TAGL_HUMAN	TAGLN	Q01995	TAGLN	14.3406	1.90853	13.5721	1.90811	LIMMA	-1.01186	-2.4341	0.410383	0.156173	0.336828	FALSE	a)lfc<= -T	FALSE	Q01995	13.7826	16.3731	14.3406	10.7414	14.7471	11.2451	12.5005	12.0687	14.9321	15.4041	12.3456	14.9654	14.6161	15.6279	16.4486	14.9104	10.6487	14.4571	11.1128	15.2594	10.5727	14.9254	11.9538	13.5593	15.3427	12.9491	10.6162
P20962	Parathymosin	4	AAEEEDEADPK2+AAEEEDEADPKR2+AAEEEDEADPKR3+SVEAAAELSAK2	100	PTMS_HUMAN	PTMS	P20962	PTMS	10.8636	0.534677	10.7808	0.739375	LIMMA	0.447932	-0.105431	1.0013	0.108471	0.269816	FALSE	c)0<=lfc<T	FALSE	P20962	10.6128	11.5285	11.1571	10.9987	10.3467	11.2927	10.8636	10.8072	11.1922	10.3971	10.7509	8.06318	10.6746	9.65564	11.2656	10.9669	11.3383	10.7854	11.4598	11.2242	11.2752	10.7601	10.6959	9.79745	10.2783	10.9988	11.8952
Q13356	RING-type E3 ubiquitin-protein ligase PPIL2	4	AAEEEPSTSATVPMSK2+DLLTDEPFSR2+GILSMANSGPNSNR2+SSQPQAGSQGPQTFR2	100	PPIL2_HUMAN	PPIL2	Q13356	PPIL2	10.8919	0.327174	10.7513	0.451933	LIMMA	-0.060666	-0.423814	0.302482	0.734793	0.860103	FALSE	b)-T<lfc<0	FALSE	Q13356	10.9457	9.30572	10.7101	10.9031	10.652	11.1126	10.7175	11.3703	10.9204	10.9908	10.2211	10.4734	10.7038	10.4421	10.417	11.0904	11.0427	10.8919	11.2483	10.9527	11.1528	10.6243	10.8265	10.933	9.76473	11.2634	10.6078
P11586	C-1-tetrahydrofolate synthase, cytoplasmic	32	AAEEIGIK2+AYIQENLELVEK2+DDSNLYINVK2+DVDGLTSINAGR2+EHGAFDAVK2+EIGLLSEEVELYGETK2+EQVPGFTPR2+ETGVPIAGR2+GFSNLKK2+GVPTGFILPIR2+IFHELTQTDK2+IFHELTQTDK3+ITIGQAPTEK2+IYGADDIELLPEAQHK2+IYGADDIELLPEAQHK3+KITIGQAPTEK2+KVVGDVAYDEAK2+LAILQVGNR2+LDIDPETITWQR2+LVPSVNGVR2+MHGGGPTVTAGLPLPK3+QGFGNLPIC(UniMod:4)MAK2+QPSQGPTFGIK2+TDPTTLTDEEINR2+TDTESELDLISR2+THLSLSHNPEQK2+THLSLSHNPEQK3+TPVPSDIDISR2+TTTESEVMK2+VLLSA…	100	C1TC_HUMAN	MTHFD1	P11586	MTHFD1	12.8485	0.377873	12.883	0.319295	LIMMA	0.213963	-0.0364019	0.464328	0.0909815	0.243662	FALSE	c)0<=lfc<T	FALSE	P11586	12.8485	12.8529	12.5167	13.2294	12.7675	13.2617	13.4972	13.3036	12.6905	12.4895	13.2121	12.7341	12.6087	12.6259	12.3637	12.5985	13.1034	12.3221	13.2494	12.555	13.1477	12.7582	13.0505	13.0471	12.7754	13.0701	13.1604
Q9Y5W8	Sorting nexin-13	5	AAEELQYLR2+LQTTQAPSLQK2+LSDNIGELEAVR2+SLDTAGDDINTIK2+VSAQLDDNVDDNIPLR2	96.2963	SNX13_HUMAN	SNX13	Q9Y5W8	SNX13	9.48433	0.311439	9.48187	0.313106	LIMMA	-0.320785	-0.564008	-0.0775614	0.0115765	0.072597	FALSE	b)-T<lfc<0	TRUE	Q9Y5W8	9.21875	9.5883	9.72693	8.74685	9.17952	9.0055	9.47841	9.50868	9.75519	9.51985	10.0461	9.47827	9.47734	9.48433	9.69439	9.64266	9.68964	9.99783	9.12002	9.61103	9.36433	9.36491	9.90307	9.20246	8.97623	9.45316	9.77673
O60337	E3 ubiquitin-protein ligase MARCHF6	1	AAEELTWER2	92.5926	MARH6_HUMAN	MARCHF6	O60337	MARCHF6	10.1334	0.549675	9.91307	0.779423	LIMMA	-0.284421	-0.887057	0.318215	0.341988	0.545723	FALSE	b)-T<lfc<0	FALSE	O60337	9.97631	10.3746	9.3196	9.79266	10.0096	10.1573	10.2445	9.79237	10.1917	10.7319	8.85558	10.5618	10.7287	10.5041	10.2218	10.7801	10.1334	9.94783	10.7938	10.8253	8.36788	9.13982	8.46385	7.92971	10.1963	10.0169	9.59558
Q13751	Laminin subunit beta-3	14	AAEESASQIQSSAQR2+GAC(UniMod:4)YPPVGDLLVGR2+GFNAQLQR2+ISSADPSGAFR2+LETQVSASR2+LGQSSMLGEQGAR2+LLIQQVR2+LPNVDLVLSQTK2+MNEIQAIAAR2+QGTVALQEAQDTMQGTSR2+VAEVQQVLRPAEK3+VENVASSSGPMR2+VQLNLMDLVSGIPATQSQK2+VYQYLAADC(UniMod:4)TSTFPR2	98.1482	LAMB3_HUMAN	LAMB3	Q13751	LAMB3	12.2825	0.95762	12.0384	1.01038	LIMMA	-0.814049	-1.53369	-0.0944115	0.0280227	0.120446	FALSE	a)lfc<= -T	TRUE	Q13751	12.6335	12.3016	13.3631	11.1742	12.0909	10.028	10.9928	11.7588	12.9687	13.7171	11.6803	13.2832	12.7329	12.9284	12.8531	12.5281	10.5904	12.2825	10.5412	12.7716	11.5081	12.9031	11.5166	11.8779	12.7795	10.6205	10.6101
Q9UHB6	LIM domain and actin-binding protein 1	43	AAEETNMEK2+ADHPPAEVTSHAASGAK3+ADQEEQIHPR2+ADQEEQIHPR3+ASSLSESSPPK2+DGEDLKDHSTESK2+ELSVEEQIK2+ELSVEEQIKR2+ELSVEEQIKR3+ENVPPGPEVC(UniMod:4)ITHQEGEK3+ETPHSPGVEDAPIAK2+ETPHSPGVEDAPIAK3+GNYDEGFGHRPHK2+GNYDEGFGHRPHK3+GWSMSEQSEESVGGR2+HEVEKSEISENTDASGK2+IAWPPPTELGSSGSALEEGIK2+ISANENSLAVR2+KGTLTVLK2+KMENC(UniMod:4)LGESR2+LSETSIKDR2+LSLGTYASLHGR3+NENEEILER2+NENEEILERPAQLANAR3+QSSSTNYTNELK2+QWTSLSLR2+SEISE…	96.2963	LIMA1_HUMAN	LIMA1	Q9UHB6	LIMA1	11.5146	0.340097	11.5548	0.309592	LIMMA	-0.363307	-0.580058	-0.146556	0.00186968	0.0248425	TRUE	b)-T<lfc<0	TRUE	Q9UHB6	11.4934	11.5211	11.9554	11.4485	11.7127	11.2984	11.4009	11.5146	11.7908	12.0962	11.0785	11.3812	11.9688	11.5406	11.9105	11.8385	11.8642	11.82	11.3023	11.744	11.4853	11.0373	11.878	11.3671	11.4007	11.1927	10.9366
P78314	SH3 domain-binding protein 2	8	AAEETTSNNVFPFK2+AIGAQNLLTMPGGVAK2+GPGPLLPPPPPK2+GPPTSEPPPVPANKPK2+LPVPEAMAR2+SSTSASPQGAFSLSGYNR2+TWFFSASSEEER2+VLVVWDETSNK2	90.7407	3BP2_HUMAN	SH3BP2	P78314	SH3BP2	9.83247	0.723598	9.90692	0.56674	LIMMA	-0.470817	-0.885319	-0.056316	0.0274337	0.118992	FALSE	a)lfc<= -T	TRUE	P78314	9.3946	9.44175	11.1685	9.26535	10.5192	9.3243	9.49289	9.48711	10.4184	10.6584	9.29094	10.0669	10.4426	10.3205	10.5535	9.61696	10.0709	10.2466	9.32801	10.0161	9.80804	10.7431	9.83179	9.28404	9.96437	8.89958	9.83247
O95425	Supervillin	24	AAEFGEPTSEQTGTAAGK2+DASSLYPGTETMGLR2+DEYNALPAWK2+EDLLQEYTEQR2+EEEEENVQSEWR2+ELAEQGEPDSSTLSLAEK2+ENFSNVSLR2+ESQMTIEER2+FMVSTAVGSR2+FSSSIENSDSPVR2+GAANDSTQFTVAGR2+GAQVQVLQGK2+LMDDKLVPDDDYWGK3+LMLLQIK2+LNVAFMESK2+LVPDDDYWGK2+SNEEEETSDSSLEK2+SQAWQPLVEGSENK2+SVNLTEQNSNNSAVPYK2+SVNLTEQNSNNSAVPYKR3+TPTGEGLLDSPSK2+TSMVVLNVNK2+YGLTLDPEADSEYLSR2+YQTQPVTLGEVEQVQSGK2	96.2963	SVIL_HUMAN	SVIL	O95425	SVIL	10.9108	1.01514	10.5827	0.872193	LIMMA	-0.753277	-1.36918	-0.137374	0.0183197	0.0948575	FALSE	a)lfc<= -T	TRUE	O95425	10.5306	11.013	11.7091	9.90301	10.9377	9.32114	9.65029	9.64631	11.1933	10.9108	9.9333	11.4255	11.2054	11.4747	12.0013	10.9963	10.3717	11.7064	9.79347	11.5955	9.56108	11.0523	10.5406	9.77552	11.1806	8.9379	9.36594
Q8WUB8	PHD finger protein 10	1	AAEFNSNLNR2	85.1852	PHF10_HUMAN	PHF10	Q8WUB8	PHF10	9.10642	0.81322	8.92794	0.776859	LIMMA	0.23939	-0.370043	0.848824	0.427868	0.624625	FALSE	c)0<=lfc<T	FALSE	Q8WUB8	7.90581	9.24244	8.9343	8.00819	7.30105	9.49249	8.44417	8.35837	9.4058	8.67237	8.36323	8.19061	9.54844	8.65372	9.43353	9.25175	9.65493	9.78067	9.4889	10.0027	9.10642	8.53084	9.38781	7.6098	9.22082	8.41014	10.655
Q9NVR2	Integrator complex subunit 10	8	AAEFYINYVTR2+EISIITSALR2+ELVPQDLWAAK2+LPANLLYK2+SLFETLPGR2+SSQIVDPWER2+YIIEGLTEK2+YMNNFDSEAHAK2	83.3333	INT10_HUMAN	INTS10	Q9NVR2	INTS10	10.5087	0.186676	10.4753	0.207347	LIMMA	-0.013458	-0.206169	0.179253	0.887291	0.94672	FALSE	b)-T<lfc<0	FALSE	Q9NVR2	10.5762	10.4244	10.1411	10.0327	10.8205	10.5087	10.2668	10.5036	10.9187	10.3031	10.3417	10.3663	10.5562	10.1501	10.5776	10.6498	10.3959	10.7158	10.3903	10.6346	10.5735	10.2365	10.4096	10.5842	10.6575	10.5449	10.5535
Q9NW13	RNA-binding protein 28	11	AAEGVSAADMAK2+AEVEQVELPDGK2+AGSTSWTGFQTK2+DTQSVSAIGEEK2+FNQLVEQYK2+GFGFVQFK2+IVLHPDTEHSK2+LINNNPEIFGPLK2+TVAVDWAVAK2+VLALPSHR2+VTKPVQIQK2	88.8889	RBM28_HUMAN	RBM28	Q9NW13	RBM28	9.80893	0.263931	9.76284	0.273157	LIMMA	-0.146822	-0.382745	0.0891015	0.212903	0.40721	FALSE	b)-T<lfc<0	FALSE	Q9NW13	10.017	9.80893	10.071	9.65438	9.63728	9.97677	9.9931	9.88133	9.98694	10.2292	9.41963	9.66958	9.92407	9.98892	9.22617	9.67101	9.98497	9.9502	9.77899	9.48155	9.91984	9.1373	9.51213	9.38006	9.6889	9.61371	9.99378
Q9P260	RAB11-binding protein RELCH	15	AAEHEVPLQER2+DYFSNPGNFER2+ENSPNSFPR2+GMSEALVDKR2+IATIPAFGTIMETVIQR2+IATIPAFGTIMETVIQR3+ISLLNSEK2+LHGEVPQIEVTR2+LHGEVPQIEVTR3+LSEENIDSSAGNGVLTK2+LSIDAIAAQLLR2+TVQEPQGSMSIAASLVSEDTK2+VGPNAEPR2+VKPQFQEILR3+WSLMEQIR2	88.8889	RELCH_HUMAN	RELCH	Q9P260	RELCH	9.76189	0.315836	9.78207	0.297111	LIMMA	0.351809	0.131728	0.571891	0.00281357	0.0313392	TRUE	c)0<=lfc<T	TRUE	Q9P260	9.28319	9.70273	10.1935	10.5803	9.72578	10.0944	9.76189	9.51075	9.44693	9.42976	9.63169	9.91207	9.63846	9.51535	9.4069	9.86001	9.73797	9.33064	10.0065	9.71606	10.0199	9.97492	9.83497	9.83546	9.84483	9.94765	10.1733
P42338	Phosphatidylinositol 4,5-bisphosphate 3-kinase catalytic subunit beta isoform	5	AAEIASSDSANVSSR2+EIFPQSLPK2+LMDLLWK2+MLPYGC(UniMod:4)LATGDR2+VFGEDSVGVIFK2	81.4815	PK3CB_HUMAN	PIK3CB	P42338	PIK3CB	10.4321	0.387426	10.4714	0.424215	LIMMA	0.00333738	-0.341169	0.347844	0.984311	0.991742	FALSE	c)0<=lfc<T	FALSE	P42338	9.75298	10.188	10.6489	10.6934	10.6017	10.3173	10.8396	11.1502	10.345	10.4859	11.0477	10.3574	10.4232	10.0156	10.2382	10.4321	10.7443	9.80729	11.2805	9.51494	10.3503	10.1359	10.6304	10.7704	10.1986	10.8342	10.9235
Q9NVM6	DnaJ homolog subfamily C member 17	3	AAELAVQNEVGLVDNPLK2+ISWLEGQPQDAVGR2+TLEQEIER2	100	DJC17_HUMAN	DNAJC17	Q9NVM6	DNAJC17	11.4548	0.451091	11.437	0.410264	LIMMA	0.0676408	-0.262887	0.398168	0.678313	0.824774	FALSE	c)0<=lfc<T	FALSE	Q9NVM6	10.7794	11.3997	11.8589	11.4444	11.5186	11.4548	10.6808	10.8211	11.6032	11.353	10.5656	11.0214	11.7591	11.5252	11.9917	11.9334	11.8277	11.4267	11.7181	11.1443	11.3678	11.1033	11.8845	11.2171	11.6231	11.7276	12.0473
O94906	Pre-mRNA-processing factor 6	22	AAELETDIR2+AAQDLC(UniMod:4)EEALR2+AAVELEEPEDAR2+AEVLWLMGAK2+ALEHVPNSVR2+DIANWQK2+EQWIQDAEEC(UniMod:4)DR2+ESLEALLQR2+FELQHGTEEQQEEVR3+HLQTGENHTSVDPR3+HYEDFPK2+IQQQFSDLKR2+IQQQFSDLKR3+LESENDEYER2+LEWVQDNIR2+LSQVSDSVSGQTVVDPK2+LTPVPDSFFAK2+NIANTLMAK2+NPGLWLESVR2+NTLMDMR2+SEDVWLEAAR2+WLAGDVPAAR2	96.2963	PRP6_HUMAN	PRPF6	O94906	PRPF6	11.299	0.162331	11.3168	0.202567	LIMMA	0.0183045	-0.166844	0.203453	0.841002	0.922663	FALSE	c)0<=lfc<T	FALSE	O94906	11.299	11.459	11.321	11.2705	11.7348	11.6621	10.8985	11.1633	11.7027	11.3511	11.1591	11.3173	11.2367	11.2132	11.3748	11.4329	11.1895	11.5979	11.2813	11.2991	11.1609	11.1513	10.9577	11.3466	11.2081	11.5307	11.2347
Q6P179	Endoplasmic reticulum aminopeptidase 2	14	AAELFSQWMESSGK2+ETSLLFDPK2+FDLGSYDIR2+FLQGVFQEDPEWR2+FPWQELR2+GIIQYLK2+GQQLAWDFVR2+ILAVTDFEPTQAR2+LGDGFEGFYK2+LIELGMEGK2+LLDFYEK2+LNIPTDVLK2+SKTDTLDLPEK2+YFDIYYPLSK2	77.7778	ERAP2_HUMAN	ERAP2	Q6P179	ERAP2	12.4501	0.505057	12.5534	0.632547	LIMMA	-0.46817	-0.931155	-0.00518505	0.0476543	0.166531	FALSE	a)lfc<= -T	TRUE	Q6P179	12.4746	13.6921	12.9451	12.2572	13.4124	12.2569	11.3208	12.8275	12.4501	12.8809	12.3184	12.7526	12.7755	13.5894	13.8934	12.1743	12.4578	12.3277	12.7541	12.3941	11.7723	12.3413	13.3053	11.8488	11.8398	12.1094	11.7693
P35232	Prohibitin	15	AAELIANSLATAGDGLIELR2+AAELIANSLATAGDGLIELR3+AAIISAEGDSK2+DLQNVNITLR2+EFTEAVEAK2+FDAGELITQR2+IFTSIGEDYDER2+ILFRPVASQLPR3+KAAIISAEGDSK2+NVPVITGSK2+PIIFDC(UniMod:4)R2+PVASQLPR2+QVAQQEAER2+QVSDDLTER2+VLPSITTEILK2	100	PHB_HUMAN	PHB	P35232	PHB	14.4081	0.40644	14.5792	0.466322	LIMMA	0.589677	0.295332	0.884021	0.000316733	0.0101637	TRUE	d)lfc >= T	TRUE	P35232	14.9515	15.337	14.2962	15.3776	14.576	14.5574	14.0939	14.1227	14.2235	14.3279	15.1013	14.4053	13.9529	14.3222	13.9936	14.1425	14.1774	14.4081	14.4992	14.5686	15.2078	15.4871	14.3284	14.8684	14.134	15.0067	15.1714
Q9BUK6	Protein misato homolog 1	5	AAELLQDEYSGR2+LILMDLK2+TLHGQETYTPR2+TLHGQETYTPR3+VWSDFLR2	85.1852	MSTO1_HUMAN	MSTO1	Q9BUK6	MSTO1	10.6518	0.404749	10.5798	0.393681	LIMMA	-0.150181	-0.466661	0.166299	0.339405	0.543326	FALSE	b)-T<lfc<0	FALSE	Q9BUK6	10.7613	11.0508	11.1559	10.484	10.3402	10.3066	10.1149	10.1926	10.8147	10.9248	10.728	10.8227	10.4628	11.0903	10.9453	10.414	9.94813	10.7819	9.73664	10.5442	10.6104	11.0535	10.7579	10.3381	10.8716	9.75072	10.6518
O15020	Spectrin beta chain, non-erythrocytic 2	33	AAELQAQWER2+AASAGVPYHGEVPVSLAR3+AKDELSAQAEVK2+ALAQEDQGAGEVER2+AQGSVAFDYR2+DEAEMSSWLR2+DLNAAEALQR2+DQADPQC(UniMod:4)LFLR2+DVSSADLVIK2+EANALAAGHPAQAVAINAR3+EKEVEAIQAQAK2+EQAAALPPTLSR2+EQQHLLASADTGR2+EQQHLLASADTGR3+EVQTGWEDLR2+GPAPSAMPQSR2+IHGLLEAGR2+IVNTQEQLNHR2+LEALAEER2+LEALGTGWEELGR2+LEDLEVVQQR2+LEHSSFPEGPGPGSGDEANGPR3+LLDPEDVNVDQPDEK2+LLLNLELQK2+LPMASSMEHGK2+LVSQDNFGLELAAVEAAVR2+LVSSPELGHDEFSTQ…	100	SPTN2_HUMAN	SPTBN2	O15020	SPTBN2	11.0923	0.44346	11.0447	0.457474	LIMMA	0.415899	0.0856716	0.746126	0.0154173	0.0855939	FALSE	c)0<=lfc<T	TRUE	O15020	10.9605	11.1287	11.0193	11.4398	11.1277	11.4954	11.4626	10.5818	10.5511	10.0779	11.2133	10.0397	11.0171	10.6802	10.425	11.3914	11.3356	11.0923	11.192	11.0737	11.7494	10.9423	11.0294	10.5172	11.2906	11.5528	11.8215
Q96I15	Selenocysteine lyase	7	AAELVTQNC(UniMod:4)EAYEAHMR3+AMWEAWGNPSSPYSAGR2+DAPAPAASQPSGC(UniMod:4)GK2+GLGEFTPLYPMLFGGGQER2+IGALYIR2+IHLNSQFPGTQR2+IHLNSQFPGTQR3	88.8889	SCLY_HUMAN	SCLY	Q96I15	SCLY	10.8359	0.490047	10.7052	0.537598	LIMMA	-0.0846154	-0.511123	0.341892	0.687589	0.830199	FALSE	b)-T<lfc<0	FALSE	Q96I15	10.667	11.0115	9.61615	8.83312	11.0256	11.2196	10.4525	10.5989	11.424	10.5647	10.496	11.1664	11.0383	11.1073	10.9168	10.4411	10.3936	11.2392	10.4465	10.8359	10.3162	10.4925	10.6865	11.1904	10.8908	10.8919	11.0768
Q08379	Golgin subfamily A member 2	15	AAELWGEQAEAR2+AGMQLNLEELQK2+ALSAVSTQQK2+EPEAAAPAPGTGGDSVC(UniMod:4)GETHR3+EQLAELQSGFVK2+FMELMQEK2+LAQDKEEMK2+LEAATQQNQQLR2+LLELQELVLR2+LVGDRNEWHGR3+NSPGVPTGAK2+NTQSNEDLKQEK2+SQEAQSLQQQR2+TFSSTESLR2+YQQLAVALDSSYVTNK2	100	GOGA2_HUMAN	GOLGA2	Q08379	GOLGA2	10.7309	0.239746	10.6935	0.198784	LIMMA	-0.0468835	-0.231809	0.138043	0.607664	0.774416	FALSE	b)-T<lfc<0	FALSE	Q08379	10.7939	11.0312	10.7812	10.7651	10.9287	10.3991	10.7132	10.4714	10.4895	10.7352	10.7447	10.5085	10.6578	10.7309	10.8451	10.9483	10.4801	10.8927	10.275	10.9878	10.4535	10.7379	10.6801	10.5772	10.4813	10.6712	10.943
P78318	Immunoglobulin-binding protein 1	9	AAEMLSQLDLFSR2+AAPEEFRK2+AAQQQEEQEEKEEEDDEQTLHR3+LPELFETGR2+NEDLEEIASTDLK2+QLLDEVEVATEPAGSR2+SAVESGQADDER2+YGALPDQGIAK2+YLLVPAFQGALTMK2	92.5926	IGBP1_HUMAN	IGBP1	P78318	IGBP1	11.0606	0.384997	11.0852	0.325914	LIMMA	0.270688	0.0206371	0.520738	0.0348762	0.137733	FALSE	c)0<=lfc<T	TRUE	P78318	10.6293	11.3027	10.9584	11.3272	10.8124	11.3202	11.3043	10.8117	10.6666	10.7118	10.7478	10.6685	11.4048	10.8283	11.0265	11.4455	11.255	10.9542	11.3388	11.2455	10.9687	11.0606	11.3733	11.0885	11.8137	11.6226	10.6128
P33176	Kinesin-1 heavy chain	38	AAEMMASLLK2+ANLEAFTVDK2+DLAEIGIAVGNNDVK2+DQDNMQAELNR2+FQGEDTVVIASKPYAFDR2+FQGEDTVVIASKPYAFDR3+FRPLNESEVNR3+FVC(UniMod:4)SPDEVMDTIDEGK2+GGGAFVQNSQPVAVR2+KLFVQDLATR2+KSAEIDSDDTGGSAAQK2+KSAEIDSDDTGGSAAQK3+LFVQDLATR2+LHDPEGMGIIPR2+LHDPEGMGIIPR3+LITDLQDQNQK2+LKEMTNHQK2+LQAENDASKEEVK3+MMLEQER2+NGETVPIDEQFDKEK2+NGETVPIDEQFDKEK3+QAVEQQIQSHR2+QAVEQQIQSHR3+QISSLRDEVEAK3+QLEESVDALSEELVQLR2+QLEESVDALSEELVQLR…	100	KINH_HUMAN	KIF5B	P33176	KIF5B	11.6038	0.140305	11.5952	0.113935	LIMMA	-0.0920753	-0.218778	0.0346273	0.1478	0.324088	FALSE	b)-T<lfc<0	FALSE	P33176	11.677	11.6473	11.7474	11.6739	11.6038	11.4825	11.6864	11.7307	11.6985	11.5979	11.6724	11.4886	11.5315	11.6112	11.6926	11.7115	11.5312	11.5574	11.4215	11.7639	11.4721	11.4988	11.5848	11.3518	11.7173	11.5027	11.4148
Q6ICG6	Uncharacterized protein KIAA0930	6	AAEPEVEVEVYR2+ILTDILEVR2+LAYSGSESGADGR2+MSFGFYK2+VTSFSTPPTPER2+YSNMEFVR2	87.037	K0930_HUMAN	KIAA0930	Q6ICG6	KIAA0930	10.7661	0.268495	10.7999	0.26961	LIMMA	-0.220725	-0.436971	-0.00448018	0.0457377	0.162728	FALSE	b)-T<lfc<0	TRUE	Q6ICG6	10.4342	10.8189	10.8716	10.9681	10.8245	10.7196	11.1284	11.2034	10.5567	10.8366	10.9807	10.7605	11.1916	11.1301	11.3972	10.7661	10.7315	10.7005	10.8	10.9472	10.6455	10.5788	10.7231	10.5772	10.5164	10.1155	10.6725
O60524	Nuclear export mediator factor NEMF	14	AAEPLLTLER2+ATLLLESGIR2+EAQAQGDPVASAIK2+ESTVHIETHQNTSK2+EVQTVTSIQK2+FRTDEADDVK2+FSTIDLR2+LEALQQAQEIDK2+LTEIVASAPK2+NMMPSSFAMK2+SALANQIDWTEIGLIVK2+TAPTGEYLTTGSFMIR2+VNNVYDVDNK2+VSAPNLLNVK2	100	NEMF_HUMAN	NEMF	O60524	NEMF	11.2846	0.17009	11.2143	0.206603	LIMMA	-0.25426	-0.414902	-0.0936178	0.00305491	0.0330737	TRUE	b)-T<lfc<0	TRUE	O60524	11.5969	10.9101	11.3961	11.3726	11.3681	11.1284	11.1613	11.4001	11.3703	11.4214	10.8584	11.2521	11.3993	11.215	11.3548	11.3323	11.3366	11.2965	11.1072	11.2846	11.0139	10.9986	11.3276	10.8456	11.0141	11.2201	10.8051
Q9C0C2	182 kDa tankyrase-1-binding protein	47	AAEPQEQEFGK2+DAELQDQEFGK2+DAELQDQEFGKR2+DEDGSTLFR2+DFC(UniMod:4)IEASER2+DLEVTC(UniMod:4)DPDSGGSQGLR2+DQSSWQNSDASQEVGGHQER3+DSLGAYASQDANEQGQDLGK2+DSLGAYASQDANEQGQDLGKR3+DSLGTYSSR2+DVSLGDWEFGK2+DVSLGTYGSR2+EAAFSPGQQDWSR2+EHGVGGVSQC(UniMod:4)PEPGLR3+EMEEELVPTGSEPGDTR2+ESGVGQTDWSGVEAGEFLK2+ESSAMASPLPR2+FSEGVLQSPSQDQEK2+GPLAELPSAR2+GVGQADWTPDLGLR2+GWSQEGPVK2+KIPSVEDSLGEGSR2+KIPSVEDSLGEGSR3+KMNMLAGPQPY…	96.2963	TB182_HUMAN	TNKS1BP1	Q9C0C2	TNKS1BP1	10.6503	0.383154	10.5702	0.359891	LIMMA	0.0904869	-0.204767	0.385741	0.535289	0.715303	FALSE	c)0<=lfc<T	FALSE	Q9C0C2	10.1895	10.9956	10.9214	10.0458	10.4842	10.2694	10.3919	9.96913	10.3122	10.7531	10.0681	9.89842	10.7233	10.4212	10.8631	10.8683	10.8589	10.9523	10.4149	10.621	10.6503	10.9673	10.8589	10.1299	11.1118	10.8773	10.7791
Q6ZNC8	Lysophospholipid acyltransferase 1	3	AAEPQPSSLSYR2+IETATSFK2+LLEVNWK2	100	MBOA1_HUMAN	MBOAT1	Q6ZNC8	MBOAT1	12.1738	0.451523	12.1656	0.456516	LIMMA	-0.340703	-0.681063	-0.000343855	0.0497843	0.171183	FALSE	b)-T<lfc<0	TRUE	Q6ZNC8	12.3926	11.0531	12.1738	12.0652	12.9987	12.3236	12.1767	12.5883	11.7773	12.4838	11.8243	11.6582	13.1994	11.7046	12.4573	11.9235	12.4344	12.5987	11.5165	12.4833	11.7839	12.0491	12.4784	12.0819	12.335	12.0102	11.8986
P49327	Fatty acid synthase	82	AAEQYTPK2+AALQEELQLC(UniMod:4)K2+AC(UniMod:4)LDTAVENMPSLK2+ADEASELAC(UniMod:4)PTPK2+AFDTAGNGYC(UniMod:4)R2+AGLYGLPR2+AINC(UniMod:4)ATSGVVGLVNC(UniMod:4)LR2+AQVADVVVSR2+C(UniMod:4)LATHGR2+C(UniMod:4)VLLSNLSSTSHVPEVDPGSAELQK3+DGAWGAFR2+DGLLENQTPEFFQDVC(UniMod:4)KPK3+DGVVRPLK2+DIMLATGK2+DPETLVGYSMVGC(UniMod:4)QR2+DPSQQELPR2+DTSFEQHVLWHTGGK3+DTVTISGPQAPVFEFVEQLRK3+EDGLAQQQTQLNLR2+ELNLVLSVR2+EQGVTFPSG…	100	FAS_HUMAN	FASN	P49327	FASN	13.9185	0.35744	13.86	0.291129	LIMMA	-0.0541081	-0.296691	0.188475	0.651314	0.80608	FALSE	b)-T<lfc<0	FALSE	P49327	14.1951	14.1021	14.2623	14.1184	14.2113	13.6966	14.2493	14.0279	13.3789	13.5817	13.9582	13.6774	14.0037	13.5453	13.6875	13.6838	14.1674	13.4524	13.8718	13.89	13.9185	14.1892	14.0303	13.5247	13.4568	13.3597	13.9792
O76021	Ribosomal L1 domain-containing protein 1	15	AAESETPGKSPEK2+ALPASETPK2+ATNESEDEIPQLVPIGK2+DDVAPESGDTTVK2+EINDC(UniMod:4)IGGTVLNISK2+IKEEAVK2+KALPASETPK2+KVPVSVNLLSK2+LLPSLIGR2+LPEKWESVK2+SDSEDIC(UniMod:4)LFTK2+SPNPSTPR2+TASVLSKDDVAPESGDTTVK3+TVSQIISLQTLK2+VPVSVNLLSK2	96.2963	RL1D1_HUMAN	RSL1D1	O76021	RSL1D1	11.319	0.321629	11.3154	0.289772	LIMMA	-0.194137	-0.427073	0.0387991	0.0988638	0.256192	FALSE	b)-T<lfc<0	FALSE	O76021	11.3002	11.1603	11.319	11.2314	11.5455	11.2858	11.5504	11.9724	11.7267	11.3369	10.7681	11.0448	11.3371	11.1479	11.405	11.499	11.4765	11.5373	11.8174	11.2558	11.536	10.8767	11.3455	10.8118	11.056	11.094	11.0791
Q709C8	Vacuolar protein sorting-associated protein 13C	62	AAESTEEVSSLRPPR3+AC(UniMod:4)NAIEDAQSTR2+APVIVIPQSSISTNAVVVDLGLIR3+AVPQSPENVAK2+AVSSNISQK2+DDSVRPNMTLK2+DQLIWSVVR2+DSDIIDFR2+EALSTATVQAAER2+EMENLWGIK2+ENALSELDVPFK2+EQILDQLK2+ESELKPLVGESR2+ESLSAATAQAAER2+ESTTYISWK2+ETQILPR2+EVILEFTK2+EVVVTLMK2+GFSEGTASTFDYSLK2+GLAAITMDK2+IEEALQK2+IHGMDASISVKPK3+ILLENLGEASSQPSPTQSVQETVR3+ILTENLC(UniMod:4)EGTEDLDK2+IQGLDSSLSLQSR2+ISLDYHEIEGSK3+ISMQC(UniMod:4)FDFTDS…	96.2963	VP13C_HUMAN	VPS13C	Q709C8	VPS13C	11.7972	0.309767	11.7873	0.250561	LIMMA	-0.204762	-0.40606	-0.00346341	0.0464369	0.16406	FALSE	b)-T<lfc<0	TRUE	Q709C8	12.0446	11.6801	12.0424	11.6777	12.1387	11.5837	11.5278	11.7972	11.9615	11.8466	11.3918	11.828	12.3082	11.697	11.6332	12.0061	11.9959	11.8753	11.569	12.0245	11.6408	12.1316	11.8376	11.5724	11.4279	11.3164	11.7016
Q9BY42	Replication termination factor 2	4	AAESVSKPDVSEEAPGPSK2+AAESVSKPDVSEEAPGPSK3+SIADSEESEAYK2+TGKPEEASLDSR2	92.5926	RTF2_HUMAN	RTF2	Q9BY42	RTF2	8.43509	0.396622	8.5094	0.379682	LIMMA	-0.133505	-0.463604	0.196595	0.414476	0.613303	FALSE	b)-T<lfc<0	FALSE	Q9BY42	8.27348	8.33782	7.96852	8.18906	8.35785	8.92075	8.204	8.92228	8.62696	8.97438	8.37775	8.24824	8.63356	8.26779	8.79027	8.95811	8.71123	9.27113	8.08298	8.77067	8.70261	8.13998	8.43509	7.63018	8.42854	9.06649	8.46405
Q8N3D4	EH domain-binding protein 1-like protein 1	12	AAEVEMQLR2+AEISGVQGSETQVLR2+AGEAEESSAVC(UniMod:4)QVDAEQR2+AHSWQPGIQNPYR2+AQEAEAGVLGNEK2+ASGAPPAGLGSAR2+DPHVDQYEAK2+DSGVPGLEADTTGIQVK2+GKEAEGSLTEASLPEAQVASGAGAGAPR3+QPAQDTAPTPAPR2+TEAGGSGVLQTR2+VGSAQPSPPDDLDAGGLAQR2	90.7407	EH1L1_HUMAN	EHBP1L1	Q8N3D4	EHBP1L1	9.20859	0.261745	9.20248	0.265121	LIMMA	-0.281413	-0.501135	-0.0616912	0.01392	0.0805695	FALSE	b)-T<lfc<0	TRUE	Q8N3D4	9.53222	8.94717	9.06404	8.77072	9.4609	8.69479	9.84549	9.14603	9.32626	9.38513	9.20859	9.04102	9.05449	9.19816	9.59853	9.25899	9.31242	9.2303	9.28846	9.51165	8.93263	8.88105	9.41155	9.23727	9.19672	8.93861	8.99382
Q8IXK2	Polypeptide N-acetylgalactosaminyltransferase 12	6	AAEVWMDEFK2+ESSDSFVPLLR2+LANELSGLPK2+LEPFGDVTER2+LQLQGEELR2+MQSPVDVIR2	100	GLT12_HUMAN	GALNT12	Q8IXK2	GALNT12	12.4985	0.467319	12.3899	0.485512	LIMMA	0.0480276	-0.337916	0.433971	0.800685	0.90093	FALSE	c)0<=lfc<T	FALSE	Q8IXK2	12.2064	12.4985	12.9572	12.5262	12.8137	11.4358	12.7916	12.0245	11.5193	12.9494	11.7977	12.0744	12.9164	12.6301	12.2318	12.6785	12.5763	11.2645	12.7759	12.9598	12.9458	12.4141	12.4935	12.3998	12.0001	12.0609	12.5851
Q9NVZ3	Adaptin ear-binding coat-associated protein 2	5	AAEWQLDQPSWSGR2+AFIGIGFGDR2+LNIANMK2+STGSTSSQTQPGTGWVQF2+VRPASTGGLSLLPPPPGGK3	92.5926	NECP2_HUMAN	NECAP2	Q9NVZ3	NECAP2	13.0135	0.148568	13.0303	0.269672	LIMMA	-0.105945	-0.330483	0.118594	0.342119	0.545723	FALSE	b)-T<lfc<0	FALSE	Q9NVZ3	12.9579	12.9912	13.107	12.8464	13.0575	12.9565	13.0649	12.9629	13.5324	12.6674	13.2237	13.5187	13.0008	13.4889	13.1222	12.6891	12.7209	13.1137	12.9507	13.0135	13.0897	13.1329	12.9475	13.0701	13.5054	12.5917	12.4948
P62258	14-3-3 protein epsilon	23	AAFDDAIAELDTLSEESYK2+AASDIAMTELPPTHPIR2+AASDIAMTELPPTHPIR3+DNLTLWTSDMQGDGEEQNK2+EAAENSLVAYK2+EALQDVEDENQ2+EDLVYQAK2+HLIPAANTGESK2+HLIPAANTGESK3+IISSIEQK2+IISSIEQKEENK2+IISSIEQKEENK3+KEAAENSLVAYK2+KEAAENSLVAYK3+LAEQAERYDEMVESMK3+LIC(UniMod:4)C(UniMod:4)DILDVLDK2+MKGDYHR2+YDEMVESMK2+YDEMVESMKK2+YDEMVESMKK3+YLAEFATGNDR2+YLAEFATGNDRK2+YLAEFATGNDRK3	100	1433E_HUMAN	YWHAE	P62258	YWHAE	14.7919	0.236431	14.7869	0.216808	LIMMA	0.105699	-0.0827965	0.294195	0.260466	0.462534	FALSE	c)0<=lfc<T	FALSE	P62258	14.733	14.8162	14.9514	15.1374	14.8286	14.957	15.0155	15.1851	14.7794	14.4302	15.144	14.7679	14.5044	14.7841	14.5126	14.4214	14.5452	14.5019	14.9102	14.5799	14.6773	14.686	14.7965	14.8933	14.7919	14.9551	14.9405
Q6UWE0	E3 ubiquitin-protein ligase LRSAM1	12	AAFEALQVK2+EAGADDILDISK2+EELEWQNR2+FQQILSWQQMDQNK2+LEQGLSEHQR2+LIQMAYESQR2+MEQLMSITQEETESLR2+NQLMQLPR2+SC(UniMod:4)SLLSLATIK2+SLDTESLQEMISEQR2+TLNISGNEIQR2+VQELLDAAR2	90.7407	LRSM1_HUMAN	LRSAM1	Q6UWE0	LRSAM1	10.415	0.238406	10.3875	0.259557	LIMMA	-0.314651	-0.507434	-0.121867	0.00235896	0.0282386	TRUE	b)-T<lfc<0	TRUE	Q6UWE0	10.415	10.1484	10.6963	9.74081	10.6473	10.1554	10.9489	10.591	10.359	10.5986	10.2542	10.4674	10.4526	10.5688	10.52	10.4448	10.3741	10.3908	10.3209	10.2154	9.98379	10.2653	10.5228	10.2509	10.6881	9.92134	10.5214
Q13439	Golgin subfamily A member 4	45	AAFEELEK2+ADIESLVTEK2+ALEDRLESESAAK2+DLQQEAETYR2+DLQTQLEELQK2+DVC(UniMod:4)TELDAHK2+EALQEQLDER2+EENPESDGEPVVEDGTSVK2+EFNTQLAQK2+EIEILTQK2+ELENTALELSQK2+ELNDVISIWEK2+EQELEMTIK2+EQIHNLEDR2+ESNLETELK2+HQQDALWTEK2+IKQEQEDLELK2+ISALEQVDDWSNK2+ISLQQELSR2+KVEISSLSK2+LDVFQSYQSATHEQTK2+LDVFQSYQSATHEQTK3+LLDLETER2+LMFTSPR2+LQALQQMDGR2+LQGILSQSQDK2+MLEMAQANSAGISDAVSR2+NKPTELLEENTEEK3+NVAAYTEQEEADSQGC(UniMod…	92.5926	GOGA4_HUMAN	GOLGA4	Q13439	GOLGA4	10.3586	0.218249	10.2885	0.241437	LIMMA	-0.144745	-0.353876	0.0643862	0.167326	0.350355	FALSE	b)-T<lfc<0	FALSE	Q13439	10.4268	10.1538	10.5521	10.1661	10.3586	9.94778	10.5058	10.3626	10.1214	10.4034	10.2556	9.58781	10.4006	10.2322	10.4594	10.5943	10.4722	10.5176	10.2312	10.5542	10.4189	10.2704	10.3097	9.86896	10.1408	9.94931	10.5288
O00273	DNA fragmentation factor subunit alpha	4	AAFGEEVDAVDTGISR2+ASPPGDLQNPK2+FVALASNEK2+KTETVQEAC(UniMod:4)ER3	94.4444	DFFA_HUMAN	DFFA	O00273	DFFA	11.3529	0.488262	11.3021	0.444942	LIMMA	0.0740966	-0.282171	0.430365	0.673387	0.82073	FALSE	c)0<=lfc<T	FALSE	O00273	10.4146	11.2144	11.2181	11.0761	10.4705	11.348	11.4102	11.0705	11.0402	11.3529	11.8273	10.7434	11.5712	10.9491	11.5259	11.8502	11.704	11.5208	11.6854	11.5775	11.0046	10.5724	11.6822	11.4022	12.0824	11.913	10.9302
Q9UQ35	Serine/arginine repetitive matrix protein 2	19	AAFGISDSYVDGSSFDPQR2+AGMSSNQSISSPVLDAVPR2+AQTPPGPSLSGSK2+EGRPPEPTPAK2+GEFSASPMLK2+KPIDSLR2+MGQAPSQSLLPPAQDQPR2+QGSITSPQANEQSVTPQR2+SAHATAPVNIAGSR2+SC(UniMod:4)FESSPDPELK2+SLSYSPVER2+SPVPSAFSDQSR2+SSGHSSSELSPDAVEK3+SSTGPEPPAPTPLLAER2+TAAALAPASLTSAR2+TAVAPSAVNLADPR2+TPQAPASANLVGPR2+TPTAPAVNLAGAR2+TSVPENHAQSR2	92.5926	SRRM2_HUMAN	SRRM2	Q9UQ35	SRRM2	10.0461	0.386136	10.0865	0.347715	LIMMA	-0.439694	-0.67643	-0.202958	0.00070571	0.015216	TRUE	b)-T<lfc<0	TRUE	Q9UQ35	10.6982	9.85296	10.3507	9.63342	10.1929	9.79458	10.0644	9.95085	10.617	10.5006	10.176	9.92923	9.78563	10.0461	10.2639	10.494	10.4859	10.7189	9.6794	10.3224	9.86837	9.49557	9.97589	9.72518	10.1442	9.93135	9.63812
P31040	Succinate dehydrogenase [ubiquinone] flavoprotein subunit, mitochondrial	20	AAFGLSEAGFNTAC(UniMod:4)VTK2+AC(UniMod:4)ALSIEESC(UniMod:4)RPGDK3+AFGGQSLK2+AKNTVVATGGYGR2+GEGGILINSQGER2+GVIALC(UniMod:4)IEDGSIHR3+HTLSYVDVGTGK2+IDEYDYSKPIQGQQK2+IDEYDYSKPIQGQQK3+KHTLSYVDVGTGK2+KPFEEHWR2+LGANSLLDLVVFGR2+NTVVATGGYGR2+SMQNHAAVFR2+SMTLEIR2+TLNEADC(UniMod:4)ATVPPAIR2+TYFSC(UniMod:4)TSAHTSTGDGTAMITR3+VGSVLQEGC(UniMod:4)GK2+VPPIKPNAGEESVMNLDK2+VTLEYRPVIDK3	94.4444	SDHA_HUMAN	SDHA	P31040	SDHA	13.0918	0.323851	13.1884	0.300872	LIMMA	0.174398	-0.0667031	0.415499	0.149616	0.326885	FALSE	c)0<=lfc<T	FALSE	P31040	13.7652	12.7923	12.929	13.9804	13.0496	13.3299	13.0621	13.1377	13.051	13.0483	13.3338	13.1999	13.0918	12.8824	12.665	13.0316	13.3103	12.9826	13.0344	12.987	13.3547	13.3758	13.3368	13.3937	12.8502	13.6513	13.4592
Q8WUM0	Nuclear pore complex protein Nup133	13	AAFLQYC(UniMod:4)R2+AVTQISVDLMDDYPASDPR2+HAYSWDINR2+IALSPITK2+IEEMAEQER2+LSAAIVLK2+NSGLVSITSR2+SNPYFEFVLK2+SSFYSLTSSNISK2+TFGSSLPVK2+VAYPQADSNLR2+WELDDSSEK2+YDNLEMEYLQK2	100	NU133_HUMAN	NUP133	Q8WUM0	NUP133	11.8807	0.18403	11.8526	0.202275	LIMMA	0.0135972	-0.16993	0.197124	0.88048	0.942258	FALSE	c)0<=lfc<T	FALSE	Q8WUM0	11.7824	11.4744	11.9154	12.0358	12.14	11.931	11.7566	12.1345	11.9524	11.5911	12.0428	11.5662	11.8077	11.3792	11.5817	12.0611	12.0275	11.8385	11.7357	11.914	11.8702	11.7711	11.9761	11.8144	11.8807	11.8924	12.1478
Q9UHN6	Cell surface hyaluronidase	16	AAFPQYQPVVMLEK2+ATFAFSPEEQQAQR2+ATITLYGK2+AYPQYYR2+DEYPSNPMVLR2+EYLC(UniMod:4)LDNSAR2+IVAIAVGDSAAK2+LGSELIQGLGYR2+MDNYLIR2+NSWQITPR2+NWDPGQDSAK2+QVVFTSDPHK2+SDEGESMPTFGK2+SYLPVQFQSPDK2+TVFPLADVSR2+YSSAIGFLMK2	96.2963	CEIP2_HUMAN	CEMIP2	Q9UHN6	CEMIP2	11.3268	0.257026	11.1904	0.334997	LIMMA	-0.235745	-0.497618	0.0261275	0.0757918	0.217035	FALSE	b)-T<lfc<0	FALSE	Q9UHN6	11.0018	11.4186	11.3498	11.4437	11.0328	11.3268	11.6541	11.4974	10.9065	11.5058	11.2753	11.1534	11.3695	11.4758	11.4158	11.1226	11.4036	10.949	10.8781	11.3344	10.8344	11.0989	11.4694	11.3655	10.9544	9.99488	10.9078
P05091	Aldehyde dehydrogenase, mitochondrial	19	AAFQLGSPWR2+ANNSTYGLAAAVFTK2+EEIFGPVMQILK2+GYFIQPTVFGDVQDGMTIAK2+ILGYINTGK2+KILGYINTGK2+LGPALATGNVVVMK2+LLC(UniMod:4)GGGIAADR2+TEQGPQVDETQFK2+TEQGPQVDETQFKK2+TEQGPQVDETQFKK3+TFVQEDIYDEFVER2+TIEEVVGR2+TIPIDGDFFSYTR2+VAEQTPLTALYVANLIK2+VAFTGSTEIGR2+VIQVAAGSSNLK2+VIQVAAGSSNLKR3+VVGNPFDSK2	100	ALDH2_HUMAN	ALDH2	P05091	ALDH2	14.2619	0.363564	14.3593	0.420213	LIMMA	0.208624	-0.119394	0.536642	0.203288	0.395876	FALSE	c)0<=lfc<T	FALSE	P05091	15.0564	14.5805	14.426	14.6752	14.1179	14.1359	13.9708	14.2211	13.8945	14.5757	14.7574	14.1194	14.2746	13.842	14.0389	14.6	14.2155	14.2619	14.0275	15.2098	14.3535	15.3674	14.0167	14.0207	13.7363	14.3374	14.8678
Q86XP3	ATP-dependent RNA helicase DDX42	16	AAFQSQYK2+ANAEELANNLK2+DILIDPIR2+DIPVLVATDVAAR2+DSNFAGDLVR2+GIRDDIEEEDDQEAYFR3+GLDIPSIK2+GNNNVMSNYEAYKPSTGAMGDR3+NLEGANQHVSK2+QTLLFSATFR2+SAPPQLPSFYK2+SHFVAASLSNQK2+SVAVYGGGSMWEQAK2+TADGFAVPEPPK2+TVINYDVAR2+VSYLVFDEADR2	92.5926	DDX42_HUMAN	DDX42	Q86XP3	DDX42	11.926	0.139917	11.923	0.129867	LIMMA	-0.0664604	-0.203147	0.0702259	0.327838	0.531712	FALSE	b)-T<lfc<0	FALSE	Q86XP3	12.1209	11.7703	12.145	12.0034	12.0149	12.1045	12.0203	11.8602	12.053	11.7463	11.926	11.963	11.9837	11.8437	11.7393	11.9201	11.9271	12.0142	12.1237	11.7588	11.8065	11.7457	11.9231	11.815	11.7312	11.9682	11.8921
Q13123	Protein Red	9	AAFQYGIK2+AVGPTAEADKSAAEK2+DGVNKDYEETELISTTANYR3+EYNEDEDPAAR2+GLDFALLQK2+LTQILSYLR2+NELFLPGR2+VDDEPMDVDKGPGSTK2+VDDEPMDVDKGPGSTK3	92.5926	RED_HUMAN	IK	Q13123	IK	10.5785	0.492638	10.5302	0.471947	LIMMA	-0.145036	-0.52032	0.230247	0.435276	0.6314	FALSE	b)-T<lfc<0	FALSE	Q13123	10.5102	10.5484	10.7137	9.80043	10.5785	11.2791	9.86598	9.645	11.1464	10.9107	9.75595	10.1085	10.8403	11.1302	11.0528	10.5838	10.8982	11.1668	10.7493	10.3579	10.1344	9.96676	10.521	10.0915	10.7138	10.805	10.4397
P19623	Spermidine synthase	8	AAFVLPEFAR2+ESYYQLMK2+FLPGMAIGYSSSK2+KVLIIGGGDGGVLR3+NPSTNFQEPVQPLTQQQVAQMQLK3+QNQDAFDVIITDSSDPMGPAESLFK3+YQDILVFR2+YYNSDVHR2	96.2963	SPEE_HUMAN	SRM	P19623	SRM	12.0793	0.457047	12.1002	0.43733	LIMMA	-0.185052	-0.528403	0.1583	0.279037	0.48397	FALSE	b)-T<lfc<0	FALSE	P19623	11.791	12.0312	13.0999	11.7872	12.5641	12.0793	12.4617	11.5847	11.885	12.4803	11.2073	12.3737	12.6264	12.5806	11.7103	11.6729	11.771	12.4973	12.218	12.0762	12.3538	11.2775	12.5036	12.0969	12.0001	11.8496	12.1263
P26006	Integrin alpha-3	11	AAFVSEQQQK2+EAGNPGSLFGYSVALHR3+GNSYMIQR2+LQSFFGGTVMGESGMK2+QLDPGGGQGPPPVTLAAAK2+SETVLTC(UniMod:4)ATGR2+TVEDVGSPLK2+VYIYHSSSK2+YLLLAGAPR2+YTQVLWSGSEDQR2+YTQVLWSGSEDQRR3	96.2963	ITA3_HUMAN	ITGA3	P26006	ITGA3	12.4307	0.344645	12.3788	0.59838	LIMMA	-0.762268	-1.13025	-0.394285	0.000217203	0.00916735	TRUE	a)lfc<= -T	TRUE	P26006	12.5286	12.4336	13.781	12.4259	12.6331	11.4304	12.5382	12.5825	12.5872	13.4491	11.6769	12.5226	12.8944	12.9844	13.2938	12.449	12.3597	12.4307	11.5954	12.3329	12.0185	12.1627	12.3186	11.2492	12.1982	11.6012	11.7498
O75175	CCR4-NOT transcription complex subunit 3	6	AAGALLNGPPQFSTAPEIK2+EGFTFEYR2+LIETQMER2+MLETILR2+STDSEVSQSPAK2+VSEGVEQFEDIWQK2	94.4444	CNOT3_HUMAN	CNOT3	O75175	CNOT3	10.692	0.194454	10.7249	0.273236	LIMMA	-0.0589047	-0.293104	0.175294	0.610501	0.776352	FALSE	b)-T<lfc<0	FALSE	O75175	10.695	10.5609	10.6512	10.2081	10.6404	10.6835	10.6621	11.0289	10.9654	10.894	10.9766	9.93354	10.7578	10.5793	10.3903	10.7902	10.9052	11.023	10.6537	10.6226	10.8255	10.692	11.0898	10.5758	10.5634	11.1592	11.0456
Q9Y4K1	Beta/gamma crystallin domain-containing protein 1	24	AAGAPGASDADGLKPR2+AAGAPGASDADGLKPR3+AALDGGVASAASPESK2+AALDGGVASAASPESKPSPGTK3+ALEAVPAPPASGPR2+ANHIESVIK2+ASAEQSVLFK2+DDAVFDDEVAPNAASDNASAEKK3+EQSNLLPDNSLK2+GFYTSFEDWGGK2+GTAAESGEEAAR2+HVVQDYR2+IELNAETVNLR2+ISSVQPIC(UniMod:4)LDSFTGPR2+KVEFPTDPK2+RVPDPSPVTK2+SGPQVIPPASEK2+SLGFNTQIR2+SNLHLPETK2+SSSLLPEIKPEHK3+STDSPGADAELPESAAR2+TLPIQAQSQGSR2+VTVSEEEILPATR2+VVIYSEPDVSEK2	94.4444	CRBG1_HUMAN	CRYBG1	Q9Y4K1	CRYBG1	10.957	0.560823	11.0034	0.526119	LIMMA	0.20825	-0.202407	0.618906	0.307848	0.512331	FALSE	c)0<=lfc<T	FALSE	Q9Y4K1	10.6466	10.6203	11.021	11.1972	10.5813	11.5205	11.8523	11.3474	10.6518	10.3885	11.8367	10.02	10.762	10.3499	10.479	11.1898	11.3407	10.5787	11.9205	10.658	11.3039	10.4555	11.6507	10.957	10.8759	11.7371	11.1486
Q9NSD9	Phenylalanine--tRNA ligase beta subunit	16	AAGASDVVLYK2+ADLINKK2+ASEGPAFFPGR2+DLLFQALGR2+DRYDSFIELQEK2+DRYDSFIELQEK3+IKAPVYK2+KMPLPLK2+LGVDISATK2+LGVLHPDVITK3+LIITEETAK2+NIFIEC(UniMod:4)TGTDFTK2+SEVIGDGNQIEIEIPPTR2+SHTFPELAYR2+TAEFQVAR2+TTLLPGLLK2	100	SYFB_HUMAN	FARSB	Q9NSD9	FARSB	12.8426	0.189935	12.8189	0.24705	LIMMA	-0.126772	-0.333609	0.0800647	0.219719	0.416195	FALSE	b)-T<lfc<0	FALSE	Q9NSD9	12.8622	12.8367	12.8538	12.8426	12.857	12.7269	12.6431	12.852	12.8165	12.8323	12.431	13.1473	13.048	12.8406	13.1221	13.1178	12.9034	12.7194	12.0636	13.0461	12.7145	13.2155	12.883	12.489	12.7135	13.003	12.5306
P52758	2-iminobutanoate/2-iminopropanoate deaminase	2	AAGC(UniMod:4)DFTNVVK2+APGAIGPYSQAVLVDR2	100	RIDA_HUMAN	RIDA	P52758	RIDA	11.9065	0.965721	11.8927	0.972821	LIMMA	1.368	0.826414	1.90958	1.70827e-05	0.00246584	TRUE	d)lfc >= T	TRUE	P52758	10.1456	12.3828	11.0998	13.3649	11.7103	11.9065	12.4034	11.4495	10.5731	11.6928	12.7947	12.1732	10.4751	11.3049	9.55935	11.275	11.7832	11.6711	12.8818	12.5405	13.0971	13.0644	11.2552	13.005	12.1881	12.6205	12.6856
P09758	Tumor-associated calcium signal transducer 2	11	AAGDVDIGDAAYYFER2+ALGSGMAVDC(UniMod:4)STLTSK2+DIKGESLFQGR2+DIKGESLFQGR3+ELGELRK2+GEPLQVER2+GESLFQGR2+MTVC(UniMod:4)SPDGPGGR2+TDKGDLSLR2+TLIYYLDEIPPK2+VRGEPLQVER2	100	TACD2_HUMAN	TACSTD2	P09758	TACSTD2	14.58	0.460589	14.5974	0.390742	LIMMA	0.0711862	-0.243811	0.386183	0.647045	0.803326	FALSE	c)0<=lfc<T	FALSE	P09758	14.58	14.2817	14.1916	14.7224	14.4223	15.112	15.2564	15.1611	14.6706	14.5215	14.9981	13.7152	14.4183	14.0982	14.2668	14.3418	14.9857	14.4528	15.0956	14.2583	14.6946	13.9853	15.0145	14.6902	14.507	14.8907	14.798
Q8TE68	Epidermal growth factor receptor kinase substrate 8-like protein 1	18	AAGEGLLTLR2+APEPQLSPGSDASEVR2+ATQEELQR2+AVISTVER2+AVSPEEGAR2+AWEDPVEK2+DLEPESEPQLESETAGK2+DRSPAAETPPLQR3+EELESYPLGAIVR2+GPDLAVLQAER2+KLAVMDSQGR2+LAVMDSQGR2+SLLEDKEK2+SPAAETPPLQR2+VSELEAVMEK2+VYSQVTVQR2+WVLC(UniMod:4)NYDFQAR2+YAFSLLAR2	100	ES8L1_HUMAN	EPS8L1	Q8TE68	EPS8L1	11.8528	0.564451	11.8864	0.422519	LIMMA	0.330353	0.0152468	0.645459	0.04055	0.151751	FALSE	c)0<=lfc<T	TRUE	Q8TE68	11.4238	11.8528	11.4017	12.4952	11.4351	12.4383	12.4529	11.9908	11.1588	11.9221	12.7152	11.4215	11.9644	11.3736	11.4721	11.8431	12.2681	11.5702	12.441	11.6024	11.8169	11.6221	11.6155	12.167	12.119	12.2833	12.0656
O95786	Antiviral innate immune response receptor RIG-I	11	AAGFDEIEQDLTQR2+DLENLSQIQNR2+EEEVQYIQAEK2+IESFVVEDIATGVQTLYSK2+ILHIQTHEK2+IPFDPAEMSK2+LQELESVSR2+LQTWDEAVFR2+MMNDSILR2+TNQNTGMTLPAQK2+VVFFANQIPVYEQQK2	100	DDX58_HUMAN	DDX58	O95786	DDX58	11.0161	0.309765	11.0077	0.367998	LIMMA	-0.256931	-0.541741	0.0278781	0.075213	0.216517	FALSE	b)-T<lfc<0	FALSE	O95786	10.8227	10.9706	11.5461	11.4793	10.8331	10.9915	11.105	11.5399	10.8815	11.3323	10.7506	11.2776	11.7036	11.0161	11.0871	10.8729	11.2623	11.0419	10.5208	10.9502	10.6906	11.1416	10.7257	11.0294	11.225	10.3497	10.0614
Q9UHI6	Probable ATP-dependent RNA helicase DDX20	5	AAGFERPSPVQLK3+NSVQTPVENSTNSQHQVK3+TGDVLLAEPADFESLLLSR2+VLISTDLTSR2+YQESPGIQMK2	88.8889	DDX20_HUMAN	DDX20	Q9UHI6	DDX20	10.1495	0.167637	10.134	0.251578	LIMMA	-0.0705119	-0.293375	0.152351	0.522255	0.704676	FALSE	b)-T<lfc<0	FALSE	Q9UHI6	9.38223	10.1293	9.92557	10.117	10.1818	10.3379	10.4616	10.1924	10.1039	10.2304	10.0656	10.2746	10.0162	10.301	10.586	10.251	10.1495	10.446	9.58252	10.3532	9.90054	10.1424	10.0364	9.92933	10.0411	10.2248	10.2568
P22102	Trifunctional purine biosynthetic protein adenosine-3	26	AAGFKDPLLASGTDGVGTK3+AIAFLQQPR2+AVQEIMQEK2+EEAWVIGSVVAR2+EHTLAWK2+EQTEQILR2+ESGVDIAAGNMLVK2+FEGAIYR2+GDTVATLSER2+GVEITGFPEAQALGLEVFHAGTALK3+HGIPTAQWK2+IC(UniMod:4)WVKEE2+IKDTVLQR2+ILSGPFVQK2+IYSHSLLPVLR3+LAQSHHVK2+LGVDLDAQTWR2+QVLVAPGNAGTAC(UniMod:4)SEK2+SAGVQC(UniMod:4)FGPTAEAAQLESSK2+SAGVQC(UniMod:4)FGPTAEAAQLESSKR3+TVAPMPPAQDHK2+TVAPMPPAQDHK3+TVAPMPPAQDHKR2+VLAVTAIR2+VLEFNC(UniMod:4)R2+VLIIGSG…	100	PUR2_HUMAN	GART	P22102	GART	12.4351	0.170413	12.4474	0.201018	LIMMA	-0.147334	-0.319952	0.0252838	0.0913693	0.244015	FALSE	b)-T<lfc<0	FALSE	P22102	12.5776	12.1912	12.5205	12.4529	12.4693	12.4957	12.9268	12.8715	12.4181	12.3202	12.5854	12.4518	12.3416	12.4244	12.3767	12.2304	12.6977	12.285	12.5986	12.222	12.3552	12.0032	12.622	12.4351	12.4153	12.5456	12.2464
Q0VDF9	Heat shock 70 kDa protein 14	7	AAGFNVLR2+AGVVANDAGDR2+FTVLFPSGTPLPAR2+FVNPEDVAR2+GLLDQNGFTADDINK2+SNILVFK2+YEIDTGEETK2	92.5926	HSP7E_HUMAN	HSPA14	Q0VDF9	HSPA14	11.0756	0.20295	11.0927	0.241928	LIMMA	0.00949781	-0.202754	0.22175	0.92763	0.963596	FALSE	c)0<=lfc<T	FALSE	Q0VDF9	10.672	10.7914	11.6178	11.3705	10.9453	11.067	11.3807	11.324	10.7917	10.9142	11.155	11.0375	11.4612	10.8311	11.0898	11.1278	10.9107	11.0756	11.5619	10.734	11.0928	11.0655	11.0863	11.2125	11.0692	11.118	10.9985
Q7Z478	ATP-dependent RNA helicase DHX29	18	AAGFSSSTTSTSWEGNR2+ALDPPQLQVISNAMNLLR2+AQVHPSSVNR2+DSIVETLKR2+DVWLEWSDAEK2+FQSPQIQATISPPLQPK2+FQSPQIQATISPPLQPK3+ILQIITELIK2+ISAVSLANR2+IYSFNSTNDSSGPANLDK2+LAC(UniMod:4)IVETAQGK2+NSLC(UniMod:4)GYQIR2+SAEAGIAGEAQSK2+SLEEEEKFDPNER2+SLEEEEKFDPNER3+SPFTTPIGR2+VLIDSVLR2+VVVVAGETGSGK2	96.2963	DHX29_HUMAN	DHX29	Q7Z478	DHX29	10.733	0.254085	10.8245	0.326027	LIMMA	-0.300117	-0.546164	-0.054071	0.0186051	0.0959141	FALSE	b)-T<lfc<0	TRUE	Q7Z478	10.5616	10.1763	11.0146	10.6823	10.9869	10.7176	11.2978	11.3548	10.7687	10.8258	10.6589	10.6553	11.3303	10.3693	10.8099	11.3235	11.4127	10.7112	10.733	11.1854	10.6978	10.7453	11.0672	10.5871	10.4777	10.5966	10.5143
Q4KMP7	TBC1 domain family member 10B	4	AAGGAPSPPPPVR2+AWQYLSNSK2+ELLEQNPGKFEELER3+WLDVIEK2	87.037	TB10B_HUMAN	TBC1D10B	Q4KMP7	TBC1D10B	10.5631	0.49761	10.5526	0.415764	LIMMA	-0.225805	-0.552343	0.100733	0.16769	0.350806	FALSE	b)-T<lfc<0	FALSE	Q4KMP7	10.2275	10.4474	11.3018	10.7769	11.1233	10.9307	10.8625	10.0496	10.9693	10.5631	10.248	10.5923	11.1369	11.0145	10.0681	10.5193	10.0864	10.7969	10.5376	10.2719	10.4074	10.9074	10.7543	9.80106	9.77492	10.6143	10.1373
O15021	Microtubule-associated serine/threonine-protein kinase 4	12	AAGGMLELPAPSNR2+ASDGIGQGEGGPSVPLHTDR3+ASVPPVLPSSSGK2+DSSAASASPHQPIVIHSSGK3+GLQNSPAVSLPDPEFK2+LSSFPSLQK2+SESGELAFIK2+SGPDVFPATPGSQNK2+SLQPPGIESEK2+SPGTVMESNPQQR2+TELPSPESAQSPSPSGDVR2+VSITTTPFENTSIK2	92.5926	MAST4_HUMAN	MAST4	O15021	MAST4	9.96913	0.350388	10.0771	0.359568	LIMMA	-0.205394	-0.494571	0.0837826	0.156838	0.337883	FALSE	b)-T<lfc<0	FALSE	O15021	9.55418	9.76136	10.7734	10.4089	9.78778	9.87047	10.3931	9.96913	9.83237	10.3795	9.77134	9.86018	10.6232	10.3854	10.3269	10.7189	10.223	9.89042	10.0472	10.4304	9.93188	9.7328	10.0829	9.81783	10.2524	9.9217	9.33387
P28838	Cytosol aminopeptidase	24	AAGIDEQENWHEGK2+AAGIDEQENWHEGK3+AAGIDEQENWHEGKENIR3+ANKPGDVVR2+ASANMDLMR2+EFVTHPK2+EKEDDVPQFTSAGENFDK2+ETLNISGPPLK2+FAEIIEK2+GITFDSGGISIK2+GSDEPPVFLEIHYK2+GSDEPPVFLEIHYK3+GSPNANEPPLVFVGK2+LFEASIETGDR2+LRETLNISGPPLK3+LYGSGDQEAWQK2+MPLFEHYTR3+QLMETPANEMTPTR2+QVVDC(UniMod:4)QLADVNNIGK2+SAGAC(UniMod:4)TAAAFLK2+SWIEEQAMGSFLSVAK2+TEVHIRPK2+TIQVDNTDAEGR2+TLIEFLLR2	100	AMPL_HUMAN	LAP3	P28838	LAP3	13.4691	0.426385	13.5081	0.353147	LIMMA	0.193826	-0.0843947	0.472047	0.164653	0.347638	FALSE	c)0<=lfc<T	FALSE	P28838	13.9432	13.1413	13.1448	13.8239	13.1238	13.7531	13.2085	13.4691	13.1815	13.1144	13.8865	13.8653	13.35	13.3406	12.9182	13.6152	13.9247	13.0516	13.4356	13.2219	13.1828	13.7093	13.729	13.8678	13.728	14.2472	13.7418
Q99459	Cell division cycle 5-like protein	12	AAGIEIQK2+EIDDTYIEDAADVDAR2+GVDYNAEIPFEK2+IASLLHR2+ILLGGYQSR2+LGLLGLPAPK2+LMPTQWR2+NDFEIVLPENAEK2+SGTTPKPVINSTPGR2+TIAPIIGR2+VGQASEIAR2+YADLLLEK2	100	CDC5L_HUMAN	CDC5L	Q99459	CDC5L	11.9872	0.1307	11.9643	0.265165	LIMMA	-0.0361587	-0.26182	0.189502	0.745218	0.866413	FALSE	b)-T<lfc<0	FALSE	Q99459	12.3799	12.2245	11.5654	11.1379	11.9513	12.0047	12.0049	11.9667	12.4679	11.9256	12.2212	11.6093	11.8711	11.9184	12.1761	11.9872	11.8573	11.9873	12.2263	12.0707	12.0754	11.9053	11.7755	11.6831	11.9416	12.0714	12.0311
Q8IUD2	ELKS/Rab6-interacting/CAST family member 1	7	AAGLQAEIGQVK2+DLNQLFQQDSSSR2+EMVLAQEESAR2+LETLTNQFSDSK2+LMADNYEDDHFK2+TGEPC(UniMod:4)VAELTEENFQR2+VSLLQGDLSEK2	100	RB6I2_HUMAN	ERC1	Q8IUD2	ERC1	10.2977	0.269757	10.375	0.249152	LIMMA	-0.156268	-0.368832	0.0562963	0.143317	0.318668	FALSE	b)-T<lfc<0	FALSE	Q8IUD2	10.4914	10.2101	10.4417	10.1158	10.0945	10.2977	10.7797	10.2892	10.1922	10.4769	10.8288	10.0457	10.2528	10.2376	10.7	10.5833	10.6606	10.5718	10.4547	10.2651	10.0732	10.0095	10.3719	10.0972	10.8765	10.4299	10.2763
Q13459	Unconventional myosin-IXb	13	AAGMSSPGAQSHPEELPR3+AEPFFIR2+AQPAAETTDGER2+ATGAALTPTEER2+EILVEVLTK2+ESGGEEWVLDANDSPVHR2+GLPWQGEDPR2+LASAVELWR2+LVSQEKDER2+VALLEDVNR2+VNQC(UniMod:4)IVISGESGSGK2+VSPPAPGSAPETPEDK2+YLDEFLLNK2	92.5926	MYO9B_HUMAN	MYO9B	Q13459	MYO9B	10.2613	0.234257	10.2233	0.245123	LIMMA	-0.206391	-0.410855	-0.00192672	0.0480196	0.167413	FALSE	b)-T<lfc<0	TRUE	Q13459	10.2524	9.67245	10.0565	10.1033	9.88358	10.0541	10.6654	10.4462	10.4127	10.1117	10.2613	10.3457	10.1084	10.2923	10.4222	10.4846	10.5454	10.1798	10.3861	9.73959	10.4033	9.90025	10.4501	10.0155	10.1478	10.303	10.3858
Q96KM6	Zinc finger protein 512B	4	AAGPASPPEEDPER2+GEAVC(UniMod:4)PTC(UniMod:4)NVVTR2+KVPAAPITVSK2+MKDDLVPETAR2	94.4444	Z512B_HUMAN	ZNF512B	Q96KM6	ZNF512B	8.74484	0.549174	8.7875	0.51608	LIMMA	-0.445635	-0.834467	-0.0568032	0.0261839	0.116331	FALSE	b)-T<lfc<0	TRUE	Q96KM6	8.42773	8.43493	8.48295	8.95775	8.83113	9.24733	9.56355	9.83606	9.12745	9.01172	8.93751	8.35059	8.74484	8.20691	8.58234	9.3658	9.73824	9.30575	8.03516	8.07034	8.42176	8.43573	8.99228	8.72468	7.9552	9.11525	8.35946
Q460N5	Protein mono-ADP-ribosyltransferase PARP14	19	AAGPELQADC(UniMod:4)DQIVK2+AGPELQEELDTVGQGVAVSMGTVLK3+DTQGFYGTVSSPDSGVYEMK2+EGTQLSSQQSVMSK2+ILIEFDTLK2+IMEDIIR2+IQNPDLWNSYQAK2+LASFLGFSK2+LLEVTNTIR2+LLPGNATISK2+LPVDVVVNASNEDLK2+MPLSVFPYYASLGTALYGK2+SEDVQSIEVQVR2+TVEAFAEAVK2+TWQADTSTTLSSIR2+VDPTMWDTIK2+VENLPPGADDYSLK2+VLDTIMATK2+VNVQVSFNPENK2	96.2963	PAR14_HUMAN	PARP14	Q460N5	PARP14	11.076	0.209881	10.9969	0.336724	LIMMA	-0.447124	-0.666304	-0.227943	0.000258646	0.00957802	TRUE	b)-T<lfc<0	TRUE	Q460N5	11.1418	10.9815	11.1654	10.6204	11.1522	10.1162	11.0407	10.9345	11.076	11.4712	11.2614	11.1909	11.255	11.3517	11.121	11.3341	11.1816	11.2517	10.6128	10.8555	11.0127	11.2225	10.9356	10.962	10.947	10.0819	10.6388
Q9BQ69	ADP-ribose glycohydrolase MACROD1	3	AAGPLLTDEC(UniMod:4)R2+LPHYFPVA2+VDLSTSTDWK2	88.8889	MACD1_HUMAN	MACROD1	Q9BQ69	MACROD1	11.9793	1.12702	11.7571	1.01058	LIMMA	1.16218	0.517437	1.80693	0.000949952	0.017342	TRUE	d)lfc >= T	TRUE	Q9BQ69	12.2048	12.2125	9.97838	12.5264	10.687	12.3083	12.6047	11.9793	10.4047	10.7701	13.2232	11.3036	10.6105	10.7908	9.99066	11.3391	12.4382	10.6649	12.7395	11.7263	12.6442	12.6831	11.5482	12.9354	11.0538	13.0315	13.043
P20618	Proteasome subunit beta type-1	11	AAGPLQLR2+AGGSASAMLQPLLDNQVGFK2+DVFISAAER2+DVYTGDALR2+EGIREETVSLR2+EGIREETVSLR3+FFPYYVYNIIGGLDEEGK2+FFPYYVYNIIGGLDEEGK3+GAVYSFDPVGSYQR2+NMQNVEHVPLSLDR3+TVIGC(UniMod:4)SGFHGDC(UniMod:4)LTLTK3	96.2963	PSB1_HUMAN	PSMB1	P20618	PSMB1	13.883	0.349509	13.8469	0.277847	LIMMA	0.115948	-0.113785	0.345682	0.310104	0.514634	FALSE	c)0<=lfc<T	FALSE	P20618	13.4696	13.883	14.266	14.1801	13.9377	13.9374	14.1056	13.4615	13.9463	13.6661	13.6472	13.8741	14.1483	14.1414	13.7521	13.2441	13.4601	13.8597	14.0086	13.5927	13.9636	14.2894	13.8153	13.9825	13.5708	13.544	14.1201
P27694	Replication protein A 70 kDa DNA-binding subunit	16	AAGPSLSHTSGGTQSK2+ATAFNEQVDK2+ATVMDVKPVDYR3+C(UniMod:4)DTEFPNFK2+ENC(UniMod:4)MYQAC(UniMod:4)PTQDC(UniMod:4)NK2+FFPLIEVNK2+FIVNTLK2+GWFDAEGQALDGVSISDLK2+LFSLELVDESGEIR2+NIYLMDTSGK2+SGGVGGSNTNWK2+VIDQQNGLYR2+VKVETYNDESR2+VKVETYNDESR3+VVPIASLTPYQSK2+VVTATLWGEDADKFDGSR3	94.4444	RFA1_HUMAN	RPA1	P27694	RPA1	11.1602	0.312836	11.1262	0.253694	LIMMA	0.00230179	-0.217883	0.222486	0.98307	0.991057	FALSE	c)0<=lfc<T	FALSE	P27694	11.2055	11.0727	11.1641	11.1887	11.2064	11.4869	11.2435	11.3198	11.2682	10.938	10.8229	10.8518	11.1247	10.9492	11.0076	11.1602	11.6781	10.8729	11.4072	10.8852	10.8265	10.9558	11.191	10.9005	10.6579	11.4526	11.569
O14976	Cyclin-G-associated kinase	23	AAGQPYEQHAK2+ALVEEEITR2+AMLQVNPEER2+APSFAQKPK2+AVLAVHPDK2+AVVMTPVPLFSK2+DLKVENLLLSNQGTIK3+DQSDFVGQTVELGELR2+EAPPWENSSMR2+EEQQDILSK2+GDLDISYITSR2+GQLVEFLK2+IAVMSFPAEGVESALK2+LLDWIEGK2+LLSNEEEK2+LLSNEEEKNR2+PNYASNFSVIGAR2+SGC(UniMod:4)RPFC(UniMod:4)EVYVGDER3+TPEIIDLYSNFPIGEK2+VASTSQEYDK2+VSEC(UniMod:4)GWAAR2+VSENDFEDLLSNQGFSSR2+YDLDAC(UniMod:4)DIQEK2	96.2963	GAK_HUMAN	GAK	O14976	GAK	11.5449	0.139198	11.5514	0.140836	LIMMA	0.0353151	-0.110479	0.181109	0.623689	0.78594	FALSE	c)0<=lfc<T	FALSE	O14976	11.5141	11.7749	11.4385	11.7538	11.5449	11.217	11.8107	11.5154	11.6387	11.3605	11.5533	11.4248	11.5279	11.4569	11.3592	11.6272	11.6206	11.7082	11.4035	11.64	11.684	11.6333	11.4909	11.6045	11.4087	11.5373	11.6381
O75369	Filamin-B	103	AAGSGELGVTMK2+ADIEMPFDPSK2+AEISC(UniMod:4)IDNK2+AEITFDDHK2+AEVSIQNNK2+AGLAPLEVR2+AGPGTLSVTIEGPSK2+AHGPGLEGGLVGK2+APLNVQFNSPLPGDAVK2+AWGPGLHGGIVGR2+AWGPGLHGGIVGR3+AYGPGLEK2+C(UniMod:4)LATGPGIASTVK2+DAGEGLLAVQITDQEGKPK2+DAGEGLLAVQITDQEGKPK3+DAGYGGISLAVEGPSK2+DGTYAVTYVPLTAGMYTLTMK3+DLDIIDNYDYSHTVK2+DLDIIDNYDYSHTVK3+DQEFTVDTR2+EAFTNKPNVFTVVTR2+EATTDFTVDSR2+ETTDFKVDTK2+EVGEHLVSIK2+EVGEHLVSIKK2+EVGEHLV…	100	FLNB_HUMAN	FLNB	O75369	FLNB	13.5394	0.531297	13.3791	0.483394	LIMMA	-0.436117	-0.781763	-0.0904704	0.0152482	0.0848551	FALSE	b)-T<lfc<0	TRUE	O75369	13.5394	13.6251	14.386	13.1811	13.5913	12.7225	13.0164	13.0125	13.7843	13.8641	12.8724	13.6583	13.7188	13.7336	14.1319	13.6244	12.9559	13.8938	12.5138	13.7413	12.9317	13.4099	13.1256	13.0769	13.6519	12.6613	12.8119
Q9BZE9	Tether containing UBX domain for GLUT4	10	AAGSPSPLPAPDPAPK2+APAAAPFVPFSGGGQR2+DEVTGEAALR2+FANLPNNAK2+GTTLQSLGLTGGSATIR2+IALQLDDGSR2+LEEAPLVTK2+LEMVPASR2+SLSSPGGPSKPK2+TPGSLGSSASAGQAAASAPLPLESGELSR3	96.2963	ASPC1_HUMAN	ASPSCR1	Q9BZE9	ASPSCR1	11.0946	0.212809	11.0447	0.279931	LIMMA	-0.100254	-0.335722	0.135214	0.390607	0.59167	FALSE	b)-T<lfc<0	FALSE	Q9BZE9	11.2854	10.9828	10.96	11.0946	11.0222	11.142	11.3266	11.1761	10.6852	10.778	11.5758	11.2321	10.9497	11.2382	11.2142	11.051	11.17	10.9483	11.1182	11.2053	10.8143	10.7543	10.7557	11.2551	11.0118	11.3402	10.1192
Q5T653	39S ribosomal protein L2, mitochondrial	6	AAGTC(UniMod:4)GVLLR2+FRPEETK2+QMQVLETC(UniMod:4)VATVGR2+SADIALVAGGSR2+TKYTITPVK2+YTITPVK2	90.7407	RM02_HUMAN	MRPL2	Q5T653	MRPL2	10.5668	0.655033	10.5924	0.671667	LIMMA	0.448074	-0.0517059	0.947855	0.0769324	0.218653	FALSE	c)0<=lfc<T	FALSE	Q5T653	11.738	11.32	9.84334	11.3197	10.2848	10.5962	10.7394	11.3316	10.0153	10.3235	11.8756	10.9312	10.0541	9.98921	9.94461	10.2516	10.1073	8.93279	10.8656	10.1903	11.0086	10.9735	10.195	10.5668	10.2208	11.5261	10.8493
Q8WZ64	Arf-GAP with Rho-GAP domain, ANK repeat and PH domain-containing protein 2	3	AAGTDGNALQDQQLSK2+GIIPLSAISTVR2+SQSLTSQSQAVVTPEK2	77.7778	ARAP2_HUMAN	ARAP2	Q8WZ64	ARAP2	7.43316	0.479576	7.41111	0.552561	LIMMA	0.0600928	-0.420367	0.540553	0.799696	0.900534	FALSE	c)0<=lfc<T	FALSE	Q8WZ64	7.99987	6.6389	7.81098	7.84511	7.44367	7.61122	7.22012	7.10969	7.93038	7.24446	6.92485	6.09771	7.33131	8.24205	6.83755	6.62784	7.54204	8.58598	7.45142	7.43316	7.1559	7.59228	7.23751	7.07496	7.46717	8.36929	7.27448
Q8N5M9	Protein jagunal homolog 1	2	AAGTDGSDFQHR2+MSVGHLR2	100	JAGN1_HUMAN	JAGN1	Q8N5M9	JAGN1	11.1896	0.408915	11.0673	0.557874	LIMMA	-0.538546	-0.928692	-0.1484	0.00855883	0.0615209	FALSE	a)lfc<= -T	TRUE	Q8N5M9	11.1896	10.9526	11.7767	11.743	11.5695	11.2046	11.6388	11.2125	10.6133	11.387	10.355	11.4654	11.9229	11.4249	11.2063	11.5186	11.3435	10.9498	9.83353	10.9254	9.65721	10.8989	11.0136	11.0051	11.0872	10.5965	10.3258
P10586	Receptor-type tyrosine-protein phosphatase F	17	AAGTEGPFQEVDGVATTR2+AHTDVGPGPESSPVLVR3+DSLLAHSSDPVEMR3+ELPGELLGYR2+GSGPLSPSIQSR2+GYQVTYVR2+LNYQTPGMR2+LVNIMPYELTR2+NLYAHIQK2+TATVVMMTR2+TDEDVPSGPPR2+TGEQAPSSPPR2+TMPVEQVFAK2+VLAFTAVGDGPPSPTIQVK2+VMC(UniMod:4)VSMGSTTVR2+VSWVPPPADSR2+VYYTPDSR2	92.5926	PTPRF_HUMAN	PTPRF	P10586	PTPRF	10.7455	0.926937	10.8198	0.726236	LIMMA	0.681939	0.176747	1.18713	0.00994967	0.0670867	FALSE	d)lfc >= T	TRUE	P10586	10.5107	9.97367	9.43054	10.7455	10.3878	12.1177	11.2733	11.1942	10.1203	9.98487	11.2888	10.5528	10.059	10.6605	9.68285	10.5752	11.6128	9.94762	11.8195	10.9761	10.8518	10.7386	11.391	11.6474	11.3941	11.1893	12.0098
P05386	60S acidic ribosomal protein P1	1	AAGVNVEPFWPGLFAK2	70.3704	RLA1_HUMAN	RPLP1	P05386	RPLP1	14.2002	0.503343	14.0364	0.855254	LIMMA	-0.213775	-0.875116	0.447566	0.51335	0.697991	FALSE	b)-T<lfc<0	FALSE	P05386	13.8615	13.9366	15.4414	15.0656	14.949	14.9247	12.3529	14.1174	14.5019	13.5883	14.268	14.2002	15.0599	14.5397	14.3223	12.2977	14.1685	14.3524	14.3492	12.3769	14.2738	14.6993	13.9546	13.0084	12.6237	13.8546	13.8941
Q96SB3	Neurabin-2	7	AAGVPQVNSK2+EAAAVAPPER2+ETQAQYQALER2+ISELEGNLQTLR2+NEDVDPMAASAEYELEK2+VFQPPPPPPPAPSGDAPAEK2+VLEESELAR2	96.2963	NEB2_HUMAN	PPP1R9B	Q96SB3	PPP1R9B	9.91328	0.2687	9.92844	0.363082	LIMMA	-0.310563	-0.589307	-0.0318202	0.0302694	0.126759	FALSE	b)-T<lfc<0	TRUE	Q96SB3	9.97534	10.2635	10.2952	9.54854	9.88678	9.14125	10.5496	9.99119	9.92014	10.3681	9.91328	9.40903	9.89089	10.1105	10.7313	10.005	9.73549	10.2982	9.7334	10.1843	9.73648	9.53684	9.79938	9.7588	10.0945	9.35861	9.83221
P98160	Basement membrane-specific heparan sulfate proteoglycan core protein	23	AAGVPSATITWR2+AGFFGDAMK2+ASYAQQPAESR2+EDGRPVPSGTQQR3+EQAWQRPDGQPATR3+ESDQGAYTC(UniMod:4)EAMNAR2+FDAGSGMATIR2+GHTPTQPGALNQR2+GHTPTQPGALNQR3+GMVFGIPDGVLELVPQR2+GSVYIGGAPDVATLTGGR2+IAHVELADAGQYR3+LEGDTLIIPR2+LGTVPQFPR2+LSGSHSQGVAYPVR3+SAEPLALGR2+SIEYSPQLEDAGSR2+SPAYTLVWTR2+TPSGLYLGTC(UniMod:4)ER2+VAEGQTLDLK2+VDSYGGSLR2+VISSGSVASYVTSPQGFQFR2+VTSYGGELR2	88.8889	PGBM_HUMAN	HSPG2	P98160	HSPG2	9.80254	0.33733	9.91506	0.593059	LIMMA	0.28758	-0.17141	0.74657	0.209901	0.403421	FALSE	c)0<=lfc<T	FALSE	P98160	9.61187	9.80254	10.346	11.2071	9.92979	9.65979	9.57501	9.50047	9.017	9.91574	9.72251	9.78908	10.0092	10.4731	9.88064	9.42727	10.363	9.2229	9.70148	10.2885	9.26572	9.74884	9.98268	9.86884	11.8678	9.4229	10.1066
Q9Y230	RuvB-like 2	24	AAGVVLEMIR2+ALESDMAPVLIMATNR3+ARDYDAMGSQTK2+AVLIAGQPGTGK2+DKVQAGDVITIDK2+DYDAMGSQTK2+FVQC(UniMod:4)PDGELQK2+FVQC(UniMod:4)PDGELQKR2+GLGLDDALEPR2+GTEVQVDDIK2+GTEVQVDDIKR2+GTEVQVDDIKR3+IGAHSHIR2+IGLETSLR2+LLIVSTTPYSEK2+LLIVSTTPYSEKDTK3+MIESLTK2+QASQGMVGQLAAR2+TEALTQAFR2+TQGFLALFSGDTGEIK2+TTEMETIYDLGTK2+VAEWREEGK2+VQAGDVITIDK2+VYSLFLDESR2	100	RUVB2_HUMAN	RUVBL2	Q9Y230	RUVBL2	12.7646	0.740198	12.7908	0.617788	LIMMA	0.376898	-0.08657	0.840366	0.106922	0.267892	FALSE	c)0<=lfc<T	FALSE	Q9Y230	13.4582	12.7818	12.2654	13.4169	12.5227	13.5072	12.5726	12.8525	12.7646	11.8949	13.602	13.4848	12.104	13.1084	11.5118	12.6418	12.5614	11.8872	12.9693	12.2202	12.2896	12.6007	12.9634	13.6465	13.3467	13.9295	12.4471
Q9H0N5	Pterin-4-alpha-carbinolamine dehydratase 2	2	AAGWSELSER2+NQAILDLK2	98.1482	PHS2_HUMAN	PCBD2	Q9H0N5	PCBD2	12.4131	0.430264	12.6007	0.57496	LIMMA	0.647126	0.268739	1.02551	0.00155976	0.0224753	TRUE	d)lfc >= T	TRUE	Q9H0N5	12.4691	13.5283	12.3008	13.2505	12.2771	12.5695	12.6024	12.6115	11.567	12.3636	13.6486	12.1229	12.343	12.1107	11.8886	12.305	12.7853	12.1726	12.2577	12.3488	12.4131	13.3987	11.8244	13.225	12.8305	13.4407	13.563
Q9H9Y6	DNA-directed RNA polymerase I subunit RPA2	8	AAGYNFYGTER2+AALQELTR2+EANVYPAEC(UniMod:4)R2+HLTDPSYGIPR2+LDDDGLPFIGAK2+LQTPQSPLVR2+SEFIDLSEK2+TSVSMNTDNLMR2	85.1852	RPA2_HUMAN	POLR1B	Q9H9Y6	POLR1B	10.2385	0.268551	10.2817	0.275828	LIMMA	-0.145345	-0.378412	0.0877218	0.211981	0.405888	FALSE	b)-T<lfc<0	FALSE	Q9H9Y6	10.1115	10.0343	10.4934	10.3697	10.3455	9.72786	10.5838	10.4196	10.2385	10.2933	10.197	10.1856	10.1578	10.1536	9.8756	10.8542	10.7034	10.6783	10.5247	10.4292	10.5999	10.2329	10.1629	9.8614	9.88616	10.2699	10.2148
Q05823	2-5A-dependent ribonuclease	18	AAHLADFDK2+AQSNEEVVQLSPDEETK2+DHNNPQEGPTSSSGR2+EDIVELLLR2+ENSHLVTFYGSESHR3+EVSC(UniMod:4)LQSSR2+GEDVENEEDEFAR2+GGATALMDAAEK2+HGADPVLR2+HLGLVQR2+IGDPSLYFQK2+LFHPGEHVR2+LLQPGPSEHSK2+LLQPGPSEHSK3+LVLYVVK2+NLGEHIDEEK2+WAGDPQEVKR2+WAGDPQEVKR3	88.8889	RN5A_HUMAN	RNASEL	Q05823	RNASEL	10.0117	0.302287	10.0996	0.306987	LIMMA	0.157929	-0.0975026	0.413362	0.21581	0.411212	FALSE	c)0<=lfc<T	FALSE	Q05823	9.896	9.84011	9.96371	10.7782	10.3878	10.3129	10.6525	10.1402	9.87692	9.92485	10.1631	10.0117	10.363	9.8984	9.80649	10.091	9.80784	9.94335	10.3165	9.80383	10.5449	10.0979	9.6378	9.86912	9.67376	10.3688	10.5193
Q9UQ80	Proliferation-associated protein 2G4	19	AAHLC(UniMod:4)AEAALR2+AFEDEKK2+AFFSEVER2+ALLQSSASR2+EGEFVAQFK2+FDAMPFTLR2+FTVLLMPNGPMR2+GDAMIMEETGK2+LVKPGNQNTQVTEAWNK2+LVKPGNQNTQVTEAWNK3+MGGDIANR2+MGVVEC(UniMod:4)AK2+QHVIDGEK2+SDQDYILK2+SEMEVQDAELK2+SLVEASSSGVSVLSLC(UniMod:4)EK2+TAENATSGETLEENEAGD2+TIIQNPTDQQK2+TIIQNPTDQQKK2	100	PA2G4_HUMAN	PA2G4	Q9UQ80	PA2G4	13.5003	0.307499	13.5008	0.265922	LIMMA	-0.0878509	-0.310842	0.135141	0.426523	0.623416	FALSE	b)-T<lfc<0	FALSE	Q9UQ80	13.7379	13.2825	13.5398	13.8852	13.6256	13.7861	13.8479	14.1863	13.7619	13.2532	13.4763	13.2295	13.3968	13.5003	13.2929	13.1269	13.6656	13.3506	13.61	13.0942	13.4473	13.1798	13.5941	13.3594	13.1456	13.5391	13.6073
P78371	T-complex protein 1 subunit beta	24	AAHSEGNTTAGLDMR2+AAHSEGNTTAGLDMR3+DASLMVTNDGATILK2+EAESLIAK2+EALLSSAVDHGSDEVK2+EALLSSAVDHGSDEVK3+EAVAMESYAK2+EGTIGDMAILGITESFQVK2+EGTIGDMAILGITESFQVK3+FRQDLMNIAGTTLSSK3+GATQQILDEAER2+HGINC(UniMod:4)FINR2+ILIANTGMDTDKIK3+KIGVNQPK2+LGGSLADSYLDEGFLLDK2+LIEEVMIGEDK2+MLPTIIADNAGYDSADLVAQLR3+NIGVDNPAAK2+VAEIEHAEK2+VAEIEHAEKEK2+VAEIEHAEKEK3+VLVDMSR2+VPDHHPC(UniMod:4)2+VQDDEVGDGTTSVTVLAAELLR3	100	TCPB_HUMAN	CCT2	P78371	CCT2	13.5394	0.25479	13.5493	0.273635	LIMMA	0.0904538	-0.13788	0.318787	0.423995	0.622182	FALSE	c)0<=lfc<T	FALSE	P78371	13.6214	13.4617	13.4489	13.9059	13.4485	13.6087	13.8889	14.0689	13.4448	13.3095	14.1831	13.5448	13.2587	13.3921	13.1355	13.1448	13.5394	13.1015	13.7112	13.4971	13.5848	13.3704	13.6683	13.7453	13.7591	13.7367	13.251
Q9UHB9	Signal recognition particle subunit SRP68	20	AAIEAFNK2+ALLQQQPEDDSK2+ALLQQQPEDDSKR2+ALLQQQPEDDSKR3+AWSYAMQLK2+DYILEGEPGK2+EELKPDQK2+FEHQEWK2+KVTEELLTDNR2+LASAFTEEQAVLYNQR2+LEALITQTR2+LFESMLSEC(UniMod:4)R2+QAATMSEVEWR2+QRDYILEGEPGK3+SGGTEGLLAEK2+SGLTGYIK2+VEEISPNIR2+VTEELLTDNR2+WSEALVLYDR2+YANEVNSDAGAFK2	100	SRP68_HUMAN	SRP68	Q9UHB9	SRP68	12.4029	0.121026	12.3675	0.178489	LIMMA	-0.206282	-0.353376	-0.0591883	0.00767134	0.0579076	FALSE	b)-T<lfc<0	TRUE	Q9UHB9	12.5944	12.4412	12.5217	12.4571	12.4511	12.1359	12.493	12.6219	12.3735	12.4074	12.4857	12.3443	12.4364	12.3798	12.5948	12.3563	12.4029	12.4116	12.0843	12.5922	12.3213	12.3959	12.3493	12.0107	12.0141	12.0325	12.2124
Q8NB49	Phospholipid-transporting ATPase IG	3	AAIEC(UniMod:4)EQPQPDLYK2+EIAPDDYER2+SLGPENLLLK2	88.8889	AT11C_HUMAN	ATP11C	Q8NB49	ATP11C	9.83557	0.60054	9.79832	0.498757	LIMMA	-0.589334	-0.921753	-0.256914	0.00111496	0.0192144	TRUE	a)lfc<= -T	TRUE	Q8NB49	9.83557	9.00051	10.6561	9.76565	9.88367	9.32312	10.3347	10.0622	10.2406	10.2974	9.74442	9.69883	10.5528	9.22087	9.91857	10.1213	10.1906	9.74377	9.29291	10.4447	9.30771	9.30535	10.1131	8.61704	9.90658	9.56255	9.41385
Q96RK4	Bardet-Biedl syndrome 4 protein	2	AAIEVYNEAAK2+TQFPVSTESQKPR3	85.1852	BBS4_HUMAN	BBS4	Q96RK4	BBS4	10.8814	1.03953	11.0057	0.903664	LIMMA	0.448455	-0.23444	1.13135	0.189395	0.37737	FALSE	c)0<=lfc<T	FALSE	Q96RK4	11.3282	10.7054	9.18546	11.651	10.5147	11.7698	9.76309	10.5088	10.8362	9.67427	12.133	12.4785	10.7381	11.8326	9.64145	11.4392	10.8814	10.6309	11.3407	10.1939	10.1025	11.4289	11.5825	11.6415	12.093	12.5918	10.4677
Q8NFP9	Neurobeachin	26	AAIEYGTEEDVVK2+AMDLSHDQR2+EIDNLAGPVVLSTPAQLIAPVVVAK3+ETPAAFPDTIK2+GNVSTISGLSSQTTGAK2+HHIIGDNPNSSDYPAPR3+ILNILTNK2+IQNPMILK2+IQTTTTTQAVQGR2+IVPNIDAGSIISDTER2+KGNVSTISGLSSQTTGAK3+KIQTTTTTQAVQGR3+LFLSDMIK2+LLQDVDINR2+LLSVLNQMPQR2+NLQTSTEVGLIEQVLLK3+NSTPSAELMEVR2+QLYIYPGC(UniMod:4)DAGIR2+SESIWVQALK2+SESYIGGDC(UniMod:4)YIVSGSR2+SSHGSSKPQEVPQSVTATAASK4+SSVAMQEQMLGGK2+TSVMFNFPDQATVK2+VANEAEFILNR2+VGVGTS…	88.8889	NBEA_HUMAN	NBEA	Q8NFP9	NBEA	10.4646	0.326352	10.4083	0.361309	LIMMA	0.351262	0.0846933	0.617831	0.0116427	0.0727536	FALSE	c)0<=lfc<T	TRUE	Q8NFP9	10.4656	10.5129	9.44774	10.7725	10.4646	10.6847	10.7134	10.5011	10.5912	9.87673	10.591	10.378	10.2531	9.7635	9.93766	10.1758	10.6497	10.1165	10.7494	10.3861	10.9378	10.3448	10.3172	10.4105	10.2078	10.7736	11.0007
O43432	Eukaryotic translation initiation factor 4 gamma 3	21	AAIIADSSTFR2+AALSEEELER2+AIDEPSFSVAYANMC(UniMod:4)R2+ALMTAVC(UniMod:4)K2+DITEEIMSGGGSR2+DLLDNQSQEEQR2+DSQADDPENIK2+ELEAASAPEER2+ESAKPEISAMSAHDK3+GPDFTPAFADFGR2+GVIDLVFEK2+ITKPTIDEK2+KIITVSVK2+LDFIESDSPC(UniMod:4)SSEALSK2+LDQPANLLR2+LTPQMFNQLMK2+QVSGLTVDTEER2+VDEGGWNTVQGAK2+VGVESTLER2+VLEEDESIR2+YLDSDTEKELQALYALQASIVK3	96.2963	IF4G3_HUMAN	EIF4G3	O43432	EIF4G3	10.8038	0.147623	10.819	0.167868	LIMMA	-0.128991	-0.287168	0.0291851	0.105988	0.266116	FALSE	b)-T<lfc<0	FALSE	O43432	10.7409	10.5764	11.0854	10.8038	10.6148	10.5426	10.9257	10.833	10.7235	10.7201	11.3233	10.5923	10.7456	10.9065	10.9122	11.0294	10.9535	10.9232	10.7293	10.7057	10.8133	10.7042	10.9161	10.7972	10.8553	10.7886	10.8523
Q7Z6B0	Coiled-coil domain-containing protein 91	7	AAIIEEQKR2+DELIEYIK2+EALIQQSQEQK2+EKEQEAISFQDR2+EQEAISFQDR2+IKEALIQQSQEQK2+IKEALIQQSQEQK3	88.8889	CCD91_HUMAN	CCDC91	Q7Z6B0	CCDC91	8.27346	0.282758	8.21894	0.393959	LIMMA	-0.0915526	-0.440106	0.257001	0.594847	0.764974	FALSE	b)-T<lfc<0	FALSE	Q7Z6B0	8.88062	8.72606	8.00397	8.14357	8.38645	7.44324	8.08275	8.37847	8.27346	8.22472	8.43196	7.24079	7.92429	8.69941	8.70221	8.16705	7.75454	8.43182	7.75834	8.52716	8.13561	8.26729	8.51732	7.66462	8.34362	8.39982	8.40222
Q15075	Early endosome antigen 1	43	AAILDLEK2+ADLQNHLDTAQNALQDK3+DLDC(UniMod:4)QQLQSR2+EAQNDLEQVLR2+EATVIQDLK2+EQALQDLQQQR2+GPQEVAVYVQELQK2+GPQEVAVYVQELQK3+IQAGEGETAVLNQLQEK2+IQHEELNNR2+IQNLEALLQK2+IQTTVTELQK2+ISVLQNNYEK2+ITTQLDQVTAK2+KLDNTTAAVQELGR2+KLDNTTAAVQELGR3+KWAEDNEVQNC(UniMod:4)MAC(UniMod:4)GK3+LAEIEEIK2+LDNTTAAVQELGR2+LELNSMQEQLIQAQNTLK2+LKEELSEVETK2+LMDKEQQVADLQLK3+LQQQLTQAAQELAAEKEK3+LQSQYASSEATISQLR2+LQSQYASSEATISQLR3+…	96.2963	EEA1_HUMAN	EEA1	Q15075	EEA1	10.9319	0.200525	10.8797	0.222443	LIMMA	-0.133403	-0.326797	0.0599922	0.168713	0.351697	FALSE	b)-T<lfc<0	FALSE	Q15075	10.5754	10.9755	11.2268	10.9372	11.0293	10.8132	11.2028	10.6869	11.1011	10.9319	10.9944	10.3917	10.9055	10.7348	10.9638	11.0672	11.1236	10.9335	10.7339	10.8782	10.6244	10.8014	11.0753	10.3391	10.7563	10.9131	11.0343
Q7Z406	Myosin-14	82	AAILEEKR2+ADLLLEPC(UniMod:4)SHYR3+AEAELC(UniMod:4)AEAEETR2+AELEALLSSK2+AELEALLSSKDDVGK3+AELSSLQTAR2+AGVLAQLEEER2+ALEEEQEAR2+ALEEEQEAREELER3+AMEAEAAGLR2+ANEWLMK2+AQAELENVSGALNEAESK2+AQMASAGQGKEEAVK3+AQVTELEDELTAAEDAK2+DAEVERDEER2+DEGEEEAEVELAESGR2+DLGEELEALR2+DLQGRDEAGEER3+DQADFSVLHYAGK2+DQADFSVLHYAGK3+DVEGIVGLEQVSSLGDGPPGGRPR3+EAEALTQR2+EAQAALAEAQEDLESER2+EEIFSQNR2+ELEDVTESAESMNR2+ELFQETLESLR2+EL…	100	MYH14_HUMAN	MYH14	Q7Z406	MYH14	13.4273	0.250628	13.4281	0.350152	LIMMA	0.0606175	-0.22435	0.345585	0.666416	0.81606	FALSE	c)0<=lfc<T	FALSE	Q7Z406	13.4273	13.8063	13.6979	13.6996	13.2582	13.7339	14.0276	12.5891	13.3747	13.6467	14.0885	13.2607	13.3601	13.6711	13.3236	13.4829	13.1786	13.5177	13.387	13.2305	13.0111	13.3622	12.5489	13.538	13.5275	13.5357	13.2719
Q9P2E9	Ribosome-binding protein 1	55	AAILETAPK2+AENSQLTER2+AGIIQDTWHK2+AQEQQQQMAELHSK2+AQEQQQQMAELHSK3+DALNQATSQVESK2+DAQDVQASQAEADQQQTR2+EAEETQSTLQAEC(UniMod:4)DQYR2+EKGPTLLK2+ELESQVSGLEK2+EQEITAVQAR2+ESEEALQK2+ESEEALQKR2+ETSYEEALANQR2+EVPMVVVPPVGAK2+EVQQLQGK2+GEGAPIQGK2+GELESSDQVR2+GEPGPPDADGPLYLPYK2+HMAAASAEC(UniMod:4)QNYAK2+HMAAASAEC(UniMod:4)QNYAK3+HPPAPAEPSSDLASK2+HPPAPAEPSSDLASK3+IPDHDPAPNVTVLLR2+IPDHDPAPNVTVLLR3+KGEGAPIQGK2+…	100	RRBP1_HUMAN	RRBP1	Q9P2E9	RRBP1	12.2621	0.494971	12.1941	0.399825	LIMMA	-0.311209	-0.610884	-0.0115333	0.0423426	0.155337	FALSE	b)-T<lfc<0	TRUE	Q9P2E9	12.4742	12.4024	12.7585	12.113	12.368	11.4202	11.727	11.8729	12.2533	12.583	12.0102	11.6366	12.6003	12.3393	12.596	12.6194	12.2621	12.6946	11.6628	12.6128	12.2133	12.5005	12.3382	11.5114	11.9189	11.594	12.1568
Q12980	GATOR complex protein NPRL3	2	AAILSVPAAQNPEDLR2+EDDVPFTAR2	75.9259	NPRL3_HUMAN	NPRL3	Q12980	NPRL3	10.9747	0.382051	10.9289	0.558777	LIMMA	0.114956	-0.325904	0.555816	0.597515	0.766903	FALSE	c)0<=lfc<T	FALSE	Q12980	11.6953	10.6484	10.787	9.26327	10.7866	10.9019	11.2233	10.8575	10.4777	11.1525	11.1212	11.5277	10.831	9.56873	11.4918	10.722	10.9747	10.4111	11.0364	11.4177	11.4471	11.1797	10.4853	11.4018	11.4868	11.2324	10.9521
P04114	Apolipoprotein B-100	1	AAIQALRK2	81.4815	APOB_HUMAN	APOB	P04114	APOB	11.4862	0.783127	11.4148	0.743691	LIMMA	0.0656453	-0.515982	0.647272	0.818871	0.911819	FALSE	c)0<=lfc<T	FALSE	P04114	11.4478	11.4862	9.12913	11.4675	10.83	12.481	11.7122	12.1385	11.3715	11.7101	12.0993	11.4287	10.6496	11.9677	12.0183	12.0402	12.0144	10.6743	11.5019	11.6224	9.98607	11.028	10.9769	10.768	12.1879	11.3471	12.1145
O60645	Exocyst complex component 3	20	AAIQSQLDGVR2+DAVVQHSQLAAAVENLK3+DDHIGALLAVR2+DGLMYEQYR2+DIQQSLADVSK2+DIVVPSLNVAK2+DPTLLVSVVR2+EAVATAVQR2+ETQDLIEQGALLQAHR3+IEGTQADTR2+LMDLEC(UniMod:4)SR2+LTDPSLLYLEVSTLVSK2+LTDPSLLYLEVSTLVSK3+MFTILER2+NIFSVPEIVR2+QLWMVLQR2+QSINTIESLK2+QTGFVPPGRPK2+VAGMLQRPDQLDK3+VVVEYLR2	96.2963	EXOC3_HUMAN	EXOC3	O60645	EXOC3	11.6503	0.123852	11.6292	0.140652	LIMMA	-0.105734	-0.245965	0.0344968	0.133719	0.305954	FALSE	b)-T<lfc<0	FALSE	O60645	11.6504	11.6859	11.7714	11.7225	11.713	11.429	11.7897	11.8012	11.8934	11.5625	11.4694	11.7186	11.6077	11.524	11.5876	11.6874	11.8589	11.4185	11.5668	11.6503	11.6227	11.5182	11.703	11.5885	11.6637	11.291	11.4934
Q7Z3J2	VPS35 endosomal protein sorting factor-like	13	AAISLVPEVPK2+AGTATLAMSEK2+DRDDNSVVGSDFEPWTNK3+EVNTVLADVIK2+FLPFLDMFQK2+FYVEASILK2+IFSMC(UniMod:4)VDSR2+LLSDTSVIQFYPSK2+LQILNEAWK2+SLGLNLALADPPESDR2+SMDFIGMIK2+SVLPDHFSPENANDTAK3+TLEYIKK2	92.5926	VP35L_HUMAN	VPS35L	Q7Z3J2	VPS35L	11.3768	0.278905	11.3549	0.219283	LIMMA	0.0942655	-0.0984838	0.287015	0.325077	0.529541	FALSE	c)0<=lfc<T	FALSE	Q7Z3J2	11.1542	11.4796	11.0413	11.2852	11.5041	11.216	11.7152	11.6023	11.3768	11.0415	11.5674	10.9244	11.1314	11.086	11.2401	11.2938	11.565	11.351	11.57	11.1964	11.6908	11.1617	11.4701	11.6676	11.4368	11.4334	11.3814
Q969Q5	Ras-related protein Rab-24	6	AAIVC(UniMod:4)YDLTDSSSFER2+AQLFETSSK2+SDLLEEDR2+SLEEGC(UniMod:4)QIYLC(UniMod:4)GTK2+TGQSVDELFQK2+TVTLGIWDTAGSER2	100	RAB24_HUMAN	RAB24	Q969Q5	RAB24	11.5673	0.206749	11.6092	0.261982	LIMMA	0.0743866	-0.148321	0.297094	0.499535	0.686567	FALSE	c)0<=lfc<T	FALSE	Q969Q5	11.8525	11.4279	11.3635	12.0674	11.4912	11.4031	11.7184	11.6814	11.5962	11.5236	12.146	11.8945	11.5776	11.4699	11.3808	11.3424	11.604	11.1474	11.5484	11.3277	11.7986	12.2815	11.4733	11.6936	11.4831	11.5878	11.5673
Q92522	Histone H1x	5	AAKPSVPK2+AGGSAALSPSK2+RGAPAAATAPAPTAHK3+SVELEEALPVTTAEGMAK2+YSQLVVETIR2	96.2963	H1X_HUMAN	H1FX	Q92522	H1FX	11.9034	0.480546	11.8424	0.506092	LIMMA	-0.070017	-0.471344	0.33131	0.723529	0.85227	FALSE	b)-T<lfc<0	FALSE	Q92522	11.4571	11.6662	11.0827	10.6688	11.9732	12.7671	12.2382	12.1204	12.5034	11.7573	11.9262	11.2311	11.9034	11.256	11.3627	12.197	12.7419	12.1537	12.0539	11.5189	11.4065	11.5793	12.0309	12.0037	11.7688	12.5555	11.8216
Q9HC35	Echinoderm microtubule-associated protein-like 4	21	AALADVLR2+ADQFLVGTSR2+ASPSPQPSSQPLQIHR2+ASPSPQPSSQPLQIHR3+ATLLEDQQDPSPSS2+DMSIIQWK2+DVIINQEGEYIK2+EIEVPDQYGTIR2+GVGC(UniMod:4)LDFSK2+IATGQIAGVDK2+IILWDHDLNPER3+KPSHTSAVSIAGK2+KPSHTSAVSIAGK3+LAISEDHVASVK3+LAISEDHVASVKK3+LEWAYGYR2+LSLPQNETVADTTLTK2+NGMLLTGGGK2+TTVEPTPGK2+TTVEPTPGKGPK2+VIAVADDFC(UniMod:4)K2	100	EMAL4_HUMAN	EML4	Q9HC35	EML4	12.0653	0.230992	12.0529	0.194116	LIMMA	-0.207273	-0.366099	-0.048447	0.0123821	0.0756294	FALSE	b)-T<lfc<0	TRUE	Q9HC35	12.2007	12.0467	12.0653	11.7994	12.231	12.0735	11.991	12.2924	12.1864	12.4521	11.7469	11.9095	11.9769	12.1396	12.199	12.2701	12.2336	12.3176	12.1361	11.8892	11.8402	11.7844	11.9855	11.7585	11.7982	11.9598	12.1447
Q15102	Platelet-activating factor acetylhydrolase IB subunit gamma	6	AALAGHPR2+AIVQLVNER2+GQHPNPLR2+LENGELEHIRPK3+LGYTPVC(UniMod:4)R2+VVVLGLLPR2	96.2963	PA1B3_HUMAN	PAFAH1B3	Q15102	PAFAH1B3	13.0755	0.345853	13.0477	0.323052	LIMMA	0.101269	-0.162149	0.364687	0.437664	0.633808	FALSE	c)0<=lfc<T	FALSE	Q15102	12.0577	13.4273	13.3109	13.151	13.1476	13.3414	12.6413	12.7963	13.0755	12.9239	12.7299	12.931	13.3531	12.9028	13.4224	13.0025	13.3696	13.226	12.8875	13.1046	12.5919	12.9851	13.2119	13.4347	13.4834	12.8423	12.9354
Q15149	Plectin	116	AALAHSEEVTASQVAATK3+AELELELGR2+AEMEVLLASK2+AEVVETTQVYTEEETRR3+AGLVGPEFHEK2+AGTLSITEFADMLSGNAGGFR2+AGVAAPATQVAQVTLQSVQR3+AGVVGPELHEQLLSAEK3+ALQALEELR2+AQAEAQQPTFDALR2+AQAEVEGLGK2+AQLEPVASPAK2+AQLMADFQAGR2+AQVEQELTTLR2+ARQEELYSELQAR3+ATVSAPFGK2+AVTGYKDPYSGK2+AYSDPSTGEPATYGELQQR2+DALDGPAAEAEPEHSFDGLR3+DLLPSDMAVALLEAQAGTGHIIDPATSAR3+DLSELGSVR2+DSQDAGGFGPEDR2+DTHDQLSEPSEVR2+DTHDQLSEPSEVR3+DYELQLVTYK2+…	92.5926	PLEC_HUMAN	PLEC	Q15149	PLEC	11.2696	0.73416	11.2535	0.6053	LIMMA	-0.196577	-0.668034	0.274879	0.400354	0.600956	FALSE	b)-T<lfc<0	FALSE	Q15149	11.246	12.0028	12.0864	11.2696	11.3922	10.3058	10.4534	10.953	11.8744	12.0922	10.6016	10.955	11.4126	11.3932	11.9411	11.7316	10.3927	12.3096	10.7744	11.839	10.8978	11.6701	10.5022	10.8954	10.9419	10.4181	11.4922
P15428	15-hydroxyprostaglandin dehydrogenase [NAD(+)]	4	AALDEQFEPQK2+AFAEALLLK2+LDILVNNAGVNNEK2+VALVTGAAQGIGR2	94.4444	PGDH_HUMAN	HPGD	P15428	HPGD	12.3564	1.68721	12.5495	1.30738	LIMMA	1.62685	0.832336	2.42137	0.000247951	0.0095313	TRUE	d)lfc >= T	TRUE	P15428	12.237	13.6049	11.6493	14.1627	12.1997	13.8324	13.2611	12.3564	10.7307	11.5147	14.6308	11.2121	11.3667	10.8747	10.0176	12.0191	11.7459	11.079	14.2345	13.1446	14.2386	12.9807	13.2928	14.1127	13.2001	11.2184	13.9196
P09417	Dihydropteridine reductase	5	AALDGTPGMIGYGMAK2+EGGLLTLAGAK2+GAVHQLC(UniMod:4)QSLAGK2+MTDSFTEQADQVTAEVGK2+NC(UniMod:4)DLMWK2	100	DHPR_HUMAN	QDPR	P09417	QDPR	11.9777	0.414709	11.9457	0.414256	LIMMA	-0.299934	-0.61297	0.013103	0.0596935	0.191479	FALSE	b)-T<lfc<0	FALSE	P09417	12.5685	12.038	11.2711	12.0534	11.9777	11.437	12.2421	12.3051	12.2922	12.7015	12.6918	11.5925	12.1358	12.2575	12.0763	11.612	11.8834	11.9464	11.8962	12.0304	11.586	11.4411	11.533	11.0038	12.1122	11.882	11.9678
O95873	Uncharacterized protein C6orf47	1	AALDTLGLR2	92.5926	CF047_HUMAN	C6orf47	O95873	C6orf47	9.63434	0.623214	9.61914	0.77033	LIMMA	0.191547	-0.410918	0.794012	0.520237	0.703622	FALSE	c)0<=lfc<T	FALSE	O95873	9.2329	10.381	10.7915	9.78955	9.3418	9.17811	9.51372	9.44661	9.68163	7.47544	9.69151	9.08122	10.7779	8.87982	11.2685	9.77511	8.70439	9.21399	9.10567	10.1541	10.7408	9.98004	9.78149	9.63434	9.39377	8.96718	9.73448
P11766	Alcohol dehydrogenase class-3	13	AALEAC(UniMod:4)HK2+AAVAWEAGK2+AFELMHSGK2+AGDTVIPLYIPQC(UniMod:4)GEC(UniMod:4)K2+AKEFGATEC(UniMod:4)INPQDFSK3+EFGATEC(UniMod:4)INPQDFSK2+GLMPDGTSR2+GTAFGGWK2+IIGVDINK2+LVSEYMSK2+PFQLVTGR2+VC(UniMod:4)LLGC(UniMod:4)GISTGYGAAVNTAK2+VDEFVTHNLSFDEINK2	100	ADHX_HUMAN	ADH5	P11766	ADH5	13.5386	0.33868	13.5313	0.39581	LIMMA	-0.413094	-0.689804	-0.136384	0.00485785	0.044335	TRUE	b)-T<lfc<0	TRUE	P11766	13.767	13.4724	12.7651	12.9644	13.5916	13.4548	14.066	14.2839	14.0616	13.8783	13.9263	13.6256	13.4482	14.0193	13.7879	13.2806	13.4576	13.6965	13.737	12.9998	12.9265	13.3962	13.5386	13.4864	12.8068	13.3457	13.5617
Q8NEG4	Protein FAM83F	5	AALEALLGGGEQAYR2+AAWSPYEDAVPAANAR2+DLVTVEQVLPPVEPIPLGELSQK3+EAGGNPEGQEEGASGGESAWR2+SVTGVGFYMPMGR2	85.1852	FA83F_HUMAN	FAM83F	Q8NEG4	FAM83F	9.64942	0.560794	9.53428	0.563722	LIMMA	0.561457	0.164083	0.958832	0.00727811	0.0559545	FALSE	d)lfc >= T	TRUE	Q8NEG4	8.44201	10.0213	9.7744	9.82529	9.27117	8.98044	9.54205	8.91699	8.66184	9.64942	8.97909	8.80746	9.63894	8.86036	9.02796	9.44229	10.098	9.86414	10.5944	9.9854	10.5386	9.10246	9.91254	9.85399	9.74667	10.0344	9.85402
Q12788	Transducin beta-like protein 3	4	AALEALLPYTER2+DVTEAEQAEEQAR2+EAPEELLAYEGVR2+NTAPDNGPILLQAQTTQR2	94.4444	TBL3_HUMAN	TBL3	Q12788	TBL3	10.1	0.590378	10.133	0.537596	LIMMA	-0.532174	-0.909647	-0.154701	0.00739128	0.0566398	FALSE	a)lfc<= -T	TRUE	Q12788	10.1935	10.4982	10.7772	10.101	10.2104	9.7519	10.1	9.80418	10.9877	10.8719	10.0132	10.2451	9.91534	10.7407	11.1031	10.539	9.63946	11.1535	9.79915	10.1139	9.51188	9.82836	9.30329	9.37405	9.46611	9.64483	9.90506
P08727	Keratin, type I cytoskeletal 19	26	AALEDTLAETEAR2+ALEAANGELEVK2+APSIHGGSGGR2+DAEAWFTSR2+DKILGATIENSR2+DYSHYYTTIQDLR2+DYSHYYTTIQDLR3+EVAGHTEQLQMSR2+EVAGHTEQLQMSR3+FGPGVAFR2+GQVGGQVSVEVDSAPGTDLAK2+ILGATIENSR2+IRDWYQK2+KDAEAWFTSR2+KDAEAWFTSR3+KNHEEEISTLR2+KNHEEEISTLR3+LTMQNLNDR2+NHEEEISTLR2+QSSATSSFGGLGGGSVR2+SLLEGQEDHYNNLSASK2+SLLEGQEDHYNNLSASK3+SQYEVMAEQNR2+SQYEVMAEQNRK2+SQYEVMAEQNRK3+SRLEQEIATYR2	100	K1C19_HUMAN	KRT19	P08727	KRT19	15.2	0.855092	15.2506	0.694469	LIMMA	0.00409534	-0.540476	0.548667	0.98782	0.993176	FALSE	c)0<=lfc<T	FALSE	P08727	15.4133	16.2384	15.7768	15.2	15.8887	14.7243	13.9167	14.6895	15.9282	15.7491	14.8918	14.7966	15.7439	15.0821	15.8602	15.8735	13.9826	16.0227	14.8057	16.0905	14.8628	15.9139	14.3671	14.8372	15.0047	14.1535	15.9522
Q8NB16	Mixed lineage kinase domain-like protein	4	AALEEANGEIEK2+ENEVSTLYK2+SSNFLVTQGYQVK2+TQTSMSLGTTR2	88.8889	MLKL_HUMAN	MLKL	Q8NB16	MLKL	9.86963	0.474455	9.90452	0.542246	LIMMA	-0.198077	-0.625718	0.229565	0.350899	0.554288	FALSE	b)-T<lfc<0	FALSE	Q8NB16	9.1095	9.74653	10.1339	9.85841	9.69765	9.46487	11.271	10.6809	10.1896	9.64922	9.16722	8.7732	10.3764	9.6137	10.2955	10.1195	10.261	9.88681	10.1992	9.86963	9.97386	8.934	10.5384	9.77995	9.81011	9.74677	10.2753
Q92922	SWI/SNF complex subunit SMARCC1	5	AALEEFSR2+FWESPETVSQLDSVR2+HVTNPAFTK2+NVEMFMNIEK2+SPQVPAAQQMLNFPEK2	92.5926	SMRC1_HUMAN	SMARCC1	Q92922	SMARCC1	10.3683	0.371441	10.3806	0.422985	LIMMA	0.0564927	-0.286822	0.399808	0.738615	0.861943	FALSE	c)0<=lfc<T	FALSE	Q92922	9.94315	9.81487	9.80941	9.36115	10.5309	10.7702	9.80188	10.2029	10.3683	10.3302	10.244	10.4493	10.3587	10.2991	10.4225	10.6188	10.8941	10.8757	10.433	10.9726	11.2284	9.86826	10.573	10.2948	10.3569	10.8089	10.6463
Q96RT7	Gamma-tubulin complex component 6	4	AALEEGSSQPTER2+LATVGDLEEIQR2+VGENVSDVAPIR2+VGENVSDVAPTQPR2	87.037	GCP6_HUMAN	TUBGCP6	Q96RT7	TUBGCP6	9.07801	0.423374	9.0544	0.376425	LIMMA	-0.182535	-0.497053	0.131983	0.244538	0.446123	FALSE	b)-T<lfc<0	FALSE	Q96RT7	9.4951	9.64986	9.50792	8.60812	9.12236	8.31899	9.00021	9.23852	9.13759	9.36105	9.02546	9.68421	8.5514	9.17855	9.29937	8.99695	8.74487	9.04476	8.52224	8.74169	9.07801	9.36357	8.67185	9.44135	8.94754	9.29774	8.43937
Q96CW5	Gamma-tubulin complex component 3	6	AALEELQR2+ALLNQLR2+ATNAQFDSPEILR2+IDAAYFETSK2+LAWTLTANQPSSQATTSK2+SEADVAQQFQYAVR2	96.2963	GCP3_HUMAN	TUBGCP3	Q96CW5	TUBGCP3	11.202	0.277454	11.1051	0.294972	LIMMA	0.0233923	-0.225427	0.272212	0.848702	0.925611	FALSE	c)0<=lfc<T	FALSE	Q96CW5	11.3685	11.486	10.7566	10.4105	11.2725	11.2555	11.0245	10.6417	11.4179	10.9799	11.2628	11.3933	10.732	10.8664	11.308	11.202	10.8129	11.3414	11.2614	11.0149	10.7763	11.1529	11.1487	11.338	11.3704	11.5039	10.739
P12081	Histidine--tRNA ligase, cytoplasmic	10	AALEELVK2+AQLGPDESK2+EDLVEEIK2+EKVFDVIIR2+IFSIVEQR2+LEALEEK2+LVSELWDAGIK2+TTETQVLVASAQK2+VFDVIIR2+VSWEEVK2	98.1482	HARS1_HUMAN	HARS1	P12081	HARS1	13.6508	0.15066	13.6842	0.165399	LIMMA	-0.166778	-0.311493	-0.0220622	0.025432	0.114428	FALSE	b)-T<lfc<0	TRUE	P12081	13.8683	13.5007	13.8423	13.6508	13.5615	13.5481	13.8652	13.6457	13.673	13.7379	13.7145	13.7957	13.7524	14.0136	14.084	13.3707	13.6342	13.626	13.5256	13.7234	13.6299	13.5808	13.8486	13.4785	13.7281	13.5146	13.5581
Q15057	Arf-GAP with coiled-coil, ANK repeat and PH domain-containing protein 2	18	AALEEVEGDVAELELK2+AQLQNFVK2+AVQTSIATAYR2+DFSQMASNNPEK2+DLAQYSSNDAVVETSLTK2+DLGAQLDR2+DNPTVVVEDLR2+ESEGLYGQPGDETYQDIFR2+ESLPSTVSANSLYEPEGER2+FC(UniMod:4)FEVVSPTK2+FGPGDQVR2+LMC(UniMod:4)ELGNDVINR2+MAEALAHGADVNWANSEENK3+QDSSMFLDSK2+SNDSGIQQSSDDGR2+SSPSTGSLDSGNESK2+VQC(UniMod:4)IPGNASC(UniMod:4)C(UniMod:4)DC(UniMod:4)GLADPR2+YSISLSPPEQQK2	90.7407	ACAP2_HUMAN	ACAP2	Q15057	ACAP2	10.7158	0.308874	10.7274	0.316656	LIMMA	-0.084675	-0.348368	0.179018	0.516112	0.700442	FALSE	b)-T<lfc<0	FALSE	Q15057	11.0146	10.1439	10.5075	10.6296	10.7498	11.0123	11.5425	11.1606	10.6457	10.3586	11.0238	10.7026	10.4934	10.3749	10.7158	10.5112	11.0375	10.5142	11.1592	10.3956	10.7622	10.2434	10.8375	10.8109	10.6453	10.9167	10.7302
Q9H0D6	5'-3' exoribonuclease 2	17	AALEEVYPDLTPEETR2+AALEEVYPDLTPEETRR3+DPQFAEDYIFK2+DQPAFTPSGILTPHALGSR2+ELTMASLPFTFDVER2+FDSNC(UniMod:4)ITPGTEFMDNLAK2+FDVDAADEK2+GVGAEPLLPWNR2+LNNDPGWK2+LWEAGWK2+NKFDVDAADEK2+NLTVILSDASAPGEGEHK3+NSLGGDVLFVGK2+NSPGSQVASNPR2+TGGYLTESGYVNLQR2+YAWQGVALLPFVDER2+YYYQGC(UniMod:4)ASWK2	96.2963	XRN2_HUMAN	XRN2	Q9H0D6	XRN2	11.8545	0.299773	11.8669	0.302561	LIMMA	-0.176746	-0.419989	0.0664964	0.147842	0.324088	FALSE	b)-T<lfc<0	FALSE	Q9H0D6	11.5215	11.6076	12.3161	11.9971	12.2937	12.0628	11.4711	11.7202	12.2335	11.7613	11.367	11.9349	12.4353	11.8121	11.7754	12.124	12.2806	12.0597	11.2388	11.8545	11.6738	11.7148	11.9155	11.6523	11.6548	11.9635	11.9636
P78549	Endonuclease III-like protein 1	1	AALEEWLPR2	88.8889	NTH_HUMAN	NTHL1	P78549	NTHL1	9.57031	0.616655	9.45369	0.798704	LIMMA	-0.142954	-0.769812	0.483904	0.644063	0.801876	FALSE	b)-T<lfc<0	FALSE	P78549	9.66829	10.1382	9.18514	10.1797	9.69174	9.87098	9.60248	9.5284	10.3084	9.87518	9.50087	10.3807	10.1665	9.31051	9.15438	8.08079	8.91706	9.94874	7.31246	9.33915	9.7158	8.6989	8.87169	9.57031	8.60907	8.42482	11.1994
Q9NRV9	Heme-binding protein 1	6	AALEGTATYR2+EADYVAQATR2+FATVEVTDKPVDEALR3+GDKEEVAYEER2+IPNQFQSDPPAPSDK2+NSLFGSVETWPWQVLSK2	100	HEBP1_HUMAN	HEBP1	Q9NRV9	HEBP1	12.4562	0.453559	12.4389	0.555678	LIMMA	0.532936	0.145155	0.920716	0.00881905	0.0626277	FALSE	d)lfc >= T	TRUE	Q9NRV9	11.0696	12.262	12.7344	13.3208	12.4093	12.5329	11.8626	11.6503	11.7452	11.9754	12.4562	12.5361	12.693	12.1	12.6718	12.2811	12.8003	12.3836	12.3534	12.8172	12.6466	13.5448	12.1796	12.7621	12.8062	11.7911	13.4646
Q92797	Symplekin	13	AALEQLLK2+EVIQALPK2+LKPGGVGAPSSSSPSPSPSAR3+LLSGLQEKPDQK3+LMATQMTAAGLGPGVEQTK2+MADSEIPR2+RQEHDISLDR3+SQALLFIK2+TYLGMSTLR2+VALQWMVK2+VIEQPIR2+VVDLLNQAALITNDSK2+VWEGFIK2	96.2963	SYMPK_HUMAN	SYMPK	Q92797	SYMPK	10.8925	0.214527	10.931	0.209826	LIMMA	-0.00171906	-0.193324	0.189886	0.98547	0.992344	FALSE	b)-T<lfc<0	FALSE	Q92797	10.9712	11.1489	10.843	10.6636	11.4145	10.9825	10.7046	10.8119	11.3362	10.728	10.8488	10.9694	10.7478	10.8743	10.8776	10.7129	10.8925	11.2023	10.9056	10.849	11.1471	10.4546	10.9726	11.0448	10.8908	11.0423	11.1008
O75643	U5 small nuclear ribonucleoprotein 200 kDa helicase	44	AALETDENLLLC(UniMod:4)APTGAGK2+ADEVLEILK2+ANSNLVLQADR2+DEPTGEVLSLVGK2+DIDAFWLQR2+DTLGLFLR2+EEEKLELQK2+EEEVTGPVIAPLFPQK2+EEISATQIIVC(UniMod:4)TPEK2+EGSASTEVLR2+ESIEEPSAK2+FNDPHVK2+FYDDAIVSQK2+GDPLLDQR2+GLIEIISNAAEYENIPIR2+GNIIISTPEK2+GTQVYSPEK2+GWAQLTDK2+KLPEEVVK2+LIGLSATLPNYEDVATFLR2+MDTDLETMDLDQGGEALAPR2+MEADPELSK2+MLLQSSEGR2+MTQNPNYYNLQGISHR2+MTQNPNYYNLQGISHR3+MWQSMC(UniMod:4)PLR2+NALLQLTDSQIAD…	92.5926	U520_HUMAN	SNRNP200	O75643	SNRNP200	11.6167	0.186436	11.6376	0.172216	LIMMA	-0.0811404	-0.243063	0.0807828	0.31351	0.518779	FALSE	b)-T<lfc<0	FALSE	O75643	11.6359	11.485	11.7397	11.6167	11.8709	11.7358	11.3777	11.4909	11.9355	11.6271	11.4665	11.5329	11.9059	11.5425	11.6584	11.741	11.8068	11.9735	11.5312	11.7621	11.4263	11.576	11.4256	11.5247	11.4048	11.8185	11.6039
Q9BRX8	Peroxiredoxin-like 2A	9	AALEYLEDIDLK2+DFQPYFK2+EEAADLSSLK2+GEIFLDEK2+MIKPQTLASEK2+NGAVIMAVR2+QGILLEHR2+TEVKDFQPYFK3+TLEKEPR2	100	PXL2A_HUMAN	PRXL2A	Q9BRX8	PRXL2A	12.2891	0.852491	12.6293	0.793595	LIMMA	0.30447	-0.30371	0.912649	0.313965	0.519091	FALSE	c)0<=lfc<T	FALSE	Q9BRX8	12.6123	12.3952	12.0732	12.2891	12.1695	13.2981	13.9585	14.0237	11.886	11.4397	13.9066	12.2199	11.663	12.0809	11.7141	12.0163	13.139	11.8727	13.6764	11.9566	13.4968	12.2425	13.309	12.9898	11.9438	13.168	13.4507
Q12872	Splicing factor, suppressor of white-apricot homolog	2	AALFLQTLK2+DYQLSEEEAR2	92.5926	SFSWA_HUMAN	SFSWAP	Q12872	SFSWAP	10.1688	0.331836	10.0953	0.381064	LIMMA	-0.0578806	-0.372232	0.256471	0.708932	0.84316	FALSE	b)-T<lfc<0	FALSE	Q12872	10.2797	10.046	9.52445	8.98068	10.143	10.5261	10.1404	9.54979	10.4707	9.94494	10.1789	9.94081	10.3445	10.2863	10.502	10.2541	9.71292	10.4617	10.4025	10.1765	10.1192	10.0013	10.1688	10.4622	9.95482	9.43926	10.5629
Q96GD0	Pyridoxal phosphate phosphatase	4	AALFVSNNSR2+AVPGAPELLER2+LAGDPSAGDGAAPR2+TPGTGSLAAAVETASGR2	90.7407	PLPP_HUMAN	PDXP	Q96GD0	PDXP	10.4271	0.373229	10.3399	0.368918	LIMMA	-0.235895	-0.526912	0.0551215	0.108006	0.269178	FALSE	b)-T<lfc<0	FALSE	Q96GD0	10.593	10.631	9.85073	9.8563	10.5496	10.6236	10.5495	10.5307	10.6789	10.2558	10.36	10.9266	9.81835	10.7749	10.8629	10.0926	10.0486	10.6467	10.4271	10.0131	10.1922	9.76114	10.4379	10.372	10.7204	9.98358	9.62108
Q9NRD9	Dual oxidase 1	15	AALGLSPITR2+DFWPGPLK2+DLGLPSYTK2+DPGPLFSTIVLEQFVR2+EIYSAPTGDR2+ESGLSIQEWELR2+GPAGLASLR2+GQLASGPDPAFPR2+IPPGDPMFDPDQR2+LQC(UniMod:4)PMDTDPPQEIR2+QLSTEGLPAC(UniMod:4)APSVVR2+SDIETELTPQR2+TIQLQPPQK2+VNFVLSSNR2+WQDINPALSR2	96.2963	DUOX1_HUMAN	DUOX1	Q9NRD9	DUOX1	11.7127	1.10161	11.6832	0.867093	LIMMA	0.555647	-0.0853513	1.19665	0.0866714	0.236153	FALSE	d)lfc >= T	FALSE	Q9NRD9	11.7127	10.6475	10.8462	12.3192	10.9322	12.6279	13.0902	12.7308	10.9697	10.5208	12.448	10.6287	10.8236	11.0397	10.4256	11.4792	12.7454	10.5032	12.9574	11.806	12.307	11.5046	12.4138	12.0882	11.1475	12.319	12.4134
P14317	Hematopoietic lineage cell-specific protein	8	AALGYDYK2+EHPVPLLPIR2+GFGGQYGIQK2+QTLPEDNEEPPALPPR2+SAVGFDYK2+SAVGFNEMEAPTTAYK2+SAVGHEYVAEVEK3+VSEEHDVLR2	100	HCLS1_HUMAN	HCLS1	P14317	HCLS1	12.0682	0.815321	12.0051	0.85111	LIMMA	0.0411362	-0.622253	0.704525	0.899847	0.952595	FALSE	c)0<=lfc<T	FALSE	P14317	11.1301	10.4448	12.0855	12.0474	12.0682	11.5977	12.318	12.1729	11.3888	10.5757	11.0391	10.8461	13.2294	10.9244	13.1892	12.4861	13.6607	12.5652	12.7576	13.2875	12.6181	11.8298	12.1338	12.0061	12.471	11.9021	11.3621
Q9Y5V0	Zinc finger protein 706	2	AALIYTC(UniMod:4)TVC(UniMod:4)R2+TPLPPELADVQA2	90.7407	ZN706_HUMAN	ZNF706	Q9Y5V0	ZNF706	13.5427	0.654426	13.4332	0.726677	LIMMA	-0.0983144	-0.665415	0.468786	0.725199	0.85304	FALSE	b)-T<lfc<0	FALSE	Q9Y5V0	13.9502	12.2248	12.8152	13.5427	12.4245	13.8565	14.9229	14.6013	12.7884	13.6609	13.9348	12.7251	12.2243	13.2478	13.5818	13.6102	13.9817	13.4163	14.5116	14.0205	13.5074	12.28	13.6872	13.1013	13.3004	13.9885	12.791
O00401	Neural Wiskott-Aldrich syndrome protein	6	AALLDQIR2+AVTDLLGR2+DALLDQIR2+FYGPQVNNISHTK3+SVADGQESTPPTPAPTSGIVGALMEVMQK3+VIYDFIEK2	90.7407	WASL_HUMAN	WASL	O00401	WASL	12.0554	0.587078	12.1327	0.51254	LIMMA	-0.0772314	-0.482945	0.328482	0.699575	0.836817	FALSE	b)-T<lfc<0	FALSE	O00401	12.9212	12.4858	11.3954	11.4006	11.9025	12.0344	12.771	13.0752	12.2093	11.9176	13.0358	12.0554	11.3513	11.7861	12.4603	11.9288	11.6362	12.0075	12.9222	12.3028	12.4906	11.4844	12.1735	12.2721	12.1964	11.6595	11.7079
Q9C0C9	(E3-independent) E2 ubiquitin-conjugating enzyme	10	AALLEAGMPEC(UniMod:4)TEDK2+FLDDIKK2+GLQEGYENSR2+IEEPPIPPLEQPVAPEDK2+IEFQPPEAK2+KIEFQPPEAK2+VEVVWADNSK2+VQSC(UniMod:4)PDPAVYGVVQSGDHIGR3+VQWYPEGVK2+VVQSMTQLVR2	90.7407	UBE2O_HUMAN	UBE2O	Q9C0C9	UBE2O	10.7581	0.194447	10.7514	0.203084	LIMMA	-0.141765	-0.321829	0.0382988	0.11804	0.282805	FALSE	b)-T<lfc<0	FALSE	Q9C0C9	10.6636	10.5934	10.8697	10.2158	10.627	10.5934	11.0284	11.1248	10.423	11.0279	10.6801	10.4895	10.8988	10.8369	10.9939	10.8363	10.8637	10.7551	10.7284	10.5741	10.5779	10.7581	10.8276	10.7094	10.933	10.8587	10.799
P07814	Bifunctional glutamate/proline--tRNA ligase	48	AALLNQHYQVNFK3+AIQGGTSHHLGQNFSK3+AYVDDTPAEQMK2+DFFDAEIKK2+DNYSPGWK2+DQDLEPGAPSMGAK2+EAPC(UniMod:4)VLIYIPDGHTK3+EDVDAAVK2+EVIPVNVPEAQEEMK2+EYIPGQPPLSQSSDSSPTR2+FAGGDYTTTIEAFISASGR2+FNHWELK2+FVELPGAEMGK2+GDIIQLQR2+GFFIC(UniMod:4)DQPYEPVSPYSC(UniMod:4)K2+GMTVEGLK2+GNAAWQEQLK2+GSQFGQSC(UniMod:4)C(UniMod:4)LR2+HEELMLGDPC(UniMod:4)LK2+HPQPFLR2+KEVIPVNVPEAQEEMK3+KGDIIQLQR2+KPYIWEYSR3+KVIDPVAPR2+LLSVNIR2…	100	SYEP_HUMAN	EPRS1	P07814	EPRS1	13.1348	0.119652	13.1815	0.125929	LIMMA	-0.0230893	-0.157826	0.111648	0.728232	0.855571	FALSE	b)-T<lfc<0	FALSE	P07814	13.1085	13.2359	13.2155	13.436	13.4355	13.2149	13.0832	13.3406	13.2375	13.0982	13.1059	13.2138	13.4549	13.1348	13.0306	13.1254	13.2353	13.0946	13.0036	13.0402	13.0464	13.2762	13.1408	13.086	13.1076	13.1235	13.2759
Q99959	Plakophilin-2	17	AALLVPPR2+AGTTATYEGR2+AHLTVGQAAAGGSGNLLTER3+DLLNTGGIQK2+EAGPSVAVDSSGR2+EQYQDVPMPEEK2+GTIADYQPDDK2+IQEQVQQTLAR2+LEISPDSSPER2+MLHVGDPSVK2+MLHVGDPSVKK3+MYLSLIAK2+PLVPLQPVTQNR2+STFTDSQLGNADMEMTLER2+VKEQYQDVPMPEEK2+VKEQYQDVPMPEEK3+YSQNIYIQNR2	88.8889	PKP2_HUMAN	PKP2	Q99959	PKP2	10.5362	0.404978	10.4775	0.356293	LIMMA	-0.115216	-0.407001	0.17657	0.42548	0.622682	FALSE	b)-T<lfc<0	FALSE	Q99959	10.8782	10.3475	11.0083	10.5362	10.744	10.1631	10.2701	10.0998	11.0005	10.7064	9.98334	10.5856	10.6147	10.8128	10.4255	10.8397	9.79085	10.8543	10.3192	10.7218	10.8094	10.6735	9.77681	10.0893	10.3871	10.1449	10.3093
Q969F9	Hermansky-Pudlak syndrome 3 protein	3	AALMDASQLEPGEK2+EMVDYSNTYK2+IGIEEADSFFK2	74.0741	HPS3_HUMAN	HPS3	Q969F9	HPS3	9.46595	0.399339	9.46183	0.55193	LIMMA	-0.471744	-0.877192	-0.0662963	0.0241721	0.111091	FALSE	a)lfc<= -T	TRUE	Q969F9	9.69379	9.33755	10.4326	9.26371	9.52885	9.39283	9.32786	9.46595	9.64416	10.0034	9.42702	10.2003	9.75588	9.87262	9.60617	9.79065	9.86565	9.26467	7.84695	9.21732	9.13067	10.0242	8.58483	9.1966	9.37199	8.33811	9.88514
Q3ZAQ7	Vacuolar ATPase assembly integral membrane protein VMA21	1	AALNALQPPEFR2	100	VMA21_HUMAN	VMA21	Q3ZAQ7	VMA21	14.4799	0.28143	14.3661	0.532428	LIMMA	-0.157604	-0.574742	0.259534	0.445511	0.64113	FALSE	b)-T<lfc<0	FALSE	Q3ZAQ7	12.9771	14.4218	14.4799	14.0721	14.5323	14.4414	14.8561	14.3088	14.6697	15.1681	14.0813	14.3047	14.3763	14.4894	14.722	14.7725	14.3053	14.786	14.6603	14.8837	14.8178	12.9337	14.0556	14.5091	14.3158	14.5697	13.3744
Q6PGP7	Tetratricopeptide repeat protein 37	23	AALNELLK2+AALVDYLDGK2+AILLLQTAEDQDTYNVAIR2+ALTHFLK2+ASELNPESIYSVFK2+DDLPGVYQK2+EAVLSC(UniMod:4)SQALK2+ETELYQYNILQMNAIPAAQVILNK3+FFENYNQSLEK2+FPHESAR2+ISEAETLC(UniMod:4)TK2+IVDNLGASGNSLYQR2+KLVDLYYQEK2+LLC(UniMod:4)STGEYDK2+LLDLYESVDK2+LSDYDSSEEAIR2+NELLHLGGR2+SGPGLIGLGIK2+SLQLASQR2+SNPDQPAVILLLR2+VAAIQQILGK2+VVAQYAQR2+VVYQPGYPK2	100	TTC37_HUMAN	TTC37	Q6PGP7	TTC37	11.7939	0.156974	11.8379	0.163566	LIMMA	-0.126894	-0.278195	0.0244062	0.0968551	0.252509	FALSE	b)-T<lfc<0	FALSE	Q6PGP7	11.9026	11.6868	11.8193	11.8244	11.9872	11.7369	12.1919	12.0376	11.9266	11.7882	12.19	12.1405	11.7392	11.7348	11.7939	11.7697	11.688	11.6993	11.6722	11.8925	11.7131	11.9716	11.8252	11.9273	11.6105	11.6606	11.6942
O95602	DNA-directed RNA polymerase I subunit RPA1	11	AALNLPEAASYDEVR2+DFNMIDLK2+DSEPLGIEEAQIGK2+ELVLNTEGINLPELFK2+FQVYQLR2+GYLTPTSAR2+MWYELDEESR2+NGDILLLNR2+TALSAVDMTQR2+VDDYSQEWAAQTEK2+YAEVLDLR2	88.8889	RPA1_HUMAN	POLR1A	O95602	POLR1A	10.3272	0.198872	10.3261	0.235677	LIMMA	0.0731514	-0.137325	0.283628	0.482454	0.671204	FALSE	c)0<=lfc<T	FALSE	O95602	10.4152	10.2072	10.6113	10.2974	10.5603	10.2742	10.5551	10.1963	10.3215	9.7124	9.80593	10.0874	10.543	10.2968	10.5408	10.2051	10.3757	10.4304	10.4858	10.3272	10.7422	10.3484	10.0826	10.1883	10.193	10.3746	10.6252
Q8IUC4	Rhophilin-2	6	AALNQQILK2+LGPLSVFSANK2+LTVTDFFQK2+QTQAGLESAIDAFQR2+TEQEVDIILPQFSK2+TGAENLLK2	92.5926	RHPN2_HUMAN	RHPN2	Q8IUC4	RHPN2	11.8924	0.517925	11.7503	0.441545	LIMMA	-0.104821	-0.45672	0.247077	0.546724	0.726057	FALSE	b)-T<lfc<0	FALSE	Q8IUC4	11.9103	10.7945	11.9625	12.1203	11.543	11.9259	10.7166	11.3577	11.8391	11.8924	11.3892	12.1843	12.2673	11.9305	11.3716	11.6975	12.3363	11.9738	11.4996	11.4968	11.938	11.4097	12.316	12.0569	11.6143	12.4619	11.2522
Q13217	DnaJ homolog subfamily C member 3	17	AALPDLTK2+ATVFLAMGK2+DEKPVEAIR2+EVLSDPEMR2+FDDGEDPLDAESQQGGGGNPFHR3+FIDIAAAK2+LDEAEDDFKK2+LDEAEDDFKK3+LIESAEELIR2+LKNDNTEAFYK2+MDFTAAR2+SNPSENEEKEAQSQLIK2+SNPSENEEKEAQSQLIK3+SQALNAFGSGDYTAAIAFLDK2+TEPSIAEYTVR2+VC(UniMod:4)SEVLQMEPDNVNALK2+VC(UniMod:4)SEVLQMEPDNVNALKDR3	100	DNJC3_HUMAN	DNAJC3	Q13217	DNAJC3	12.3442	0.168665	12.2909	0.197574	LIMMA	-0.227699	-0.384418	-0.0709803	0.00595177	0.0498778	FALSE	b)-T<lfc<0	TRUE	Q13217	12.616	12.2251	12.4916	11.9232	12.458	12.0102	12.0859	12.637	12.3442	12.4	12.3211	12.3655	12.3633	12.4554	12.3589	12.4138	12.2407	12.2193	12.1017	12.5505	12.2825	12.3518	12.3685	12.1221	12.2558	11.9525	11.9405
Q99988	Growth/differentiation factor 15	2	AALPEGLPEASR2+LSPPPSQSDQLLAESSSAR2	98.1482	GDF15_HUMAN	GDF15	Q99988	GDF15	12.8909	0.748564	12.7393	0.903784	LIMMA	-0.0584473	-0.761635	0.644741	0.86605	0.933776	FALSE	b)-T<lfc<0	FALSE	Q99988	12.4274	13.3958	12.4665	13.2723	12.7703	11.9212	12.769	13.3689	11.6148	13.5033	13.8915	12.6361	13.5412	11.4458	12.8909	13.2697	12.345	12.9667	10.761	13.6745	14.13	13.3015	12.3034	13.2748	13.3673	10.4994	12.154
Q7Z6Z7	E3 ubiquitin-protein ligase HUWE1	57	AALPLTTSDTK2+ADGTATAPPPR2+AESPEEVAC(UniMod:4)R2+AGSSTPGDAPPAVAEVQGR2+AIAMSLGQDIPMDQR2+AIQDPAFSDGIR2+ALAMAESTEK2+DGGSGNSTIIVSR2+DHVFEDSYR2+DLSMSEEDQMMR2+DSAVAISGADSR2+EDMAVHVR2+EINYILR2+ELQLPSMSMLTSK2+EMFNPMYALFR2+EVLQNQLGIRPPTR3+EYNLEQQR2+FLGDEQDQITFVTR2+FLQFVTGTSK2+FLVVTQK2+GLQSFVQC(UniMod:4)QPFER2+GLSWQPPPYTPTPR2+GLVNDLAR2+GNDTPLALESTNTEK2+GPNAVQLVK2+GSGTASDDEFENLR2+HADHSSLTLGSGSSTTR3+HIIEDPC(U…	100	HUWE1_HUMAN	HUWE1	Q7Z6Z7	HUWE1	11.3549	0.360179	11.3114	0.284092	LIMMA	0.0653726	-0.174023	0.304768	0.58041	0.754362	FALSE	c)0<=lfc<T	FALSE	Q7Z6Z7	11.3426	10.6699	11.4889	11.7119	11.0849	11.5496	11.7676	11.4139	10.8625	11.0455	11.4764	10.9757	11.3549	10.9837	11.0008	11.3092	11.7376	11.1106	11.4936	11.3211	11.44	11.1006	11.6015	11.3703	11.112	11.5502	11.5322
P42858	Huntingtin	34	AALPSLTNPPSLSPIR2+AISEEEEEVDPNTQNPK2+ALMDSNLPR2+C(UniMod:4)DQGQADPVVAVAR2+EKEPGEQASVPLSPK2+EKEPGEQASVPLSPK3+HVAAASLIR2+ILPQFLDDFFPPQDIMNK2+INTLGWTSR2+IQEYLQSSGLAQR2+LFEPLVIK2+LLLQINPER2+LLLSEQLSR2+LLSPQMSGEEEDSDLAAK2+LVSFLEAK2+LYSLLDR2+NIIISLAR2+NLPEETFSR2+NSGVPAFLTPLLR2+PGGDFGTAFPEIPVEFLQEK2+QEEVWPALGDR2+QIADIILPMLAK2+QSDTSGPVTTSK2+QYTTTTC(UniMod:4)VQLQK2+SDSALLEGAELVNR2+SSWASEEEANPAATK2+TPPPELL…	94.4444	HD_HUMAN	HTT	P42858	HTT	11.1315	0.173694	11.0955	0.167352	LIMMA	0.102393	-0.0567648	0.26155	0.198279	0.389434	FALSE	c)0<=lfc<T	FALSE	P42858	10.956	10.9142	11.2196	11.2437	11.0284	11.2564	11.3343	11.2993	10.7357	10.852	11.1093	11.2133	11.0026	10.7466	10.9405	11.077	11.2486	10.9066	11.133	11.1315	11.22	11.1216	11.1905	11.2616	11.0055	11.1978	11.2324
Q9H3S7	Tyrosine-protein phosphatase non-receptor type 23	27	AALPTPALSPEDK2+ASFTNSELHR2+DDITASLVTTDHSEMKK3+DFEGC(UniMod:4)SVLR2+EAGDFHFQPAVK2+EAGDFHFQPAVK3+EHFPQAYSVDMSR2+EHFPQAYSVDMSR3+ELQDAQEHDAR2+FC(UniMod:4)YEAVVR2+FTMDVIGGK2+GQLGDVGALDTVWR2+GQPDTVQDALR2+HQDVMPYDSNR2+HVEQVLQR2+ISAQVVDYYK2+LFEEQLK2+LFEEQLKK2+LIERDPYEHPER3+LLSGPLDQVR2+NYGENPEAYNEELK2+NYGENPEAYNEELKK2+REESEAVEAGDPPEELR2+REESEAVEAGDPPEELR3+VAYFQSALDK2+VSLEQQLR2+VYLEQNLAAQDR2	92.5926	PTN23_HUMAN	PTPN23	Q9H3S7	PTPN23	10.8049	0.0971221	10.7544	0.144381	LIMMA	0.103646	-0.0435738	0.250865	0.16039	0.341768	FALSE	c)0<=lfc<T	FALSE	Q9H3S7	10.4985	10.8211	10.8705	11.0259	10.8117	10.8309	10.8155	10.6658	10.4901	10.655	10.6557	10.9589	10.8108	10.3674	10.6955	10.8382	10.8389	10.6383	10.699	10.7013	10.7572	10.8242	10.7845	10.8155	10.8049	10.7646	10.9297
O00139	Kinesin-like protein KIF2A	14	AALQEEEQASK2+AVFQESIR2+DLDVITIPSK2+FDYAFDDSAPNEMVYR2+FSLIDLAGNER2+IDILTELR2+LEGAEINK2+LIDIGNSC(UniMod:4)R2+PLVETIFER2+QQVQVVGLQER2+THTMGGDFSGK2+VFDLLNR2+VLEDGKQQVQVVGLQER3+YLENQTFR2	96.2963	KIF2A_HUMAN	KIF2A	O00139	KIF2A	11.7155	0.204092	11.7178	0.250911	LIMMA	0.0240974	-0.192365	0.240559	0.8213	0.912833	FALSE	c)0<=lfc<T	FALSE	O00139	11.6023	11.6822	11.5778	11.5162	11.7185	11.7503	11.3499	11.4683	11.8692	11.7155	11.2146	12.0819	11.8434	11.7688	11.5374	11.9914	12.1632	11.4838	11.4509	11.6237	11.7013	11.6352	11.9423	11.7945	11.7832	12.3716	11.7443
P50583	Bis(5'-nucleosyl)-tetraphosphatase [asymmetrical]	4	AALQEGHQFLC(UniMod:4)SIEA2+AC(UniMod:4)GLIIFR2+GHVEPGEDDLETALR2+GHVEPGEDDLETALR3	87.037	AP4A_HUMAN	NUDT2	P50583	NUDT2	11.55	0.739238	11.4084	0.552832	LIMMA	-0.0247932	-0.462498	0.412912	0.90847	0.955623	FALSE	b)-T<lfc<0	FALSE	P50583	10.8721	11.4501	11.5659	11.7423	12.0596	12.0487	11.8112	10.7096	11.7667	11.55	10.3839	11.5794	11.2375	10.8376	10.9751	11.5973	12.2365	10.8079	11.4252	10.963	10.9358	10.7134	12.7064	11.6519	11.7253	11.7984	10.8771
P62851	40S ribosomal protein S25	5	AALQELLSK2+AQVIYTR2+DKLNNLVLFDK2+LITPAVVSER2+LNNLVLFDK2	100	RS25_HUMAN	RPS25	P62851	RPS25	16.3509	0.447512	16.374	0.388304	LIMMA	-0.313146	-0.606047	-0.0202458	0.0370134	0.142746	FALSE	b)-T<lfc<0	TRUE	P62851	16.2573	16.8837	16.9788	16.5503	16.7538	16.4488	16.3033	16.5918	17.0815	16.8098	16.1625	16.3168	16.4716	16.8172	16.8415	15.6004	16.3832	16.4902	16.3509	16.049	16.2593	15.8821	16.1655	15.9673	15.924	15.8102	15.9472
O96013	Serine/threonine-protein kinase PAK 4	7	AALQLVVDPGDPR2+AGPPASIVPLMR2+IGEGSTGIVC(UniMod:4)IATVR2+LAAGRPFNTYPR3+QWQSLIEESAR2+SYLDNFIK2+VHTGFDQHEQK2	96.2963	PAK4_HUMAN	PAK4	O96013	PAK4	11.6809	0.252572	11.638	0.283928	LIMMA	-0.119334	-0.354709	0.116041	0.307958	0.512393	FALSE	b)-T<lfc<0	FALSE	O96013	11.8587	11.0246	11.5042	11.8152	11.8047	12.051	12.0384	11.5601	11.4649	11.5105	11.6722	11.7015	11.7537	11.3905	11.566	11.3539	12.2018	11.6259	11.7039	11.2416	11.3738	11.0654	11.9793	11.7783	11.6809	11.7951	11.7106
O43524	Forkhead box protein O3	2	AALQTAPESADDSPSQLSK2+SSWWIINPDGGK2	87.037	FOXO3_HUMAN	FOXO3	O43524	FOXO3	10.1974	0.523614	10.1501	0.414948	LIMMA	-0.423583	-0.720869	-0.126297	0.00685621	0.0538987	FALSE	b)-T<lfc<0	TRUE	O43524	10.2218	9.57858	10.5602	9.84359	10.2302	10.5506	10.1895	10.3815	10.0619	10.1974	10.7288	9.47914	10.5855	10.6749	10.4918	10.4006	10.5467	10.4496	10.7349	9.78313	9.74992	9.23212	9.96264	9.95449	10.054	9.78887	9.61928
O00562	Membrane-associated phosphatidylinositol transfer protein 1	13	AALQVEEESWNAYPYTR2+ALGIGVYPVR2+DAVAPGEYKAEEDPR3+DPLADGVEGLGR2+EGPGTPPTTLAR2+FQAIAPLTVPR2+GIEDGAQAPR2+GPLSDDWAR2+ILDTIDIVR2+LTFPVPPER2+SSYGVAAPVDFLR2+TNQAYSAFLR2+YQGAVATVIAR2	92.5926	PITM1_HUMAN	PITPNM1	O00562	PITPNM1	11.6236	0.427479	11.5803	0.386327	LIMMA	0.156825	-0.151004	0.464654	0.305662	0.510374	FALSE	c)0<=lfc<T	FALSE	O00562	11.8532	11.0666	11.1115	11.8733	11.4594	12.1056	11.628	11.5593	11.594	11.0225	11.914	12.2728	10.9823	11.8205	10.9904	11.4517	11.6265	11.0606	11.8085	11.2901	11.6236	11.3353	11.9153	12.064	11.7025	12.1916	11.344
P53041	Serine/threonine-protein phosphatase 5	13	AALRDYETVVK3+AASNMALGK2+AEGYEVAHGGR2+AIELDKK2+AKDYENAIK2+C(UniMod:4)VTVFSAPNYC(UniMod:4)DQMGNK2+ELMQWYK2+GVSC(UniMod:4)QFGPDVTK2+LSTLVETTLK2+TEC(UniMod:4)AEPPRDEPPADGALK3+TEC(UniMod:4)YGYALGDATR2+TQANDYFK2+VTISFMK2	100	PPP5_HUMAN	PPP5C	P53041	PPP5C	11.4235	0.357092	11.435	0.345743	LIMMA	-0.220872	-0.492213	0.0504687	0.106597	0.267201	FALSE	b)-T<lfc<0	FALSE	P53041	11.695	11.0641	11.055	11.2441	11.2474	11.4983	11.8367	11.9799	11.3121	11.3314	12.0844	11.9315	11.7046	11.4235	11.2096	11.4534	11.5506	10.9198	11.3956	10.7128	11.1063	11.3319	11.6644	11.4334	11.6551	11.89	11.0134
P78527	DNA-dependent protein kinase catalytic subunit	119	AALSALESFLK2+AAYLSDPR2+AMHGELQK2+AQEPESGLSEETQVK2+ATQMPEGGQGAPPMYQLYK2+ATQQQHDFTLTQTADGR2+ATQQQHDFTLTQTADGR3+AYVPALQMAFK2+C(UniMod:4)LMDQATDPNILGR2+DC(UniMod:4)LSIPYR2+DILETHLR2+DLLLNTMSQEEK2+DLPSWMK2+DQNILLGTTYR2+DVLIQGLIDENPGLQLIIR2+DYVDLFR2+EC(UniMod:4)SPWMSDFK2+EFDKHFGK2+EHPFLVK2+EIFNFVLK2+ELSIAIR2+EPSFDWK2+FIQTFGK2+FIVC(UniMod:4)LNK2+FMNAVFFLLPK2+FNNYVDC(UniMod:4)MK2+FVPLLPGNR2+FYGELALK2+GGS…	100	PRKDC_HUMAN	PRKDC	P78527	PRKDC	12.9957	0.238934	12.9916	0.238057	LIMMA	-0.0669544	-0.271594	0.137685	0.508274	0.693216	FALSE	b)-T<lfc<0	FALSE	P78527	12.9269	12.5368	12.9174	12.9643	13.2276	13.3113	13.0704	13.2931	13.1781	12.8345	12.5909	12.9329	13.1661	12.844	12.6389	13.1464	13.3598	13.0195	13.2519	12.9957	12.9456	12.6829	13.1559	12.9086	12.5595	13.1519	13.1629
O95831	Apoptosis-inducing factor 1, mitochondrial	23	AALSASEGEEVPQDK2+ALGTEVIQLFPEK2+C(UniMod:4)LIATGGTPR2+DGEQHEDLNEVAK2+DGEQHEDLNEVAK3+ELWFSDDPNVTK2+GVIFYLR2+IIKDGEQHEDLNEVAK3+ISGLGLTPEQK2+KAALSASEGEEVPQDK2+KAALSASEGEEVPQDK3+KVVQLDVR2+LAGENMTGAAK2+LFNIHED2+LNDGSQITYEK2+SATEQSGTGIR2+SNIWVAGDAAC(UniMod:4)FYDIK2+TGGLEIDSDFGGFR2+VEHHDHAVVSGR2+VLIVSEDPELPYMRPPLSK3+VMPNAIVQSVGVSSGK2+VNAELQAR2+VVQLDVR2	100	AIFM1_HUMAN	AIFM1	O95831	AIFM1	12.9769	0.373534	13.1747	0.443382	LIMMA	0.443464	0.132906	0.754023	0.00674953	0.0535796	FALSE	c)0<=lfc<T	TRUE	O95831	13.9611	13.7548	12.7576	13.9487	13.0349	12.9246	12.8326	12.9769	12.8111	12.8219	13.8396	13.3187	12.6907	12.9351	12.7249	12.929	12.7813	12.6874	13.2425	13.1145	13.5479	13.9101	12.801	13.3646	12.7358	13.6423	13.6262
Q04637	Eukaryotic translation initiation factor 4 gamma 1	44	AALSEEELEK2+AALSEEELEKK3+AISEPNFSVAYANMC(UniMod:4)R2+ALPSEELNR2+DITEEIMSGAR2+DKDDDEVFEK2+EAALPPVSPLK2+EAEMEEHREHIK3+EAVGDLLDAFK2+EDKIHNAENIQPGEQK3+EFLPEGQDIGAFVAEQK2+EFLPEGQDIGAFVAEQK3+EMDEAATAEER2+ERPSQPEGLR2+FSALQQAVPTESTDNR2+FSALQQAVPTESTDNRR3+GGPGGELPR2+GGPPGPPISR2+GLPLVDDGGWNTVPISK2+GSNWVPR2+GSRPIDTSR2+GSSGGSGAKPSDAASEAAR2+GSSGGSGAKPSDAASEAAR3+GVIDLIFEK2+HGVESTLER2+IHNAENIQPGEQK2+IHNAENIQPGE…	100	IF4G1_HUMAN	EIF4G1	Q04637	EIF4G1	12.1312	0.14397	12.1279	0.16419	LIMMA	-0.120271	-0.272083	0.0315413	0.115854	0.280435	FALSE	b)-T<lfc<0	FALSE	Q04637	12.0341	12.1265	12.593	12.1876	12.2061	11.8706	12.2348	11.9944	12.1654	12.1829	12.0614	11.8591	12.4101	12.0399	12.3208	12.0666	12.1333	12.2541	11.975	12.0107	12.2167	12.1312	12.2749	11.8951	12.067	11.9868	12.156
P61201	COP9 signalosome complex subunit 2	14	AALSSFQK2+AHTDFFEAFK2+ALKEDDPK2+IDQVNQLLELDHQK3+IHIPFISK2+LIKPYTR2+LTNFPEMMNR2+LYLEREEYGK3+NYDESGSPR2+QLHQSC(UniMod:4)QTDDGEDDLKK3+SGINPFDSQEAK2+SINSILDYISTSK2+TNHSNIMDDPFIR3+YLVLANMLMK2	87.037	CSN2_HUMAN	COPS2	P61201	COPS2	11.5438	0.289672	11.5251	0.257434	LIMMA	0.167452	-0.0444953	0.379399	0.116812	0.281407	FALSE	c)0<=lfc<T	FALSE	P61201	11.2899	11.7766	11.8831	11.9971	11.6293	11.8167	11.1671	11.2142	11.5438	11.4743	11.0987	11.6618	11.7392	11.7877	11.2063	10.9972	11.6686	11.3209	11.6291	11.3559	11.4048	11.4304	11.6279	11.5378	11.4427	11.7199	11.7566
Q6Y7W6	GRB10-interacting GYF protein 2	9	AALSSQQQQQLALLLQQFQTLK3+ALSSGGSITSPPLSPALPK2+AYLGDTSEAK2+EVESPYEVHDYIR2+EVESPYEVHDYIR3+ISDQNIIPSVTR2+LFQGVNK2+LQQQQQQQQLAQMK2+LSGWGNVSKPSGTTK2	96.2963	GGYF2_HUMAN	GIGYF2	Q6Y7W6	GIGYF2	10.2935	0.39601	10.2827	0.34997	LIMMA	-0.28146	-0.552128	-0.010793	0.0420868	0.154639	FALSE	b)-T<lfc<0	TRUE	Q6Y7W6	10.4962	10.8569	10.4137	9.75587	10.8244	9.98113	10.192	9.85983	10.2935	10.6686	10.2792	10.0264	10.0192	10.7191	10.6474	10.4181	10.2768	10.7384	9.67261	10.3495	10.3393	10.2736	10.4853	9.66725	10.4411	10.1783	9.75956
P55084	Trifunctional enzyme subunit beta, mitochondrial	24	AALTGLLHR2+AMDSDWFAENYMGR2+AQDEGLLSDVVPFK2+AQDEGLLSDVVPFKVPGK3+DFMYVSQDPK2+DFMYVSQDPKDQLLLGPTYATPK3+DLMPHDLAR2+DNGIRPSSLEQMAK2+DNGIRPSSLEQMAK3+DQLLLGPTYATPK2+EAALGAGFSDK2+EVVDYIIFGTVIQEVK2+EVVDYIIFGTVIQEVK3+FNFLAPELPAVSEFSTSETMGHSADR3+KLMLDLNK2+LAAAFAVSR2+LEQDEYALR2+LKPAFIK2+LMLDLNK2+LVMAAANR2+NVVVVDGVR2+TPFLLSGTSYK2+VGLPPLEK2+VPGKDTVTK2	100	ECHB_HUMAN	HADHB	P55084	HADHB	14.4226	0.520748	14.4501	0.412364	LIMMA	0.463588	0.18399	0.743186	0.0020577	0.0260359	TRUE	c)0<=lfc<T	TRUE	P55084	14.7738	14.8438	14.0675	14.803	14.3165	14.7533	14.4207	14.552	14.4226	14.2838	14.7137	14.5699	13.7529	14.3767	13.6185	13.9022	14.12	14.0167	14.87	14.2077	15.1356	15.0665	14.2721	14.7997	13.8709	14.6666	14.9559
Q9BUE6	Iron-sulfur cluster assembly 1 homolog, mitochondrial	3	AALTLTPSAVNK2+LSSEFVFNNPNIK2+TKGDSDEEVIQDGVR3	88.8889	ISCA1_HUMAN	ISCA1	Q9BUE6	ISCA1	10.3014	0.67221	10.2892	0.70631	LIMMA	0.222228	-0.327033	0.771489	0.414298	0.613168	FALSE	c)0<=lfc<T	FALSE	Q9BUE6	11.0374	11.3948	10.3436	10.7693	10.1346	10.2788	10.3602	10.7843	10.1447	9.87214	10.7104	11.4895	10.078	10.7137	9.7529	9.02664	9.68538	8.74388	9.5987	10.5427	9.98084	10.5787	10.3014	11.3873	9.84798	11.0831	9.16771
Q96GQ5	RUS1 family protein C16orf58	7	AALTVHQAR2+AFTVKPEGR2+ALVMETLNEGR2+ATWLLSPEK2+GEVLDPTAANR2+GLQDAGWK2+HQLEVDEWR2	96.2963	RUS1_HUMAN	C16orf58	Q96GQ5	C16orf58	10.8709	0.420964	10.861	0.292442	LIMMA	-0.268685	-0.494009	-0.0433606	0.0211428	0.103997	FALSE	b)-T<lfc<0	TRUE	Q96GQ5	11.0472	10.8165	10.9484	10.7478	11.1013	10.5001	10.4381	10.5176	10.8709	11.2276	10.5869	11.1862	11.1858	11.3076	11.1972	11.1649	10.8699	11.1415	10.4085	11.1944	10.9409	10.9149	10.7361	10.6648	10.4308	10.4507	10.6501
Q9BS40	Latexin	5	AALVAQNYINYQQGTPHR2+AALVAQNYINYQQGTPHR3+FAVEEIIQK2+NPDEEDNTFYQR2+QASMEDIPGR2	100	LXN_HUMAN	LXN	Q9BS40	LXN	13.3545	1.03035	13.209	0.873043	LIMMA	-0.269617	-0.941589	0.402355	0.41814	0.616404	FALSE	b)-T<lfc<0	FALSE	Q9BS40	13.194	13.9199	14.2922	13.4011	13.1152	12.6736	11.0294	11.8279	13.8691	14.235	12.5282	13.7232	14.0828	13.1314	14.302	13.6944	12.6518	14.07	11.6912	13.6409	12.264	13.888	13.3545	13.0708	14.0495	12.4601	12.4821
Q9BUF5	Tubulin beta-6 chain	5	AALVDLEPGTMDSVR2+EIVHIQAGQC(UniMod:4)GNQIGTK2+EIVHIQAGQC(UniMod:4)GNQIGTK3+INVYYNESSSQK2+ISEQFSAMFR2	100	TBB6_HUMAN	TUBB6	Q9BUF5	TUBB6	13.0155	0.618107	13.0328	0.659941	LIMMA	-0.377273	-0.874025	0.119478	0.131027	0.302169	FALSE	b)-T<lfc<0	FALSE	Q9BUF5	12.2377	12.9551	13.6845	13.0642	12.4686	12.4231	13.7872	11.2873	13.0155	14.1942	11.9735	13.4486	13.889	13.4324	13.9402	13.4265	13.7857	13.2388	12.6742	12.8287	12.8195	12.641	13.1749	12.8388	13.251	12.4414	12.9648
Q9UJX2	Cell division cycle protein 23 homolog	7	AALYFQR2+AYAVGDVEK2+FLSLPDTWMK2+LNQLVEAK2+LWDEASTC(UniMod:4)AQK2+NTSAAIQAYR2+YQNLIDVGFSK2	92.5926	CDC23_HUMAN	CDC23	Q9UJX2	CDC23	10.7946	0.351932	10.8045	0.291076	LIMMA	-6.5667e-05	-0.247419	0.247288	0.99957	0.99957	FALSE	b)-T<lfc<0	FALSE	Q9UJX2	10.269	11.0342	11.032	11.2974	11.0419	10.7946	11.3555	11.1913	10.7919	10.5946	10.5404	11.1839	11.0666	10.6008	10.8398	10.5482	10.8553	10.4319	10.8866	10.7005	10.9799	10.7467	10.5297	10.6667	10.5609	10.2861	10.8955
O95248	Myotubularin-related protein 5	17	AALYILGDK2+AQNAPSPGQSQADSSSLEQEK2+AQNAPSPGQSQADSSSLEQEK3+GLVEDDFLMK2+GSGEGQGQILQR2+IELGLLYEEK2+ISVQTPVDQLLQDGLQLR2+LETELGQPAER2+LLEELQR2+LLPGEEC(UniMod:4)VLDGLR2+MAFDEEVGSDSAELFR2+MTMSSLVER2+NENPYPAVAMHK2+SALDVASEQR2+SC(UniMod:4)TFQLLK2+STSTLYSQFQTAESENR2+TTVPSGPPMTAILER2	85.1852	MTMR5_HUMAN	SBF1	O95248	SBF1	10.3193	0.21161	10.2919	0.251157	LIMMA	-0.021286	-0.244068	0.201496	0.846266	0.925084	FALSE	b)-T<lfc<0	FALSE	O95248	9.95567	9.847	10.3207	10.4076	10.2563	10.3267	10.6262	10.4365	10.1766	10.1618	10.4148	10.1725	10.3376	9.96758	9.85131	10.3193	10.9294	10.1881	10.5459	10.049	10.4158	10.2359	10.6951	10.2044	10.1592	10.5563	10.3245
Q9ULV0	Unconventional myosin-Vb	26	AAMDMTVFLK2+AAVVIQAFTR2+AQDLEAAQALAQSER2+DEKNQSIIVSGESGAGK2+DEKNQSIIVSGESGAGK3+DVC(UniMod:4)SWSTGMQLR2+ELVHYQQSPGEDTSLR2+ELVHYQQSPGEDTSLR3+EYSQLEQR2+ISAAGYPSR2+KAQDLEAAQALAQSER3+LEDETILEYPIDVQR2+LQEEVESLR2+LQVQLEK2+LTNENLDLK2+LVTTSETYVK2+NFDLTEYR2+NQLPFLR2+QAFTLLGVK2+QYSGDEGFMTQNTAK2+TATIMIQK2+TIQAQLQER2+TQIVSADQR2+VTVAFIR2+YFATVGGSASETNIEEK2+YIQIGFDK2	96.2963	MYO5B_HUMAN	MYO5B	Q9ULV0	MYO5B	10.7046	0.198183	10.7182	0.217549	LIMMA	0.111123	-0.0819442	0.304191	0.248366	0.450549	FALSE	c)0<=lfc<T	FALSE	Q9ULV0	10.6959	10.4187	10.3221	11.2972	10.5798	10.8799	10.9156	11.099	10.7448	10.796	10.9988	10.7679	10.5502	10.6799	10.4581	10.4175	10.6181	10.5791	10.6574	10.7727	10.8759	10.5709	10.544	10.8438	10.7046	10.8151	10.7882
Q16891	MICOS complex subunit MIC60	28	AAMDNSEIAGEK2+AAMDNSEIAGEKK2+AAMDNSEIAGEKK3+AFDSAVAK2+AVDEAADALLK2+DAMENEMR2+ELDSITPEVLPGWK2+ERPPEEVAAR2+EVAGAKPHITAAEGK2+EVAGAKPHITAAEGK3+GIEQAVQSHAVAEEEAR2+GIEQAVQSHAVAEEEAR3+GMSVSDLADK2+GVYSEETLR2+ISSVSEVMK2+LFEMVLGPAAYNVPLPK2+LSEQELQFR2+LSQEQVDNFTLDINTAYAR2+SEFEQNLSEK2+SEIQAEQDR2+SEIQAEQDRK2+SIQSGPLK2+TSSAETPTIPLGSAVEAIK2+VAMIDETR2+VAQDWLK2+VQEQELK2+VVSQYHELVVQAR3+YSTSGSSGLTTGK2	96.2963	MIC60_HUMAN	IMMT	Q16891	IMMT	12.2395	0.366175	12.2831	0.418442	LIMMA	0.378108	0.0748918	0.681324	0.016358	0.0884577	FALSE	c)0<=lfc<T	TRUE	Q16891	12.8458	13.3176	12.3299	12.8156	12.3631	12.0146	11.7373	11.9958	11.9796	12.4186	12.4865	12.2395	11.9854	11.8555	12.1514	12.1928	11.5368	12.2745	12.0296	12.5369	12.3236	13.0036	11.6723	12.1517	12.0326	12.7009	12.652
Q9Y490	Talin-1	60	AAMEPIVISAK2+ADAEGESDLENSR2+AEASQLGHK2+AGALQC(UniMod:4)SPSDAYTK2+AIAVTVQEMVTK2+ALDGAFTEENR2+ALDYYMLR2+ALGDLISATK2+ALSTDPAAPNLK2+AQVVSNLK2+ASAGPQPLLVQSC(UniMod:4)K2+ASSLIEEAK2+ASSLIEEAKK2+ASVPTIQDQASAMQLSQC(UniMod:4)AK2+AVAEQIPLLVQGVR2+AVSSAIAQLLGEVAQGNENYAGIAAR3+AVTQALNR2+DHFGLEGDEESTMLEDSVSPK3+EAAYHPEVAPDVR2+EGTETFADHR2+EQGVEEHETLLLR3+EVIQEWNLTNIK2+FLPSELRDEH3+GAAAHPDSEEQQQR2+GIWLEAGK2+GLAGAVSEL…	96.2963	TLN1_HUMAN	TLN1	Q9Y490	TLN1	11.876	0.343705	11.862	0.310947	LIMMA	-0.284994	-0.519035	-0.0509535	0.0187851	0.0967008	FALSE	b)-T<lfc<0	TRUE	Q9Y490	11.9872	12.1561	12.1978	11.6162	11.8621	11.2146	11.9326	11.7464	11.9085	12.3919	11.5872	11.7929	11.876	12.2732	12.5315	12.0558	11.7415	11.983	11.4644	12.1078	11.5052	11.9145	11.7813	11.5468	12.0731	11.4407	11.5843
Q96G03	Phosphoglucomutase-2	30	AAMGPGISR2+AFDLVPPEAVPEQK2+AFDLVPPEAVPEQKDPDPEFPTVK3+ASYFIC(UniMod:4)HDQETIK3+ASYFIC(UniMod:4)HDQETIKK3+DLTTGYDDSQPDK2+DLTTGYDDSQPDKK2+DLTTGYDDSQPDKK3+DPDPEFPTVK2+ELNELVSAIEEHFFQPQK3+FEISAIR2+GIVISFDAR2+GVLTLSFALADK2+IVLANDPDADR2+IVLANDPDADRLAVAEK2+IVLANDPDADRLAVAEK3+LDQETAQWLR2+LIAEGNKEELR3+MEFGTAGLR2+MNDLTIIQTTQGFC(UniMod:4)R2+NLSLSQQLK2+NSLTLEAVK2+SALKDTYMLSSTVSSK3+VYWDNGAQIISPHDK2+VYWDNGAQIIS…	100	PGM2_HUMAN	PGM2	Q96G03	PGM2	13.5922	0.291749	13.5543	0.281258	LIMMA	-0.250516	-0.46618	-0.0348523	0.0243854	0.111551	FALSE	b)-T<lfc<0	TRUE	Q96G03	13.3429	13.0275	13.7704	13.696	13.8744	13.5911	13.7665	13.7247	13.8906	13.3442	13.2203	13.1933	13.9905	13.6572	13.5098	13.6033	13.9801	13.8437	13.6738	13.4552	13.3984	12.9129	13.789	13.4276	13.335	13.3541	13.5922
O14975	Very long-chain acyl-CoA synthetase	19	AAMITHQR2+DALYFLDDTAK2+DDVSIYYVSR2+DETLTYAQVDR2+DETLTYAQVDRR3+FSASQFWDDC(UniMod:4)R2+GEVGLLVC(UniMod:4)K2+IITYDLIK2+ITQLTPFNGYAGAK2+KDDVSIYYVSR2+KDDVSIYYVSR3+KIITYDLIK2+MTLVEEGFNPAVIK2+MYVPMTEDIYNAISAK2+VDEVSTEPIPESWR2+VLLVSPELQAAVEEILPSLK2+VLLVSPELQAAVEEILPSLK3+VLLVSPELQAAVEEILPSLKK3+YLC(UniMod:4)NSPQKPNDR2	96.2963	S27A2_HUMAN	SLC27A2	O14975	SLC27A2	12.0913	0.446011	12.1489	0.399185	LIMMA	-0.0405373	-0.362615	0.28154	0.798462	0.89943	FALSE	b)-T<lfc<0	FALSE	O14975	13.1074	12.0477	11.7274	12.4125	13.0332	12.0913	11.856	12.5412	12.486	11.4968	12.3921	12.0149	11.6667	12.1587	11.7166	12.4386	11.7304	11.9991	11.7177	12.1261	12.3812	12.237	12.281	12.5759	11.8087	12.0544	11.9206
P14923	Junction plakoglobin	21	AAMIVNQLSK2+AGDKDDITEPAVC(UniMod:4)ALR2+AGDKDDITEPAVC(UniMod:4)ALR3+GIMEEDEAC(UniMod:4)GR2+HLTSNSPR2+HPEAEMAQNSVR2+HVAAGTQQPYTDGVR2+HVAAGTQQPYTDGVR3+ISEDKNPDYR2+ISEDKNPDYR3+LAEPSQLLK2+LLNDEDPVVVTK2+LLNQPNQWPLVK2+LNYGIPAIVK2+LVQLLVK2+MVPLLNK2+QEGLESVLK2+SAIVHLINYQDDAELATR3+SGGIPALVR2+TMQNTSDLDTAR2+VSVELTNSLFK2	100	PLAK_HUMAN	JUP	P14923	JUP	12.6004	0.480027	12.5879	0.44639	LIMMA	0.125333	-0.228462	0.479129	0.474126	0.664464	FALSE	c)0<=lfc<T	FALSE	P14923	12.9242	12.3499	12.2132	12.6004	12.5792	13.0816	13.4383	13.6087	12.77	12.0171	12.6235	12.104	11.9819	12.3119	12.234	12.032	12.7711	12.2572	13.2588	12.7193	12.8858	12.0416	12.7231	12.2158	12.3553	12.8619	12.9135
O15111	Inhibitor of nuclear factor kappa-B kinase subunit alpha	10	AAMLSLLR2+EADNTVMFMQGK2+GGPVDLTLK2+IIDLLPK2+IIVHTVQSQDR2+IIVHTVQSQDR3+SLSDC(UniMod:4)VNYIVQDSK2+TVYEGPFASR2+VEVALSNIK2+YSEQMTYGISSEK2	98.1482	IKKA_HUMAN	CHUK	O15111	CHUK	10.3556	0.177925	10.3517	0.243934	LIMMA	0.0245801	-0.192861	0.242021	0.818592	0.911819	FALSE	c)0<=lfc<T	FALSE	O15111	10.5412	10.0593	10.2405	10.2515	10.5026	10.3059	10.7871	10.9131	10.3038	10.4756	10.6766	10.4414	9.8925	10.238	10.1393	9.87051	10.1835	9.99309	10.4427	10.3641	10.5275	10.3556	10.2683	10.4122	10.4574	10.3465	10.5063
O14920	Inhibitor of nuclear factor kappa-B kinase subunit beta	17	AAMMNLLR2+ALDDILNLK2+DLKPENIVLQQGEQR2+EMEQAVELC(UniMod:4)GR2+GPVSGSPDSMNASR2+ITYETQISPR2+KQGGTLDDLEEQAR3+LGTGGFGNVIR2+NLAFFQLR2+NSMASMSQQLK2+QGGTLDDLEEQAR2+TSIQIDLEK2+VEEVVSLMNEDEK2+VIYTQLSK2+VRGPVSGSPDSMNASR3+WHNQETGEQIAIK3+YSEQTEFGITSDK2	96.2963	IKKB_HUMAN	IKBKB	O14920	IKBKB	10.7584	0.280404	10.749	0.297541	LIMMA	-0.00917013	-0.261273	0.242933	0.941143	0.971008	FALSE	b)-T<lfc<0	FALSE	O14920	10.169	10.4089	11.2915	10.9548	10.8782	10.7217	10.7867	10.6112	10.6476	10.9506	10.0427	10.6893	11.3186	10.5557	10.6312	10.5034	11.206	10.814	10.5004	11.0168	10.9263	10.8984	10.9475	10.776	10.6624	10.5547	10.7584
Q9P0K7	Ankycorbin	23	AAMTDAMVPR2+EALNSLSQLSYSTSSSK2+EAQAELEDYR2+EAQAELEDYRK2+EKENIQTLLK2+EQEVNELLQK2+ESVFFAEPPFK2+FQQAQEELAEMKR3+KAPPPPISPTQLSDVSSPR3+LKEALNSLSQLSYSTSSSK3+LMQLTNVSR2+LSDSTTGADSLLDISSEADQQDLLSLLQAK3+LSENAGIQSLLLSK2+QDLQNALEESER2+QSQQLEALQQQVK2+QVSELSQLYK2+RQSQQLEALQQQVK3+SKEQEVNELLQK2+SKEQEVNELLQK3+SSYC(UniMod:4)SVIENMNK2+VHSEVVQIR2+VLNELTQLK2+VTEEEINVLK2	100	RAI14_HUMAN	RAI14	Q9P0K7	RAI14	10.9901	0.352757	10.9591	0.334617	LIMMA	-0.243086	-0.504386	0.0182137	0.0670188	0.203319	FALSE	b)-T<lfc<0	FALSE	Q9P0K7	10.5043	11.0527	11.3267	10.8636	11.279	10.5114	10.8283	10.5192	11.0386	11.4825	10.8622	10.9003	11.228	11.0017	11.4677	11.2566	10.9812	11.2633	10.5474	11.3768	10.8994	11.0406	10.9901	10.6611	11.1132	10.1007	10.7982
Q9Y2V7	Conserved oligomeric Golgi complex subunit 6	5	AAMVQFDR2+AQVADAFLSK2+EGPITEDFFK2+GFIDALTR2+TNQQTAGLEIMEQMALLQETAYER3	92.5926	COG6_HUMAN	COG6	Q9Y2V7	COG6	12.2082	0.298167	12.1932	0.320359	LIMMA	-0.0124127	-0.277318	0.252493	0.924229	0.96286	FALSE	b)-T<lfc<0	FALSE	Q9Y2V7	12.6095	12.26	12.1972	12.0774	12.7198	11.834	12.2082	12.4093	12.1636	12.2665	12.2022	12.4884	12.2567	12.3042	12.1375	11.839	11.3119	12.1978	11.9547	12.6314	12.5469	12.5575	11.8596	12.3685	11.9112	11.6652	12.2368
Q6KC79	Nipped-B-like protein	12	AAMYDIISSPSK2+AEFPSYLLGGR2+AVYIEDVIER2+IDQDVVITNSYETAMR2+IGLVEDLNK2+LDPHGGGLLSSK2+LSLDDVQK2+QVSGGEDEIQQLQK2+TTPSQFSTLK2+VASLDYLGTVAAR2+VDSQASITQDSDSIK2+VLGENAIAVR2	85.1852	NIPBL_HUMAN	NIPBL	Q6KC79	NIPBL	9.14236	0.291123	9.25974	0.30483	LIMMA	0.0397849	-0.23014	0.30971	0.764977	0.87967	FALSE	c)0<=lfc<T	FALSE	Q6KC79	9.29709	8.9257	9.02178	9.06326	9.33345	9.99082	9.17081	9.59638	9.64929	8.99194	9.47022	8.89517	9.02132	8.87422	9.11258	9.34041	9.64838	9.37916	9.70981	9.10044	9.35046	9.00979	9.09436	9.14236	9.08925	8.946	9.78862
Q8NE71	ATP-binding cassette sub-family F member 1	21	AANAAENDFSVSQAEMSSR2+ALSIPPNIDVLLC(UniMod:4)EQEVVADETPAVQAVLR3+AVSEEQQPALK2+DVDDDGEEKELMER2+DVDDDGEEKELMER3+FAALDNEEEDKEEEIIK3+FSISAHGK2+GFNLPYQDAR2+IC(UniMod:4)IVGPNGVGK2+IGFFNQQYAEQLR2+ILAGLGFDPEMQNRPTQK3+LQGQLEQGDDTAAER2+LTPTHGEMR2+MEETPTEYLQR2+NLDFGIDMDSR2+NQDEESQEAPELLK2+QAMLENASDIK2+QQPPEPEWIGDGESTSPSDK2+RLQGQLEQGDDTAAER3+TFFEELAVEDK2+VVFAELAC(UniMod:4)R2	100	ABCF1_HUMAN	ABCF1	Q8NE71	ABCF1	12.2313	0.282175	12.2607	0.230137	LIMMA	-0.144734	-0.338322	0.0488532	0.136897	0.310641	FALSE	b)-T<lfc<0	FALSE	Q8NE71	12.115	11.7233	12.5293	12.4529	12.1899	12.4657	12.4717	12.6367	12.208	12.1978	12.2752	12.04	12.3863	12.0273	12.2226	12.4925	12.6499	12.2313	12.3915	12.2669	12.0409	11.8335	12.4414	11.9566	12.1979	12.3747	12.2205
P42765	3-ketoacyl-CoA thiolase, mitochondrial	9	AANDAGYFNDEMAPIEVK2+DFTATDLSEFAAK2+EEC(UniMod:4)DKYALQSQQR2+EEC(UniMod:4)DKYALQSQQR3+ETPALTINR2+SLDLDISK2+TNVNGGAIALGHPLGGSGSR2+TNVNGGAIALGHPLGGSGSR3+VSPETVDSVIMGNVLQSSSDAIYLAR3	92.5926	THIM_HUMAN	ACAA2	P42765	ACAA2	11.0881	0.955903	11.2128	0.836196	LIMMA	-0.735632	-1.32336	-0.147901	0.0159998	0.0876583	FALSE	a)lfc<= -T	TRUE	P42765	12.6633	11.7329	10.0142	10.3956	11.2281	10.1991	10.9423	11.3399	11.8376	11.8568	12.2538	12.551	10.7399	12.4622	11.0697	11.5875	10.5365	11.5628	10.6941	9.79206	10.3035	10.831	11.5542	11.0881	10.9724	12.4772	10.0595
O60449	Lymphocyte antigen 75	6	AANDPFTIVHGNTGK3+DVDSC(UniMod:4)GEYNWATVGGR2+IPENFFEEESR2+SDQALHSFSEAK2+SPDLQGSWQWSDR2+YFWTGLR2	94.4444	LY75_HUMAN	LY75	O60449	LY75	10.1224	0.509632	10.1334	0.56609	LIMMA	0.112323	-0.336646	0.561292	0.612389	0.777216	FALSE	c)0<=lfc<T	FALSE	O60449	10.2263	10.609	8.96257	9.8722	9.98436	9.68669	10.1224	10.3618	10.7819	10.4296	10.4662	9.0342	9.93831	9.79853	10.7466	10.2995	10.8291	9.32169	9.61514	9.83501	9.49593	11.1151	10.099	10.6589	10.4396	9.89818	10.9737
P18206	Vinculin	56	AANFENHSGK2+AAVHLEGK2+AGEVINQPMMMAAR2+AIPDLTAPVAAVQAAVSNLVR2+AIPDLTAPVAAVQAAVSNLVR3+ALASIDSK2+ALIQC(UniMod:4)AK2+AQQVSQGLDVLTAK2+AVAGNISDPGLQK2+DMPPAFIK2+DPSASPGDAGEQAIR2+EAEAASIK2+ELLPVLISAMK2+ELTPQVVSAAR2+ETVQTTEDQILK2+ETVQTTEDQILKR2+ETVQTTEDQILKR3+EVENSEDPKFR2+EVENSEDPKFR3+GILSGTSDLLLTFDEAEVR2+GNDIIAAAK2+GQGSSPVAMQK2+IAELC(UniMod:4)DDPK2+IAELC(UniMod:4)DDPKER3+IPTISTQLK2+KIAELC(UniMod:4)DDPK2+…	100	VINC_HUMAN	VCL	P18206	VCL	13.7906	0.435521	13.8416	0.391737	LIMMA	-0.468493	-0.728142	-0.208845	0.000940792	0.0173175	TRUE	a)lfc<= -T	TRUE	P18206	14.2387	13.9536	14.0088	13.6888	13.9263	13.5396	14.2216	14.479	14.3157	14.3023	14.2855	13.5522	13.4457	14.245	14.6219	13.7906	13.6741	13.7408	13.7788	13.8134	13.3412	13.3996	13.6714	13.2582	13.7932	13.1406	13.4969
P25787	Proteasome subunit alpha type-2	9	AANGVVLATEK2+GYSFSLTTFSPSGK2+HIGLVYSGMGPDYR3+LAQQYYLVYQEPIPTAQLVQR3+LTPTEVKDYLAAIA2+LVQIEYALAAVAGGAPSVGIK2+SILYDER2+SVHKVEPITK2+VASVMQEYTQSGGVR2	96.2963	PSA2_HUMAN	PSMA2	P25787	PSMA2	13.0218	0.243246	12.9934	0.262089	LIMMA	0.192665	-0.0174794	0.402809	0.0708351	0.210158	FALSE	c)0<=lfc<T	FALSE	P25787	13.2453	13.0487	13.1326	13.2943	13.2779	13.6462	12.8577	12.871	13.2395	12.9274	12.8272	13.0657	12.6518	13.0218	12.8127	12.4525	12.5566	12.8997	12.9908	12.613	13.0936	13.1119	12.7988	13.1057	13.0521	12.9166	13.3102
Q86Y07	Serine/threonine-protein kinase VRK2	6	AANLLLGYK2+GQSINVHTPNSQK2+LIGLMNNEAAQESTR2+STVLQLGIR2+VEYQENGPLFSELK2+YQESQEPLNEVNSFPQK2	90.7407	VRK2_HUMAN	VRK2	Q86Y07	VRK2	9.02859	0.300873	9.09316	0.350975	LIMMA	-0.0562825	-0.359676	0.247111	0.706852	0.841425	FALSE	b)-T<lfc<0	FALSE	Q86Y07	8.60979	9.18119	9.35629	8.49381	9.00358	8.96166	8.83754	8.78743	8.92555	8.76586	8.49832	9.39322	9.94278	9.65118	9.48704	9.48576	9.40039	8.82875	9.12479	9.13495	9.48559	9.23153	8.884	9.09586	9.02859	9.00229	8.91766
P46063	ATP-dependent DNA helicase Q1	12	AANMLQQSGSK2+DILQNVFK2+EVFLVMPTGGGK2+FVIHHSMSK2+ISSMVVMENVGQQK2+LIDSWMGK2+LIYVTPEK2+SMENYYQESGR2+VAGVVAPTLPR2+VAGVVAPTLPREDLEK3+WVHAEMVNK2+YKGQSGIIYC(UniMod:4)FSQK3	98.1482	RECQ1_HUMAN	RECQL	P46063	RECQL	12.3651	0.316581	12.3018	0.313744	LIMMA	-0.392336	-0.603697	-0.180974	0.000709922	0.015216	TRUE	b)-T<lfc<0	TRUE	P46063	12.3156	12.0271	12.4771	11.9709	12.6514	11.9774	12.051	12.5078	12.8388	12.6047	11.798	12.483	12.5181	12.3651	12.5737	12.5786	12.6086	12.6308	12.2849	12.4963	12.3039	11.8285	12.3847	11.9176	12.1781	11.5996	12.1785
P08574	Cytochrome c1, heme protein, mitochondrial	8	AANNGALPPDLSYIVR2+DVC(UniMod:4)TFLR2+HLVGVC(UniMod:4)YTEDEAK2+LAYRPPK2+LFDYFPK2+WASEPEHDHR2+WASEPEHDHR3+WASEPEHDHRK2	98.1482	CY1_HUMAN	CYC1	P08574	CYC1	10.9046	0.387794	11.0321	0.551398	LIMMA	0.618405	0.252055	0.984754	0.00175552	0.0241571	TRUE	d)lfc >= T	TRUE	P08574	11.1662	12.0444	11.0652	12.2894	10.6875	10.856	11.0018	11.0328	10.4187	10.8536	12.0312	10.828	10.2343	10.6441	10.5762	10.7832	10.3194	10.1706	10.9046	10.8766	11.5384	11.4293	10.6697	11.2798	11.0463	11.8518	11.2676
Q9BV44	THUMP domain-containing protein 3	6	AANNIASLLTK2+AAVYVLIR2+AVLLTQDTK2+DFGGAVQDYFK2+STLAYGMLR2+TPQAFVHPSEQDGER2	100	THUM3_HUMAN	THUMPD3	Q9BV44	THUMPD3	11.2851	0.169389	11.2459	0.269203	LIMMA	-0.0630987	-0.292313	0.166115	0.577368	0.752067	FALSE	b)-T<lfc<0	FALSE	Q9BV44	11.2851	11.1985	11.3192	11.3709	11.3439	11.1197	11.3994	11.163	10.9854	11.7981	11.034	11.2312	11.3503	11.3814	11.8122	10.846	11.4431	11.2337	11.476	10.5958	11.0842	11.265	10.7193	11.3418	11.3954	11.1117	11.3341
Q8IY81	pre-rRNA 2'-O-ribose RNA methyltransferase FTSJ3	7	AANPVDFLSK2+AEAVVNTVDISER2+ASEIMVDDEELAQHPATTEDIR3+DLIDNSFNR2+SDDDGFEIVPIEDPAK2+TEIMSPLYQDEAPK2+TSVTDFLR2	96.2963	SPB1_HUMAN	FTSJ3	Q8IY81	FTSJ3	11.2471	0.398476	11.2654	0.357554	LIMMA	-0.250401	-0.527358	0.0265572	0.074606	0.215988	FALSE	b)-T<lfc<0	FALSE	Q8IY81	11.8078	10.9866	11.578	10.5397	11.5159	11.2544	10.5464	11.0525	11.5982	11.6959	10.9244	10.8721	11.348	11.3014	11.4666	11.7303	11.5175	11.846	11.2471	11.2048	11.7223	11.023	11.0774	10.9623	11.0666	11.1253	11.1552
Q9Y4L1	Hypoxia up-regulated protein 1	39	AANSLEAFIFETQDK2+AEAGPEGVAPAPEGEK2+AEAGPEGVAPAPEGEKK2+AEAGPEGVAPAPEGEKK3+AVGKEELGK2+DAVVYPILVEFTR2+EAGMQPQLQIR2+EEAEAPVEDGSQPPPPEPK2+EVEEEPGIHSLK2+EVEEEPGIHSLK3+EVQYLLNK2+FPEHELTFDPQR2+FPEHELTFDPQR3+KTPVIVTLK2+KYPDYESK2+LAGLFNEQR2+LC(UniMod:4)QGLFFR2+LGNTISSLFGGGTTPDAK2+LIPEMDQIFTEVEMTTLEK3+LKGVGDSFK2+LPATEKPVLLSK3+LSAASTWLEDEGVGATTVMLK2+LSAASTWLEDEGVGATTVMLK3+LYQPEYQEVSTEEQR2+LYQPEYQEVSTEEQREEIS…	100	HYOU1_HUMAN	HYOU1	Q9Y4L1	HYOU1	12.7561	0.29786	12.7579	0.285138	LIMMA	-0.193447	-0.420769	0.0338756	0.0922921	0.24556	FALSE	b)-T<lfc<0	FALSE	Q9Y4L1	13.0743	12.6724	13.3235	12.8327	12.8328	12.3757	12.5611	12.4647	12.7424	12.8862	12.3121	12.6912	13.1764	12.9785	12.9891	13.0915	12.698	12.7072	12.3228	13.1142	12.6136	12.957	12.8578	12.3838	12.7561	12.2466	12.8008
P50750	Cyclin-dependent kinase 9	7	AANVLITR2+DPYALDLIDK2+EGFPITALR2+GSQITQQSTNQSR2+IGQGTFGEVFK2+LLVLDPAQR2+NPATTNQTEFER2	92.5926	CDK9_HUMAN	CDK9	P50750	CDK9	11.3067	0.314199	11.2768	0.275998	LIMMA	-0.13155	-0.361145	0.0980445	0.250459	0.452737	FALSE	b)-T<lfc<0	FALSE	P50750	11.0188	11.0902	11.3515	11.4641	11.5102	11.2072	11.0114	11.0981	11.481	11.0889	10.6895	11.3067	11.8978	11.0046	11.5783	11.7332	11.4745	11.5584	11.3667	11.4193	10.9135	11.141	11.4838	11.0649	11.0948	11.3985	11.0274
P07948	Tyrosine-protein kinase Lyn	12	AANVLVSESLMC(UniMod:4)K2+DFDPVHGDVIK2+DFDPVHGDVIK3+DSLSDDGVDLK2+EGFIPSNYVAK2+GKDSLSDDGVDLK2+GSFSLSVR2+LIDFSAQIAEGMAYIER2+LYAVVTR2+PVPESQLLPGQR2+TNADVMTALSQGYR2+VENC(UniMod:4)PDELYDIMK2	94.4444	LYN_HUMAN	LYN	P07948	LYN	11.496	0.348582	11.5229	0.286663	LIMMA	0.276393	0.0591971	0.493588	0.0144799	0.0822061	FALSE	c)0<=lfc<T	TRUE	P07948	11.5855	11.4935	11.2609	11.496	11.7677	11.7902	11.7939	11.46	11.5583	11.294	12.0031	11.3526	10.8402	11.261	11.1509	11.1579	11.5432	11.1336	11.9099	11.4305	11.8635	11.6564	11.4012	11.8752	11.4531	11.771	11.8137
O75489	NADH dehydrogenase [ubiquinone] iron-sulfur protein 3, mitochondrial	6	AANWYER2+DFPLSGYVELR2+DHTNAQFK2+SLVDLTAVDVPTR2+VVAEPVELAQEFR2+YDDEVKR2	98.1482	NDUS3_HUMAN	NDUFS3	O75489	NDUFS3	13.5542	0.364303	13.5141	0.459149	LIMMA	0.352846	0.0127301	0.692963	0.0425382	0.155675	FALSE	c)0<=lfc<T	TRUE	O75489	13.9274	14.7051	13.5615	14.3341	13.6553	13.0818	13.325	13.4531	13.5743	13.5923	13.8585	13.0615	13.1084	13.361	13.6974	13.2464	13.15	12.6043	13.7019	13.5034	14.127	13.4583	12.7498	13.5542	12.9945	13.6954	13.7999
Q9UBP6	tRNA (guanine-N(7)-)-methyltransferase	4	AAPAGGFQNIAC(UniMod:4)LR2+IQDPVLQAVTSQTSLPGH2+NVAGAEAPPPQK2+NVAGAEAPPPQKR2	92.5926	TRMB_HUMAN	METTL1	Q9UBP6	METTL1	9.4483	0.409249	9.42869	0.47998	LIMMA	-0.298479	-0.673104	0.0761464	0.113885	0.277666	FALSE	b)-T<lfc<0	FALSE	Q9UBP6	9.6131	9.10156	9.41084	9.29404	8.89928	9.43963	9.79731	9.72433	9.71359	9.73645	9.39375	8.68038	10.1117	9.43925	9.70226	9.4483	10.0176	9.40853	9.63325	8.62414	9.50073	8.08713	9.70803	9.74624	8.93927	10.2671	9.13689
Q86Y37	CDK2-associated and cullin domain-containing protein 1	3	AAPAPTASSTININTSTSK2+AGDELAYNSSSAC(UniMod:4)ASSR2+ELQASPPDLYIER2	74.0741	CACL1_HUMAN	CACUL1	Q86Y37	CACUL1	7.92418	0.472908	7.78287	0.591779	LIMMA	0.104637	-0.39147	0.600743	0.669064	0.818419	FALSE	c)0<=lfc<T	FALSE	Q86Y37	8.10296	8.03707	8.46541	8.02419	8.08659	8.52517	7.76576	7.60521	8.40828	7.59475	7.61334	8.26078	6.95701	8.27445	7.7044	7.11731	7.94831	7.78153	7.59083	8.719	8.02799	7.92418	6.15773	7.78331	7.21969	6.48883	7.95337
Q8NF37	Lysophosphatidylcholine acyltransferase 1	5	AAPASSAGASDAR2+GLGLKPEK2+NPALYASNVR2+NPFVHELR2+TLDTIQLAFK2	92.5926	PCAT1_HUMAN	LPCAT1	Q8NF37	LPCAT1	10.5197	0.851771	10.5758	0.831711	LIMMA	-0.910751	-1.45775	-0.363751	0.00198352	0.0256949	TRUE	a)lfc<= -T	TRUE	Q8NF37	10.821	10.2536	12.4779	9.06493	10.5197	9.51838	10.0473	10.4188	10.9885	11.3173	10.1116	11.2681	11.1618	11.3536	11.9133	10.6577	10.1316	11.3381	10.4355	11.7227	9.94521	10.3929	10.6229	9.68139	10.672	9.34881	9.36129
Q9Y639	Neuroplastin	4	AAPDITGHK2+AAPDITGHKR2+IVTSEEVIIR2+NGVELSATR2	100	NPTN_HUMAN	NPTN	Q9Y639	NPTN	12.6877	0.276831	12.6611	0.369659	LIMMA	-0.361071	-0.627103	-0.0950388	0.00959478	0.0656513	FALSE	b)-T<lfc<0	TRUE	Q9Y639	12.934	12.1934	13.0095	12.1578	12.594	12.9879	12.7568	13.1293	12.5319	13.1736	12.6877	12.1523	12.796	12.7607	13.3066	12.843	12.8744	12.8438	12.5704	12.6348	12.4828	12.6589	12.5371	12.0323	12.5615	11.705	12.9333
P31146	Coronin-1A	3	AAPEASGTPSSDAVSR2+DAGPLLISLK2+LQATVQELQK2	96.2963	COR1A_HUMAN	CORO1A	P31146	CORO1A	11.8642	0.881048	11.7127	0.907543	LIMMA	-0.850852	-1.47665	-0.225054	0.00948284	0.0653088	FALSE	a)lfc<= -T	TRUE	P31146	11.9932	10.1852	13.1262	11.9487	11.4494	10.2614	11.1656	12.4178	11.7587	12.6246	12.0872	12.6266	12.3249	11.2699	12.0573	12.5895	11.3761	11.4122	10.6029	12.3989	11.0292	11.8642	12.6707	11.4613	13.2063	9.76269	10.573
Q96TA1	Protein Niban 2	19	AAPEASSPPASPLQHLLPGK2+ARFEEVLSK2+AVINSAGYK2+EQMDNAVYTFETLLHQELGK3+EVTDMNLNVINEGGIDK2+FDVSSTSVFK2+FEEVLSK2+FQELIFEDFAR2+ILTSVDQYLELIGNSLPGTTAK3+IVFSGNLFQHQEDSK3+KVPLDER2+KYDYDSSSVR2+LAYHPLK2+LDGLQQR2+LGEYMEK2+TDMDQIITSK2+VEGPAFTDAIR2+VQQVQPAMQAVIR2+YDYDSSSVR2	100	NIBA2_HUMAN	NIBAN2	Q96TA1	NIBAN2	13.8233	0.616099	13.8295	0.439723	LIMMA	0.124476	-0.224228	0.47318	0.470779	0.661466	FALSE	c)0<=lfc<T	FALSE	Q96TA1	13.6053	13.3874	13.8716	14.3989	13.7062	14.2753	14.5989	14.534	13.4077	13.2887	14.3948	13.2031	13.9235	13.2086	13.1549	13.8233	14.3071	13.3208	14.1187	13.6904	13.9867	13.516	14.1123	13.7062	13.5717	13.9822	14.3025
Q8IVP5	FUN14 domain-containing protein 1	2	AAPEINNLIEEATEFIK2+VFGHSSGPMVEK2	87.037	FUND1_HUMAN	FUNDC1	Q8IVP5	FUNDC1	11.6457	0.509699	11.561	0.535095	LIMMA	0.140317	-0.280501	0.561134	0.500263	0.687193	FALSE	c)0<=lfc<T	FALSE	Q8IVP5	12.3129	11.2232	11.1326	12.2896	11.2943	11.1668	11.7845	11.7409	10.0919	11.6837	12.5991	11.9011	11.8223	11.2907	11.0369	11.5051	11.7916	10.7692	10.8527	11.55	11.9255	11.5871	11.3042	11.6457	11.6877	11.9895	12.1676
Q92947	Glutaryl-CoA dehydrogenase, mitochondrial	5	AAPEMVSLLK2+AITGIQAFTASK2+GYGC(UniMod:4)AGVSSVAYGLLAR2+MQFGVPLAR2+YLPQLAK2	96.2963	GCDH_HUMAN	GCDH	Q92947	GCDH	13.0132	0.692355	13.1199	0.636858	LIMMA	0.320655	-0.16394	0.805249	0.18615	0.37341	FALSE	c)0<=lfc<T	FALSE	Q92947	14.1467	13.9654	12.0755	12.5462	13.0132	13.3479	12.5117	13.0801	12.6407	13.1664	14.531	13.9587	12.3252	13.4472	12.7103	12.8607	12.1586	12.3355	13.384	12.901	13.6488	13.5441	12.8668	13.5181	12.7405	13.8388	12.9743
Q15181	Inorganic pyrophosphatase	10	AAPFSLEYR2+AIVDALPPPC(UniMod:4)ESAC(UniMod:4)TVPTDVDK3+DFAIDIIK2+DKDFAIDIIK2+DPLNPIK2+DVFHMVVEVPR3+GISC(UniMod:4)MNTTLSESPFK2+MEIATKDPLNPIK3+VIAINVDDPDAANYNDINDVKR3+VLGILAMIDEGETDWK2	100	IPYR_HUMAN	PPA1	Q15181	PPA1	13.4274	0.406474	13.4508	0.398358	LIMMA	-0.18629	-0.49942	0.126841	0.233187	0.43335	FALSE	b)-T<lfc<0	FALSE	Q15181	12.7729	13.7705	13.6379	12.4772	13.2126	13.0572	13.3326	13.2967	13.7538	13.8245	13.2185	12.9867	13.6105	13.4274	13.8585	13.7151	14.011	14.0859	13.4304	13.6489	13.2551	14.1593	13.6822	13.1532	13.3091	13.1361	13.3475
Q15233	Non-POU domain-containing octamer-binding protein	27	AAPGAEFAPNK2+AAPGAEFAPNKR2+AGEVFIHK2+ALIEMEK2+DKGFGFIR2+EKLEMEMEAAR2+EKLEMEMEAAR3+FAC(UniMod:4)HSASLTVR2+FAC(UniMod:4)HSASLTVR3+FAQPGSFEYEYAMR2+FGQAATMEGIGAIGGTPPAFNR2+FGQAATMEGIGAIGGTPPAFNR3+GIVEFSGK2+GIVEFSGKPAAR2+HEHQVMLMR2+LEMEMEAAR2+LFVGNLPPDITEEEMR2+MEELHNQEVQK2+MEELHNQEVQK3+MGQMAMGGAMGINNR2+PVTVEPMDQLDDEEGLPEK2+PVTVEPMDQLDDEEGLPEK3+QQEEMMR2+RMEELHNQEVQK2+RMEELHNQEVQK3+RQQEEMMR2+VELDNMPLR2	100	NONO_HUMAN	NONO	Q15233	NONO	12.6288	0.183655	12.6283	0.2388	LIMMA	0.00413345	-0.202868	0.211134	0.967668	0.984553	FALSE	c)0<=lfc<T	FALSE	Q15233	12.6927	12.573	12.5633	12.7527	13.0814	13.0127	12.4256	12.7293	13.0077	12.3772	12.0618	12.6274	12.6288	12.423	12.2989	12.9171	12.6942	12.8393	12.6369	12.5946	12.5877	12.4031	12.6577	12.617	12.2488	12.6866	12.8249
Q5K4L6	Solute carrier family 27 member 3	6	AAPGAGDAAAGSGAEFAGGDGAAR2+LAVGSGLRPDTWER3+LQESLATTETFK2+TAFVPTALR2+YLVNQPPSK2+YSALLAGNLR2	87.037	S27A3_HUMAN	SLC27A3	Q5K4L6	SLC27A3	9.94229	0.309714	9.92828	0.343045	LIMMA	-0.203821	-0.482157	0.0745155	0.144829	0.320311	FALSE	b)-T<lfc<0	FALSE	Q5K4L6	10.3614	10.046	9.78876	9.36194	9.15668	9.97592	9.86994	9.73339	10.0787	10.6051	9.85077	10.2436	10.0552	10.2955	10.5048	9.85918	9.60873	10.322	10.0723	9.71841	9.7065	10.0815	9.84738	9.9576	9.34774	9.94229	9.67224
Q8N612	FTS and Hook-interacting protein	4	AAPGGADDLSAVR2+DGAGLGLSGGSPGASTPVLLTR2+LVPFVHR2+QAAQLVLQPGR2	77.7778	F16A2_HUMAN	FAM160A2	Q8N612	FAM160A2	9.67893	0.290958	9.67099	0.327385	LIMMA	-0.206101	-0.475234	0.0630332	0.127983	0.298161	FALSE	b)-T<lfc<0	FALSE	Q8N612	9.64872	9.68581	9.97849	9.15805	9.61154	9.10702	9.98845	9.82917	9.45469	9.53566	10.0855	10.6688	9.30992	9.34889	9.89928	9.7229	9.81622	9.89881	9.28616	9.67098	9.74684	9.87518	9.28231	9.60622	9.73053	9.49166	9.67893
Q3KP66	Innate immunity activator protein	4	AAPGPAYEEEGTPLR2+EAELTGTLPAEYPLKPGEK3+NSEPPPAAALPLGR2+TSAPATPEIQGR2	88.8889	INAVA_HUMAN	INAVA	Q3KP66	INAVA	10.3479	0.501853	10.2322	0.456122	LIMMA	0.0156625	-0.353317	0.384642	0.931339	0.965606	FALSE	c)0<=lfc<T	FALSE	Q3KP66	9.98334	10.0094	10.8301	10.3479	10.477	10.3655	10.7958	9.34422	10.0888	10.3929	9.69532	9.28434	10.7427	9.52074	10.4014	10.5585	10.3975	10.762	10.0783	10.7346	10.1646	10.8313	10.3388	9.49686	10.4249	9.96564	10.2376
P35658	Nuclear pore complex protein Nup214	20	AAPGPGPSTFSFVPPSK2+AC(UniMod:4)FQVGTSEEMK2+AELPVTDK2+DAGGMVIDMK2+DSGYLHLLYK2+HLLVPER2+IFDSPEELPK2+IIPQGADSTMLATK2+ITPPAAKPGSPQAK2+NLLIQNKPGDDPNK3+NNPATPSTAMGSSVPYSTAK2+QMASQAPAVNTLTESTLK2+SAQGSSSPVPSMVQK2+SEAQLQEIR2+SPGSTPTTPTSSQAPQK2+SSATVTGEPPSYSSGSDSSK2+SSLLAVSNK2+TSC(UniMod:4)KDDEAVVQAPR3+TTLLEGFAGVEEAR2+VQGLLVPMK2	92.5926	NU214_HUMAN	NUP214	P35658	NUP214	10.2082	0.184912	10.2129	0.188509	LIMMA	-0.0354644	-0.218227	0.147298	0.694064	0.834457	FALSE	b)-T<lfc<0	FALSE	P35658	10.0581	9.75851	10.1662	10.275	10.3127	10.0835	10.1007	10.3549	9.99971	10.0864	10.2944	10.169	10.2399	10.0982	10.0452	10.6228	10.4163	10.3934	10.1233	10.4379	10.4011	9.97573	10.2796	10.3146	10.2082	10.4934	10.0394
Q5M775	Cytospin-B	6	AAPPPVDEEPESSEVDAAGR2+ELSDLEEENR2+SFDLGRPGGAGQNISVHK3+SPLSGIPVR2+SVSSPTSSNTPTPTK2+TSPTPPESATTVK2	96.2963	CYTSB_HUMAN	SPECC1	Q5M775	SPECC1	10.3835	0.267559	10.426	0.314602	LIMMA	-0.0539813	-0.318919	0.210956	0.679636	0.825672	FALSE	b)-T<lfc<0	FALSE	Q5M775	10.203	10.4137	10.5952	10.1839	10.223	9.83649	10.378	10.1743	9.78239	10.853	10.8776	10.349	10.9112	10.4405	10.3835	10.8457	10.3218	10.4753	10.2244	10.4898	10.3922	10.6094	10.3543	10.3146	10.9939	10.0324	10.8432
Q9HAF1	Chromatin modification-related protein MEAF6	1	AAPPQIPDTR2	96.2963	EAF6_HUMAN	MEAF6	Q9HAF1	MEAF6	12.6592	0.417919	12.5293	0.616391	LIMMA	-0.626607	-1.0467	-0.206515	0.00488978	0.044435	TRUE	a)lfc<= -T	TRUE	Q9HAF1	13.0319	12.2005	12.6783	12.1518	12.6511	12.7206	12.8932	13.2411	13.1871	12.7279	12.9411	12.0229	12.6592	12.2354	13.0894	12.6567	12.7943	13.181	10.065	12.6736	12.5072	12.077	12.5634	12.1482	11.9362	12.727	12.5312
O75691	Small subunit processome component 20 homolog	5	AAPPTAGSMAIEK2+ELNSTYSEQDPLLK2+FLASDLDQK2+LGSESQYSPTPLLK2+LGTVLPVIEK2	92.5926	UTP20_HUMAN	UTP20	O75691	UTP20	10.003	0.308004	9.93969	0.367913	LIMMA	-0.0238985	-0.330578	0.282781	0.87434	0.938027	FALSE	b)-T<lfc<0	FALSE	O75691	9.51829	9.89066	10.1567	9.93009	9.93328	9.92556	9.58398	9.74436	10.1187	10.0645	10.0521	9.86686	10.2536	9.48013	9.38927	10.1867	10.4693	10.3446	10.2107	10.3903	9.72157	10.003	10.0282	9.30844	9.079	10.1223	10.5992
O75694	Nuclear pore complex protein Nup155	21	AAPQSPSVPK2+ELSDSVTLSSSDR2+GLQEFLDR2+GVIQVYDLGQDGQGMSR2+HGEPEEDIVGLQAFQER3+HLLVSNVGGDGEEIER2+HLLVSNVGGDGEEIER3+IITPLNK2+ISLQAIQQLVR2+ISNQVDLSNVC(UniMod:4)AQYR2+LADMHSTEISLQQR2+LADMHSTEISLQQR3+LYFSTC(UniMod:4)PFR2+LYGEFADPFK2+MHALSLK2+NSQFAGGPLGNPNTTAK2+VASVSQNAIVSAAGNIAR2+VASVSQNAIVSAAGNIAR3+YGGEAQMR2+YMDLLWR2+YVENPSQVLNC(UniMod:4)ER2	92.5926	NU155_HUMAN	NUP155	O75694	NUP155	11.131	0.353952	11.1245	0.32439	LIMMA	-0.0673849	-0.335952	0.201182	0.611363	0.776471	FALSE	b)-T<lfc<0	FALSE	O75694	10.6659	10.7399	11.3697	11.5292	11.4975	11.6984	11.0794	10.9683	11.3418	10.614	10.748	11.1006	11.5226	11.1507	10.7392	11.2392	11.6158	11.3519	11.0364	10.7906	11.1787	10.5511	11.4273	11.1201	10.9232	11.2321	11.131
Q96CF2	Charged multivesicular body protein 4c	4	AAPSPQEALVR2+EALENSHTNTEVLR2+EALENSHTNTEVLR3+LPNVPSSSLPAQPNR2	98.1482	CHM4C_HUMAN	CHMP4C	Q96CF2	CHMP4C	10.3637	0.445769	10.2533	0.541791	LIMMA	-0.0433035	-0.475395	0.388788	0.838855	0.921881	FALSE	b)-T<lfc<0	FALSE	Q96CF2	9.6518	10.1584	10.4643	10.2323	9.89065	10.5715	9.33864	10.599	10.0692	10.6644	10.7048	9.8466	9.30031	10.3523	10.6893	10.7938	10.9139	10.5683	10.4074	10.7059	10.1296	9.87783	10.4881	8.70788	11.077	10.2729	10.3637
Q9BRP8	Partner of Y14 and mago	12	AAPTAASDQPDSAATTEK2+EGYVPQEEVPVYENK2+IQAGEVSQPSK2+IQAGEVSQPSKEQLEK2+IQAGEVSQPSKEQLEK3+QVEELQQR2+TLDKVSLEETAQLPSAPQGSR3+VKEGYVPQEEVPVYENK2+VKEGYVPQEEVPVYENK3+VSLEETAQLPSAPQGSR2+YIASTQRPDGTWR2+YIASTQRPDGTWR3	98.1482	PYM1_HUMAN	PYM1	Q9BRP8	PYM1	11.8561	0.322828	11.8957	0.251921	LIMMA	-0.0539727	-0.269982	0.162037	0.612838	0.777507	FALSE	b)-T<lfc<0	FALSE	Q9BRP8	11.5193	11.7617	12.1605	12.1761	11.8378	12.0187	12.1088	11.9859	11.6902	11.8205	11.5389	11.4898	12.3861	11.6185	12.0274	12.1774	12.2477	11.9106	12.192	11.8146	11.764	11.6383	12.1639	11.5273	11.8338	11.9183	11.8561
O60331	Phosphatidylinositol 4-phosphate 5-kinase type-1 gamma	7	AAPTEVLSMTAQPGPGHGK2+ALYSTAMESIQGGAAR2+DC(UniMod:4)LVLESFK2+FMSNTVFR2+FYGLYC(UniMod:4)VQSGGK2+GVDASGETTYKK2+VVVMNNILPR2	85.1852	PI51C_HUMAN	PIP5K1C	O60331	PIP5K1C	9.30196	0.346637	9.2386	0.336866	LIMMA	-0.310211	-0.576935	-0.0434869	0.0242249	0.111189	FALSE	b)-T<lfc<0	TRUE	O60331	9.10337	8.54093	9.3872	8.88029	9.57815	9.1272	8.88887	8.64273	9.46522	9.39413	8.8575	9.71674	9.66364	9.34241	9.71366	9.5812	9.30196	9.73601	9.06816	9.07121	8.80701	8.97122	9.46687	9.35015	9.46976	9.22466	9.09187
P27987	Inositol-trisphosphate 3-kinase B	2	AAPTGSEAQGPSAFVR2+MIEVDPEAPTEEEK2	96.2963	IP3KB_HUMAN	ITPKB	P27987	ITPKB	9.23798	0.547422	9.0651	0.967802	LIMMA	-0.494797	-1.22988	0.240286	0.1789	0.36498	FALSE	a)lfc<= -T	FALSE	P27987	8.87391	9.30482	9.45649	8.08002	9.11115	9.23798	9.89908	8.72024	9.65212	9.71102	10.3076	9.59654	9.60721	8.47101	8.97283	8.87523	8.58354	9.16127	9.32442	9.93844	9.50286	4.92804	9.26759	8.69701	9.07071	8.74689	9.65951
Q96N67	Dedicator of cytokinesis protein 7	19	AAPWGSNPSPSAESTQAMDR2+AVLPVTC(UniMod:4)HR2+DSTEVEISTGER2+DVYVPNTTYR2+EALQPLINR2+FGEDVVEVIK2+GYQTSPDLR2+IANMFELSVPFR2+LEEAILGSIGAR2+LEGFYGER2+LGTGFNPNTLDK2+LKEALQPLINR3+LSDEDLYK2+LSVPDIPK2+QNFEIGNNFAR2+SLSNSNPDISGTPTSPDDEVR2+SMSIDDTPR2+SPSGSAFGSQENLR2+SSISALNSSQLEPVVR2	92.5926	DOCK7_HUMAN	DOCK7	Q96N67	DOCK7	10.6655	0.199894	10.6831	0.243332	LIMMA	-0.225523	-0.422201	-0.0288442	0.0261157	0.116174	FALSE	b)-T<lfc<0	TRUE	Q96N67	10.7682	10.5493	11.2095	10.4509	11.0278	10.4534	10.7114	10.5474	10.596	10.6858	10.6056	10.8566	11.1711	10.4464	10.5306	10.8643	10.6797	10.9978	10.101	10.9032	10.4731	10.6655	10.7007	10.5311	10.5983	10.5247	10.7931
O75808	Calpain-15	3	AAQAFLSDWTASK2+LSVLEEEATEGGTSR2+VDDSAYESLGLRPR3	81.4815	CAN15_HUMAN	CAPN15	O75808	CAPN15	9.34046	0.477327	9.24395	0.467887	LIMMA	-0.352753	-0.712808	0.0073008	0.0545075	0.180408	FALSE	b)-T<lfc<0	FALSE	O75808	9.46164	8.59854	9.63882	9.39435	8.46233	8.68203	9.2256	10.1446	9.52579	9.1161	9.1693	8.60649	9.12077	8.9321	9.54473	9.74722	9.80061	9.92338	9.37238	9.00815	9.38109	8.75407	9.78311	9.50055	8.33386	9.0185	9.34046
Q9BUL5	PHD finger protein 23	1	AAQAGPTQPGPPR2	100	PHF23_HUMAN	PHF23	Q9BUL5	PHF23	9.19305	1.06366	8.91179	1.12418	LIMMA	-0.356718	-1.22509	0.511658	0.407275	0.606419	FALSE	b)-T<lfc<0	FALSE	Q9BUL5	9.01965	8.99735	9.97079	8.30514	9.75507	9.31633	6.72169	9.17342	10.0902	9.91048	8.07612	8.11736	10.0458	10.0115	10.1116	9.67529	9.19305	9.27576	9.68452	9.73956	7.64842	8.7596	5.76609	8.79238	9.45316	7.72412	7.28378
P11274	Breakpoint cluster region protein	20	AAQAPDGASEPR2+AFVDNYGVAMEMAEK2+AQFPDSEPPR2+ASELDLEK2+EFYDGLFPR2+ELPEPLFTDEFYPNFAEGIALSDPVAK3+GMEEVGIYR2+GPPASVAALR2+GQVQLDPQALQDR2+ISQNFLSSINEEITPR2+ISSLGSQAMQMER2+LASQLGVYR2+LSEQESLLLLMSPSMAFR2+SQHGAGSSVGDASRPPYR4+SSESSC(UniMod:4)GVDGDYEDAELNPR2+SVGDIEQELER2+TVIAMNGIEVK2+VGDLFQK2+VPELYEIHK2+VSGVATDIQALK2	96.2963	BCR_HUMAN	BCR	P11274	BCR	10.4319	0.273257	10.4879	0.222522	LIMMA	-0.154776	-0.348261	0.0387083	0.112503	0.275239	FALSE	b)-T<lfc<0	FALSE	P11274	10.6162	10.2249	10.7801	10.48	10.7143	10.24	10.687	10.6875	10.5935	10.2593	10.8588	10.1966	10.3952	10.608	10.4319	10.4545	10.4234	10.7361	10.3842	10.7985	10.8361	10.3096	10.3726	10.4069	10.4161	10.0809	10.1808
P37837	Transaldolase	21	AAQASDLEK2+ILDWHVANTDK2+ILDWHVANTDK3+ILDWHVANTDKK3+IYNYYKK2+KFAADAVK2+KLGGSQEDQIK2+KLGGSQEDQIK3+KSYEPLEDPGVK2+LGGSQEDQIK2+LSFDKDAMVAR2+LSFDKDAMVAR3+LSSTWEGIQAGK2+LVPVLSAK2+MESALDQLK2+MFNAENGK2+SYEPLEDPGVK2+TIVMGASFR2+VSTEVDAR2+WLHNEDQMAVEK2+WLHNEDQMAVEK3	100	TALDO_HUMAN	TALDO1	P37837	TALDO1	14.7858	0.402052	14.8086	0.314037	LIMMA	0.2688	0.0297476	0.507853	0.0288945	0.122451	FALSE	c)0<=lfc<T	TRUE	P37837	14.4367	14.5548	14.5146	15.1628	14.7858	15.3291	15.1408	15.1005	14.6336	14.3044	14.932	14.5124	14.8398	14.4724	14.2669	14.5511	15.1198	14.5698	15.3964	14.6433	14.947	14.6959	15.0046	14.9245	14.7352	15.1276	15.1301
P06132	Uroporphyrinogen decarboxylase	8	AAQDFFSTC(UniMod:4)R2+AAWGEETDYTPVWC(UniMod:4)MR2+FALPYIR2+GPSFPEPLREEQDLER3+QMLDDFGPHR2+QMLDDFGPHR3+SPEAC(UniMod:4)C(UniMod:4)ELTLQPLR2+TVTLQGNLDPC(UniMod:4)ALYASEEEIGQLVK3	90.7407	DCUP_HUMAN	UROD	P06132	UROD	10.8461	0.624727	10.7134	0.655922	LIMMA	-0.10185	-0.617072	0.413371	0.688644	0.831049	FALSE	b)-T<lfc<0	FALSE	P06132	10.4247	10.8604	9.98777	9.00384	10.9283	10.8185	10.9129	10.3255	10.8461	11.005	9.99707	10.2158	10.7362	10.9779	10.911	10.7028	11.3384	11.3836	11.3144	10.7139	9.85864	11.402	11.386	10.4801	9.4949	11.1858	12.0517
Q9BTC0	Death-inducer obliterator 1	14	AAQDIKDEEPGDLGR2+AAQDIKDEEPGDLGR3+EKPLEEPDAQGR2+EPPGSTAGLPQEPK2+GFINMQSVAK2+IC(UniMod:4)TGQVPSAEDEPAPK2+IFQPVIEAPGASK2+LGAMSAAPSQPNSQIR2+RPWLSATPSSGASAAR3+SPPEGDTTLFLSR2+TAAPSPSLLYK2+VEQFLTIAR2+VNDSDDLIMTENEVGK2+VTVDDLPNR2	98.1482	DIDO1_HUMAN	DIDO1	Q9BTC0	DIDO1	9.73394	0.231478	9.67445	0.223731	LIMMA	-0.110306	-0.317524	0.0969123	0.284879	0.490018	FALSE	b)-T<lfc<0	FALSE	Q9BTC0	9.73394	9.50965	9.44979	9.21809	9.57281	9.83958	9.72026	9.73149	9.90315	9.77883	9.64852	9.16582	9.90999	9.51936	9.73511	10.0887	9.78235	9.98746	9.89007	9.77979	9.60054	9.46415	9.78259	9.47568	9.74636	9.81541	9.36056
P62995	Transformer-2 protein homolog beta	5	AAQDRDQIYR3+GYDDRDYYSR2+GYDDRDYYSR3+VDFSITK2+YGPIADVSIVYDQQSR2	96.2963	TRA2B_HUMAN	TRA2B	P62995	TRA2B	11.7756	0.890609	11.6121	0.816306	LIMMA	-0.223753	-0.855152	0.407645	0.473974	0.664464	FALSE	b)-T<lfc<0	FALSE	P62995	11.6553	12.4076	12.0772	10.3531	12.317	11.6761	10.5735	10.1524	12.6359	12.7531	10.6426	11.9526	11.7756	12.0799	12.1835	12.0714	10.9244	13.1678	12.0029	12.491	11.185	11.844	10.2894	11.0001	10.9435	11.1959	11.1749
Q9P2D3	HEAT repeat-containing protein 5B	19	AAQDYLQEK2+ALENSNYGVR2+ATVGSLLGEK2+AVEAVVNDTSGENK2+ESSSANVSPFAPGVSSR2+LVEQLTGLISSSPGPPTR2+LWLAALK2+MAFMAATDHSNQLR3+NKDDTAAYLPTK2+SALTLVMGPLDNPNPILR2+SEILMSLQK2+SIVTLSMAK2+STLGPEEVR2+STLGPEEVRK2+STSVNLNQASGAVGSAK2+TVMGAAPELK2+TYEGSFNALLR2+VHNLLVSSLDK2+VSDSPSHIATK2	85.1852	HTR5B_HUMAN	HEATR5B	Q9P2D3	HEATR5B	10.0027	0.213677	9.96171	0.203443	LIMMA	-0.137862	-0.325681	0.0499578	0.143918	0.319201	FALSE	b)-T<lfc<0	FALSE	Q9P2D3	10.2434	9.62994	10.0386	10.0526	9.88602	9.63952	10.2306	10.3741	10.1717	9.6455	10.0964	10.2159	10.0787	9.93086	9.7531	9.65486	10.0027	9.94144	10.0326	9.8801	9.84286	9.82441	10.0222	9.86673	9.74964	10.0149	10.1468
P04075	Fructose-bisphosphate aldolase A	26	AAQEEYVK2+AAQEEYVKR2+ADDGRPFPQVIK2+ADDGRPFPQVIK3+ALANSLAC(UniMod:4)QGK2+ALQASALK2+ELSDIAHR2+GGVVGIKVDK2+GILAADESTGSIAK2+GILAADESTGSIAKR3+GVVPLAGTNGETTTQGLDGLSER3+KELSDIAHR2+LQSIGTENTEENR2+LQSIGTENTEENRR2+LQSIGTENTEENRR3+PFPQVIK2+PYQYPALTPEQK2+PYQYPALTPEQKK3+QLLLTADDR2+RALANSLAC(UniMod:4)QGK2+RALANSLAC(UniMod:4)QGK3+RLQSIGTENTEENR3+SKGGVVGIK2+TVPPAVTGITFLSGGQSEEEASINLNAINK3+VDKGVVPLAGTNGETTTQGLDGL…	100	ALDOA_HUMAN	ALDOA	P04075	ALDOA	14.8752	0.235668	14.8572	0.205457	LIMMA	-0.263937	-0.418838	-0.109036	0.00161319	0.022958	TRUE	b)-T<lfc<0	TRUE	P04075	15.102	14.6722	15.1702	14.7288	14.9885	14.5997	14.7429	14.9769	15.0103	15.168	14.6574	14.8172	14.8752	15.0762	14.9568	14.8487	15.0341	15.0474	14.5469	14.7366	14.5936	15.0241	14.963	14.6731	14.6993	14.4227	15.0111
Q5T160	Probable arginine--tRNA ligase, mitochondrial	14	AAQEFFQR2+C(UniMod:4)DTVVSEISTGQR2+DLAAAIDR2+DSPPEVAGAR2+ELKNPQETAER2+FDEVLYK2+GLLLSDYK2+IMGYDWAER2+IVVEFSSPNVAK2+LLGITPVC(UniMod:4)R2+MLQNMASIK2+SDGTSLYATR2+SELFSGLPQK2+TVLQQVIEDGSK2	96.2963	SYRM_HUMAN	RARS2	Q5T160	RARS2	11.3647	0.419857	11.3409	0.321847	LIMMA	0.257848	0.00964528	0.506052	0.0422736	0.155164	FALSE	c)0<=lfc<T	TRUE	Q5T160	12.0346	11.6798	10.8247	11.6479	11.3647	11.0687	11.435	11.4769	11.0544	11.1263	11.5831	11.4809	11.0308	11.221	10.8678	11.0544	11.084	11.0849	11.378	11.2344	11.8662	11.7198	11.0498	11.5641	11.0222	11.7837	11.4657
Q99543	DnaJ homolog subfamily C member 2	12	AAQEQVLNASR2+AFNSVDPTFDNSVPSK2+AVNLFPAGTNSR2+AYEMLSDPVK2+DNFFEVFTPVFER2+EHGVVPQADNATPSER2+EHGVVPQADNATPSER3+IAEAVPGR2+QIEEINEQIR2+TWNHFSDNEAER2+TYPVNTPER2+WFEAFVK2	96.2963	DNJC2_HUMAN	DNAJC2	Q99543	DNAJC2	10.2	0.244873	10.1892	0.23528	LIMMA	0.145448	-0.0602652	0.351162	0.158665	0.339608	FALSE	c)0<=lfc<T	FALSE	Q99543	9.99981	10.1957	10.0718	10.2863	9.90138	10.2559	10.175	10.1768	10.0477	9.91559	10.5159	9.71358	10.3134	9.81662	10.2	10.3365	10.5151	10.0145	10.4243	9.82736	10.5017	10.2024	10.3651	10.2081	10.0803	10.5473	10.4998
Q9H4L5	Oxysterol-binding protein-related protein 3	13	AAQIPSPLER2+FLEEGNLEEAEIQK2+GEMNYTQEPPVQK2+LDHPVLW2+NFVFWQDVR2+NYSDGSETSSEFSK2+QDSWEVVEGLR2+QTLGPVLDSGR2+SAFNIMSAER2+SEEVFDEWVSK2+TYSAPAINAIQGGSFESPK2+VAMPVELNEPLNTLQR2+VLEENHVEHQPR3	96.2963	OSBL3_HUMAN	OSBPL3	Q9H4L5	OSBPL3	11.4231	0.514406	11.4293	0.371215	LIMMA	-0.26428	-0.549514	0.0209543	0.0680652	0.205102	FALSE	b)-T<lfc<0	FALSE	Q9H4L5	11.0497	11.8154	12.1268	11.4231	11.5499	10.9354	11.0761	10.9995	11.4126	11.615	11.0548	11.9575	11.6876	11.9845	11.7939	11.871	11.2253	11.7516	10.8054	11.3906	10.9895	11.6174	11.4361	10.9584	11.5758	11.2719	11.2172
P52789	Hexokinase-2	18	AAQLC(UniMod:4)GAGMAAVVDR2+ASGC(UniMod:4)EGEDVVTLLK2+DISDIEGEKDGIR2+ETHASAPVK2+HIDMVEGDEGR2+LGLDPTQEDC(UniMod:4)VATHR3+LHPHFAK2+LSDETLLEISK2+LSPELLNTGR2+MKVEMER2+MLPTYVC(UniMod:4)ATPDGTEK2+NVELVEGEEGR2+STIGVDGSVYK2+TEFDQEIDMGSLNPGK2+VDQYLYHMR3+VMHETVK2+VTVGVDGTLYK2+WGGVEMHNK2	96.2963	HXK2_HUMAN	HK2	P52789	HK2	11.2438	0.373483	11.1693	0.424246	LIMMA	-0.311459	-0.632009	0.00909104	0.0564018	0.184861	FALSE	b)-T<lfc<0	FALSE	P52789	11.7405	11.2438	11.6366	11.4421	11.075	10.1419	11.375	11.2151	11.0417	11.542	11.4957	10.7865	11.706	10.684	11.3972	11.4809	10.994	11.4232	10.4899	11.4944	11.4675	11.6458	11.1463	10.9055	10.8479	10.501	10.6528
O75146	Huntingtin-interacting protein 1-related protein	20	AAQLEGER2+AINTQEAPVK2+ALELMGQLQDQQALR2+ALVDNEQLR2+AQEALSHTEQSK2+ASDMLYFK2+AVGWGATQLVEAADK2+EADLLAAQSLVR2+EMAATSAAIEDAVR2+GAATQQEFYAK2+HELAQLR2+KDGIYPAQLVNY2+LLDEQFAVLR2+LPEGPPNFLR2+LSESVFR2+QLNTAIAVSQMSSGQC(UniMod:4)R2+QLTVTQQSQEEVAR2+SQVNALEGELEEQR2+SSQEQGELQGR2+YGQLVNVYTK2	96.2963	HIP1R_HUMAN	HIP1R	O75146	HIP1R	10.331	0.20885	10.3447	0.21599	LIMMA	0.0748013	-0.122456	0.272059	0.443863	0.639789	FALSE	c)0<=lfc<T	FALSE	O75146	10.1693	10.4232	10.339	10.5649	10.4267	10.706	10.8644	10.5817	10.184	10.3072	10.2411	10.1471	10.2219	10.1066	10.0284	10.3704	10.471	10.2373	10.0515	10.2926	10.608	10.4417	10.331	10.3788	10.0011	10.1901	10.621
Q9UBV7	Beta-1,4-galactosyltransferase 7	3	AAQLPWEDGR2+LAVLVPFR2+SGLLSGGLPR2	92.5926	B4GT7_HUMAN	B4GALT7	Q9UBV7	B4GALT7	11.0846	0.919284	10.9756	0.870801	LIMMA	-0.802945	-1.40752	-0.198373	0.0110672	0.0709497	FALSE	a)lfc<= -T	TRUE	Q9UBV7	10.8364	11.6598	11.3018	8.55604	11.3703	9.35907	10.3107	10.904	11.6213	12.2698	10.8906	11.7391	11.3658	11.7536	12.2102	11.7047	10.1342	11.3789	10.3131	11.5642	10.3389	11.0846	11.0525	10.6914	11.8032	9.90824	10.2193
P43353	Aldehyde dehydrogenase family 3 member B1	6	AAQLQGLGR2+FDYIFFTGSPR2+FYGDDPQSSPNLGR2+IVMTAAAK2+NLATQLDSAFIR2+VAIGGQSDESDR2	90.7407	AL3B1_HUMAN	ALDH3B1	P43353	ALDH3B1	12.793	1.04274	12.555	1.06365	LIMMA	0.865303	0.109978	1.62063	0.0262417	0.116441	FALSE	d)lfc >= T	TRUE	P43353	13.1847	12.1481	11.2821	13.4562	11.8365	14.0584	11.9765	13.2379	11.9668	11.0372	13.2524	13.4963	11.683	13.2048	10.2559	12.0105	12.4681	10.8882	13.1143	11.2533	12.3241	12.793	13.4583	14.2199	13.1692	14.3064	12.9024
Q96B54	Zinc finger protein 428	4	AAQPPAQPC(UniMod:4)QLC(UniMod:4)GR2+ALGEEEEEPPR2+LC(UniMod:4)C(UniMod:4)PATAPQEAPAPEGR2+SPLGEAPPGTPPC(UniMod:4)R2	90.7407	ZN428_HUMAN	ZNF428	Q96B54	ZNF428	9.97412	0.921272	10.1052	0.832213	LIMMA	-0.36579	-1.00223	0.270653	0.249029	0.45129	FALSE	b)-T<lfc<0	FALSE	Q96B54	10.0021	8.74056	9.96505	9.35273	10.3313	9.97412	9.70108	9.24659	9.31577	10.3633	10.4482	9.36846	10.6023	9.92757	10.9309	11.6961	10.9253	10.1546	9.69438	11.3544	8.89275	8.73045	11.0884	9.62656	11.2426	11.2995	9.86434
P48729	Casein kinase I isoform alpha	7	AAQQAASSSGQGQQAQTPTGK2+AEFIVGGK2+DIKPDNFLMGIGR2+DIKPDNFLMGIGR3+FEEAPDYMYLR2+ILQGGVGIPHIR3+TSLPWQGLK2	88.8889	KC1A_HUMAN	CSNK1A1	P48729	CSNK1A1	12.4958	0.354389	12.37	0.405334	LIMMA	0.257695	-0.0535784	0.568969	0.101027	0.258713	FALSE	c)0<=lfc<T	FALSE	P48729	12.0898	12.4958	12.0554	12.3919	12.7349	12.8692	12.6598	12.6195	12.7305	11.467	12.2018	12.2274	11.7788	12.2679	11.9215	11.3825	12.6311	12.6089	12.5197	12.369	12.7109	12.5519	12.8633	12.1668	12.1121	12.6537	12.9088
Q13233	Mitogen-activated protein kinase kinase kinase 1	1	AAQQQTVQQQPLAGSR2	88.8889	M3K1_HUMAN	MAP3K1	Q13233	MAP3K1	6.93866	0.700803	6.76612	0.935498	LIMMA	-0.0260194	-0.798546	0.746507	0.945494	0.972866	FALSE	b)-T<lfc<0	FALSE	Q13233	6.82492	6.93866	7.10809	5.07742	7.41135	6.31168	7.04761	6.8112	7.4777	6.35767	6.1258	5.50524	6.5493	8.36089	7.27514	6.51413	6.63603	5.36951	8.18358	7.48279	8.52478	5.02805	7.05291	6.9767	7.06975	7.39578	5.2685
P35914	Hydroxymethylglutaryl-CoA lyase, mitochondrial	10	AAQSANISVR2+EVVIFGAASELFTK2+FPGINYPVLTPNLK2+GFEAAVAAGAK2+GYVSC(UniMod:4)ALGC(UniMod:4)PYEGK2+KNINC(UniMod:4)SIEESFQR3+LLEAGNFIC(UniMod:4)QALNR2+NINC(UniMod:4)SIEESFQR2+NIVSTPVK2+WVPQMGDHTEVLK3	96.2963	HMGCL_HUMAN	HMGCL	P35914	HMGCL	13.4006	0.650123	13.4237	0.530776	LIMMA	0.667711	0.336158	0.999264	0.000298815	0.00997616	TRUE	d)lfc >= T	TRUE	P35914	14.0987	13.9101	12.7189	14.2391	13.3436	13.7088	13.1903	13.4265	13.3423	12.7273	13.8236	13.6304	12.7678	13.4006	12.4244	12.661	12.754	13	13.8491	13.1597	13.8391	13.8519	13.118	14.037	13.3193	14.2994	13.8001
Q5VIR6	Vacuolar protein sorting-associated protein 53 homolog	10	AAQTELGQQILADFEEAFPSQGTK3+AIQQLFGK2+FANSFIPK2+FSGC(UniMod:4)TLTDGTLK2+ILSGNLPK2+NLGELIDR2+QNVPIIR2+TTNFEGFLAK2+VDVSLIER2+YMGIPQIR2	98.1482	VPS53_HUMAN	VPS53	Q5VIR6	VPS53	11.5868	0.2499	11.5066	0.392145	LIMMA	-0.102376	-0.418029	0.213278	0.511949	0.696751	FALSE	b)-T<lfc<0	FALSE	Q5VIR6	11.2669	11.6541	10.6948	9.97629	11.4476	11.4001	11.918	11.7763	11.7553	11.4511	11.8076	11.5401	11.2412	11.7456	11.4507	11.7706	11.8191	11.4727	11.4111	11.6134	11.5656	11.7608	11.6145	11.641	11.7907	11.5049	11.5868
Q8IVM0	Coiled-coil domain-containing protein 50	2	AAQVAQDEEIAR2+DQEWYDAEIAR2	100	CCD50_HUMAN	CCDC50	Q8IVM0	CCDC50	12.3975	0.52061	12.4712	0.486575	LIMMA	-0.362769	-0.723656	-0.00188325	0.0488946	0.169775	FALSE	b)-T<lfc<0	TRUE	Q8IVM0	12.0626	12.7391	12.2853	11.2226	12.6312	11.6845	12.9721	12.6772	12.3692	12.7487	12.1131	12.3118	12.9671	12.8312	13.3604	12.8797	12.9039	12.7906	12.3636	13.1135	11.8855	12.3975	11.9995	12.1436	12.9444	12.1133	12.2106
Q96I24	Far upstream element-binding protein 3	12	AAQVMGPPDR2+AEGFVDALHR2+DGFGGLAAAR2+GVPQQIEVAR2+IQFKPDDGISPER2+IQFKPDDGISPER3+LLGQIVDR2+MGGGSIEVSVPR2+MVGFIIGR2+MVMIQDGPLPTGADKPLR3+SINQQSGAHVELQR2+SINQQSGAHVELQR3	98.1482	FUBP3_HUMAN	FUBP3	Q96I24	FUBP3	11.8629	0.146533	11.7954	0.340673	LIMMA	0.137033	-0.138056	0.412123	0.316328	0.521901	FALSE	c)0<=lfc<T	FALSE	Q96I24	11.6178	12.0222	12.1788	11.957	11.929	11.8028	11.2323	10.9562	11.9276	11.9617	11.0372	11.6366	11.8629	11.8141	11.8742	12.1031	11.9128	12.3087	11.4376	11.8373	11.8853	11.9548	11.4806	11.8099	11.6541	11.8471	12.4348
Q9BTW9	Tubulin-specific chaperone D	14	AASAAFQENVGR2+AVTHTSPEDVSFAESR2+AVTHTSPEDVSFAESR3+DAAAVLVSR2+FITRPDVK2+GAC(UniMod:4)SVGTNVR2+GDVGTWVR2+GLGGQLMR2+LDGNLLTQPGQAR2+LPESNQTLLR2+LQQVLTGLR2+QIHQQLYDR2+SDVASVNWSAPSQAFPR2+VIEQLLVGLK2	92.5926	TBCD_HUMAN	TBCD	Q9BTW9	TBCD	10.9678	0.24622	10.9193	0.260886	LIMMA	-0.0430012	-0.268305	0.182303	0.698829	0.836348	FALSE	b)-T<lfc<0	FALSE	Q9BTW9	11.0776	11.0124	11.1455	11.1154	11.0042	10.8018	11.2807	11.1097	11.1399	10.9573	11.1599	11.325	10.3594	11.0478	11.1421	10.6384	10.2703	10.6318	10.9678	10.8071	10.7198	11.061	10.7002	10.9235	10.855	10.9574	10.6113
Q9Y4F5	Centrosomal protein of 170 kDa protein B	12	AASAAGVPLEASGEQVR2+AGSFTGTSDPEAAPAR2+DRPSVPAPVQAGGR3+EATPGEMVSAETK2+EMSPSPPAAQDPGGTALVSAR2+GSLDWPSEER2+GSLGNPEPVGRPAAEQAK3+LDILAMPR2+LGDASDTEAADGER2+SGPGPPELDSEQPSR2+SLASSAQPGLGK2+YTSQLQVSVK2	94.4444	C170B_HUMAN	CEP170B	Q9Y4F5	CEP170B	9.97911	0.361143	9.89989	0.325036	LIMMA	-0.322546	-0.569775	-0.0753169	0.0124054	0.0756411	FALSE	b)-T<lfc<0	TRUE	Q9Y4F5	10.2421	8.96533	10.2835	9.66676	9.76773	9.76727	9.83936	9.56338	10.2423	9.93101	9.99188	10.0796	9.97911	10.1202	10.2227	10.3	9.83405	10.1057	9.72419	9.68673	9.43541	9.57405	9.9983	9.98931	10.3185	10.2076	9.46121
O75367	Core histone macro-H2A.1	4	AASADSTTEGTPADGFTVLSTK2+LEAIITPPPAK2+SIAFPSIGSGR2+SLFLGQK2	98.1482	H2AY_HUMAN	MACROH2A1	O75367	MACROH2A1	12.0079	1.22829	12.2755	1.52226	LIMMA	-0.451699	-1.61689	0.713492	0.433879	0.630135	FALSE	b)-T<lfc<0	FALSE	O75367	14.4924	12.0079	10.1924	11.1328	12.886	12.0477	11.5434	10.0884	12.9731	16.0599	10.6204	13.29	11.3658	13.127	12.4375	11.8981	11.2915	15.9055	12.3051	14.2395	11.0167	12.3228	11.1813	11.1794	12.8121	11.7656	11.2567
O00154	Cytosolic acyl coenzyme A thioester hydrolase	10	AASAFFTYVSLSQEGR2+GC(UniMod:4)VITISGR2+KGC(UniMod:4)VITISGR2+LMDEVAGIVAAR2+MIEEAGAIISTR2+RQGHAEPQP2+SLPVPQLVPETEDEK2+SLPVPQLVPETEDEKK2+SLPVPQLVPETEDEKK3+VLEVPPVVYSR2	100	BACH_HUMAN	ACOT7	O00154	ACOT7	12.4975	0.184446	12.6349	0.505749	LIMMA	0.00160542	-0.399807	0.403018	0.993522	0.996905	FALSE	c)0<=lfc<T	FALSE	O00154	12.7631	12.794	12.5402	12.5392	12.4517	12.582	13.754	14.049	12.5615	12.373	13.0216	12.4053	11.9152	12.4237	12.4975	12.4179	13.0616	11.7399	13.2842	12.4966	13.2757	12.3047	12.1726	12.4041	12.6205	12.448	12.2454
Q96HY6	DDRGK domain-containing protein 1	4	AASAGQEPLHNEELAGAGR3+LEEEQKEEEER2+VAQPGPLEPEEPR2+VSIAELAQASNSLIAWGR2	92.5926	DDRGK_HUMAN	DDRGK1	Q96HY6	DDRGK1	10.9673	0.364739	10.9458	0.354924	LIMMA	0.0432422	-0.248601	0.335086	0.763776	0.879263	FALSE	c)0<=lfc<T	FALSE	Q96HY6	10.7027	10.9521	11.1841	11.2133	10.5481	11.1597	11.3133	10.2767	10.9392	10.737	11.3233	10.6218	11.3824	11.0973	11.029	11.1021	10.4473	10.8316	11.3853	11.5236	10.9673	10.6532	11.3149	10.7582	11.0969	10.8603	10.1158
Q9BSJ2	Gamma-tubulin complex component 2	8	AASAPYFEVLEK2+ATPQVPVLR2+AYVEQIEK2+ELVAHLR2+LTEDKETLQYLQQNAK3+NLDPLVYLLSK2+YTIVQQQIPSFLQK2+YVSAQPLAGR2	92.5926	GCP2_HUMAN	TUBGCP2	Q9BSJ2	TUBGCP2	11.2034	0.141324	11.2106	0.158742	LIMMA	-0.111209	-0.263543	0.0411244	0.146019	0.321542	FALSE	b)-T<lfc<0	FALSE	Q9BSJ2	11.468	11.4036	11.2567	11.0495	11.4337	11.1605	10.8276	11.183	11.5188	11.2034	11.3495	11.3382	11.3214	11.3281	11.1859	11.2107	11.1284	11.2333	11.1102	11.023	11.1269	10.9484	11.1081	11.1251	11.2963	11.2465	11.1019
Q16787	Laminin subunit alpha-3	10	AASASESALQTVIK2+APVYLGSPPSGKPK2+ELTDLNQEFETLQEK2+ESQLLLNR2+LAASLNEAR2+LVFALGTDGK2+QISGTDGEGNNVPSGDFSR2+SQFAVDMQTTSSR2+VTASMDSGAGGTSTSVTPK2+VWQDAC(UniMod:4)SPLPK2	94.4444	LAMA3_HUMAN	LAMA3	Q16787	LAMA3	10.7402	1.01615	10.5636	0.891741	LIMMA	-0.916647	-1.51598	-0.317311	0.00402721	0.0395125	TRUE	a)lfc<= -T	TRUE	Q16787	10.7349	10.7913	11.6723	10.0549	10.9966	8.82404	10.6237	10.7938	11.1771	11.6708	10.095	11.1091	11.2682	11.7391	11.6402	11.5272	9.27664	10.9028	9.73157	11.4527	10.1151	10.6501	9.76586	9.88094	10.7402	8.66487	9.31896
P13861	cAMP-dependent protein kinase type II-alpha regulatory subunit	16	AASAYAVGDVK2+AATIVATSEGSLWGLDR2+APASVLPAATPR2+C(UniMod:4)LVMDVQAFER2+DGGNQEVEIAR2+GTYDILVTK2+IVDVIGEK2+LLGPC(UniMod:4)MDIMK2+MFESFIESVPLLK2+MFGSSVDLGNLGQ2+NLDQEQLSQVLDAMFER2+QSLGHPPPEPGPDR2+QSLGHPPPEPGPDR3+SNKDGGNQEVEIAR2+SNKDGGNQEVEIAR3+SVGQYDNR2	98.1482	KAP2_HUMAN	PRKAR2A	P13861	PRKAR2A	12.482	0.233259	12.5245	0.307871	LIMMA	0.0125057	-0.24311	0.268121	0.920899	0.961316	FALSE	c)0<=lfc<T	FALSE	P13861	13.0267	12.1001	11.8057	12.3901	12.482	12.5858	12.5634	13.1458	12.6298	12.3321	13.0391	12.7987	12.2483	12.377	12.1217	12.3916	12.5774	12.2941	12.7041	12.4285	12.5141	12.3247	12.4769	12.7836	12.703	12.9446	12.3723
Q8IXQ6	Protein mono-ADP-ribosyltransferase PARP9	14	AASEFILGK2+AGGFEIQEESK2+EIHLVSNEDPTVAAFK3+FGC(UniMod:4)ISTLVSPVQEGNSK2+IDNEVLMAAFQR2+MLSLNNYSVPQSTR2+MYSTPC(UniMod:4)DPK2+SILQQAGVEMK2+SLGQWTIQQQK2+SQLVLVTK2+TELEIEGAR2+TSSVSITEIISPGR2+VSAGEIAVTGAGR2+YGAGIYFTK2	96.2963	PARP9_HUMAN	PARP9	Q8IXQ6	PARP9	11.5303	0.397129	11.4646	0.403281	LIMMA	-0.401155	-0.688397	-0.113912	0.00789695	0.0589811	FALSE	b)-T<lfc<0	TRUE	Q8IXQ6	11.5439	11.8089	11.6593	11.4862	11.6627	10.7248	11.436	11.0726	12.1415	11.9547	11.5303	11.6132	11.8819	11.4978	11.7902	11.6765	11.4908	11.855	11.0512	11.6707	11.1299	11.7773	11.2422	11.1813	11.2625	10.2763	11.1266
Q99766	ATP synthase subunit s, mitochondrial	4	AASEWLLR2+DYNHLPTGPLDK2+LSQLENLQK2+TALPSLELK2	98.1482	ATP5S_HUMAN	DMAC2L	Q99766	DMAC2L	11.1314	0.792682	11.1227	0.661331	LIMMA	0.799618	0.38121	1.21803	0.000526131	0.0130573	TRUE	d)lfc >= T	TRUE	Q99766	10.2671	12.5915	10.656	11.824	10.7828	10.837	11.1355	11.1414	10.3556	10.9169	11.7597	11.4328	10.2431	11.1755	10.7224	10.5195	10.5263	10.3676	11.2769	10.4396	11.6661	12.3382	10.748	12.1263	11.1314	11.3368	11.9939
P26640	Valine--tRNA ligase	51	AASGYPVKVPLEVQEADEAK3+AC(UniMod:4)FTMDPK2+ADFPAGIPEC(UniMod:4)GTDALR2+ADYNLTR2+ALSPLEEWLR2+AVLGEVVLYSGAR2+C(UniMod:4)GEMAQAASAAVTR2+DINLDVNR2+DPGVITYDLPTPPGEK2+DVSGPMPDSYSPR2+EAFLQEVWK2+EFGVSPDK2+FGLC(UniMod:4)AYMSQGR2+GFVPSPTSQPGGHESLVDR2+GFVPSPTSQPGGHESLVDR3+GIEDNPMVVPLC(UniMod:4)NR2+HGLEAISIMDSR3+IC(UniMod:4)LQPPPTSR2+IETMLGDVAVAVHPK3+ILPEAHQR2+IQQQQPPPGEK2+ITPAHDQNDYEVGQR2+ITPAHDQNDYEVGQR3+IW…	96.2963	SYVC_HUMAN	VARS1	P26640	VARS1	12.598	0.284551	12.5768	0.233426	LIMMA	-0.198628	-0.386974	-0.0102823	0.039461	0.149051	FALSE	b)-T<lfc<0	TRUE	P26640	12.6168	12.5573	12.9069	12.7775	12.9165	12.4457	12.2998	12.4107	12.6828	12.7441	12.2217	12.9683	12.9318	12.7663	12.6876	12.7297	12.3948	12.6845	12.2725	12.7899	12.3081	12.598	12.5612	12.3661	12.3257	12.3277	12.2812
P23588	Eukaryotic translation initiation factor 4B	13	AASIFGGAKPVDTAAR3+ARPATDSFDDYPPR3+DENKVDGMNAPK2+DSDKTDTDWR2+GDDSFGDKYR2+GLNISAVR2+SILPTAPR2+SQSSDTEQQSPTSGGGK2+VAPAQPSEEGPGR2+VAPAQPSEEGPGRK2+VMPAPPPK2+VMPAPPPKENAWVK2+YAALSVDGEDENEGEDYAE2	96.2963	IF4B_HUMAN	EIF4B	P23588	EIF4B	11.3564	0.293459	11.3848	0.279414	LIMMA	-0.0538352	-0.290171	0.182501	0.644435	0.802057	FALSE	b)-T<lfc<0	FALSE	P23588	11.8623	11.5543	11.0204	10.8349	11.0738	11.1995	11.8731	11.147	11.2784	11.4389	11.7688	11.0803	11.2595	11.4725	11.8944	11.3564	11.1814	11.4144	11.6378	11.5694	11.2622	11.1962	11.3867	11.3015	11.7298	11.4429	11.1538
Q9Y5B9	FACT complex subunit SPT16	18	AASITSEVFNK2+APGEQTVPALNLQNAFR2+DKFPGEFMK2+DLGFNGAPYR2+EDGELNLMK2+EELEFEVPFR2+EGSLVINSK2+ELAAQLNEEAK2+ESRYEEEEEQSR3+GDKVDILYNNIK3+GNENANGAPAITLLIR2+INFYC(UniMod:4)PGSALGR2+NEGNIFPNPEATFVK2+QDSLVINLNR2+QKPELLNK2+SWNDC(UniMod:4)LNK2+VDILYNNIK2+YTEGVQSLNWTK2	98.1482	SP16H_HUMAN	SUPT16H	Q9Y5B9	SUPT16H	11.9154	0.297864	11.8726	0.270427	LIMMA	-0.184949	-0.403495	0.0335964	0.0940179	0.248315	FALSE	b)-T<lfc<0	FALSE	Q9Y5B9	11.7709	11.6512	11.817	11.9154	11.918	11.9219	12.0068	11.8574	12.2813	11.994	11.5512	11.5842	12.2479	11.6127	12.0998	12.219	12.4132	12.0416	11.9309	11.3213	11.6597	11.5729	11.7516	11.7145	11.485	12.0974	12.1224
Q92538	Golgi-specific brefeldin A-resistance guanine nucleotide exchange factor 1	32	AASIYSSWAEEQR2+AASSSSPGSPVASSPSR2+AMIEVEDFVDPNGK2+DAAHITPDNFELC(UniMod:4)VK2+DAAHITPDNFELC(UniMod:4)VK3+EGTALVPYGLPC(UniMod:4)IR2+ETARPSC(UniMod:4)EIVDGTR3+FSC(UniMod:4)LLPDPR2+FVGTDPASDEVVLMK2+GATPEGIFLR2+GIQFLQEK2+GLLTIPMDNTEVAQWLR2+GYTSDSEVYTDHGRPGK2+GYTSDSEVYTDHGRPGK3+KGIQFLQEK2+LDALEWESC(UniMod:4)FNK2+LLEAFTER2+LLENISPADVGGMEETR2+LLITGTEQFNQKPK3+LPGEAPVIQR2+LYLEAFR2+MIGEFVSDR2+MIGEFVSDRK2+NE…	92.5926	GBF1_HUMAN	GBF1	Q92538	GBF1	11.3779	0.236755	11.3531	0.182359	LIMMA	-0.134046	-0.298283	0.0301908	0.105708	0.265699	FALSE	b)-T<lfc<0	FALSE	Q92538	11.1887	11.0651	11.4183	11.339	11.2984	10.9833	11.5376	11.3491	11.1703	11.4192	11.171	11.5343	11.6184	11.4477	11.4401	11.6751	11.5628	11.1903	11.1316	11.4707	11.3024	11.155	11.5015	11.3834	11.3779	11.5991	11.2022
Q08378	Golgin subfamily A member 3	23	AASLELSEVKK2+AQGGSSDSSLALHER2+AQLQLLQK2+ASQAEISSLQSVR2+EAADAELGQLR2+EHNSILETALAK2+EQSLDALQTHYDELQAR3+IAAQLQGIEADMLDQEAAFMQIQEAK3+IKEQFLQQK2+LEEGTEETSETLEK2+LENVSLSQQLTETQHR3+LFSTLDPELMLNPENLPR2+LGELQGEAASR2+LQAEADDLQIR2+LTGLGQSNAALR2+QIEELQQEAR2+QQLDLTEQQGR2+QQMTALQSQLQQVQLER2+RLEEGTEETSETLEK3+SELEMAQEDLSMTQK2+TEDSNAGNSGGNVPAPDSTK2+TLLQQNQQLK2+TMVEEDLQR2	96.2963	GOGA3_HUMAN	GOLGA3	Q08378	GOLGA3	10.6309	0.300129	10.5947	0.237981	LIMMA	-0.0359194	-0.247495	0.175656	0.730657	0.857196	FALSE	b)-T<lfc<0	FALSE	Q08378	10.893	10.6401	10.8398	10.7749	10.5699	10.0948	10.4106	10.4875	10.2749	10.6309	10.8059	10.1723	10.8465	10.3341	10.8901	11.0053	10.544	10.6638	10.4284	10.8549	10.6108	10.754	10.3814	10.3121	10.6674	10.4847	10.6858
Q96N66	Lysophospholipid acyltransferase 7	7	AASLEYDYETIR2+AASQPTSLAPEK2+AGGGPTLQC(UniMod:4)PPPSSPEK2+EDAFYARPLPAR3+KAASQPTSLAPEK2+NIDC(UniMod:4)YSTDFC(UniMod:4)VR2+TYLDWLEQPFPGAVPSLR2	100	MBOA7_HUMAN	MBOAT7	Q96N66	MBOAT7	12.5095	0.700288	12.4144	0.571803	LIMMA	-0.589517	-0.979041	-0.199993	0.0043727	0.0417384	TRUE	a)lfc<= -T	TRUE	Q96N66	12.2495	12.3088	12.7973	12.1065	12.6988	12.0602	11.8779	12.0123	13.016	13.13	11.7854	12.992	13.0367	13.0796	12.9742	12.9818	12.3115	13.0204	11.942	12.8054	11.0989	12.5401	12.5095	12.2703	12.5374	11.9486	11.0973
P11182	Lipoamide acyltransferase component of branched-chain alpha-keto acid dehydrogenase complex, mitochondrial	17	AASLGLLQFPILNASVDENC(UniMod:4)QNITYK3+AQIMNVSWSADHR2+AQIMNVSWSADHR3+DMTVPILVSKPPVFTGK3+GQVVQFK2+LAMENNIK2+LSDIGEGIR2+LSEVVGSGK2+LSFMPFFLK2+PVIMPPEVAIGALGSIK2+PVIMPPEVAIGALGSIK3+QTGAILPPSPK2+TLATPAVR2+VEIMPPPPKPK2+VEIMPPPPKPK3+VIDGATMSR2+YDGVIKK2	96.2963	ODB2_HUMAN	DBT	P11182	DBT	12.7737	0.767049	12.669	0.5741	LIMMA	0.564179	0.167248	0.96111	0.00697703	0.0542539	FALSE	d)lfc >= T	TRUE	P11182	13.3455	12.8713	12.1412	13.3161	12.5406	12.955	12.8015	13.036	12.1176	12.1067	13.8217	12.7737	11.7647	12.2112	11.784	12.2801	12.3643	11.7426	12.8873	12.3648	13.2911	13.3557	12.1945	12.9616	12.4307	13.5065	13.0962
O14521	Succinate dehydrogenase [ubiquinone] cytochrome b small subunit, mitochondrial	2	AASLHWTSER2+AVAMLWK2	96.2963	DHSD_HUMAN	SDHD	O14521	SDHD	12.3498	0.655494	12.0966	0.730123	LIMMA	0.595523	0.0725409	1.11851	0.0270809	0.11831	FALSE	d)lfc >= T	TRUE	O14521	11.724	12.9211	12.4243	10.427	12.5307	11.9614	11.8966	10.7568	11.7692	11.6697	12.7007	12.6354	11.9077	11.8274	12.0085	10.7293	10.8832	12.3498	12.3589	12.4511	13.1942	13.0717	11.8502	12.6833	12.6673	12.4596	12.749
Q9NSK0	Kinesin light chain 4	10	AASLNYLNQPSAAPLQVSR2+ALAIYEGQLGPDNPNVAR2+GQGATAAQQGGYEIPAR2+LSQEEILGSTR2+LVSQGLEALR2+SEQAVAQLEEEKK2+VAELLGESDGR2+VLGTNHPDVAK2+VSSPTVNTTLR2+YAEAETLYK2	100	KLC4_HUMAN	KLC4	Q9NSK0	KLC4	11.4364	0.401002	11.3397	0.515086	LIMMA	0.0394233	-0.369894	0.448741	0.845046	0.925084	FALSE	c)0<=lfc<T	FALSE	Q9NSK0	11.6321	11.7338	11.6607	11.1714	11.4364	11.1285	10.2752	9.69802	11.5067	11.6582	11.166	11.4234	11.4588	11.5937	11.5736	12.0714	10.928	11.7293	10.9541	11.9875	10.7734	11.7202	11.3672	11.2733	11.9144	11.3412	10.9964
Q9UHL4	Dipeptidyl peptidase 2	12	AASNIIFSNGNLDPWAGGGIR2+APDPGFQER2+ASHPEDPASVVEAR2+ASHPEDPASVVEAR3+DLFLQGAYDTVR2+DLTQLFMFAR2+DVTADFEGQSPK2+LEATIIGEWVK2+LLSEAQR2+LYHSC(UniMod:4)ADPTGC(UniMod:4)GTGPDAR2+PDWLLTSFWGGDLR2+SLPFGAQSTQR2	98.1482	DPP2_HUMAN	DPP7	Q9UHL4	DPP7	12.9259	0.535821	12.9134	0.552491	LIMMA	0.116196	-0.317943	0.550336	0.587914	0.760093	FALSE	c)0<=lfc<T	FALSE	Q9UHL4	13.7525	13.8793	13.3184	12.6124	12.9259	13.0536	12.2014	12.5862	12.9304	13.5274	12.6917	12.9031	12.4327	13.6093	12.9448	12.8334	12.0335	12.9058	13.1401	11.9338	13.2338	13.2361	12.2604	13.7446	12.017	12.5645	13.3898
Q5TCZ1	SH3 and PX domain-containing protein 2A	6	AASQGSDSPLLPAQR2+DADANAGLTSC(UniMod:4)PR2+EAEEGPTGASESQDSPR2+GSSGDSDSPGSSSLSLTR2+LAQGSPAVAR2+YVTVQPYTSQSK2	92.5926	SPD2A_HUMAN	SH3PXD2A	Q5TCZ1	SH3PXD2A	9.05668	0.446212	9.03384	0.420134	LIMMA	-0.0830916	-0.434909	0.268726	0.632344	0.791856	FALSE	b)-T<lfc<0	FALSE	Q5TCZ1	9.38522	8.62347	8.75571	9.34418	9.14122	9.39902	9.85602	9.86699	8.74113	8.13847	9.11154	8.92728	8.79609	8.77322	9.06805	9.05668	9.48233	8.85498	9.63976	9.34752	8.62572	8.68548	9.12808	8.82811	8.51382	9.25804	8.56544
Q8IYJ3	Synaptotagmin-like protein 1	9	AASQILENGEEAPGPDPSLDR2+ASVADPGQLK2+ETEGPDFPSPSVPLK2+ILTGDWFQEAR2+LRETEGPDFPSPSVPLK3+LTIDEAPQER2+VHVIQC(UniMod:4)QGLAAAR3+VPPSPDDLPSR2+YSVPQAELQGR2	100	SYTL1_HUMAN	SYTL1	Q8IYJ3	SYTL1	11.9725	0.802968	12.0081	0.606613	LIMMA	0.0971738	-0.379086	0.573433	0.679215	0.825504	FALSE	c)0<=lfc<T	FALSE	Q8IYJ3	11.7702	11.2043	11.4309	12.6643	11.627	12.7887	12.8023	12.5283	11.0988	11.3941	12.3378	11.8499	12.0309	11.7075	11.4427	12.1019	12.991	11.5558	12.5742	11.2051	12.0692	11.2587	12.8272	12.2923	11.9725	13.0555	11.6381
Q5T5U3	Rho GTPase-activating protein 21	10	AASQSTTDYNQVVPNR2+GEIGDPQTENPSTR2+GLEYTGIYR2+QQTSTPVLTQPGR2+SLEPSGILLK2+SNTAVC(UniMod:4)VC(UniMod:4)NESVR2+TGVSPGDVSDSATSDSTK2+TIQESSNLNEEDTGVTNR2+TSQGFGFTLR2+YGVSEQTSLK2	88.8889	RHG21_HUMAN	ARHGAP21	Q5T5U3	ARHGAP21	8.76063	0.554211	8.71433	0.491846	LIMMA	-0.414412	-0.790598	-0.0382253	0.0320264	0.131187	FALSE	b)-T<lfc<0	TRUE	Q5T5U3	9.35669	8.16431	9.35506	8.6302	8.31287	7.66124	8.60688	8.82328	9.56578	9.15951	8.96069	8.20234	8.56268	9.32342	9.13444	8.94009	8.6872	8.72478	8.781	9.03469	8.80026	8.17804	8.41494	8.76063	7.88631	7.99682	9.2628
O15127	Secretory carrier-associated membrane protein 2	5	AASSAAQGAFQGN2+ELQNTVANLHVR2+ELQNTVANLHVR3+KAAELER2+TGASFQQAQEEFSQGIFSSR2	100	SCAM2_HUMAN	SCAMP2	O15127	SCAMP2	12.293	0.348665	12.2604	0.423001	LIMMA	0.118324	-0.218539	0.455188	0.477845	0.667549	FALSE	c)0<=lfc<T	FALSE	O15127	12.4115	12.2785	11.5148	12.2046	12.6802	12.533	13.2238	12.6913	12.1283	11.9159	12.3911	11.6742	11.4294	12.0579	12.1636	12.3938	12.56	11.6063	12.2755	12.0928	12.4513	11.8546	12.5539	12.293	12.3067	12.3037	13.0425
Q8TBA6	Golgin subfamily A member 5	13	AASSIDQFSIR2+ATILAGTANVK2+EQLQDLHDQIAGQK3+GKTPVFQSSQTSSVSSVNPSVTTIK3+LHEADATLKR2+LQEADQLLSTR2+NSLVFQLER2+QNLAEAITLAER2+SELQDMEAQQVNEAESAR2+TEALEALQSEK2+TLSNSSQSELENR2+TPVEASHPVENASVPR2+VDELQQQVK2	96.2963	GOGA5_HUMAN	GOLGA5	Q8TBA6	GOLGA5	10.292	0.258783	10.2724	0.246084	LIMMA	-0.125012	-0.339336	0.0893112	0.242227	0.443278	FALSE	b)-T<lfc<0	FALSE	Q8TBA6	10.5536	10.4257	10.5528	10.2977	10.2342	9.89577	10.1521	10.1268	10.0151	10.3363	10.0959	9.91767	10.4964	10.2623	10.4619	10.6008	10.2419	10.659	9.77401	10.5615	10.413	10.377	10.4665	9.84499	10.2695	10.292	10.0305
O15484	Calpain-5	10	AASSIYINSR2+AVTAADMEAR2+DSPTGANSYVIIK2+EWNGPWSDTSEEWQK2+GHAYAVTDVR2+GTSTPEYNVK2+VFTDVPSNC(UniMod:4)R2+VINTSHLSIHK3+VLFEDPLFPATDDSLYYK2+YFTDIIK2	98.1482	CAN5_HUMAN	CAPN5	O15484	CAPN5	11.7976	0.691168	11.744	0.739316	LIMMA	0.28286	-0.285292	0.851013	0.316596	0.522014	FALSE	c)0<=lfc<T	FALSE	O15484	11.6929	11.4774	10.2034	12.5136	11.8248	11.8724	12.8156	12.8678	11.6913	10.7896	13.404	11.2137	11.3314	10.7865	10.5938	11.6809	12.3421	11.024	12.0438	11.8617	12.5194	11.0284	11.7976	12.2493	11.7776	11.8148	11.8689
O95819	Mitogen-activated protein kinase kinase kinase kinase 4	6	AASSLNLSNGETESVK2+QQLLQEQQLR2+SGGSSQVYFMTLGR2+TMIVHDDVESEPAMTPSK3+VLEPPVPSR2+VYPLINR2	88.8889	M4K4_HUMAN	MAP4K4	O95819	MAP4K4	10.0495	0.348461	10.0402	0.338922	LIMMA	-0.145618	-0.425489	0.134253	0.29567	0.500186	FALSE	b)-T<lfc<0	FALSE	O95819	9.95917	10.1967	10.3535	10.3292	9.89466	9.64993	10.2845	9.84067	9.39728	10.2781	9.79189	10.0495	10.6558	10.1953	9.66213	10.4259	10.126	10.651	9.43873	9.96971	10.2537	9.69592	10.0278	9.87245	10.3021	9.55875	10.2263
Q7Z5J4	Retinoic acid-induced protein 1	2	AASSPSNPAALPVASDSSPMGSK2+TEAFTSPEALQPGGTALAPK2	81.4815	RAI1_HUMAN	RAI1	Q7Z5J4	RAI1	7.67055	0.860956	7.78738	0.817488	LIMMA	-0.272789	-0.925354	0.379775	0.399162	0.600313	FALSE	b)-T<lfc<0	FALSE	Q7Z5J4	7.96549	7.21111	7.93837	7.49142	8.37438	6.51173	8.02049	8.81281	8.32755	8.96832	7.13333	5.91997	7.2618	7.57974	7.67055	6.99355	8.25126	9.50526	7.32138	8.31855	8.47799	8.68485	7.65334	7.56317	6.54836	8.46519	7.28922
O75038	1-phosphatidylinositol 4,5-bisphosphate phosphodiesterase eta-2	5	AASVEEGDEGQDSPGGQSR2+ESLDLVSTSSEVAR2+GFPELVLGTR2+ISIDSIQEVSEGR2+TLAFSSMMPGYR2	88.8889	PLCH2_HUMAN	PLCH2	O75038	PLCH2	9.98389	0.327483	9.92431	0.272232	LIMMA	-0.0982918	-0.335605	0.139021	0.403454	0.603771	FALSE	b)-T<lfc<0	FALSE	O75038	9.5874	10.0785	10.2584	10.1629	10.0767	9.93699	9.71789	9.70064	9.63528	10.0352	9.44627	10.2586	10.0705	9.98389	10.535	9.85105	10.0872	10.1215	9.72049	10.2186	9.59791	9.73448	10.064	9.76301	9.4031	9.88343	10.0273
Q99575	Ribonucleases P/MRP protein subunit POP1	11	AASVHTVGEDTEETPHR3+AGPEGTSQEIPK2+EAEEVMDAGC(UniMod:4)QESAGPER2+INLPQKK2+IPILLIQQPGK2+NQPTNVTLSSGFVADR2+SAVC(UniMod:4)IADPLPTPSQEK2+SQTELPDEK2+SSNSLVFQTLPR2+VNPHSLPDPEVNEQSSSK3+YITASTFAQAR2	96.2963	POP1_HUMAN	POP1	Q99575	POP1	10.0978	0.277627	10.1405	0.322256	LIMMA	-0.11734	-0.386535	0.151856	0.379587	0.580852	FALSE	b)-T<lfc<0	FALSE	Q99575	9.3676	9.64471	10.1523	9.92589	10.4581	10.1667	10.6534	10.0683	10.0118	10.3812	9.9748	10.1778	10.3391	9.90687	9.92259	9.92932	10.5447	10.5658	10.7517	10.0978	10.3037	9.93096	10.559	9.99639	9.81837	10.2337	9.91059
O95470	Sphingosine-1-phosphate lyase 1	16	AASYFGMK2+ALPSQGLSSSAVLEK2+ASGTVYSGEEK2+ESVTQIMK2+EYSSMDAFWQEGR2+GIFVFGNPQLSVIALGSR2+GSSLVLYSDK2+GVTSISADTHK2+LSNLMTAK2+LTELLVK2+MMEVDVR2+PSTDLLMLK2+TPEIVAPQSAHAAFNK2+TPEIVAPQSAHAAFNK3+VAIQFLK2+VDKEYVK2	100	SGPL1_HUMAN	SGPL1	O95470	SGPL1	12.1019	0.276797	12.0803	0.288754	LIMMA	-0.0617575	-0.303095	0.17958	0.604326	0.771691	FALSE	b)-T<lfc<0	FALSE	O95470	12.2886	12.164	12.1019	11.9484	12.4538	12.3693	12.1365	12.4821	12.4121	12.1905	12.2222	12.1902	11.6933	12.5494	12.3202	11.8429	11.4235	11.5806	11.9663	12.3309	12.0711	12.0418	11.7999	12.0427	11.96	11.6258	11.9608
Q9Y3F4	Serine-threonine kinase receptor-associated protein	18	AATAAADFTAK2+ALWC(UniMod:4)SEDK2+ALWC(UniMod:4)SEDKQILSADDK3+C(UniMod:4)VLPEEDSGELAKPK3+DGKPMLR2+EISGHTSGIK2+EISGHTSGIKK2+FSPDGELYASGSEDGTLR2+GAVWGATLNK2+IYDLNKPEAEPK2+IYDLNKPEAEPK3+LWDHATMTEVK2+LWDHATMTEVK3+LWQTVVGK2+SFEAPATINSASLHPEK2+TVDFTQDSNYLLTGGQDK2+VWDAVSGDELMTLAHK3+YDYNSGEELESYK2	100	STRAP_HUMAN	STRAP	Q9Y3F4	STRAP	12.3286	0.252596	12.3101	0.217807	LIMMA	-0.361543	-0.494903	-0.228183	6.06413e-06	0.00171566	TRUE	b)-T<lfc<0	TRUE	Q9Y3F4	12.2407	12.3028	12.686	12.037	12.4994	12.1644	12.5544	12.3286	12.499	12.5148	12.2215	12.5192	12.59	12.3756	12.5269	12.4165	12.4329	12.4981	11.9276	12.1814	11.9267	12.0625	12.4146	11.9705	12.2018	12.0768	12.2029
Q9H3U1	Protein unc-45 homolog A	28	AATEC(UniMod:4)MC(UniMod:4)NLAMSK2+ALFQLSR2+ASQNLVVLAR2+DKPSFVR2+DNALTLLIK2+EGAIIVDPAR2+EVQDLFEAQGNDR2+GAVVVLNMVEASR2+GDHSPVTR2+GKEGAIIVDPAR2+GKEGAIIVDPAR3+GTVVAQGGGR2+LC(UniMod:4)ENYIK2+LDQAVLDLQR2+LEDYDKAETEASK2+LGSAGGTDFSMK2+LLDMGETDLMLAALR2+LLVLYSGEDDELLQR2+LTITSNPEMTFPGER2+MSASILLSK2+NIGGQIQEK2+PATPGASSVEQLR2+QFAEGSTLK2+SWFEGQGLAGK2+TESPVLTSSC(UniMod:4)R2+TVATLSILGTR2+VEQMFQILLDPEEK2+VFQEALR2	100	UN45A_HUMAN	UNC45A	Q9H3U1	UNC45A	11.6902	0.196266	11.7538	0.22859	LIMMA	0.0416743	-0.159029	0.242377	0.673886	0.821085	FALSE	c)0<=lfc<T	FALSE	Q9H3U1	11.882	11.6814	11.7461	11.9014	11.6118	11.9861	12.3081	12.103	11.7959	11.5602	12.1234	11.4561	11.5357	11.5595	11.6005	11.4046	11.8952	11.6317	12.0389	11.6197	11.8226	11.426	11.5752	11.6784	11.6902	11.9147	11.804
P82094	TATA element modulatory factor	16	AATEELLANK2+AKEELSAALEK2+DSEAQEAALSR2+DSSLC(UniMod:4)VSGETLAAGTSSPK2+EAQLLSLSK2+FQAQLESEK2+IDSFSVQSLDSR2+LGESQTLLAAAVER2+LNSSETADLLK2+LQVDMDELEEK2+NQELSQSVSSTTR2+SIMAEELVK2+SIQAALDSAYK2+SVSEINSDDELSGK2+TTMESISNTSTQSLTAETK2+YNTILQMYGEK2	92.5926	TMF1_HUMAN	TMF1	P82094	TMF1	10.023	0.202141	9.931	0.235448	LIMMA	-0.117816	-0.328869	0.0932355	0.262563	0.465324	FALSE	b)-T<lfc<0	FALSE	P82094	10.1948	10.386	10.0217	10.077	10.044	9.50502	10.0311	10.1071	10.1058	10.023	10.0441	9.63524	9.57136	10.0818	9.86363	10.1603	9.77005	10.1232	9.74476	10.1179	9.92545	9.67677	9.88669	9.8017	10.1208	9.66461	9.45287
Q6P1J9	Parafibromin	16	AATENIPVVR2+APEQRPAPNAAPVDPTLR3+DQMQPGGTAISVTVPYR2+EGIVQTEQIR2+FWETLDR2+KTQTPAAQPVPR3+LMPQDWDR2+PAPNAAPVDPTLR2+SAPLEIGLQR2+SFVDAEVDVTR2+SLSEAMSVEK2+TDLDDDITALK2+TKQPIPAAYNR2+TNYVVWGTGK2+TPIIIIPAATTSLITMLNAK2+TQTPAAQPVPR2	98.1482	CDC73_HUMAN	CDC73	Q6P1J9	CDC73	11.0881	0.217698	11.1103	0.239018	LIMMA	-0.223966	-0.415588	-0.0323438	0.0235916	0.110141	FALSE	b)-T<lfc<0	TRUE	Q6P1J9	10.9831	10.6864	11.2284	10.7831	11.1735	10.9706	11.1189	11.516	11.2909	11.0881	10.799	11.2349	11.3372	10.9759	11.0856	11.4535	11.4051	11.5248	10.8612	11.2393	11.3767	10.6693	11.0101	10.9648	11.0108	11.1304	11.0611
P55263	Adenosine kinase	15	AATFFGC(UniMod:4)IGIDK2+EKHLDLEK2+ELFDELVK2+ELFDELVKK2+IFTLNLSAPFISQFYK2+IVIFTQGR2+NWMLVEK2+TGC(UniMod:4)TFPEKPDFH2+TGC(UniMod:4)TFPEKPDFH3+VAQWMIQQPHK3+VEAPQALR2+VEYHAGGSTQNSIK2+VEYHAGGSTQNSIK3+YSLKPNDQILAEDK2+YSLKPNDQILAEDK3	96.2963	ADK_HUMAN	ADK	P55263	ADK	11.9004	0.362322	11.9119	0.318225	LIMMA	-0.417862	-0.626494	-0.209231	0.000317571	0.0101637	TRUE	b)-T<lfc<0	TRUE	P55263	11.5623	11.381	12.2377	12.1187	12.0314	11.5584	12.2779	11.7353	11.9027	12.1995	11.8236	12.0335	12.3161	11.9004	12.2571	12.1335	12.3971	12.0885	11.842	11.8454	11.7701	11.2807	12.4169	11.5634	11.8185	11.656	11.4723
Q9HCC0	Methylcrotonoyl-CoA carboxylase beta chain, mitochondrial	20	AATGEEVSAEDLGGADLHC(UniMod:4)R2+AATGEEVSAEDLGGADLHC(UniMod:4)R3+AQEIAMQNR2+EYEAEGIAK2+FEEEGNPYYSSAR2+GGAYYPVTVK2+GTHFVQLC(UniMod:4)C(UniMod:4)QR3+IFGYPVGIVGNNGVLFSESAK2+ISVMGGEQAANVLATITK2+KFEEEGNPYYSSAR2+KFEEEGNPYYSSAR3+KQGTIFLAGPPLVK3+LPC(UniMod:4)IYLVDSGGAYLPR2+QADVFPDRDHFGR3+QFSSADEAALK2+QFSSADEAALKEPIIK3+QGTIFLAGPPLVK2+TDFGIFR2+VSGVEC(UniMod:4)MIIANDATVK2+VWDDGIIDPADTR2	98.1482	MCCB_HUMAN	MCCC2	Q9HCC0	MCCC2	12.1934	0.542101	12.1577	0.456005	LIMMA	0.497644	0.1879	0.807388	0.00269702	0.0305929	TRUE	d)lfc >= T	TRUE	Q9HCC0	12.2071	12.3204	11.6664	13.0481	12.0298	12.1934	12.0886	12.1083	11.6668	12.0221	12.5492	12.5257	11.5935	11.7271	11.3917	11.6764	12.2003	11.5818	12.3149	11.9476	12.6442	12.8964	12.2445	12.5591	11.559	12.8897	12.6056
A0AVF1	Intraflagellar transport protein 56	6	AATGNTSEGEEAFLLIQSEK2+GGEGALQVLPPLVDVIPEAR2+GVVNAALGQEMGSR2+LDPNPEYWEGK2+MGQFYYSAK2+SLMDNASSSFEFAK2	87.037	IFT56_HUMAN	TTC26	A0AVF1	TTC26	11.1087	1.20828	11.3407	1.09869	LIMMA	0.825621	0.034073	1.61717	0.0415083	0.15339	FALSE	d)lfc >= T	TRUE	A0AVF1	12.0069	11.1087	9.86842	11.9237	10.667	12.7909	10.5889	11.4549	10.6974	9.68938	12.4292	12.9487	10.011	11.9209	10.1614	11.0569	10.9865	9.53879	11.4296	10.6166	10.5378	11.695	12.0436	13.1343	12.5749	13.4837	10.8347
Q9HCM4	Band 4.1-like protein 5	3	AATHIPAAGDSK2+FYSSEPNNLR2+GQTPAQAETNYLNK2	74.0741	E41L5_HUMAN	EPB41L5	Q9HCM4	EPB41L5	9.06085	0.293689	9.0464	0.408452	LIMMA	0.0487325	-0.295611	0.393076	0.774062	0.884077	FALSE	c)0<=lfc<T	FALSE	Q9HCM4	8.7475	9.06085	9.65799	9.73142	8.79271	9.01681	8.28832	9.05663	9.25894	8.7826	9.11299	9.12111	9.69299	9.08067	9.5312	9.07948	8.78571	8.69978	9.81513	9.03305	9.06768	9.10517	8.73614	8.89321	8.01822	8.93242	9.1541
Q53GS7	Nucleoporin GLE1	3	AATIPVSQISTIAGSK2+ASSESSYPTAESQAEAER2+VDLAAFQTR2	96.2963	GLE1_HUMAN	GLE1	Q53GS7	GLE1	9.98797	0.354621	9.99346	0.353816	LIMMA	-0.143532	-0.434672	0.147609	0.321261	0.52599	FALSE	b)-T<lfc<0	FALSE	Q53GS7	10.1206	10.3949	9.98797	9.49384	10.061	10.3356	10.3516	9.87325	9.3977	9.76278	10.6305	9.51872	10.4861	9.93319	9.90626	10.2222	10.3688	10.2272	10.3865	9.90954	9.75529	9.62659	9.98314	10.053	9.33222	10.1598	9.54508
Q9Y4I1	Unconventional myosin-Va	13	AATIVLQSYLR2+AISPTSATSSGR2+DFQGMLEYK2+GAELEYESLKR2+ISAAGFPSR2+LGNADNFNYTK2+LTNENLDLMEQLEK2+LTNLEGIYNSETEK2+QGGSPVIEGVDDAK2+SAPEVTAPGAPAYR2+VSVSFIR2+VVFQAEEER2+YFATVSGSASEANVEEK2	88.8889	MYO5A_HUMAN	MYO5A	Q9Y4I1	MYO5A	10.1552	0.342544	10.1867	0.334609	LIMMA	-0.197383	-0.46823	0.0734632	0.146697	0.322418	FALSE	b)-T<lfc<0	FALSE	Q9Y4I1	9.98731	10.0531	10.8637	10.351	10.124	9.34487	10.023	10.186	10.2665	10.5871	10.0567	10.6571	10.3991	10.2109	10.7756	10.0554	10.1023	10.1552	9.85139	9.9242	10.4245	10.5324	9.82436	9.91188	10.3936	9.7435	10.237
Q14683	Structural maintenance of chromosomes protein 1A	32	AATLAQELEK2+ADQDRLDLEER3+AEEDTQFNYHR2+AFVSMVYSEEGAEDR2+AQVQLQLFK2+DKFQETSDEFEAAR3+DLIHGAPVGKPAANR3+DLTLEENQVK2+ELNQVMEQLGDAR2+FTAIIGPNGSGK2+IAFGGHQR2+IIDETMAQLQDLK2+LEEYITTSK2+LGIQLDFEK2+LIDLC(UniMod:4)QPTQK2+LKDEVVR2+LNEQQSVLQR2+LVIDVIR2+LYHNEVEIEK2+LYHNEVEIEK3+LYPGSVYGR2+NMDAIIVDSEK2+SGELAQEYDKR2+SGVISGGASDLK2+SNLMDAISFVLGEK2+TALFEEISR2+TVALDGTLFQK2+VIVGGSSEYK2+VLTFDLTKYPDANPNPNEQ2+YEPPHIK2+YPD…	96.2963	SMC1A_HUMAN	SMC1A	Q14683	SMC1A	11.0122	0.273519	11.0509	0.275634	LIMMA	0.162368	-0.064745	0.389481	0.154237	0.334431	FALSE	c)0<=lfc<T	FALSE	Q14683	10.8715	10.8734	10.7488	11.0122	11.2499	11.5659	11.0463	11.3838	11.2865	10.8277	10.8785	10.5716	10.8436	10.6703	10.9012	11.0074	11.3344	11.2535	11.2154	11.1014	11.1891	10.8957	10.8814	11.1013	10.6476	11.4089	11.6077
Q86TX2	Acyl-coenzyme A thioesterase 1	3	AATLILEPAGR2+YKGETLPPVGVNR2+YKGETLPPVGVNR3	100	ACOT1_HUMAN	ACOT1	Q86TX2	ACOT1	12.9484	1.07138	12.8339	0.952131	LIMMA	0.0979424	-0.641601	0.837486	0.788192	0.892839	FALSE	c)0<=lfc<T	FALSE	Q86TX2	12.613	14.0021	13.2077	11.4362	12.4312	12.808	11.6939	11.2961	13.3233	11.6871	14.1755	12.9701	13.2043	12.7522	12.9484	13.4114	13.251	13.2187	13.8858	11.6159	11.4222	14.5687	12.5194	12.1486	13.6711	11.8978	14.3546
Q99615	DnaJ homolog subfamily C member 7	19	AATLMMLGR2+AQC(UniMod:4)YMDTEQYEEAVR2+AVQFFVQALR2+DYNEAYNYYTK2+EALGDAQQSVR2+FREALGDAQQSVR3+IAETDFEK2+IAETDFEKR2+KDYNEAYNYYTK2+KDYNEAYNYYTK3+KLDDAIEDC(UniMod:4)TNAVK2+KLDDAIEDC(UniMod:4)TNAVK3+LDDAIEDC(UniMod:4)TNAVK2+LDDSFVR2+LDDTYIK2+MDSTNADALYVR2+NANAVMEYEK2+NAQAQQEFK2+NAQLELKK2	92.5926	DNJC7_HUMAN	DNAJC7	Q99615	DNAJC7	10.5557	0.203453	10.5534	0.154926	LIMMA	0.0181181	-0.14187	0.178106	0.81827	0.911819	FALSE	c)0<=lfc<T	FALSE	Q99615	10.7512	10.2408	10.5968	10.7524	10.5211	10.7955	10.7636	10.5583	10.5557	10.4183	10.5656	10.5542	10.3146	10.3259	10.6741	10.5238	10.6977	10.4412	10.4307	10.5101	10.6959	10.3389	10.4743	10.4184	10.7121	10.5776	10.733
Q86WG5	Myotubularin-related protein 13	5	AATLYSQYTSK2+LFSLGAGDR2+LGLGTISGSSSR2+LISSPTSFIDVGAR2+TAMDLAAEQLR2	81.4815	MTMRD_HUMAN	SBF2	Q86WG5	SBF2	10.1491	0.304955	10.153	0.257027	LIMMA	-0.0101605	-0.238128	0.217808	0.927917	0.963734	FALSE	b)-T<lfc<0	FALSE	Q86WG5	9.70822	9.96173	10.4161	9.66207	10.4213	10.4742	9.8888	9.715	9.96537	10.1491	9.85026	10.5174	10.5034	10.4167	10.0613	10.2743	10.3857	10.1383	10.4657	9.94345	10.2249	10.2168	10.1025	10.0606	10.1787	10.0789	10.3495
Q53H96	Pyrroline-5-carboxylate reductase 3	5	AATMSAVEAATC(UniMod:4)R2+IAAQTLLGTAK2+MAGAIAQGLIR2+MGMPSSLAHR2+VEAQHILASAPTDR2	100	P5CR3_HUMAN	PYCR3	Q53H96	PYCR3	10.9558	0.43182	10.9103	0.474946	LIMMA	0.0591148	-0.320716	0.438946	0.752276	0.871841	FALSE	c)0<=lfc<T	FALSE	Q53H96	11.2231	10.2795	10.6065	11.1004	11.0485	11.7158	11.2541	10.2694	11.0346	10.4005	10.9697	11.6147	10.9335	10.9558	10.6933	10.7474	11.2051	10.098	10.5773	10.7979	10.8426	10.0208	11.1246	11.7592	11.247	11.585	10.4728
O95900	Mitochondrial mRNA pseudouridine synthase TRUB2	1	AATPQVAAELEK2	92.5926	TRUB2_HUMAN	TRUB2	O95900	TRUB2	9.85384	0.592776	9.86928	0.62319	LIMMA	0.161539	-0.329531	0.652609	0.505999	0.692182	FALSE	c)0<=lfc<T	FALSE	O95900	11.061	9.45066	9.63136	8.35205	9.17369	9.4472	10.3908	9.94832	10.019	9.77875	9.6569	9.91333	9.02835	10.0069	10.1974	9.45402	9.29574	9.49366	9.85384	10.4558	11.0545	10.6197	9.80638	9.89529	9.39064	10.8502	10.2452
P13667	Protein disulfide-isomerase A4	35	AATQFWR2+DKDPPIPVAK2+DLGLSESGEDVNAAILDESGK2+DLGLSESGEDVNAAILDESGKK3+EFVTAFK2+EFVTAFKK2+FAMEPEEFDSDTLR2+FDVSGYPTIK2+FDVSGYPTLK2+FEGGDRDLEHLSK2+FEGGDRDLEHLSK3+FIEEHATK2+GESDPAYQQYQDAANNLR2+GQAVDYEGSR2+GRPYDYNGPR2+GRPYDYNGPR3+IDATSASVLASR2+KGQAVDYEGSR2+KGQAVDYEGSR3+KLAPEYEK2+LAPEYEK2+MDATANDVPSDR2+QFAPEYEK2+QLEPVYNSLAK2+QVQEFLK2+RFDVSGYPTLK2+SHMMDVQGSTQDSAIK2+SHMMDVQGSTQDSAIK3+TFDSIVMDPK2+TQEEIVAK2+…	100	PDIA4_HUMAN	PDIA4	P13667	PDIA4	13.6234	0.187275	13.6209	0.221329	LIMMA	-0.201879	-0.380417	-0.0233415	0.0280808	0.120446	FALSE	b)-T<lfc<0	TRUE	P13667	13.9912	13.2056	14.0025	13.8312	13.2673	13.5352	13.6374	13.9725	13.5976	13.6234	13.7053	13.5781	13.6863	13.787	13.6758	13.6769	13.8015	13.3643	13.5821	13.6964	13.4751	13.497	13.8835	13.6107	13.3379	13.5363	13.2064
P80303	Nucleobindin-2	13	AATSDLEHYDK2+AATSDLEHYDK3+ADIEEIK2+EHVMNEVDTNKDR2+EHVMNEVDTNKDR3+ELDLVSHHVR3+EVWEETDGLDPNDFDPK2+LDSLQDIGMDHQALLK3+LVTLEEFLK2+NEEDDMVEMEEER2+QVIDVLETDK2+VQNIHPVESAK2+VQNIHPVESAK3	96.2963	NUCB2_HUMAN	NUCB2	P80303	NUCB2	11.5055	0.787111	11.4653	0.798972	LIMMA	1.1726	0.743103	1.60211	5.4504e-06	0.00167612	TRUE	d)lfc >= T	TRUE	P80303	10.7536	12.5934	10.3351	11.6819	11.5055	11.932	11.0014	10.9328	10.6818	10.4473	11.6508	9.88154	10.8182	10.4623	11.0541	11.7568	11.4353	11.1151	11.9383	11.314	12.0364	12.2822	11.9697	12.3255	11.7771	13.1591	12.7223
P51608	Methyl-CpG-binding protein 2	16	AATSEGVQVK2+AEADPQAIPK2+AEGGGATTSTQVMVIK2+AETSEGSGSAPAVPEASASPK2+DRGPMYDDPTLPEGWTR3+EVVKPLLVSTLGEK3+GPMYDDPTLPEGWTR2+KAEADPQAIPK2+KPGSVVAAAAAEAK3+MPFQTSPGGK2+SEDQDLQGLK2+SVQETVLPIK2+TQPAVATAATAAEK2+VELIAYFEK2+VGDTSLDPNDFDFTVTGR2+YDVYLINPQGK2	92.5926	MECP2_HUMAN	MECP2	P51608	MECP2	11.1267	0.22026	11.1834	0.2561	LIMMA	-0.186997	-0.396541	0.0225468	0.0782317	0.220667	FALSE	b)-T<lfc<0	FALSE	P51608	11.23	11.2472	11.2784	10.7892	11.5359	10.9619	10.9552	11.1425	11.6863	11.3424	11.0269	11.1079	11.6503	11.1267	11.6613	11.3511	11.0267	11.1536	11.1529	11.6231	11.0494	10.9954	10.8778	11.0043	11.0767	10.9198	10.9781
Q14204	Cytoplasmic dynein 1 heavy chain 1	181	AATSPALFNR2+ADLAAVEAK2+AELGEYIR2+AERPDVDEK2+AEVDMDTDAPQVSHKPGGEPK3+AKEALELTDTGLLSGSEER3+ALGEYLER2+ALGHQLGR2+ANEVEQMIR2+ASLAC(UniMod:4)GPMVK2+ASVVTLPVYLNFTR2+DFPLNDLLSATELDKIR3+DHLYGTLDPNTR2+DHLYGTLDPNTR3+DIQMPDGIR2+DLEASIAR2+DLFQVAFNR2+DLPPVSGSIIWAK2+DLSSQLLK2+DPTVEFPPDLC(UniMod:4)SR2+DSAIQQQVANLQMK2+DYIPVDQEELR2+DYIPVDQEELRDYVK2+DYIPVDQEELRDYVK3+EALELTDTGLLSGSEER2+EDEGEEAASPMLQIQR2+EDLDKVEPAVIEA…	100	DYHC1_HUMAN	DYNC1H1	Q14204	DYNC1H1	13.1192	0.106149	13.1135	0.135108	LIMMA	-0.127974	-0.259209	0.00326081	0.0555715	0.182877	FALSE	b)-T<lfc<0	FALSE	Q14204	13.062	12.9138	13.3822	13.1908	13.2272	13.0477	13.1584	13.1099	13.1634	13.1192	13.0419	13.3026	13.2768	13.2515	13.1272	13.1267	13.2041	13.0094	12.8221	13.1738	12.8382	13.2642	13.0881	13.0757	13.0719	12.9275	13.0888
Q7L266	Isoaspartyl peptidase/L-asparaginase	5	AATVGYGILR2+GLGGLIVVSK2+GNVAYATSTGGIVNK2+VHQGMVR2+WTSTSMPWAAAK2	96.2963	ASGL1_HUMAN	ASRGL1	Q7L266	ASRGL1	13.0627	0.711675	12.8744	0.707499	LIMMA	0.366718	-0.168693	0.90213	0.171637	0.355383	FALSE	c)0<=lfc<T	FALSE	Q7L266	13.0627	12.791	12.3041	12.4911	13.9291	13.2486	13.6288	12.8931	12.3554	11.8149	13.4712	11.1691	11.4986	12.2421	12.5827	13.2292	13.2287	13.0668	13.4682	13.1284	13.5726	13.4396	13.1235	12.5745	12.7018	12.404	14.1891
Q5R3I4	Tetratricopeptide repeat protein 38	9	AATVHLMQ2+DALKPNSPLTER2+DALKPNSPLTER3+IVQLGGSNAQR2+IYPFWTPDIPLSSYVK2+LPLSTTSNEAC(UniMod:4)K2+LQMEGVSVGQR2+VLELLLPIR2+WQDVLPVAR2	88.8889	TTC38_HUMAN	TTC38	Q5R3I4	TTC38	11.0034	0.552107	10.9716	0.51463	LIMMA	0.0647504	-0.344425	0.473925	0.748266	0.868475	FALSE	c)0<=lfc<T	FALSE	Q5R3I4	11.3279	10.0934	9.95668	10.3694	11.55	11.2471	10.6831	11.6322	10.8893	10.0269	11.6514	10.4312	11.3758	10.7529	10.5668	11.0034	10.8622	11.2664	11.2419	10.5763	11.3505	10.7844	11.1475	11.4954	11.5298	10.765	11.6565
P22314	Ubiquitin-like modifier-activating enzyme 1	29	AAVATFLQSVQVPEFTPK2+AAVATFLQSVQVPEFTPK3+AENYDIPSADR2+ALPAVQQNNLDEDLIR2+ALPAVQQNNLDEDLIRK2+ALPAVQQNNLDEDLIRK3+ATLPSPDKLPGFK3+DEFEGLFK2+DNPGVVTC(UniMod:4)LDEAR2+FEVQGLQPNGEEMTLK2+IHVSDQELQSANASVDDSR3+IYDDDFFQNLDGVANALDNVDAR3+LAGTQPLEVLEAVQR2+LAGTQPLEVLEAVQR3+LKSDTAAAAVR2+MYPIDFEK2+NEEDAAELVALAQAVNAR2+NEEDAAELVALAQAVNAR3+NGSEADIDEGLYSR2+NIILGGVK2+QFLDYFK2+QMNPHIR2+QPAENVNQYLTDPK2+RLQTSSVLVSGLR3+SDTA…	100	UBA1_HUMAN	UBA1	P22314	UBA1	14.3384	0.210813	14.3673	0.168776	LIMMA	0.065876	-0.0932238	0.224976	0.403601	0.60378	FALSE	c)0<=lfc<T	FALSE	P22314	14.2412	14.5393	14.1451	14.1946	14.0816	14.5003	14.7475	14.4773	14.3522	14.3164	14.279	14.5329	14.2708	14.3232	14.3384	14.2633	14.5298	14.0675	14.3958	14.2985	14.1354	14.3088	14.4806	14.5954	14.4663	14.5073	14.5276
Q96F86	Enhancer of mRNA-decapping protein 3	5	AAVAWANQNR2+AAVFEEIDTYER2+SQDVAVSPQQQQC(UniMod:4)SK2+TQGQQVSSLK2+VSAVDQVSQTISLTR2	92.5926	EDC3_HUMAN	EDC3	Q96F86	EDC3	9.86795	0.223238	9.78635	0.284706	LIMMA	-0.152781	-0.395889	0.0903278	0.208562	0.401405	FALSE	b)-T<lfc<0	FALSE	Q96F86	9.66315	9.9759	10.0264	9.78247	10.2192	9.33509	9.97884	10.0374	10.2977	9.86795	9.23097	9.9758	9.95059	10.0185	9.36992	9.86241	9.75225	9.92002	9.52251	9.41291	9.75951	9.88194	9.40654	10.0054	9.6362	9.39185	9.95024
Q9UKK3	Protein mono-ADP-ribosyltransferase PARP4	36	AAVC(UniMod:4)GFEAFINGK2+AEGILLLVK2+AGLQDASGNLVPLEDVHIK3+AHSPASLSFASYR3+ALNENLQDTVEK2+DENESPFPDIPK2+DMVNVC(UniMod:4)ETNLSKPNPPSLAK3+DYEDGILHENETSHEMK3+ELFSYPK2+EVNLGLLAK2+FSMPGDQIK2+HIVGEIK2+IEHVEQNTEEFLR3+IIDTVAQVIVFQTYTNK3+ISLNDVSK2+LELGNDWDSATK2+LFAC(UniMod:4)GIGSTANR2+LPMASALPEALC(UniMod:4)SQSR2+MELSQPEVSEDFEEDGLGVLPAFTSNLER3+MMTEFYR2+NGETAEQLQK2+NIPWAFEAIK2+NYDPYKPLDITPPPDQK2+NYDPYKPLDITPPPD…	94.4444	PARP4_HUMAN	PARP4	Q9UKK3	PARP4	12.2165	0.188947	12.1895	0.185748	LIMMA	-0.0171881	-0.189271	0.154895	0.839386	0.922035	FALSE	b)-T<lfc<0	FALSE	Q9UKK3	12.3533	11.8901	12.1996	12.4888	12.3301	12.2502	12.138	12.3488	12.0846	11.9475	12.3872	12.2073	12.2602	11.9793	11.8421	12.4831	12.344	12.1107	11.935	11.8843	12.2268	12.2529	12.1286	12.307	12.0984	12.2165	12.4226
P13804	Electron transfer flavoprotein subunit alpha, mitochondrial	13	AAVDAGFVPNDMQVGQTGK2+ASSTSPVEISEWLDQK2+DPEAPIFQVADYGIVADLFK3+GLLPEELTPLILATQK2+GLLPEELTPLILATQK3+GTSFDAAATSGGSASSEK2+LEVAPISDIIAIK2+LGGEVSC(UniMod:4)LVAGTK2+SDRPELTGAK2+SPDTFVR2+VAQDLC(UniMod:4)K2+VLVAQHDVYK2+VVPEMTEILK2	96.2963	ETFA_HUMAN	ETFA	P13804	ETFA	14.1452	0.573356	14.1726	0.485853	LIMMA	0.584231	0.270408	0.898053	0.000689227	0.0150037	TRUE	d)lfc >= T	TRUE	P13804	14.2277	14.7617	13.8271	15.0526	13.9388	14.1452	14.5415	14.364	13.6337	13.6427	14.8773	14.0211	13.5941	13.7313	13.3701	13.7771	13.9303	13.5682	14.317	14.1495	14.7498	14.7651	13.9079	14.5319	13.8951	15.0849	14.2538
P31153	S-adenosylmethionine synthase isoform type-2	14	AAVDYQK2+DSFPWEVPK2+DSFPWEVPKK2+ELLEIVKK2+FVIGGPQGDAGLTGR2+HIGYDDSSK2+IC(UniMod:4)DQISDAVLDAHLQQDPDAK3+NGTLPWLRPDSK2+NGTLPWLRPDSK3+TAAYGHFGR2+TGMILLAGEITSR2+TQVTVQYMQDR2+VAC(UniMod:4)ETVAK2+YLDEDTIYHLQPSGR2	100	METK2_HUMAN	MAT2A	P31153	MAT2A	13.099	0.122614	13.1204	0.244833	LIMMA	0.0371155	-0.173288	0.247519	0.720593	0.850536	FALSE	c)0<=lfc<T	FALSE	P31153	13.1862	12.605	13.1407	13.5287	13.1322	13.5069	13.455	13.112	13.037	13.0447	13.0714	12.9101	13.1473	13.0678	13.0919	12.8326	13.3785	12.863	13.099	13.0163	13.0416	13.0146	13.2136	13.1001	12.731	13.1798	13.743
Q92599	Septin-8	9	AAVEALQSQALHATSQQPLR3+EFLSELQR2+ELEEETNAFNR2+FSNAEPEPR2+LRPQTYDLQESNVQLK3+LTIVDAVGFGDQINK2+SLFDYHDTR2+SVTQGFSFNILC(UniMod:4)VGETGIGK2+VKETELELK2	100	SEPT8_HUMAN	SEPTIN8	Q92599	SEPTIN8	12.5097	0.225214	12.5098	0.262761	LIMMA	-0.0844443	-0.305772	0.136884	0.4411	0.636728	FALSE	b)-T<lfc<0	FALSE	Q92599	12.2439	12.3904	13.0269	12.8845	12.8003	12.6379	12.5236	12.0932	12.4845	12.7458	12.0478	12.7012	12.5303	12.8409	12.9231	12.1248	12.4854	12.5097	12.442	12.5279	12.2255	12.3578	12.6264	12.4926	12.5183	12.0998	12.4809
Q5VTR2	E3 ubiquitin-protein ligase BRE1A	9	AAVEDSGTTVETIK2+ALVVPEPEPDSDSNQER2+AVEEQIEYLQK2+AVSQIVTVYDK2+EHLLQSNIGTGEK2+IEFEQTLAANEQAGPINR2+LRQDFEEVTTQNEK3+TQVDAQLQVVR2+YWSQFDENIR2	88.8889	BRE1A_HUMAN	RNF20	Q5VTR2	RNF20	9.82823	0.135678	9.81832	0.157128	LIMMA	0.0315856	-0.137893	0.201065	0.705561	0.840848	FALSE	c)0<=lfc<T	FALSE	Q5VTR2	9.86225	9.91326	9.83171	9.85958	9.84125	9.78988	9.79198	9.70933	10.1297	9.79583	9.66628	9.56716	9.82823	9.81214	9.68291	9.78138	9.84868	10.1004	9.91974	9.92433	9.45182	9.89801	9.63794	9.69036	9.67768	10.0618	10.0208
P10809	60 kDa heat shock protein, mitochondrial	29	AAVEEGIVLGGGC(UniMod:4)ALLR2+AAVEEGIVLGGGC(UniMod:4)ALLR3+ALMLQGVDLLADAVAVTMGPK2+ALMLQGVDLLADAVAVTMGPK3+APGFGDNR2+APGFGDNRK2+C(UniMod:4)EFQDAYVLLSEK2+C(UniMod:4)IPALDSLTPANEDQK2+DDAMLLK2+EIGNIISDAMK2+GANPVEIR2+GANPVEIRR2+GYISPYFINTSK2+IGIEIIKR2+IPAMTIAK2+IQEIIEQLDVTTSEYEK2+ISSIQSIVPALEIANAHR3+LSDGVAVLK2+LVQDVANNTNEEAGDGTTTATVLAR3+NAGVEGSLIVEK2+SIDLKDK2+TLNDELEIIEGMK2+TVIIEQSWGSPK2+VGEVIVTK2+VGEVI…	100	CH60_HUMAN	HSPD1	P10809	HSPD1	14.8883	0.541424	14.725	0.535895	LIMMA	0.44715	0.0595127	0.834786	0.025307	0.114156	FALSE	c)0<=lfc<T	TRUE	P10809	15.5036	15.1843	14.1981	15.178	14.4427	14.9558	14.9009	14.9426	14.2442	14.1727	15.856	14.8883	14.2428	14.3658	13.7802	14.1023	14.5231	13.9141	14.9281	14.1847	14.9983	15.1014	14.6074	15.1396	14.5608	15.7038	14.9547
Q15814	Tubulin-specific chaperone C	8	AAVEELLER2+DLSLVPER2+DMASPNWSILPEEER2+DVLLTELSNC(UniMod:4)TVR2+IFLQVTSR2+LQAALAER2+LYGNPNTLR2+VDAAPGIPPAVESIQDSPLPK2	98.1482	TBCC_HUMAN	TBCC	Q15814	TBCC	12.9386	0.244138	12.9174	0.222121	LIMMA	-0.118931	-0.308893	0.0710301	0.210232	0.40352	FALSE	b)-T<lfc<0	FALSE	Q15814	12.5992	12.5783	12.8272	12.6258	12.8525	12.9516	13.2782	12.6476	12.748	13.0161	12.8093	13.1932	12.9386	12.838	13.3149	13.0886	13.0132	13.1466	13.1097	12.983	12.8394	12.4874	13.1427	12.8094	12.9907	13.1671	12.7739
P49247	Ribose-5-phosphate isomerase	6	AAVENHVR2+FGGVVELR2+IVAGYASR2+MIPGVVDTGLFINMAER2+VYFGMQDGSVNMR2+WSEVNTAIK2	100	RPIA_HUMAN	RPIA	P49247	RPIA	11.994	0.729913	12.0442	0.685856	LIMMA	0.644293	0.167616	1.12097	0.00986339	0.0668062	FALSE	d)lfc >= T	TRUE	P49247	11.2427	12.217	11.5016	12.4134	11.9118	12.7807	12.953	12.5428	12.0021	11.7096	13.6751	11.7392	11.2832	11.3399	10.9827	11.0347	11.6076	11.1172	13.1429	12.2795	12.719	11.994	11.8647	12.2024	11.8948	12.2975	12.7451
Q14974	Importin subunit beta-1	27	AAVENLPTFLVELSR2+ANFDKESER2+DC(UniMod:4)YPAVQK2+DTAAWTVGR2+EHIKNPDWR3+ESC(UniMod:4)LEAYTGIVQGLK2+GALQYLVPILTQTLTK3+GDQENVHPDVMLVQPR2+GDQENVHPDVMLVQPR3+LLETTDRPDGHQNNLR2+LLETTDRPDGHQNNLR3+LLETTDRPDGHQNNLR4+LQQVLQMESHIQSTSDR2+LQQVLQMESHIQSTSDR3+NSLTSKDPDIK2+PMIHELLTEGR3+QDENDDDDDWNPC(UniMod:4)K2+SNEILTAIIQGMR2+SSAYESLMEIVK2+TLATWATK2+TTLVIMER2+TVSPDRLELEAAQK2+TVSPDRLELEAAQK3+VAAGLQIK2+VAALQNLVK2+VL…	96.2963	IMB1_HUMAN	KPNB1	Q14974	KPNB1	12.4802	0.19752	12.4951	0.184782	LIMMA	-0.0628262	-0.232232	0.106579	0.453852	0.648897	FALSE	b)-T<lfc<0	FALSE	Q14974	12.4601	12.5817	12.7764	12.8351	12.6134	12.4802	12.7559	12.2116	12.5661	12.517	12.6138	12.1899	12.5706	12.3759	12.4164	12.3273	12.6681	12.4976	12.2999	12.2283	12.4214	12.4152	12.7708	12.2151	12.3997	12.4666	12.6932
A1L0T0	Acetolactate synthase-like protein	10	AAVETLGVPC(UniMod:4)FLGGMAR2+DGHPVVVNILIGR3+EMVPAKPPK2+ENEDQVVK2+EQVPSLGSNVAC(UniMod:4)GLAYTDYHK3+HGGENVAAVLR2+LSGTVGVAAVTAGPGLTNTVTAVK2+NHPLHIR2+VLHDAQQQC(UniMod:4)R2+WLDPGAFGTLGVGAGFALGAK2	90.7407	ILVBL_HUMAN	ILVBL	A1L0T0	ILVBL	11.1926	0.444965	11.1696	0.329542	LIMMA	-0.320915	-0.564588	-0.0772422	0.0116839	0.07289	FALSE	b)-T<lfc<0	TRUE	A1L0T0	11.5469	10.8924	11.3609	11.0876	11.6587	11.1926	11.2773	11.21	11.6591	11.3359	10.8684	11.6002	11.6163	11.6919	11.2455	10.4634	10.8833	11.014	10.9088	10.8799	10.8504	11.0554	11.373	11.2901	10.7064	10.7935	11.1163
Q01844	RNA-binding protein EWS	6	AAVEWFDGK2+AAVEWFDGKDFQGSK2+AAVEWFDGKDFQGSK3+GDATVSYEDPPTAK2+GGPGGPGGPGGPMGR2+PKGDATVSYEDPPTAK3	94.4444	EWS_HUMAN	EWSR1	Q01844	EWSR1	12.7259	0.366176	12.7291	0.306514	LIMMA	-0.0429651	-0.29697	0.21104	0.731601	0.857861	FALSE	b)-T<lfc<0	FALSE	Q01844	12.3666	12.6304	13.1316	12.9351	12.9729	12.9115	12.4513	12.6325	12.7259	12.7433	12.0549	12.4304	13.3727	12.7723	12.3821	13.2468	12.9767	13.0461	12.4048	12.4491	12.6521	12.4445	12.639	12.5762	12.8578	12.9621	12.916
O75911	Short-chain dehydrogenase/reductase 3	7	AAVGLVLPAK2+ENVLITGGGR2+FSGTYTC(UniMod:4)MNTFK2+KIVLWGR2+SILPQAALEEIHK3+SLMDSDDDALLK2+VGDITILVNNAAVVHGK3	100	DHRS3_HUMAN	DHRS3	O75911	DHRS3	12.783	0.389894	12.7828	0.446764	LIMMA	-0.345135	-0.676613	-0.0136573	0.0418441	0.154132	FALSE	b)-T<lfc<0	TRUE	O75911	12.7824	13.6775	13.0989	12.6958	13.2742	12.4138	12.5948	13.0635	13.2646	13.031	12.828	13.0165	13.2575	12.9146	12.9302	12.3791	12.52	13.0369	12.499	12.7105	12.6834	13.2777	12.783	12.5847	12.2958	11.465	12.0582
Q29RF7	Sister chromatid cohesion protein PDS5 homolog A	16	AAVGQESPGGLEAGNAK2+EINSDQATQGNISSDR2+ELLDLHK2+FNQVLGDDEK2+IETDLPQIR2+IISVTPVK2+ITTDEMIK2+IYAPEAPYTSHDK2+IYAPEAPYTSHDK3+LAAGSAIMK2+LWSPDEEVSPEVLAK2+PATALC(UniMod:4)GVVSADGK2+SIEGTADDEEEGVSPDTAIR2+SVVANFIVK2+SYISEETR2+TVTAAGAENIQQK2	94.4444	PDS5A_HUMAN	PDS5A	Q29RF7	PDS5A	10.9258	0.217546	10.8974	0.28187	LIMMA	-0.0569019	-0.296432	0.182628	0.630367	0.790468	FALSE	b)-T<lfc<0	FALSE	Q29RF7	11.0032	10.5411	10.6769	10.9848	10.8825	11.0319	11.3267	11.4613	11.041	10.5516	10.9524	10.1962	11.1308	10.5946	10.838	11.0773	11.1691	10.9258	11.0725	10.8359	11.2203	10.4136	10.9019	10.9812	10.6161	10.8881	10.9148
Q8WUM4	Programmed cell death 6-interacting protein	44	AAVGRPLDK2+AEGTNFR2+AVQADGQVK2+DAFDKGSLFGGSVK3+DLQQSIAR2+DNDFIYHDR2+DTIVLLC(UniMod:4)KPEPELNAAIPSANPAK3+EGLENDLK2+EILDESLR2+ELPELLQR2+EREGLENDLK2+ETVLSALSR2+EVFPVLAAK2+FGEEIAR2+FIQQTYPSGGEEQAQYC(UniMod:4)R2+FLTALAQDGVINEEALSVTELDR3+FTDLFEK2+FYNELTEILVR2+GSLFGGSVK2+HEGALETLLR2+KADLVNR2+KDNDFIYHDR2+KDNDFIYHDR3+KFGEEIAR2+LANQAADYFGDAFK2+LLDEEEATDNDLR2+LQHAAELIK2+MKDAIIAK2+MVPVSVQQSLAAYNQR2+MVPVSVQQS…	100	PDC6I_HUMAN	PDCD6IP	Q8WUM4	PDCD6IP	13.0295	0.23276	13.0383	0.233035	LIMMA	0.0880938	-0.111838	0.288026	0.374509	0.576978	FALSE	c)0<=lfc<T	FALSE	Q8WUM4	13.043	13.093	13.0295	13.0677	12.8982	13.1387	13.584	13.3235	12.9366	12.8456	13.2899	13.3168	12.6466	12.991	12.7045	12.9126	12.9442	12.6165	13.1529	12.8317	12.7215	13.0237	12.9568	13.1869	13.3124	13.281	13.1865
Q86V81	THO complex subunit 4	7	AAVHYDR2+MDMSLDDIIK2+PMNIQLVTSQIDAQR2+PMNIQLVTSQIDAQR3+QQLSAEELDAQLDAYNAR2+QQLSAEELDAQLDAYNAR3+SLGTADVHFER3	92.5926	THOC4_HUMAN	ALYREF	Q86V81	ALYREF	12.5656	0.589093	12.6239	0.462602	LIMMA	-0.0462706	-0.414988	0.322447	0.799043	0.899941	FALSE	b)-T<lfc<0	FALSE	Q86V81	12.1683	12.9173	13.0157	12.2662	13.0202	12.7224	12.5656	11.6305	13.0721	12.9702	11.733	12.2702	13.2366	12.8447	13.0188	12.4343	12.4205	13.4116	12.4285	13.0704	13.139	12.343	12.4724	12.0093	12.4879	12.9834	12.1945
Q9NR30	Nucleolar RNA helicase 2	22	AAVIGDVIR2+AEPSEVDMNSPK2+APQVLVLAPTR2+DVESYIHR2+EAQELSQNSAIK2+EEYQLVQVEQK2+ELKEQLGEEIDSK2+ELKEQLGEEIDSK3+EQLGEEIDSK2+GVTFLFPIQAK2+IGVPSATEIIK2+LGVC(UniMod:4)FDVPTASVTEIQEK2+LLDSVPPTAISHFK3+NEEPSEEEIDAPKPK2+NEEPSEEEIDAPKPK3+QDAQSLHGDIPQK2+SDAGLESDTAMK2+SDKTEEIAEEEETVFPK2+STYEQVDLIGK2+TFSFAIPLIEK2+TIIFC(UniMod:4)ETK2+WQLSVATEQPELEGPR2	96.2963	DDX21_HUMAN	DDX21	Q9NR30	DDX21	10.8528	0.278598	10.874	0.311796	LIMMA	-0.188063	-0.439457	0.0633308	0.136675	0.310363	FALSE	b)-T<lfc<0	FALSE	Q9NR30	10.7648	10.8171	11.479	10.9793	11.1238	10.6204	11.0407	10.9583	11.3005	11.1245	10.1521	10.4382	11.0046	10.8216	10.8548	10.8528	11.0452	11.4706	10.5032	10.7278	11.2918	10.7353	10.7787	10.5405	10.57	10.9361	10.667
P58107	Epiplakin	27	AAVIGPDVFAK2+AEAEAGSPRPDPR3+APGSGLALLPLK2+ASLSLWQAMEK2+ATTGYPDPYGGEK2+DGLLPTGLGQR2+DQVTYQQLR2+DVGSLASVQR2+EELLAEFGSGTLDLPALTR2+EGQGEGETQEAAAATAAAR2+ELIQEYGAQSGGLEK2+ELSEQLGQAER2+EVMSLHEASR2+EVTLGQVAK2+GEVTAADLFNSR2+GLIPWEQAAR2+GLLEDVQEGR2+GSAVHQLSEELR2+LAAVDVSAR2+LALFQAIGK2+LSELEPGTGDLR2+LSIYEAR2+LWVDEAVR2+MSIYQAMWK2+TLDELSQGTTTVK2+TLQEVTEMDSVKR2+VIEETEER2	85.1852	EPIPL_HUMAN	EPPK1	P58107	EPPK1	10.4948	0.680752	10.5661	0.630597	LIMMA	-0.141647	-0.636604	0.35331	0.56248	0.73962	FALSE	b)-T<lfc<0	FALSE	P58107	11.7145	10.7287	10.7364	10.6712	10.4959	10.4691	9.67915	10.1581	10.7247	10.2866	9.95141	11.0428	10.7073	11.5986	10.4948	10.9631	10.0356	10.9635	10.2013	12.2246	9.9571	11.3172	10.4283	10.1215	10.0075	9.60676	9.99864
Q6P9B9	Integrator complex subunit 5	4	AAVLDHLR2+FIFQSER2+FQAPSPSTLLR2+GGSPGEGVLGPPPPPR2	87.037	INT5_HUMAN	INTS5	Q6P9B9	INTS5	10.6512	0.359538	10.7015	0.362747	LIMMA	0.0788675	-0.218405	0.37614	0.591171	0.762463	FALSE	c)0<=lfc<T	FALSE	Q6P9B9	10.6213	10.4237	11.2899	11.2378	11.2078	10.9267	10.4655	10.2632	10.7823	10.7785	9.9986	10.2825	10.7819	10.6512	10.6324	11.1839	11.0311	10.5848	10.73	10.5884	10.7404	10.3176	10.1549	11.0734	10.4087	10.4793	11.3043
P13716	Delta-aminolevulinic acid dehydratase	6	AAVLEAMTAFR2+AGC(UniMod:4)QVVAPSDMMDGR2+C(UniMod:4)VLIFGVPSR2+EALMAHGLGNR2+FASC(UniMod:4)FYGPFR2+VSVMSYSAK2	90.7407	HEM2_HUMAN	ALAD	P13716	ALAD	12.4881	0.47196	12.4611	0.446442	LIMMA	0.345649	0.0143357	0.676963	0.0414679	0.15339	FALSE	c)0<=lfc<T	TRUE	P13716	12.0478	12.1615	11.8229	13.159	12.1698	12.6975	12.7222	12.7198	12.3186	11.4711	12.9697	12.1278	12.5502	12.2155	11.7815	12.1798	13.0135	12.2386	12.6153	12.4337	12.0476	12.4881	12.7761	12.9007	12.581	13.2696	12.9714
Q9Y4E6	WD repeat-containing protein 7	8	AAVLFQQVK2+GPITAVAFAPDGR2+GSPPTSSNIVQGQIK2+LLIQGDSSGR2+LNIWNISDTADK2+LPASC(UniMod:4)LPASDSFR2+TAIDLIGR2+YSHNSLMVQAIK3	96.2963	WDR7_HUMAN	WDR7	Q9Y4E6	WDR7	11.4371	0.162247	11.42	0.168403	LIMMA	-0.0605402	-0.222137	0.101057	0.449318	0.6445	FALSE	b)-T<lfc<0	FALSE	Q9Y4E6	11.5466	11.1545	11.4706	11.6868	11.4762	11.045	11.5181	11.4371	11.3309	11.353	11.4371	11.4983	11.6606	11.3257	11.2978	11.5717	11.6045	11.1834	11.1267	11.511	11.4421	11.6932	11.403	11.3427	11.2949	11.3789	11.5494
Q96KC2	ADP-ribosylation factor-like protein 5B	1	AAVLIFANK2	81.4815	ARL5B_HUMAN	ARL5B	Q96KC2	ARL5B	10.3299	0.510394	10.269	0.653141	LIMMA	0.0203487	-0.495451	0.536148	0.936176	0.967925	FALSE	c)0<=lfc<T	FALSE	Q96KC2	10.9229	10.7858	8.15416	10.3037	9.79836	10.6739	10.4023	11.1216	11.1217	9.98569	11.0896	10.8113	9.64127	10.4622	10.3299	10.029	10.3234	9.61059	9.31477	9.47425	10.59	10.1071	10.3673	10.2438	10.4551	10.2639	10.8793
P40394	All-trans-retinol dehydrogenase [NAD(+)] ADH7	14	AAVLWEQK2+GC(UniMod:4)VFGGLK2+GVLADGTTR2+IDDAAPPEK2+IIGIDLNK2+ILATGIC(UniMod:4)R2+ISEGFELLNSGQSIR2+LVTEFLAK2+MLTYDPMLLFTGR2+NPDGNLC(UniMod:4)IR2+QPFSIEEIEVAPPK2+TDDHVIK2+VC(UniMod:4)LIGC(UniMod:4)GFSTGYGAAVK2+VIPLFLPQC(UniMod:4)R2	98.1482	ADH7_HUMAN	ADH7	P40394	ADH7	15.0611	2.34289	15.3327	1.99489	LIMMA	1.65756	0.254706	3.06041	0.0222384	0.106985	FALSE	d)lfc >= T	TRUE	P40394	15.7823	14.3115	11.051	16.5155	14.6491	17.5956	17.6117	16.6413	13.898	11.6047	17.3851	14.5123	14.1896	14.6279	11.9028	14.9922	17.0971	12.0976	17.7116	14.8724	16.7738	14.6404	16.4758	17.0301	15.0611	17.5658	17.3867
P35222	Catenin beta-1	15	AAVMVHQLSK2+AGDREDITEPAIC(UniMod:4)ALR3+HQEAEMAQNAVR2+HQEAEMAQNAVR3+LAEPSQMLK2+LLNDEDQVVVNK2+LVQLLVR2+MMVC(UniMod:4)QVGGIEALVR2+MSEDKPQDYK2+NLALC(UniMod:4)PANHAPLR3+RTSMGGTQQQFVEGVR3+SGGIPALVK2+SPQMVSAIVR2+TMQNTNDVETAR2+TSMGGTQQQFVEGVR2	100	CTNB1_HUMAN	CTNNB1	P35222	CTNNB1	12.8981	0.297713	12.8867	0.276667	LIMMA	0.0563216	-0.175886	0.28853	0.62323	0.785898	FALSE	c)0<=lfc<T	FALSE	P35222	12.9871	12.3233	12.903	13.3111	12.8863	13.0305	13.0989	13.1675	12.8204	12.8981	12.7684	12.5346	12.5058	12.7956	12.4029	12.9918	13.2867	12.8485	12.7747	12.6451	12.9615	12.6466	12.925	13.2831	12.6323	13.3024	13.2108
Q8N8S7	Protein enabled homolog	13	AAVMVYDDANK2+ASSTSTPEPTR2+EQLEWER2+ERLEQEQLER2+ERLEQEQLER3+IQDHQVVINC(UniMod:4)AIPK3+KNQIVFDNR2+LEQEQLER2+LKQDILDEMR3+MEDTSFPSGGNAIGVNSASSK2+QVYGLNFGSK2+WVPAGGSTGFSR2+YNQATQTFHQWR2	96.2963	ENAH_HUMAN	ENAH	Q8N8S7	ENAH	11.4438	0.583077	11.4336	0.514639	LIMMA	-0.242218	-0.640504	0.156068	0.223223	0.420356	FALSE	b)-T<lfc<0	FALSE	Q8N8S7	11.5309	12.0877	11.5109	10.9034	11.8662	11.0304	10.8067	10.5917	11.6077	12.163	11.2282	11.7414	11.4927	12.0831	12.4762	11.7624	11.0505	11.4438	10.7714	11.6926	10.7692	11.3166	11.1612	11.3428	12.3002	11.1509	10.8257
P54098	DNA polymerase subunit gamma-1	9	AAVPGQPLALTAR2+AIESLYR2+ELNLPVDR2+EQYLIQGSR2+IYGAGQPFAER2+LSDEGEWLVR2+LYVGGPPLEK2+MEDGTLQAGPGGASGPR2+YGPEGEAVPVAIPEER2	92.5926	DPOG1_HUMAN	POLG	P54098	POLG	10.8113	0.394462	10.9086	0.421128	LIMMA	0.196146	-0.136053	0.528345	0.236636	0.437145	FALSE	c)0<=lfc<T	FALSE	P54098	11.6338	11.266	10.429	11.0452	10.3656	10.2954	10.6715	11.1088	10.7336	10.988	11.589	11.2375	10.6184	10.8113	10.72	10.8119	10.6097	10.6603	10.8812	10.5452	11.3362	11.6152	10.2704	11.3408	10.6184	11.6227	10.7067
P06733	Alpha-enolase	28	AAVPSGASTGIYEALELRDNDK3+AVEHINK2+DATNVGDEGGFAPNILENK2+DATNVGDEGGFAPNILENK3+EGLELLK2+FTASAGIQVVGDDLTVTNPK2+FTASAGIQVVGDDLTVTNPK3+GNPTVEVDLFTSK2+IDKLMIEMDGTENK2+IDKLMIEMDGTENK3+IEEELGSK2+IEEELGSKAK2+IGAEVYHNLK2+KLNVTEQEK2+LAMQEFMILPVGAANFR2+LAMQEFMILPVGAANFR3+LAQANGWGVMVSHR3+LMIEMDGTENK2+LNVTEQEK2+LNVTEQEKIDK3+NFRNPLAK2+SGKYDLDFK2+TIAPALVSK2+VNQIGSVTESLQAC(UniMod:4)K2+VVIGMDVAASEFFR2+YDLDFKSPDDPSR2…	100	ENOA_HUMAN	ENO1	P06733	ENO1	15.9084	0.188302	15.9089	0.151494	LIMMA	-0.0189432	-0.173075	0.135188	0.803097	0.901922	FALSE	b)-T<lfc<0	FALSE	P06733	16.11	16.2016	15.7333	15.8441	15.878	15.9955	15.8181	15.9727	16.0893	16.0948	15.8281	15.8472	15.611	15.9229	15.9267	15.7769	16.0122	15.9734	16.0468	15.706	15.7377	15.9084	16.0706	15.7832	15.7814	15.752	16.1174
P49768	Presenilin-1	3	AAVQELSSSILAGEDPEER2+DGQLIYTPFTEDTETVGQR2+QVVEQDEEEDEELTLK2	92.5926	PSN1_HUMAN	PSEN1	P49768	PSEN1	9.6662	0.218934	9.61099	0.690628	LIMMA	-0.409371	-0.933	0.114259	0.120524	0.286062	FALSE	b)-T<lfc<0	FALSE	P49768	9.45359	9.66333	8.80287	6.60025	9.77095	9.61821	9.57997	9.99492	9.54518	9.74913	10.0626	10.1765	9.80263	10.5772	9.57833	9.84622	9.39256	10.3805	9.73303	9.64934	9.42841	9.93349	9.73122	9.81387	9.37837	9.6662	9.56792
P37059	Estradiol 17-beta-dehydrogenase 2	7	AAVTMFSSVMR2+DIQHAILAK2+HFGQDKPMPR3+LVNVSSMGGGAPMER2+SPFAYYTPGK2+TFLPLLR2+VAAMLQDR2	92.5926	DHB2_HUMAN	HSD17B2	P37059	HSD17B2	12.8131	1.35522	12.7588	1.1435	LIMMA	-0.123194	-1.00907	0.762684	0.777879	0.886408	FALSE	b)-T<lfc<0	FALSE	P37059	14.2671	14.7833	13.7415	11.5396	12.8131	11.288	10.6748	11.899	12.9436	13.6083	11.7251	13.741	12.4965	13.6794	13.5395	13.1624	11.2674	13.5969	11.9638	14.2161	12.5637	14.1107	11.7885	12.3855	13.4187	10.6715	12.6032
Q15125	3-beta-hydroxysteroid-Delta(8),Delta(7)-isomerase	3	AAVVPLGTWR2+HLTHAQSTLDAK2+HLTHAQSTLDAK3	100	EBP_HUMAN	EBP	Q15125	EBP	13.8731	0.365497	13.856	0.366028	LIMMA	-0.0845241	-0.380342	0.211294	0.563091	0.740251	FALSE	b)-T<lfc<0	FALSE	Q15125	14.8423	14.409	14.2871	13.7352	14.1197	13.2972	13.6412	13.9872	13.3469	13.9531	13.5543	13.7971	13.8854	13.8731	14.0675	13.8011	13.5554	13.9796	14.0371	14.1826	13.652	14.1974	13.5566	13.397	13.5646	13.3041	14.0892
P54707	Potassium-transporting ATPase alpha chain 2	9	AAVVTGMELK2+AESDIMNR2+GGDQIPADIR2+LNIAVEQVNK2+QDAVVAVTGDGVNDSPALK2+STNIMSSFNK2+SVGIISANSETVEDIAHR3+TPEIYSVELSGTK2+VDNSSLTGESEPQPR2	88.8889	AT12A_HUMAN	ATP12A	P54707	ATP12A	12.2909	1.37855	11.9991	1.28334	LIMMA	1.14755	0.257099	2.038	0.0133969	0.0784404	FALSE	d)lfc >= T	TRUE	P54707	11.4623	11.1913	10.4401	11.9066	10.8717	13.9791	12.9629	12.8334	10.6416	10.866	12.3711	13.442	9.34257	12.5935	10.8577	10.8835	12.2909	9.89659	13.6594	12.0545	12.5877	12.4335	12.7496	12.7577	11.361	14.6926	12.847
P35611	Alpha-adducin	16	AAVVTSPPPTTAPHK2+AAVVTSPPPTTAPHK3+EQNLQDIK2+GSEENLDEAR2+INLQGDIVDR2+IREQNLQDIK2+NMAPDLR2+QDFNMMEQK2+SLVQGELVTASK2+SPGSPVGEGTGSPPK2+TAGPQSQVLC(UniMod:4)GVVMDR2+TLASAGGPDNLVLLNPEK2+TSTSAVPNLFVPLNTNPK2+VDENNPEYLR2+WQIGEQEFEALMR2+YFDRVDENNPEYLR3	96.2963	ADDA_HUMAN	ADD1	P35611	ADD1	12.2019	0.202522	12.1825	0.167718	LIMMA	-0.0330864	-0.193413	0.127241	0.675766	0.822808	FALSE	b)-T<lfc<0	FALSE	P35611	12.4022	12.107	12.0058	12.0653	12.3525	12.4095	12.3083	11.7785	12.2928	11.9139	12.3546	12.0316	12.3599	12.2019	11.9888	12.3151	12.3983	12.118	11.9939	12.0953	12.0586	12.1685	12.3138	12.2482	12.1169	12.2478	12.2812
P11172	Uridine 5'-monophosphate synthase	14	AAWEAYLSR2+ELLQLADALGPSIC(UniMod:4)MLK2+FADIGNTVK2+FGDFVLK2+GLQEVGLPLHR3+GSDIIIVGR2+KFADIGNTVK2+LEAAEMYR2+LHSVC(UniMod:4)TLSK2+LQAHGIR2+MLEILEQQK2+QYEGGIFK2+SGLSSPIYIDLR2+VTDAIVLLDR2	98.1482	UMPS_HUMAN	UMPS	P11172	UMPS	12.3427	0.362356	12.3228	0.275723	LIMMA	0.103516	-0.126033	0.333064	0.36357	0.567167	FALSE	c)0<=lfc<T	FALSE	P11172	12.622	12.3895	11.5157	12.4854	12.0132	12.0982	12.5081	12.7769	12.0353	12.3074	12.597	12.2969	12.0827	12.0762	12.3323	12.3427	12.6207	12.0301	12.4398	12.0982	12.7216	12.3538	12.3326	12.3686	12.2383	12.6859	12.3459
P51659	Peroxisomal multifunctional enzyme type 2	29	AAWEHMK2+ATSTATSGFAGAIGQK2+AVANYDSVEEGEK2+C(UniMod:4)EAVVADVLDK2+DIGPEVVKK2+FIYEGSSDFSC(UniMod:4)LPTFGVIIGQK3+GALVVVNDLGGDFK2+GNIMLSQK2+GSLAADKVVEEIR3+IDSEGGVSANHTSR2+IDSEGGVSANHTSR3+IDVVVNNAGILR2+ISDEDWDIIHR2+ISDEDWDIIHR3+KSNIHC(UniMod:4)NTIAPNAGSR3+LKDIGPEVVK2+LQSTFVFEEIGR2+NHPMTPEAVK2+PVYPGQTLQTEMWK2+RVLQQFADNDVSR2+RVLQQFADNDVSR3+SMMGGGLAEIPGLSINFAK2+SNIHC(UniMod:4)NTIAPNAGSR2+SNIHC(UniMod:4)N…	100	DHB4_HUMAN	HSD17B4	P51659	HSD17B4	13.0413	0.115182	13.0494	0.142601	LIMMA	-0.0142201	-0.158728	0.130288	0.841732	0.922738	FALSE	b)-T<lfc<0	FALSE	P51659	13.2177	13.0313	13.1728	13.3128	13.2754	12.9671	13.0496	12.985	13.1181	13.119	13.146	12.737	13.2712	12.8728	12.909	12.9131	13.0643	13.0021	13.0751	13.2005	13.0806	13.0147	13.0298	13.0015	12.9569	12.7686	13.0413
Q9NYQ6	Cadherin EGF LAG seven-pass G-type receptor 1	14	AAWEQIQR2+ADIGGMLPGLTVR2+ASDRDSPINANLR3+AVDYSTPPR2+DRDANSVITYQLTGGNTR3+DTNDHSPVFEQSEYR3+FGQPAAVPC(UniMod:4)PK2+IDSATGAVSTDSVLDR2+LGVSSGLVR2+MGGTPTNVATLNMNNALK2+SATQHTGTLFGNDVR3+SEGGTAQLLR2+SVVVGGASEDK2+TLGQLLPER2	92.5926	CELR1_HUMAN	CELSR1	Q9NYQ6	CELSR1	10.2318	0.40189	10.1424	0.40989	LIMMA	-0.263274	-0.583203	0.0566547	0.10299	0.261657	FALSE	b)-T<lfc<0	FALSE	Q9NYQ6	10.2607	9.08158	10.7004	9.79592	9.94489	10.0876	9.70332	10.2318	10.283	10.2838	9.33162	10.1621	10.2225	10.6175	10.5725	10.4424	10.4543	10.3586	9.91447	9.96073	10.2458	9.95376	10.4255	9.99692	9.48659	10.6568	10.6704
P11310	Medium-chain specific acyl-CoA dehydrogenase, mitochondrial	15	AAWEVDSGR2+AAWEVDSGRR2+AFTGFIVEADTPGIQIGR2+EEIIPVAAEYDK2+ELNMGQR2+ENVLIGDGAGFK2+GIVFEDVK2+GIVFEDVKVPK3+IYQIYEGTSQIQR2+MWITNGGK2+NTYYASIAK2+TGEYPVPLIR2+TRPVVAAGAVGLAQR2+TRPVVAAGAVGLAQR3+VAMGAFDK2	100	ACADM_HUMAN	ACADM	P11310	ACADM	13.6466	0.794914	13.6235	0.697285	LIMMA	0.680896	0.202378	1.15941	0.00692216	0.0539806	FALSE	d)lfc >= T	TRUE	P11310	14.8041	14.1079	12.6661	14.1854	13.4635	13.9074	13.8805	14.1833	13.4014	13.1516	14.5918	13.4002	12.032	13.1105	13.1291	12.7245	12.7847	13.1516	14.0606	13.6466	14.3367	14.4278	13.0625	14.5173	12.9808	14.075	14.0513
Q9H6K4	Optic atrophy 3 protein	5	AAWNALR2+LLYLGIR2+QVSKPLANR2+TELQEVR2+VVGAFPMAK2	96.2963	OPA3_HUMAN	OPA3	Q9H6K4	OPA3	12.1145	0.666166	11.9487	0.93376	LIMMA	0.360212	-0.353097	1.07352	0.309843	0.514363	FALSE	c)0<=lfc<T	FALSE	Q9H6K4	13.3742	12.8942	9.78576	9.36903	12.0239	11.7811	11.645	12.5043	11.4519	12.1145	12.8212	12.5638	10.357	12.2862	11.8515	11.4696	11.0404	11.9491	12.5383	12.1754	12.4956	12.9669	11.592	12.5201	12.0145	12.6098	12.4183
O75955	Flotillin-1	8	AAYDIEVNTR2+AQQVAVQEQEIAR2+SPPVMVAGGR2+SQLIMQAEAEAASVR2+VASSDLVNMGISVVSYTLK2+VASSDLVNMGISVVSYTLK3+VQVQVVER2+VTGEVLDILTR2	96.2963	FLOT1_HUMAN	FLOT1	O75955	FLOT1	11.0759	0.957033	11.2569	0.832921	LIMMA	-0.743078	-1.32658	-0.159581	0.0144149	0.0822061	FALSE	a)lfc<= -T	TRUE	O75955	11.5043	11.534	11.6535	10.8229	12.1769	10.6699	9.855	11.0202	12.0195	12.1389	9.84924	11.7214	12.4283	11.635	12.3569	11.9767	10.9246	12.6183	10.1007	12.3123	10.3341	10.756	11.0759	10.5063	10.8529	10.9049	10.1884
O15498	Synaptobrevin homolog YKT6	9	AAYDVSSFSFFQR2+EQDYLC(UniMod:4)HVYVR3+GEKLDDLVSK2+LYSLSVLYK2+NDSLAGVVIADNEYPSR2+SEVLGTQSK2+VAFTLLEK2+VLDEFSK2+VQAELDETK2	100	YKT6_HUMAN	YKT6	O15498	YKT6	13.5252	0.181356	13.5181	0.228571	LIMMA	-0.258894	-0.431768	-0.0860191	0.00474249	0.0436766	TRUE	b)-T<lfc<0	TRUE	O15498	13.4959	13.1525	13.7985	13.4879	13.6541	13.2526	13.6203	13.431	13.687	13.7553	13.1732	13.5168	13.7879	13.7651	13.9827	13.6475	13.601	13.5355	13.4972	13.6004	13.503	13.1715	13.5252	13.1978	13.4765	13.0513	13.6207
P02545	Prelamin-A/C	44	AAYEAELGDAR2+AAYEAELGDARK3+AQHEDQVEQYK2+AQHEDQVEQYK3+AQHEDQVEQYKK2+AQHEDQVEQYKK3+AQNTWGC(UniMod:4)GNSLR2+ASASGSGAQVGGPISSGSSASSVTVTR3+DLEALLNSK2+DLEDSLAR2+EAALSTALSEK2+EDLQELNDR2+EELDFQK2+EGDLIAAQAR2+IDSLSAQLSQLQK2+IRIDSLSAQLSQLQK3+ITESEEVVSR2+KEGDLIAAQAR2+LADALQELR2+LAVYIDR2+LEAALGEAK2+LEAALGEAKK2+LKDLEALLNSK3+LQEKEDLQELNDR3+LQLELSK2+LQTMKEELDFQK3+LSPSPTSQR2+LVEIDNGK2+MQQQLDEYQELLDIK2+NIYSEELR2+…	100	LMNA_HUMAN	LMNA	P02545	LMNA	13.0508	0.39364	12.9627	0.444344	LIMMA	-0.0323473	-0.387551	0.322856	0.853385	0.927667	FALSE	b)-T<lfc<0	FALSE	P02545	13.0772	13.2116	13.0682	13.0512	13.2483	13.1514	12.4277	12.8186	13.4073	13.7029	12.2463	12.3704	13.1101	12.6419	13.1859	13.3163	12.6682	14.0569	12.8196	13.5481	12.5436	13.0508	12.2677	12.5804	12.4668	12.9671	12.988
P51649	Succinate-semialdehyde dehydrogenase, mitochondrial	10	AAYEAFC(UniMod:4)R2+EVGEAIC(UniMod:4)TDPLVSK2+GIHDAFVK2+ILLHHAANSVK3+ISFTGSTTTGK2+LAGLSAALLR2+NTGQTC(UniMod:4)VC(UniMod:4)SNQFLVQR2+VAEQLEVGMVGVNEGLISSVEC(UniMod:4)PFGGVK3+VGNGFEEGTTQGPLINEK2+VSMELGGLAPFIVFDSANVDQAVAGAMASK3	98.1482	SSDH_HUMAN	ALDH5A1	P51649	ALDH5A1	11.9915	0.604191	11.9699	0.640238	LIMMA	0.761478	0.353195	1.16976	0.000676528	0.0150037	TRUE	d)lfc >= T	TRUE	P51649	12.3525	12.5086	11.3797	12.8796	11.557	12.3837	11.5896	11.584	10.5661	11.4001	13.1251	12.0399	11.9757	11.1707	11.3038	11.9998	11.6943	10.9673	12.0312	11.9915	12.0748	12.5881	11.8494	12.293	11.8986	13.0087	12.975
Q9HC84	Mucin-5B	3	AAYEDFNVQLR2+AQAQPGVPLR2+SEQLGGDVESYDK2	85.1852	MUC5B_HUMAN	MUC5B	Q9HC84	MUC5B	10.324	1.1775	10.4389	1.41222	LIMMA	-0.119035	-1.21286	0.974787	0.825243	0.914882	FALSE	b)-T<lfc<0	FALSE	Q9HC84	12.8622	11.1156	8.31256	9.18453	9.33281	8.13718	11.0604	10.3979	9.60789	11.1472	10.611	8.53458	10.038	9.94963	10.9783	13.4126	11.8166	11.1182	10.324	13.0329	8.78193	11.1021	8.61801	10.0581	11.9368	10.2908	10.0877
O60437	Periplakin	90	AAYEHFHR2+AESEVANLR2+AGLIDWNMFVK2+AIGPHLAK2+AITGILRPPLEQGR3+ALEQETR2+ASQEEQIAR2+C(UniMod:4)TNELYWLDQQAK2+DGDKEQNSELR2+DKDLEIDELQK2+DMSIQELAVLVSGQK3+DTKPQVQTK2+EAEVLLLQQR2+EIVRPDPK2+EKQEEELSFLQDK2+EKQEEELSFLQDK3+EKTELLR2+ELDDLKR2+ELDEETER2+ELDFLREENHK3+ELSELIEQLQK2+ELSPEEAHR2+EVDPQVNWAALVEEK2+EVVQEILQFQEDPQTK2+FQEHC(UniMod:4)PDLER2+FSIEEALQSGR2+FTEVYAINR2+GDTEQEIQR2+GPNGESSVIHDR2+GQQVVPLK2+GYSYTLQ…	100	PEPL_HUMAN	PPL	O60437	PPL	11.8115	0.376537	11.774	0.35238	LIMMA	0.356834	0.10321	0.610458	0.00749881	0.0571542	FALSE	c)0<=lfc<T	TRUE	O60437	11.6626	11.9811	11.8784	12.1515	11.9301	12.2837	12.1904	11.8115	11.7242	11.2047	11.9203	11.0978	11.541	11.1004	11.4692	11.7633	11.7126	11.7917	12.087	12.1983	11.8737	12.0655	11.2589	11.3749	11.5986	11.8972	12.3281
Q15262	Receptor-type tyrosine-protein phosphatase kappa	16	AAYFDMIR2+EGVVDIYNC(UniMod:4)VK2+FMDMLPPDR2+LILQVEK2+MILTNPEGR2+MTSGSWTETHAVNAPTYK2+MTSGSWTETHAVNAPTYK3+NGEDIPVAQTK2+NSKPNMVEAPEQYR3+PGEGGTGLPGPPLITR2+SLQGTSFENK2+TYQGFWNPPLAPR2+VLLTRPGEGGTGLPGPPLITR3+WQEEC(UniMod:4)EEGEGR2+YLC(UniMod:4)EGTESPYQTGQLHPAIR3+YWPDDTEVYGDFK2	90.7407	PTPRK_HUMAN	PTPRK	Q15262	PTPRK	10.8077	0.362604	10.8288	0.315313	LIMMA	-0.380434	-0.600174	-0.160694	0.00139372	0.0214767	TRUE	b)-T<lfc<0	TRUE	Q15262	10.8514	10.4238	11.2899	10.5106	10.7548	10.8267	10.369	10.6859	11.4478	11.2222	10.5631	10.8077	11.3308	11.1231	11.183	11.1675	10.964	11.0859	10.2606	10.7163	10.513	10.5694	10.8942	10.661	10.8463	10.6774	10.6318
P49821	NADH dehydrogenase [ubiquinone] flavoprotein 1, mitochondrial	19	AAYIYIR2+EAYEAGLIGK2+EGVDWMNK2+FAQQHQAR2+GDARPAEIDSLWEISK3+GEFYNEASNLQVAIR2+GGAGFPTGLK2+GGTWFAGFGR2+GPDWILGEIK2+HFRPELEER3+IFTNLYGR2+LLEGC(UniMod:4)LVGGR2+PAEIDSLWEISK2+TKEILLK2+TSFGSLKDEDR2+TSFGSLKDEDR3+YLVVNADEGEPGTC(UniMod:4)K2+YLVVNADEGEPGTC(UniMod:4)KDR2+YLVVNADEGEPGTC(UniMod:4)KDR3	100	NDUV1_HUMAN	NDUFV1	P49821	NDUFV1	12.6204	0.409844	12.6792	0.396687	LIMMA	0.362842	0.0749144	0.65077	0.015362	0.0854212	FALSE	c)0<=lfc<T	TRUE	P49821	12.8558	13.2774	12.616	13.3164	12.85	12.7407	12.1378	12.344	12.8047	12.4485	13.3386	12.7175	12.1965	12.6028	12.1366	12.389	12.4587	12.2842	12.5511	12.6204	12.9497	13.2016	12.321	12.6912	12.042	13.0903	13.3552
Q14839	Chromodomain-helicase-DNA-binding protein 4	21	AAYLNMSEDPSHPSMALNTR3+AFSQFVR2+APEPTPQQVAQQQ2+EEEMGEEEEVER2+EFSTNNPFK2+EIIKQEESVDPDYWEK2+EIIKQEESVDPDYWEK3+ESMAGNKPANAVLHK3+FAEMEER2+GAADVEKVEEK2+IDGGITGNMR2+IGVMSLIR2+ILNHSVDKK2+KNDMDEPPSGDFGGDEEK2+KNDMDEPPSGDFGGDEEK3+LERPPETPTVDPTVK3+MMMVLGAK2+NDMDEPPSGDFGGDEEK2+NFEALNAR2+TEEPMETEPK2+YGMPPQDAFTTQWLVR2	88.8889	CHD4_HUMAN	CHD4	Q14839	CHD4	10.3109	0.28777	10.3204	0.278515	LIMMA	0.004781	-0.236513	0.246075	0.967918	0.984553	FALSE	c)0<=lfc<T	FALSE	Q14839	10.3109	9.72223	10.3189	10.6259	10.6148	10.5122	10.1969	10.602	10.4028	10.0051	10.1202	10.01	10.439	10.1855	10.084	10.3398	10.707	10.588	10.2588	10.1877	10.4082	10.228	10.17	10.1168	9.94339	10.5151	11.0371
P04083	Annexin A1	18	AAYLQETGKPLDETLK2+AAYLQETGKPLDETLK3+ALYEAGER2+C(UniMod:4)ATSKPAFFAEK3+C(UniMod:4)LTAIVK2+DITSDTSGDFR2+GDRSEDFGVNEDLADSDAR2+GDRSEDFGVNEDLADSDAR3+GGPGSAVSPYPTFNPSSDVAALHK3+GLGTDEDTLIEILASR2+NALLSLAK2+QAWFIENEEQEYVQTVK2+SEDFGVNEDLADSDAR2+SEIDMNDIK2+TPAQFDADELR2+VLDLELK2+VLDLELKGDIEK3+VYREELK2	100	ANXA1_HUMAN	ANXA1	P04083	ANXA1	15.3695	1.18709	15.5589	1.20882	LIMMA	0.347257	-0.580868	1.27538	0.449902	0.644683	FALSE	c)0<=lfc<T	FALSE	P04083	15.1965	13.9449	14.7478	16.1702	15.3695	17.2516	17.5537	13.7779	15.9977	15.2437	17.3516	15.2548	15.0561	15.0561	12.4197	15.1872	16.382	15.735	17.2168	15.0382	14.4128	14.4894	16.3495	15.7469	16.3311	17.18	15.6296
Q5SRH9	Tetratricopeptide repeat protein 39A	7	AAYLSMFGK2+ELDSLVQSSQYC(UniMod:4)K2+GPENEYSVDDEC(UniMod:4)LVK2+IQAATLQAK2+LLEFVGFSGNK2+LTDGILEIITK2+VQEAEENFR2	92.5926	TT39A_HUMAN	TTC39A	Q5SRH9	TTC39A	10.7891	0.322757	10.754	0.360275	LIMMA	0.292537	0.018041	0.567032	0.0375733	0.144041	FALSE	c)0<=lfc<T	TRUE	Q5SRH9	10.8762	10.8225	10.5231	11.5817	10.7234	10.6838	11.1571	10.9198	10.054	10.1659	11.2365	10.7891	10.4283	10.3528	10.0324	10.6314	10.5714	10.5708	10.6706	10.8288	11.1962	10.8475	11.1249	11.0164	10.7508	10.8159	10.9868
Q14019	Coactosin-like protein	7	AAYNLVR2+EFVISDR2+EFVISDRK2+ELEEDFIK2+EVVQNFAK2+FTTGDAMSK2+KELEEDFIK2	96.2963	COTL1_HUMAN	COTL1	Q14019	COTL1	13.1495	0.898209	13.2489	0.786295	LIMMA	-0.524399	-1.10379	0.0549947	0.0743119	0.21559	FALSE	a)lfc<= -T	FALSE	Q14019	13.844	14.137	12.6899	11.6816	13.5206	12.9126	13.7554	14.2697	13.7888	13.9511	13.4071	14.2486	11.9354	14.5162	14.5572	12.5686	12.421	13.1495	13.7796	12.9363	13.021	12.8085	12.7779	12.8844	13.4083	12.1153	12.635
Q8N163	Cell cycle and apoptosis regulator protein 2	21	AAYNPGQAVPWNAVK2+ADSWVEKEEPAPSN2+AGGEPWGAK2+C(UniMod:4)AQAQTGIDLSGC(UniMod:4)TK2+DDGEEEFAGAK2+ETPEHPLK2+FAEFQYLQPGPPR2+FSATEVTNK2+ILLTLGIR2+LAEAEETAR2+LTPLQLEIQR2+MLLSLPEK2+QEGLDGGLPEEVLFGNLDLLPPPGK3+QGILGAQPQLIFQPHR3+SPAPPLLHVAALGQK3+STKPGAAPTEHK2+STKPGAAPTEHK3+SVASNQSEMEFSSLQDMPK2+TLAAEMQELR2+VLLLSSPGLEELYR2+VVTQNIC(UniMod:4)QYR2	100	CCAR2_HUMAN	CCAR2	Q8N163	CCAR2	12.345	0.219729	12.3123	0.23101	LIMMA	0.0127751	-0.189187	0.214737	0.897846	0.951809	FALSE	c)0<=lfc<T	FALSE	Q8N163	12.3048	12.0463	12.2482	12.4991	12.3939	12.5536	12.2247	12.6787	12.4658	11.9135	12.1631	12.1968	12.2823	11.9413	11.9333	12.6539	12.6625	12.3924	12.0595	12.4069	12.3489	11.9612	12.4591	12.345	12.2555	12.6049	12.4381
P22695	Cytochrome b-c1 complex subunit 2, mitochondrial	17	AAYNQVK2+ATAAPAGAPPQPQDLEFTK2+ENMAYTVEC(UniMod:4)LR2+GSNTTSHLHQAVAK2+GSNTTSHLHQAVAK3+KFVSGQK2+LPNGLVIASLENYSPVSR2+LTSSLTTK2+NALANPLYC(UniMod:4)PDYR2+QVAEQFLNMR2+RGSNTTSHLHQAVAK4+RWEVADLQPQLK3+SMAASGNLGHTPFVDEL2+TIAQGNLSNTDVQAAK2+WEVADLQPQLK2+YEDFSNLGTTHLLR2+YEDFSNLGTTHLLR3	100	QCR2_HUMAN	UQCRC2	P22695	UQCRC2	13.2132	0.452128	13.4206	0.521322	LIMMA	0.691765	0.376918	1.00661	0.000107858	0.00637237	TRUE	d)lfc >= T	TRUE	P22695	13.6645	14.1061	13.2132	14.3168	13.1304	13.395	12.9083	13.0208	12.9819	13.1159	14.0288	13.467	12.79	13.1354	12.7289	12.7929	13.0952	12.9226	13.1106	13.5516	14.3135	14.1252	13.2239	13.8554	13.0647	14.1364	14.1602
P54136	Arginine--tRNA ligase, cytoplasmic	32	AAYPDLENPPLLVTPSQQAK2+DKVLTAEELNAAQTSVAYGC(UniMod:4)IK3+EIAENITK2+EMHVGHLR2+FDTEEEFK2+FDTEEEFKK2+FGDYQC(UniMod:4)NSAMGISQMLK2+FPDYLTVSPPIGDLQVFYK2+FPEILQK2+GESFYQDR2+GFDILGIKPVQR3+GFVQVDDGR2+GFVQVDDGRK2+HLPDNEC(UniMod:4)IEK2+ILLDHEK2+IVFVPGC(UniMod:4)SIPLTIVK2+IYDALDVSLIER2+KVIVDFSSPNIAK2+LANIDEEMLQK2+LFEFAGYDVLR2+LIC(UniMod:4)DVSR2+LMDLLGEGLK2+LMDLLGEGLKR3+LNDYIFSFDK2+NMINIISR2+RFDTEEEFK2+SDGGYT…	100	SYRC_HUMAN	RARS1	P54136	RARS1	13.2599	0.15892	13.2747	0.175505	LIMMA	-0.089072	-0.250124	0.0719798	0.26691	0.470318	FALSE	b)-T<lfc<0	FALSE	P54136	13.1431	13.3228	13.6064	13.4295	13.6254	13.3701	13.2865	13.5908	13.4565	13.1105	13.2188	13.4257	13.3914	13.237	13.2357	13.1734	12.9879	13.1816	13.1522	13.2821	13.2599	13.1527	13.3044	13.2649	13.1623	13.1636	12.8807
Q9Y6Y8	SEC23-interacting protein	22	AAYWEEEPAEVR2+AAYWEEEPAEVRR3+AHTSSTQLQEELEK2+AVLIPHHK2+AVTTNQWHR2+DMASLPSESNEPK2+DMASLPSESNEPKR2+EMGIPLGPR2+IANFVEHK2+IDENYSLPTC(UniMod:4)K2+ITLPSIGR2+KAAYWEEEPAEVR3+KITLPSIGR2+QGFISSLK2+SAWQTLNEFAR2+SIIEC(UniMod:4)VDDFR2+TKDMASLPSESNEPK2+TKDMASLPSESNEPK3+TMNISPEQPQH2+VIVQFQPSSVPDEWGTTQDGQTRPR3+VVESPDFSKDEDYLGK3+YDVYLYDR2	98.1482	S23IP_HUMAN	SEC23IP	Q9Y6Y8	SEC23IP	11.7164	0.205784	11.7213	0.228748	LIMMA	-0.246988	-0.424502	-0.0694735	0.00810397	0.0599311	FALSE	b)-T<lfc<0	TRUE	Q9Y6Y8	11.5926	11.3601	11.9216	11.7366	11.998	11.5776	11.7945	11.765	11.5818	11.8171	11.3513	11.9047	12.3551	11.7894	11.7164	12.0571	11.8768	11.691	11.3958	11.6876	11.4222	11.7467	11.9377	11.6484	11.5575	11.5021	11.6892
P11940	Polyadenylate-binding protein 1	6	AAYYPPSQIAQLRPSPR3+EFSPFGTITSAK2+GYGFVHFETQEAAER3+PAAAAAAATPAVR2+QAHLTNQYMQR2+QAHLTNQYMQR3	94.4444	PABP1_HUMAN	PABPC1	P11940	PABPC1	12.3054	0.316324	12.2889	0.344939	LIMMA	-0.0100792	-0.292675	0.272516	0.942286	0.971061	FALSE	b)-T<lfc<0	FALSE	P11940	12.2687	12.9386	12.6956	12.4578	12.539	12.1378	11.9619	12.3054	12.6732	12.5188	11.598	12.2611	12.9673	12.4939	12.3335	12.3943	12.2123	11.9646	11.9389	12.4874	12.2972	12.3602	11.5014	12.0413	12.0051	12.0791	12.3692
P62873	Guanine nucleotide-binding protein G(I)/G(S)/G(T) subunit beta-1	4	AC(UniMod:4)ADATLSQITNNIDPVGR2+ELAGHTGYLSC(UniMod:4)C(UniMod:4)R3+LFVSGAC(UniMod:4)DASAK2+LLLAGYDDFNC(UniMod:4)NVWDALK2	100	GBB1_HUMAN	GNB1	P62873	GNB1	12.9341	0.888938	13.084	0.770221	LIMMA	-0.773271	-1.29542	-0.251125	0.00516257	0.0462201	FALSE	a)lfc<= -T	TRUE	P62873	13.8451	11.718	12.2022	12.3414	12.7906	12.7811	13.9957	14.87	14.3586	13.1552	13.5337	12.4921	12.9341	13.6467	12.8807	12.9317	13.6251	13.5351	13.5644	12.697	11.812	11.7064	13.5877	12.776	12.907	13.3536	13.2261
Q96QK1	Vacuolar protein sorting-associated protein 35	20	AC(UniMod:4)AELHQNVNVK3+AELAELPLR2+C(UniMod:4)FSEENHEPLR2+DLVEMC(UniMod:4)R2+EDGPGIPADIK2+EDLPNLESSEETEQINK2+GVQHPLR2+HFGAGGNQR2+ILVGTNLVR2+LFDIFSQQVATVIQSR2+LFDIFSQQVATVIQSR3+LLDEAIQAVK2+LSQLEGVNVER2+NIIIALIDR2+NYLLQC(UniMod:4)TR2+PTTQQSPQDEQEK2+SEDPDQQYLILNTAR2+VLETTVEIFNK2+VQSFQMK2+YIYFYEK2	100	VPS35_HUMAN	VPS35	Q96QK1	VPS35	13.3675	0.186591	13.3964	0.203096	LIMMA	-0.194918	-0.361254	-0.0285813	0.023263	0.109547	FALSE	b)-T<lfc<0	TRUE	Q96QK1	13.4841	13.0719	13.5878	13.6043	13.4941	13.2891	13.8075	13.8824	13.3675	13.3133	13.6649	13.191	13.6031	13.2417	13.4407	13.508	13.3976	13.2268	13.2867	13.1585	13.2939	13.336	13.4029	13.2823	13.4337	13.2638	13.0699
O95825	Quinone oxidoreductase-like protein 1	5	AC(UniMod:4)ALSQINTK2+EDLPVTEDNFVK2+EIAGIVLDVGSK2+LYSKDDEPAVK2+VTWTEAAGSIR2	100	QORL1_HUMAN	CRYZL1	O95825	CRYZL1	10.9601	0.31263	11.0131	0.355459	LIMMA	-0.303164	-0.571203	-0.0351249	0.0280417	0.120446	FALSE	b)-T<lfc<0	TRUE	O95825	11.7809	10.7493	10.6467	10.1799	10.9711	10.5869	11.2607	10.9601	11.4078	11.1221	10.8277	11.2545	10.3977	11.0934	11.5497	11.5627	11.2042	11.2174	10.8305	10.8743	10.8731	10.8629	10.9296	10.8909	10.8827	11.1245	11.3134
P00558	Phosphoglycerate kinase 1	20	AC(UniMod:4)ANPAAGSVILLENLR2+AEPAKIEAFR2+AHSSMVGVNLPQK2+AHSSMVGVNLPQK3+ALMDEVVK2+DC(UniMod:4)VGPEVEK2+ELNYFAK2+FHVEEEGKGK2+GC(UniMod:4)ITIIGGGDTATC(UniMod:4)C(UniMod:4)AK2+ITLPVDFVTADK2+ITLPVDFVTADKFDENAK3+KELNYFAK2+KYAEAVTR2+NNQITNNQR2+QIVWNGPVGVFEWEAFAR2+TGQATVASGIPAGWMGLDC(UniMod:4)GPESSKK3+VADKIQLINNMLDK3+VLNNMEIGTSLFDEEGAK2+YAEAVTR2+YSLEPVAVELK2	100	PGK1_HUMAN	PGK1	P00558	PGK1	15.2209	0.227582	15.2466	0.2685	LIMMA	-0.273303	-0.476528	-0.0700776	0.0101986	0.067856	FALSE	b)-T<lfc<0	TRUE	P00558	15.6847	15.2002	15.3007	15.0338	15.3345	15.2704	15.2209	15.3131	15.6934	15.8338	14.9492	15.3744	15.2082	15.6265	15.4418	14.7246	15.2234	15.511	15.0098	15.1257	14.7326	15.0534	15.2869	15.1228	15.059	15.1175	15.2057
P48449	Lanosterol synthase	21	AC(UniMod:4)DFLLSR2+AVLLLQEK2+EQTGLEAYALGLDTK2+ETLTQGLEFC(UniMod:4)R2+FSQLYPER2+GGAVAIPSWGK2+IPDYLWMGLDGMK2+IPLPAGYR2+IPLPAGYREEIVR3+LSAAEDPLVQSLR2+LSQVPDNPPDYQK2+LYEHIVADDR3+NIFPIWALGR2+NPDGGFATYETK2+QMADGGWGEDFESC(UniMod:4)EER2+QTWTYLQDER2+QVYLPMSYC(UniMod:4)YAVR2+SC(UniMod:4)AISYTSYR2+SISIGPISK2+STVFGTALNYVSLR2+TINMLVR2	96.2963	ERG7_HUMAN	LSS	P48449	LSS	12.0358	0.260087	12.0159	0.258378	LIMMA	-0.162972	-0.375112	0.0491685	0.126825	0.296668	FALSE	b)-T<lfc<0	FALSE	P48449	12.4961	12.3351	12.3586	12.5091	12.1425	11.4867	12.0735	12.0358	12.0411	12.1437	12.0023	12.0946	11.9423	12.2289	12.0739	12.0338	11.8513	11.7535	11.7186	12.0301	11.7106	12.2614	12.0451	11.6788	11.5902	11.8604	11.9316
P01024	Complement C3	65	AC(UniMod:4)EPGVDYVYK2+ADIGC(UniMod:4)TPGSGK2+AELQC(UniMod:4)PQPAAR2+AGDFLEANYMNLQR2+APSTWLTAYVVK2+ASHLGLAR2+AVLYNYR2+AYYENSPQQVFSTEFEVK2+DFDFVPPVVR2+DIC(UniMod:4)EEQVNSLPGSITK2+DSC(UniMod:4)VGSLVVK2+ENEGFTVTAEGK2+EYVLPSFEVIVEPTEK2+FYHPEKEDGK2+FYHPEKEDGK3+GLEVTITAR2+GQGTLSVVTMYHAK3+GVFVLNKK2+GYTQQLAFR2+IFTVNHK2+ILLQGTPVAQMTEDAVDAER2+IPIEDGSGEVVLSR2+ISLPESLK2+ISLPESLKR2+KGYTQQLAFR2+KQELSEAEQATR2+K…	100	CO3_HUMAN	C3	P01024	C3	13.2087	0.896966	12.8744	0.998617	LIMMA	-0.35584	-1.11966	0.407979	0.348156	0.551761	FALSE	b)-T<lfc<0	FALSE	P01024	12.4566	11.9263	13.3292	13.3673	13.3161	13.7026	12.6037	13.9639	13.4985	10.8505	13.2195	12.9661	13.5574	12.6438	11.9049	13.5172	14.288	11.7324	12.388	13.4456	13.0728	13.2087	14.4624	13.9094	12.5075	10.6391	11.1317
Q14847	LIM and SH3 domain protein 1	17	AC(UniMod:4)FHC(UniMod:4)ETC(UniMod:4)K2+EPAAPVSIQR2+GFSVVADTPELQR2+GKGFSVVADTPELQR3+IVYPTEK2+KPYC(UniMod:4)NAHYPK2+KPYC(UniMod:4)NAHYPK3+LKQQSELQSQVR2+LKQQSELQSQVR3+MGPSGGEGMEPER2+MGPSGGEGMEPERR2+MGPSGGEGMEPERR3+QQSELQSQVR2+QSFTMVADTPENLR2+TQDQISNIK2+YHEEFEK2+YKEEFEK2	100	LASP1_HUMAN	LASP1	Q14847	LASP1	12.6556	0.483133	12.5045	0.500544	LIMMA	-0.578752	-0.907522	-0.249981	0.00119258	0.0198473	TRUE	a)lfc<= -T	TRUE	Q14847	12.6556	12.3858	12.337	11.9359	12.8041	12.2837	12.4935	12.8524	12.7967	12.9	12.2368	12.1977	12.7493	12.9157	13.0922	13.2831	12.7712	12.9814	12.1741	12.7988	11.7206	11.9873	12.7774	12.3287	13.0179	12.2017	10.9422
Q9H9P8	L-2-hydroxyglutarate dehydrogenase, mitochondrial	9	AC(UniMod:4)FLGATVK2+DGNLVEDFVFDAGVGDIGNR2+GLQNGVPGLR2+GNIYPVPDSR2+ISELSGC(UniMod:4)TPDPR2+LASQNFSYGVTEMYK2+LIQQEDIK2+LIVAVEQEEIPR2+SIDGMQYPIVIK2	96.2963	L2HDH_HUMAN	L2HGDH	Q9H9P8	L2HGDH	11.673	0.630491	11.6015	0.547104	LIMMA	0.497003	0.108591	0.885414	0.0139999	0.0808358	FALSE	d)lfc >= T	TRUE	Q9H9P8	12.072	12.2165	10.6374	12.014	11.2884	11.673	11.7569	11.8529	11.3939	11.01	12.7151	11.8642	11.1001	11.6635	10.8868	11.2398	11.1607	10.7446	12.0759	11.3846	12.0982	11.9777	10.9978	12.2205	10.9599	12.1964	12.0395
P00533	Epidermal growth factor receptor	15	AC(UniMod:4)GADSYEMEEDGVR2+AC(UniMod:4)GADSYEMEEDGVRK2+EISDGDVIISGNK2+ELVEPLTPSGEAPNQALLR2+FSNNPALC(UniMod:4)NVESIQWR2+GLWIPEGEK2+GMNYLEDR2+GSTAENAEYLR2+IPLENLQIIR2+ITDFGLAK2+MHLPSPTDSNFYR3+NLC(UniMod:4)YANTINWK2+NYDLSFLK2+VKIPVAIK2+YSFGATC(UniMod:4)VK2	92.5926	EGFR_HUMAN	EGFR	P00533	EGFR	10.9598	0.403558	11.0379	0.368465	LIMMA	-0.456485	-0.701492	-0.211478	0.000683647	0.0150037	TRUE	b)-T<lfc<0	TRUE	P00533	10.836	10.6876	11.7378	10.3392	11.0758	10.552	11.1252	11.2194	11.339	11.6214	10.5872	10.777	11.3018	10.9555	11.1927	11.3111	11.6555	11.4021	10.7975	10.8099	10.7716	10.9598	11.4439	10.5906	10.8143	10.8178	11.3005
P62879	Guanine nucleotide-binding protein G(I)/G(S)/G(T) subunit beta-2	2	AC(UniMod:4)GDSTLTQITAGLDPVGR2+TFVSGAC(UniMod:4)DASIK2	96.2963	GBB2_HUMAN	GNB2	P62879	GNB2	15.2024	0.542562	15.2973	0.791755	LIMMA	-0.257666	-0.868189	0.352858	0.394708	0.595896	FALSE	b)-T<lfc<0	FALSE	P62879	16.0523	13.4869	14.6176	15.373	15.1824	15.4328	15.7205	16.5309	15.708	15.2024	14.9754	14.9002	15.6663	15.1625	14.8659	13.3639	16.8181	15.4221	15.7818	14.9542	15.1328	14.2698	16.2477	15.5683	15.1426	16.2742	15.174
Q99536	Synaptic vesicle membrane protein VAT-1 homolog	11	AC(UniMod:4)GLNFADLMAR2+C(UniMod:4)LVLTGFGGYDK2+EVAEAATGEDASSPPPK2+GVDIVMDPLGGSDTAK2+GYNLLKPMGK2+LQSRPAAPPAPGPGQLTLR3+PAAPPAPGPGQLTLR2+TEAASDPQHPAASEGAAAAAASPPLLR3+TVENVTVFGTASASK2+VLLVPGPEK2+VLLVPGPEKEN2	100	VAT1_HUMAN	VAT1	Q99536	VAT1	14.5775	0.391686	14.5353	0.396255	LIMMA	-0.346794	-0.637631	-0.0559583	0.0211459	0.103997	FALSE	b)-T<lfc<0	TRUE	Q99536	14.6124	15.044	14.8553	14.3133	14.6793	13.8654	14.6989	14.8199	15.0344	14.8514	14.4359	14.8246	14.3694	15.1726	15.3112	14.5149	14.0038	14.3318	14.2057	14.716	14.1509	14.6129	14.3098	14.4339	14.5775	13.8432	13.8651
O14964	Hepatocyte growth factor-regulated tyrosine kinase substrate	12	AC(UniMod:4)GQIFC(UniMod:4)GK2+APDWVDAEEC(UniMod:4)HR2+ESDAMFAAER2+LYYEGLQDK2+NC(UniMod:4)GQTVHDEVANK2+STYTSYPK2+VC(UniMod:4)EPC(UniMod:4)YEQLNR2+VEGHVFPEFK2+VEGHVFPEFK3+VQFGVMTR2+VVQDTYQIMK2+YAVNSIK2	92.5926	HGS_HUMAN	HGS	O14964	HGS	11.6688	0.202926	11.6595	0.271231	LIMMA	-0.282474	-0.485958	-0.0789904	0.00823306	0.0604641	FALSE	b)-T<lfc<0	TRUE	O14964	11.6375	11.7138	11.6688	11.5387	11.7019	11.5192	12.2589	12.1594	11.7126	11.9831	12.0949	11.4223	11.6145	11.3867	11.8357	11.8384	11.7029	11.5697	11.1963	11.7685	11.1273	11.2741	11.8056	11.3992	11.705	11.6036	11.5675
P32121	Beta-arrestin-2	2	AC(UniMod:4)GVDFEIR2+VYTITPLLSDNR2	87.037	ARRB2_HUMAN	ARRB2	P32121	ARRB2	11.3104	0.416831	11.4025	0.448593	LIMMA	0.099266	-0.258633	0.457165	0.574519	0.749598	FALSE	c)0<=lfc<T	FALSE	P32121	11.2302	11.7152	10.4522	11.1752	11.1192	11.3612	12.3931	10.5546	11.0054	11.2003	11.1746	11.0882	11.8196	11.1271	11.3255	12.0388	12.042	11.3104	11.8024	11.5916	11.0104	11.2702	11.9123	11.6619	11.8484	11.1899	11.4487
P29144	Tripeptidyl-peptidase 2	31	AC(UniMod:4)IDSNEDGDLSK2+AIEFC(UniMod:4)IAR2+ALENTAVK2+AMIEVINHKC(UniMod:4)DLVNYSYGEATHWPNSGR3+ANNIDYTVHSVR3+AYDYLVQNTSFANK2+DGEIVGLSGR2+DLKEEFTEALR3+DLPFIVSHR2+EKLPANQYTWSSR3+FDVQSSLK2+GTLTEAFPVLGGK2+GTQLMNGTSMSSPNAC(UniMod:4)GGIALILSGLK3+IPASWTNPSGK2+IWDPVHR2+KQEEFDVANNGSSQANK3+LDSSDIYNELK2+LPANQYTWSSR2+LSTMETGTGLIR2+LVEEKPTK2+NGYDFYPK2+QMGSGDAYPHQYSLK2+STLVDALC(UniMod:4)R2+TDPRPDAATIK2+VALAEAC…	96.2963	TPP2_HUMAN	TPP2	P29144	TPP2	11.762	0.467137	11.8026	0.348817	LIMMA	0.0286832	-0.25713	0.314496	0.838636	0.921881	FALSE	c)0<=lfc<T	FALSE	P29144	11.762	11.0338	11.5457	12.1115	11.569	12.0725	12.1247	12.101	11.2864	11.651	12.3875	12.0881	11.7031	11.6372	11.2124	11.8458	12.2424	11.4211	12.0113	11.4292	11.7303	11.5362	12.0771	12.1099	12.0725	12.1799	11.7284
Q96GQ7	Probable ATP-dependent RNA helicase DDX27	14	AC(UniMod:4)IPVGLLGK2+ALQEFDLALR2+AMPEEEPVR2+AMPEEEPVRGPAK2+EAIVAALLTR2+EMQQSEAQINTAK2+ILPQDVILK2+MLDEYFEEQMK2+SADFNPDFVFTEK2+SVFDEELTNTSK2+SVSLVGEDERK2+TAAFALPVLER2+TVINFTMPNTIK2+VLVLVPTR2	90.7407	DDX27_HUMAN	DDX27	Q96GQ7	DDX27	10.7932	0.322894	10.8058	0.252813	LIMMA	-0.287418	-0.478391	-0.0964443	0.00456549	0.0427705	TRUE	b)-T<lfc<0	TRUE	Q96GQ7	11.0323	10.7738	11.1733	10.843	11.0992	10.8768	10.6885	10.9267	11.2834	11.0973	10.4921	10.7143	10.8173	10.9644	11.059	10.6202	10.8201	11.2328	10.7932	10.7573	10.5754	10.4819	10.7449	10.4269	10.5513	10.3885	10.5218
P52564	Dual specificity mitogen-activated protein kinase kinase 6	6	AC(UniMod:4)ISIGNQNFEVK2+ADDLEPIMELGR2+EAFEQPQTSSTPPR2+GQTIPEDILGK2+GTDVASFVK2+QVVEEPSPQLPADK2	94.4444	MP2K6_HUMAN	MAP2K6	P52564	MAP2K6	11.5226	0.449273	11.5842	0.584203	LIMMA	-0.0294483	-0.490516	0.431619	0.896859	0.95123	FALSE	b)-T<lfc<0	FALSE	P52564	11.2652	10.6127	10.5323	11.5477	11.4816	11.7126	12.5841	12.7381	11.4582	11.3709	11.1354	11.1269	11.938	10.4359	11.2195	11.8444	12.7048	11.5894	12.142	11.5226	11.5759	11.3006	12.1137	11.4577	11.5096	11.7552	12.0972
P36952	Serpin B5	16	AC(UniMod:4)LENLGLK2+DLTDGHFENILADNSVNDQTK3+DVEDESTGLEK2+DVPFGFQTVTSDVNK2+ELETVDFK2+GDTANEIGQVLHFENVK2+GQINNSIK2+GVALSNVIHK2+HIFSEDTSDFSGMSETK2+HIFSEDTSDFSGMSETK3+IIELPFQNK2+LSSFYSLK2+NIIFFGK2+QLNSESLSQWTNPSTMANAK3+SLNLSTEFISSTK2+VC(UniMod:4)LEITEDGGDSIEVPGAR2	98.1482	SPB5_HUMAN	SERPINB5	P36952	SERPINB5	14.5222	0.762622	14.6074	0.572828	LIMMA	0.130319	-0.318975	0.579613	0.557236	0.735765	FALSE	c)0<=lfc<T	FALSE	P36952	14.0403	13.9164	14.5397	15.1701	13.9364	15.2644	15.7485	15.3592	14.5222	14.1958	15.2116	14.0498	14.4843	14.2545	13.7781	14.2032	15.0905	14.3243	15.2985	13.8707	15.0365	13.7679	15.1312	14.8377	15.002	14.4587	14.9085
O43707	Alpha-actinin-4	40	AC(UniMod:4)LISLGYDVENDR2+AGTQIENIDEDFR2+AGTQIENIDEDFRDGLK2+DDPVTNLNNAFEVAEK2+DHALLEEQSK2+DYETATLSDIK2+EAILAIHK2+ETTDTDTADQVIASFK2+GISQEQMQEFR2+HRPELIEYDK2+HRPELIEYDK3+IAESNHIK2+IC(UniMod:4)DQWDALGSLTHSR2+IC(UniMod:4)DQWDALGSLTHSR3+KAGTQIENIDEDFR3+KDDPVTNLNNAFEVAEK2+KDDPVTNLNNAFEVAEK3+LSGSNPYTTVTPQIINSK2+LSNRPAFMPSEGK2+LSNRPAFMPSEGK3+LVSIGAEEIVDGNAK2+MAPYQGPDAVPGALDYK2+MLDAEDIVNTAR2+MLDAEDIVNTARP…	98.1482	ACTN4_HUMAN	ACTN4	O43707	ACTN4	13.5105	0.283716	13.5084	0.303385	LIMMA	-0.199944	-0.439954	0.0400661	0.0990064	0.256223	FALSE	b)-T<lfc<0	FALSE	O43707	13.6051	13.7625	14.2444	13.7064	13.5994	13.0252	13.249	13.364	13.7018	14.0204	13.3268	13.2434	13.6689	13.5428	13.7221	13.3714	13.4405	14.042	13.0848	13.5105	13.3703	13.5332	13.2952	13.0914	13.4858	13.0752	13.6435
Q9BZH6	WD repeat-containing protein 11	24	AC(UniMod:4)LVTTVTSSGPSQSTIK2+DKPLELWDVR2+EVQMVSSLR2+GDTLVLGDMDGNLNFWDLK2+GNDESAIEMIK2+ILDVDWC(UniMod:4)TSDK2+IPPDGSMGSITC(UniMod:4)IAWK2+KC(UniMod:4)TDQLLLLGQTDR3+LAEGVQLLC(UniMod:4)LIDK2+LIAMYNDGAEVWDTK2+LNPEEC(UniMod:4)ADVLR2+LVATNMIANGK2+MLPYTVNFK2+NELQLVDLPTGR2+QGAVLFASK2+QYLAVVFR2+SELSQNISAR2+TGVPFLQVIPC(UniMod:4)FQR2+VILASDDGC(UniMod:4)IR2+VLEMSMK2+VMIWELK2+VYISSPHSSPAHNK3+YGAFEVTEDTEK2+YL…	96.2963	WDR11_HUMAN	WDR11	Q9BZH6	WDR11	11.1692	0.0714662	11.1779	0.152033	LIMMA	-0.09482	-0.244873	0.0552334	0.206137	0.398532	FALSE	b)-T<lfc<0	FALSE	Q9BZH6	11.2708	10.7522	11.1265	11.3335	11.3917	11.1289	11.2147	11.4865	10.9814	11.121	11.3943	11.241	11.3123	11.1826	11.1344	11.3198	11.1815	10.9221	11.1692	11.1662	11.0878	11.2089	11.183	11.0008	11.163	11.1599	11.1678
P15104	Glutamine synthetase	12	AC(UniMod:4)LYAGVK2+DIVEAHYR2+KGYFEDR2+LTGFHETSNINDFSAGVANR2+LTGFHETSNINDFSAGVANR3+LVLC(UniMod:4)EVFK2+QVYMSLPQGEK2+RPAETNLR2+TC(UniMod:4)LLNETGDEPFQYK2+TC(UniMod:4)LLNETGDEPFQYKN2+VQAMYIWIDGTGEGLR2+YIEEAIEK2	100	GLNA_HUMAN	GLUL	P15104	GLUL	15.167	1.38509	15.0549	1.11686	LIMMA	0.71835	-0.103074	1.53977	0.08406	0.231345	FALSE	d)lfc >= T	FALSE	P15104	15.167	14.4313	13.1134	16.4664	15.2125	16.5353	16.9861	16.5971	14.4246	13.4502	16.0476	14.2638	14.2284	14.0048	13.1611	14.2327	15.7058	14.0797	16.3621	14.2845	15.5609	14.1785	15.5207	15.8323	15.0256	15.228	16.3812
Q13753	Laminin subunit gamma-2	14	AC(UniMod:4)NC(UniMod:4)NPMGSEPVGC(UniMod:4)R2+ADSLSSLVTR2+ALHEGVGSGSGSPDGAVVQGLVEK3+AQGGDGVVPDTELEGR2+C(UniMod:4)DC(UniMod:4)DPAGIAGPC(UniMod:4)DAGR2+EATQAEIEADR2+EFDLQVDNR2+IQMDQFMQQLQR2+ITAPLMPLGK2+LDPVYFVAPAK2+LQGVSDQSFQVEEAK2+LQGVSDQSFQVEEAKR3+MQQAEQALQDILR2+SLAQQLTR2	96.2963	LAMC2_HUMAN	LAMC2	Q13753	LAMC2	11.647	1.30626	11.4292	1.15494	LIMMA	-0.936552	-1.75674	-0.11636	0.0266931	0.117414	FALSE	a)lfc<= -T	TRUE	Q13753	11.7762	12.046	12.7645	10.7659	11.647	9.09412	10.2102	11.2647	12.5762	13.1859	10.7371	12.8262	12.3258	12.6964	12.2271	12.1867	10.1032	11.6437	10.3298	12.2773	10.4142	12.3028	10.8019	11.1617	12.2984	9.37353	9.55308
Q8NHP8	Putative phospholipase B-like 2	9	AC(UniMod:4)NPQPNGENAISAR2+AFIPGGPSPGSR2+EGPWGDYPLVPGNK2+FNSGTYNNQWMIVDYK2+GC(UniMod:4)VLEWVR2+GLEDSYEGR2+LTLLQLK2+SHGGIDVK2+VTSMSLAR2	92.5926	PLBL2_HUMAN	PLBD2	Q8NHP8	PLBD2	11.9526	1.23637	12.1709	0.999025	LIMMA	-0.541812	-1.28967	0.206045	0.148995	0.326064	FALSE	a)lfc<= -T	FALSE	Q8NHP8	11.9526	13.6353	13.4152	10.743	12.747	11.3652	10.9245	11.1154	13.0232	13.3289	11.131	12.6862	12.4835	13.3584	14.1639	12.347	10.9495	13.3012	11.5943	11.8623	11.1187	13.0211	11.3381	11.1098	11.8844	11.453	12.5606
Q9NRA2	Sialin	3	AC(UniMod:4)PEHSAPIK2+NDGEESTDRTPLLPGAPR3+TPLLPGAPR2	96.2963	S17A5_HUMAN	SLC17A5	Q9NRA2	SLC17A5	11.1292	0.628239	11.0975	0.549194	LIMMA	-0.5039	-0.89356	-0.11424	0.0131125	0.0778714	FALSE	a)lfc<= -T	TRUE	Q9NRA2	11.2048	11.0011	11.9769	11.1273	11.5774	10.6272	11.0914	11.5816	11.1292	11.2072	10.721	11.5529	11.4045	11.2013	11.7614	11.8078	10.4792	11.3436	10.3165	11.675	10.9338	10.9301	10.8038	10.6068	11.6159	10.4239	9.52972
Q9BXI6	TBC1 domain family member 10A	13	AC(UniMod:4)QGQYETIER2+AILDAEPGPR2+AILDAEPGPRPALQPSPSIR3+APAAGESLSGTR2+AWQYLSGGK2+FDELDMSPGDPK2+IMQEAFLVQEVVELPVTER3+LPLDAPLPGSK2+LQQNPGKFDELDMSPGDPK3+PALQPSPSIR2+TLPWSSVLR2+WLDVIER2+YLPGYYSEK2	96.2963	TB10A_HUMAN	TBC1D10A	Q9BXI6	TBC1D10A	10.5488	0.291135	10.617	0.31725	LIMMA	-0.368164	-0.593705	-0.142623	0.00235634	0.0282386	TRUE	b)-T<lfc<0	TRUE	Q9BXI6	10.4984	10.2985	11.1617	10.5847	10.4697	10.2625	10.783	10.807	10.935	10.3525	10.6534	10.5488	11.0746	10.5553	11.246	10.3789	11.1106	11.002	10.8329	10.0801	10.5112	10.1195	10.6946	10.4076	10.3901	10.3892	10.5105
P13584	Cytochrome P450 4B1	7	AC(UniMod:4)QVAHDHTDQVIR3+DSSYYLAVSDLTLLMQQR2+FEFSLDPSR2+GLLVLEGPK2+LYPPVPQVYR2+MPQLVLR2+QLSKPVTFVDGR3	88.8889	CP4B1_HUMAN	CYP4B1	P13584	CYP4B1	11.3852	0.923618	11.3803	0.95571	LIMMA	0.490972	-0.228355	1.2103	0.173084	0.35702	FALSE	d)lfc >= T	FALSE	P13584	11.3788	11.2874	10.1943	9.7952	11.5662	12.6962	11.7324	12.0082	11.3852	10.0506	13.0911	12.0773	9.66109	11.3016	9.84012	11.1681	12.4585	10.1154	11.7362	11.0534	12.1085	11.4494	10.8545	12.754	11.3009	12.4448	11.7572
Q8N5J2	Ubiquitin carboxyl-terminal hydrolase MINDY-1	4	AC(UniMod:4)SMPQELPQSPR2+EGELSVFFR2+LATGLDVNVR2+LSYNQLVER2	92.5926	MINY1_HUMAN	MINDY1	Q8N5J2	MINDY1	11.2949	0.528283	11.2748	0.471151	LIMMA	0.251356	-0.112847	0.61556	0.168499	0.351697	FALSE	c)0<=lfc<T	FALSE	Q8N5J2	10.6578	11.1429	10.7566	12.12	10.884	11.2949	12.024	11.3345	11.2021	11.2957	11.2691	10.6893	11.4162	10.0926	11.5982	11.2436	11.87	10.7147	11.065	11.309	11.6512	11.9255	11.7094	11.2084	10.8777	11.3953	11.6711
P11498	Pyruvate carboxylase, mitochondrial	32	AC(UniMod:4)TELGIR2+ADEAYLIGR2+ADFAQAC(UniMod:4)QDAGVR2+AEAEAQAEELSFPR2+ALAVSDLNR2+DAHQSLLATR2+EGPEGFAR2+ELIPNIPFQMLLR2+EMHFHPK2+ENGMDVFR2+ENNVDAVHPGYGFLSER3+FIGPSPEVVR2+FLYEC(UniMod:4)PWR2+GANAVGYTNYPDNVVFK2+GQIGAPMPGK2+GTPLDTEVPMER2+IAEEFEVELER2+IAPYVAHNFSK3+LFLQGPK2+QKADEAYLIGR2+QKADEAYLIGR3+SGEGMGIR2+SLPDLGLR2+TSTAPAASPNVR2+TVAIYSEQDTGQMHR2+TVAIYSEQDTGQMHR3+VFDYSEYWEGAR2+VTTEDPAR2+VVEIAPAAHLD…	100	PYC_HUMAN	PC	P11498	PC	12.6109	0.823406	12.6362	0.674495	LIMMA	0.774789	0.338796	1.21078	0.00108998	0.019053	TRUE	d)lfc >= T	TRUE	P11498	13.0345	13.4918	12.1428	13.5763	12.0378	13.1415	13.2734	13.0554	11.6803	12.2338	13.1557	12.4631	11.8878	12.1063	11.4829	11.5664	12.6109	12.0299	13.3649	12.1826	13.7088	13.3424	12.3684	12.6996	12.0555	13.1397	13.3459
P49368	T-complex protein 1 subunit gamma	28	AC(UniMod:4)TILLR2+ALDDMISTLK2+ALDDMISTLKK3+AMTGVEQWPYR2+AVAQALEVIPR2+EDDVGTGAGLLEIK2+EILSEVER2+EIQVQHPAAK2+ELGIWEPLAVK2+GESQTDIEITR2+GESQTDIEITREEDFTR3+GISDLAQHYLMR3+IDDIVSGHK2+IDDIVSGHKK2+IPGGIIEDSC(UniMod:4)VLR2+KGESQTDIEITR2+KGESQTDIEITR3+KVQSGNINAAK2+MVQFEENGR2+MVQFEENGRK2+MVQFEENGRK3+NLQDAMQVC(UniMod:4)R2+PVLVLSQNTK2+SMIEISR2+TAVETAVLLLR2+TLIQNC(UniMod:4)GASTIR2+VQSGNINAAK2+WSSLAC(UniMod:4)…	100	TCPG_HUMAN	CCT3	P49368	CCT3	12.729	0.17026	12.7268	0.198974	LIMMA	-0.09183	-0.268425	0.0847653	0.295945	0.50053	FALSE	b)-T<lfc<0	FALSE	P49368	12.777	12.2506	12.6367	12.8032	12.5481	12.7725	13.0579	13.1694	12.729	12.5562	13.1067	12.8139	12.6677	12.6385	12.6491	12.6102	12.9174	12.5056	12.728	12.4948	12.5855	12.5497	12.8439	12.7776	12.847	12.8412	12.7464
A6NHR9	Structural maintenance of chromosomes flexible hinge domain-containing protein 1	15	AC(UniMod:4)VC(UniMod:4)QTLGISPEEK2+DLNSQLEYLR2+EAIYSGYIR2+FVITTTSR2+GMVFGAPVPK2+GSNEEDTDTPLFIGK2+LMPSNQQHK2+LQIFSVEGQK2+QAVFFVGQSAR2+QQVLPLDSIYK2+SIIEGPIIK2+SLNSDISYFGVGGK2+TLPLFYGSIVR2+TTFQENTQSISVR2+VQLISGPPAK2	92.5926	SMHD1_HUMAN	SMCHD1	A6NHR9	SMCHD1	10.4357	0.293503	10.4274	0.257194	LIMMA	-0.159291	-0.376779	0.0581976	0.144761	0.320311	FALSE	b)-T<lfc<0	FALSE	A6NHR9	10.3431	10.087	10.2886	10.1908	10.6755	10.7871	10.4357	10.6625	10.7885	10.5965	10.2762	10.0913	10.5436	10.5291	10.294	10.5708	10.7951	10.6691	10.136	10.4278	10.3182	10.0769	10.3175	10.7116	9.82107	10.4731	10.6337
P00491	Purine nucleoside phosphorylase	12	AC(UniMod:4)VMMQGR2+DHINLPGFSGQNPLR2+DHINLPGFSGQNPLR3+FEVGDIMLIR2+LEQFVSILMASIPLPDK2+LEQFVSILMASIPLPDKAS2+LEQFVSILMASIPLPDKAS3+LGADAVGMSTVPEVIVAR2+LVFGFLNGR2+STVPGHAGR2+VFGFSLITNK2+VIMDYESLEK2	90.7407	PNPH_HUMAN	PNP	P00491	PNP	13.5225	0.576085	13.477	0.473725	LIMMA	0.312988	-0.0444034	0.67038	0.0836444	0.230722	FALSE	c)0<=lfc<T	FALSE	P00491	12.7957	12.9959	13.1339	14.1732	13.5225	14.2886	13.6069	13.4293	13.4331	12.9024	14.0703	13.7959	13.0387	13.2196	12.7868	12.5777	13.8499	13.3358	13.5663	13.0205	13.6912	13.64	14.0933	14.1059	13.5801	13.9712	13.2543
Q9BWS9	Chitinase domain-containing protein 1	7	AC(UniMod:4)VQVLDPK2+AESVVLEHR2+FTQISPVWLQLK2+GLVVTDLK2+NVLDSEDEIEELSK2+SQFSDKPVQDR2+SQFSDKPVQDR3	92.5926	CHID1_HUMAN	CHID1	Q9BWS9	CHID1	11.5126	0.445572	11.4363	0.472733	LIMMA	-0.194977	-0.565228	0.175275	0.289974	0.495407	FALSE	b)-T<lfc<0	FALSE	Q9BWS9	12.1941	11.942	11.4034	11.1182	11.5748	11.0962	11.5126	12.1236	11.8131	11.3687	12.1582	11.5578	10.3149	11.8038	11.9131	10.9119	10.9981	11.5314	11.4057	11.2128	11.6653	11.7449	11.073	11.3637	10.4568	11.0063	11.517
P23396	40S ribosomal protein S3	16	AC(UniMod:4)YGVLR2+AELNEFLTR2+DEILPTTPISEQK2+ELAEDGYSGVEVR2+ELTAVVQK2+FGFPEGSVELYAEK2+FIMESGAK2+FVADGIFK2+GC(UniMod:4)EVVVSGK2+IMLPWDPTGK2+KFVADGIFK2+KPLPDHVSIVEPK2+KPLPDHVSIVEPK3+LLGGLAVR2+TEIIILATR2+TQNVLGEK2	100	RS3_HUMAN	RPS3	P23396	RPS3	15.1629	0.254341	15.1701	0.241462	LIMMA	-0.221879	-0.413804	-0.0299535	0.0250137	0.113619	FALSE	b)-T<lfc<0	TRUE	P23396	15.3353	15.2881	15.6085	15.1629	15.5936	15.1654	15.2078	15.3761	15.6279	15.477	14.6945	15.2244	15.1335	15.3377	15.2554	14.9474	15.0292	15.3216	15.1352	15.047	14.9913	15.0604	14.9985	14.8804	14.9016	14.8684	14.9245
P42025	Beta-centractin	3	AC(UniMod:4)YLSINPQKDEALETEK3+DQLQTFSEEHPVLLTEAPLNPSK3+YPMEHGVVR2	81.4815	ACTY_HUMAN	ACTR1B	P42025	ACTR1B	11.4005	0.839858	11.3578	0.846955	LIMMA	0.420352	-0.220264	1.06097	0.18974	0.377825	FALSE	c)0<=lfc<T	FALSE	P42025	10.1249	11.1149	11.4035	12.3649	11.4005	11.967	9.90706	10.1016	10.8558	11.1279	10.2796	12.3721	12.4596	11.3482	10.8007	11.7507	12.1468	11.3902	11.5414	11.3123	9.44677	12.07	11.5157	11.8357	11.0235	12.3715	12.628
P61163	Alpha-centractin	4	AC(UniMod:4)YLSINPQKDETLETEK2+AC(UniMod:4)YLSINPQKDETLETEK3+AQYYLPDGSTIEIGPSR2+YPMEHGIVK2	88.8889	ACTZ_HUMAN	ACTR1A	P61163	ACTR1A	11.7878	0.483533	11.6403	0.632764	LIMMA	0.0398726	-0.457711	0.537456	0.870815	0.935634	FALSE	c)0<=lfc<T	FALSE	P61163	10.6382	10.9216	12.0995	12.7197	12.241	11.7261	11.4262	10.8971	10.6668	11.8984	11.0779	11.9625	12.6017	11.504	11.1165	11.9433	12.3177	11.4617	10.0196	11.8502	11.6365	11.9708	12.1316	12.0176	11.7878	11.6562	11.9967
Q9H8Y8	Golgi reassembly-stacking protein 2	5	ADAASSLTVDVTPPTAK2+APTTVEDR2+ISLPGQMAGTPITPLK2+LYVYNTDTDNC(UniMod:4)R2+MLIYSSK2	100	GORS2_HUMAN	GORASP2	Q9H8Y8	GORASP2	12.2586	0.329512	12.2727	0.345338	LIMMA	-0.0462853	-0.328648	0.236077	0.739577	0.862494	FALSE	b)-T<lfc<0	FALSE	Q9H8Y8	12.6488	12.9294	12.2586	11.8994	12.7519	11.6527	12.1106	12.5599	12.6972	12.1956	12.2455	12.403	11.7219	12.0364	12.0444	12.3815	11.9546	12.4532	12.364	12.7058	12.4109	11.6997	12.2013	12.3667	12.6884	12.0776	11.903
Q9NWZ5	Uridine-cytidine kinase-like 1	9	ADADPSPTSPPTAR2+AGETMEPALR2+EAFAIGLGGGSASGK2+IIPGIGNFGDR2+IITTAVDKR2+LADIVVPR2+LLPPVGTGR2+QITGVSILR2+VLLDHDVPEDK2	100	UCKL1_HUMAN	UCKL1	Q9NWZ5	UCKL1	10.713	0.447641	10.7394	0.398434	LIMMA	0.0606294	-0.263145	0.384404	0.704225	0.839822	FALSE	c)0<=lfc<T	FALSE	Q9NWZ5	10.9761	11.094	10.2602	9.84725	10.6872	10.3831	10.7796	11.1439	10.713	10.8383	11.5977	10.5012	10.1536	10.9015	10.9816	10.5516	10.2585	10.6355	10.6463	11.0258	11.2129	11.216	10.4563	11.1838	10.6199	10.2853	11.0149
O94905	Erlin-2	17	ADAEC(UniMod:4)YTAMK2+AKADAEC(UniMod:4)YTAMK2+DIPNMFMDSAGSVSK2+IEEGHIGVYYR3+IEVVNFLVPNAVYDIVK2+IEVVNFLVPNAVYDIVK3+KISEIEDAAFLAR3+LALQQDLTSMAPGLVIQAVR2+LSFGLEDEPLETATK2+LSFGLEDEPLETATKEN2+LTPEYLQLMK2+NVPC(UniMod:4)GTSGGVMIYFDR2+NYELMESEK2+QFEGLADK2+VAQVAEITYGQK2+VTKPNIPEAIR2+VTKPNIPEAIR3	96.2963	ERLN2_HUMAN	ERLIN2	O94905	ERLIN2	12.8075	0.201995	12.8252	0.205611	LIMMA	-0.00248877	-0.186917	0.18194	0.978147	0.988684	FALSE	b)-T<lfc<0	FALSE	O94905	12.6081	13.171	13.0095	13.0653	13.2729	12.7967	12.7442	12.5044	12.889	12.8721	12.4479	12.7036	12.7808	12.9437	12.9318	12.8873	12.7847	13.0315	12.5267	12.9741	12.7014	13.0016	12.8075	12.7709	12.5127	12.6546	12.8856
Q13409	Cytoplasmic dynein 1 intermediate chain 2	15	ADAEEEAATR2+APPHELTEEEK2+APPHELTEEEK3+DLEDKEGEIQAGAK2+DLEDKEGEIQAGAK3+EAVAPVQEESDLEK2+EAVAPVQEESDLEKK2+EAVAPVQEESDLEKK3+EGEIQAGAK2+ETQTPVMAQPK2+ITQVDFPPR2+KEAVAPVQEESDLEK2+KEAVAPVQEESDLEK3+SVSTPSEAGSQDSGDGAVGSR2+TLAEINANR2	100	DC1I2_HUMAN	DYNC1I2	Q13409	DYNC1I2	12.0367	0.247412	12.0921	0.22579	LIMMA	-0.196967	-0.380641	-0.0132934	0.0364844	0.1414	FALSE	b)-T<lfc<0	TRUE	Q13409	12.1631	11.9446	12.5899	12.2406	11.8699	11.8417	12.2633	12.3286	11.9783	11.9573	12.3812	11.9144	12.3762	12.0283	12.2929	12.3551	12.1526	12.0091	11.9773	12.2499	11.8564	12.0367	12.0977	12.0167	12.1734	11.866	11.5262
Q9BYX2	TBC1 domain family member 2A	12	ADAEEGIFEIK2+ALEAAQQEK2+AVSEGC(UniMod:4)ASEDEVEGEA2+ESLAHTASLR2+LQEALGDEASEC(UniMod:4)SELLR2+QIELDLNR2+QNNTFPFFSEGITR2+RVEALEQER2+TPPGLVGVAAALQPFPALQNISLK3+VWDAFLYEGTK2+WAALGDLVPSAELK2+YALAIFK2	90.7407	TBD2A_HUMAN	TBC1D2	Q9BYX2	TBC1D2	10.5423	0.743041	10.4758	0.54413	LIMMA	-0.76732	-1.08344	-0.451204	2.96982e-05	0.00298564	TRUE	a)lfc<= -T	TRUE	Q9BYX2	11.2158	10.5581	11.1837	10.2089	10.7433	9.67614	9.88651	10.5423	11.0595	10.7079	10.294	10.7804	11.0531	11.0841	11.3303	10.6392	10.3636	11.1766	10.1807	10.0411	9.84643	10.4396	10.5545	9.68552	10.4753	9.4129	9.7075
Q68DH5	G-protein coupled receptor-associated protein LMBRD2	3	ADAEENLEDAMEEVR2+ESNFSDVNTNR2+NMDDYEDFDEK2	88.8889	LMBD2_HUMAN	LMBRD2	Q68DH5	LMBRD2	10.1825	0.339471	10.1682	0.310024	LIMMA	-0.159172	-0.416135	0.0977911	0.214979	0.409851	FALSE	b)-T<lfc<0	FALSE	Q68DH5	10.2539	9.59938	10.5987	10.1958	10.3848	9.69591	10.1577	10.2144	10.067	10.1787	9.9535	10.1825	10.6706	9.64473	10.0584	9.87836	10.4737	10.4411	10.0221	10.4866	10.5777	10.2677	10.5701	10.0468	9.64167	9.90771	10.371
P08758	Annexin A5	18	ADAETLRK2+DLLDDLK2+DPDAGIDEAQVEQDAQALFQAGELK3+ETSGNLEQLLLAVVK2+ETSGNLEQLLLAVVK3+FITIFGTR2+GAGTDDHTLIR2+GLGTDEESILTLLTSR2+GTVTDFPGFDER2+LYDAYELK2+NFATSLYSMIK2+QEISAAFK2+QVYEEEYGSSLEDDVVGDTSGYYQR3+SEIDLFNIR2+SEIDLFNIRK3+VLTEIIASR2+WGTDEEK2+YMTISGFQIEETIDR2	94.4444	ANXA5_HUMAN	ANXA5	P08758	ANXA5	13.9037	0.926586	13.8724	0.860572	LIMMA	-0.916048	-1.48559	-0.346508	0.00267211	0.0304836	TRUE	a)lfc<= -T	TRUE	P08758	14.7265	12.9201	14.2744	12.4547	14.5287	13.6492	13.7815	12.3159	15.0262	15.1903	13.9037	14.1692	14.5666	14.6128	13.3818	14.7461	13.9191	14.9736	13.7748	14.2884	11.7875	13.4825	13.814	13.1422	14.2971	13.8096	13.0196
O75477	Erlin-1	9	ADAEYYAAHK2+AKADAEYYAAHK3+EALEPSGENVIQNK2+IEVVNMLAPYAVFDIVR2+IEVVNMLAPYAVFDIVR3+LTPEYLELK2+LTPEYLELKK3+NFELMEAEK2+YQAIASNSK2	92.5926	ERLN1_HUMAN	ERLIN1	O75477	ERLIN1	11.0236	0.352433	11.1683	0.398141	LIMMA	0.240462	-0.069093	0.550016	0.122813	0.289842	FALSE	c)0<=lfc<T	FALSE	O75477	10.6533	11.0215	10.8256	11.8041	10.9028	11.9083	11.6852	11.7139	10.9084	10.9582	10.9089	10.7859	11.0236	10.6802	11.0979	10.847	11.5755	11.089	11.4646	11.1377	11.6332	10.902	11.4693	11.0023	10.4679	11.5971	11.4797
Q567U6	Coiled-coil domain-containing protein 93	20	ADAHEEDELR2+ADPSILQNLR2+AELIQYQK2+ALVAMNENLK2+ASHTSLQAR2+EEMGDYIR2+EIAILHR2+GPEGQGLPEVETR2+GPEGQGLPEVETREDEEQNVK3+HQGAEELLDEESR2+LDKEQAALEK2+LGTSQLHR2+LQQEIENLK2+MTAMANEESR2+QIVSEYAEK2+QSELSAEESPEK2+SYSVSQFQK2+TALPAGLSATEK2+TVVDLSEVYKPR3+TYSLPEDDDFIK2	98.1482	CCD93_HUMAN	CCDC93	Q567U6	CCDC93	10.8349	0.208376	10.883	0.221952	LIMMA	0.0628535	-0.135467	0.261174	0.521553	0.704131	FALSE	c)0<=lfc<T	FALSE	Q567U6	10.8684	10.795	10.369	11.1539	10.8206	10.7628	10.9691	10.9959	10.6555	10.7108	11.4205	10.6336	11.1162	10.7473	10.6944	11.0654	11.1534	10.7688	10.9405	10.8592	10.8349	11.0899	10.7296	10.6892	11.0165	10.7838	11.1971
Q8NFQ8	Torsin-1A-interacting protein 2	5	ADAHLGSSSVALPK3+DHQEVETEGPESADTGDKSESPDEANVGK4+LLAPEAGSHPQQTQK2+LSGLWSR2+VSPIQIDGAGR2	100	TOIP2_HUMAN	TOR1AIP2	Q8NFQ8	TOR1AIP2	10.9134	0.567639	10.8125	0.404996	LIMMA	-0.379832	-0.674504	-0.0851596	0.0133796	0.0784039	FALSE	b)-T<lfc<0	TRUE	Q8NFQ8	10.4062	11.0172	10.965	10.2974	10.9134	10.4674	10.9709	10.3862	11.1388	11.3243	9.98794	10.8232	11.5786	11.0904	11.4856	11.299	10.9725	10.9955	10.556	11.0817	10.3549	10.8525	11.139	10.4078	10.5305	10.508	10.3885
O95427	GPI ethanolamine phosphate transferase 1	4	ADALYELDENGNSR2+EVTLPFLFTPFK2+LDTWVFDNVK2+YTWSWGSPDILPMFAK2	85.1852	PIGN_HUMAN	PIGN	O95427	PIGN	9.68927	0.399751	9.60024	0.453397	LIMMA	-0.160382	-0.526315	0.205551	0.377013	0.57819	FALSE	b)-T<lfc<0	FALSE	O95427	9.08172	9.77781	10.0965	9.7206	10.1257	9.21437	8.81378	8.82171	9.8953	9.6944	8.91659	9.9589	9.66694	9.71796	9.9032	10.4327	9.62222	10.4827	9.68927	9.40725	9.02734	9.80054	9.41903	9.01303	9.56165	9.50425	9.84106
O95433	Activator of 90 kDa heat shock protein ATPase homolog 1	15	ADATNVNNWHWTER2+ADATNVNNWHWTER3+DASNWSTDKLK2+DEPDTNLVALMK2+EAMGIYISTLK2+ETFLTSPEELYR2+GIPAPEEER2+LDGEASINNR2+LDGEASINNRK2+LNWTGTSK2+NGETELC(UniMod:4)MEGR2+QTFGYGAR2+TQARPVGVK2+WGEGDPR2+YYFEGIK2	96.2963	AHSA1_HUMAN	AHSA1	O95433	AHSA1	12.3925	0.455295	12.4288	0.402152	LIMMA	0.0404021	-0.283633	0.364437	0.800306	0.90079	FALSE	c)0<=lfc<T	FALSE	O95433	12.8254	12.7099	11.9236	12.1441	12.638	13.1298	12.6128	12.8886	12.7059	12.0054	13.089	12.936	12.0945	12.3925	12.1625	12.0668	12.3603	11.5757	12.6795	12.0107	12.1155	12.1002	12.3211	12.9388	12.528	12.5385	12.0855
P49411	Elongation factor Tu, mitochondrial	27	ADAVQDSEMVELVELEIR2+ADAVQDSEMVELVELEIR3+AEAGDNLGALVR2+DLEKPFLLPVEAVYSVPGR2+EHLLLAR2+ELAMPGEDLK2+ELLTEFGYK2+GDEC(UniMod:4)ELLGHSK2+GEETPVIVGSALC(UniMod:4)ALEGR2+GEETPVIVGSALC(UniMod:4)ALEGRDPELGLK3+GITINAAHVEYSTAAR2+GITINAAHVEYSTAAR3+GTVVTGTLER2+IILPPEK2+IILPPEKELAMPGEDLK3+ILAEGGGAK2+KGDEC(UniMod:4)ELLGHSK3+KYEEIDNAPEER2+KYEEIDNAPEER3+LLDAVDTYIPVPAR2+QIGVEHVVVYVNK3+QPMILEK2+TIGTGLVTNTLAMTEEEK2+TTL…	100	EFTU_HUMAN	TUFM	P49411	TUFM	14.8641	0.659927	14.8333	0.485232	LIMMA	0.504339	0.170542	0.838136	0.00442951	0.041941	TRUE	d)lfc >= T	TRUE	P49411	15.4843	15.2221	14.1362	15.347	14.56	14.9888	14.8641	15.0023	14.5671	14.419	15.4033	15.1295	14.0487	14.5512	14.0902	14.2451	14.6467	14.1279	15.0141	14.3973	15.4148	15.3881	14.7699	15.3717	14.5703	15.5699	15.1698
P42704	Leucine-rich PPR motif-containing protein, mitochondrial	61	ADAVWNK2+AENQPIRDVLK2+AENQPIRDVLK3+AFAETHIK2+AGDMENAENILTVMR2+AGYPQYVSEILEK2+ALYEHLTAK2+C(UniMod:4)VANNQVETLEK2+DAGIEPGPDTYLALLNAYAEK3+DAHLLVESK2+DILIAC(UniMod:4)R2+DIQEESTFSSR2+DLPVTEAVFSALVTGHAR3+EEAYNSLMK2+EEFDRLDSSAVLDTGK3+EKDIQEESTFSSR2+EKDIQEESTFSSR3+EKDVLIK2+EQNIVFNAETYSNLIK2+FSPTDFLAK2+GDVENIEVVQK2+GETDLIQK2+GFTLNDAANSR2+HSLNSSSASTTEPDFQK2+IHDVLC(UniMod:4)K2+IIETPGIR2+IPENIYR2+IQEENVIPR2+…	100	LPPRC_HUMAN	LRPPRC	P42704	LRPPRC	12.9689	0.264132	13.0991	0.352031	LIMMA	0.367516	0.117712	0.61732	0.00542444	0.0472694	FALSE	c)0<=lfc<T	TRUE	P42704	13.4564	13.5888	12.9018	13.7159	12.664	12.8271	12.9419	13.0699	12.8509	12.7908	13.3932	13.0086	12.7761	12.7421	12.8869	12.8671	12.9689	12.7572	13.1337	12.9689	13.573	13.6955	13.1141	13.1093	12.6091	13.7406	13.5237
Q9NX00	Transmembrane protein 160	3	ADAWLLR2+AGASPPPVSELDR2+GSFAPGHGPR2	100	TM160_HUMAN	TMEM160	Q9NX00	TMEM160	12.4283	0.418796	12.4619	0.443781	LIMMA	0.409275	0.0911677	0.727382	0.0135353	0.0789895	FALSE	c)0<=lfc<T	TRUE	Q9NX00	12.91	12.5591	12.3681	13.0656	12.558	12.5816	12.5805	11.6235	12.4283	12.7108	12.8705	12.1766	11.6154	12.2844	12.4264	11.9565	11.6109	12.3897	12.2325	12.0893	13.1745	13.0607	12.2127	12.8183	12.337	12.7176	13.1123
Q8WXH0	Nesprin-2	47	ADAYTVELENAESR2+AQSLLQLWK2+ASLAQFEQK2+DC(UniMod:4)MEEINLFSENK2+DMEPQLAEMIK2+EAFLQNSSVLDR2+EFLQTESPESTELQSR2+EIQTDSWR2+FIEFNAK2+FQQLANISMSGNNLAEILPPALQDIK3+FSLYQTR2+GSMFDELMAR2+IDELFQK2+IESELSKPVVYDVC(UniMod:4)DDQEIQK3+ISFYQQIK2+LAEQQDLQR2+LEDVLDSMWGMLR2+LEEQWLSLNK2+LHQLQMEK2+LLEPEDVDVVDPDEK2+LLLTTDLK2+LNTWVVFNEK2+LPLSDVAVK2+LQSLLQK2+LTQLELINK2+LYHQLIK2+LYLALSDK2+LYQTLNEGK2+NIQDVQSQISK2+NLTDVSPDLD…	88.8889	SYNE2_HUMAN	SYNE2	Q8WXH0	SYNE2	10.7233	0.323211	10.7003	0.313848	LIMMA	0.0967645	-0.164416	0.357945	0.454303	0.649013	FALSE	c)0<=lfc<T	FALSE	Q8WXH0	10.3352	10.2629	10.2363	10.8958	10.9382	10.8405	10.5821	10.7128	10.2799	10.581	10.8407	10.3158	10.7233	10.2493	10.3254	11.0908	11.32	10.8913	10.3812	10.9602	10.8005	10.7929	11.1518	10.6945	10.6582	11.1059	10.9413
O43747	AP-1 complex subunit gamma-1	22	ADC(UniMod:4)ASGIFLAAEK2+AVEYNALFK2+DDAVPNLIQLITNSVEMHAYTVQR3+DLAGEVEK2+DLDVSIKR2+FLLNNDK2+FTC(UniMod:4)TVNR2+GYALTAIMK2+IEFTFER2+KLVPQLVR2+LVPQLVR2+SPDMLAHFR2+SSFREEDNTYR2+SSFREEDNTYR3+STIVDC(UniMod:4)LK2+TFQLQLLSPSSSIVPAFNTGTITQVIK3+TVQTDHNAVQR2+TVQTDHNAVQR3+VLAINILGR2+VLTTAGSYVR2+VVSIYGSSIDVELQQR2+YVALTSLLK2	98.1482	AP1G1_HUMAN	AP1G1	O43747	AP1G1	12.5678	0.162588	12.5779	0.169385	LIMMA	-0.148948	-0.299608	0.00171179	0.0524834	0.176853	FALSE	b)-T<lfc<0	FALSE	O43747	12.6267	12.5892	12.7558	12.6938	12.9878	12.7041	12.6158	12.8442	12.6636	12.4604	12.6499	12.754	12.4975	12.725	12.4936	12.4308	12.5123	12.5227	12.5474	12.3942	12.2052	12.5563	12.6774	12.5678	12.2799	12.4374	12.4107
Q9NRD1	F-box only protein 6	3	ADC(UniMod:4)GC(UniMod:4)TYQLK2+DWDQPVADWK2+VESLPGAHGTDFPDPK3	85.1852	FBX6_HUMAN	FBXO6	Q9NRD1	FBXO6	10.7346	0.526657	10.6784	0.607969	LIMMA	0.540418	0.107475	0.973362	0.0162609	0.0882683	FALSE	d)lfc >= T	TRUE	Q9NRD1	10.5163	10.6458	9.00736	11.5628	9.61537	11.0105	10.8289	11.0881	10.513	9.83861	10.6651	11.2899	10.5953	10.7346	10.2787	10.3794	11.2287	9.76106	11.1134	10.1699	10.8378	11.0797	10.9906	11.1134	11.4903	11.3707	10.5902
Q9NZM1	Myoferlin	101	ADC(UniMod:4)LMGEFK2+AEDIPQMDDAFSQTVK2+ANVTVLDTQIR2+ASLLSAPPC(UniMod:4)R2+C(UniMod:4)DPYAGKEDIVPQLK2+DFETIGQNK2+DGSNLPILPPQR2+DHYIPNTLNPVFGR2+DHYIPNTLNPVFGR3+DIVIEMEDTKPLLASK3+DLTQTASSTAR2+DQLRPTQLLQNVAR3+DRDNDSDDVESNLLLPAGIALR3+DVILDEK2+DYSLDEFEANK2+EDIVPQLK2+EEEIVDWWSK2+EELYMPPLVIK2+EFFLPPK2+EIFGGNADK2+ELPDSVPQEC(UniMod:4)TVR2+EYTGFPDPYDELNTGK2+FDTTC(UniMod:4)KPLASTTQYSR2+FDTTC(UniMod:4)KPLASTT…	100	MYOF_HUMAN	MYOF	Q9NZM1	MYOF	13.935	0.507696	13.8937	0.501864	LIMMA	-0.438647	-0.799248	-0.0780468	0.0188981	0.0970708	FALSE	b)-T<lfc<0	TRUE	Q9NZM1	14.1884	13.3795	14.941	14.0272	14.5153	13.2772	13.6128	13.935	13.8527	14.2893	13.1662	14.2225	14.4332	13.9661	13.7766	14.13	14.1298	14.2811	13.4172	14.391	13.5108	14.2775	13.7184	12.5297	13.9064	13.4443	13.8105
P22307	Non-specific lipid-transfer protein	16	ADC(UniMod:4)TITMADSDFLALMTGK2+ADC(UniMod:4)TITMADSDFLALMTGK3+DYPDLAEEAGK2+EATWVVDVK2+FVKPGAENSR2+GSVLPNSDK2+GSVLPNSDKK2+HVDLLINK2+IGGIFAFK2+ITGNMGLAMK2+LEEEGEQFVK2+LQNLQLQPGNAK2+MGFPEAASSFR2+MNPQSAFFQGK2+MVGFDMSK2+VFVVGVGMTK2	100	NLTP_HUMAN	SCP2	P22307	SCP2	14.0662	0.370884	13.929	0.383252	LIMMA	0.428794	0.166422	0.691165	0.00233236	0.0281515	TRUE	c)0<=lfc<T	TRUE	P22307	13.4204	13.8989	13.4331	14.2341	13.6144	14.0662	14.2524	14.2554	13.32	13.4814	14.3791	13.4752	13.7272	13.3519	13.2976	13.9455	14.169	13.7425	14.3922	14.0835	14.3163	14.133	14.2038	14.1747	13.9525	14.1931	14.5697
Q9NS00	Glycoprotein-N-acetylgalactosamine 3-beta-galactosyltransferase 1	6	ADDDTYVILDNLR2+C(UniMod:4)MEIMNVEAGDSR2+QGYMSGGAGYVLSK2+VDTQPNVLHNDPHAR3+YDPEEPIYFGR2+YQPTLPER2	98.1482	C1GLT_HUMAN	C1GALT1	Q9NS00	C1GALT1	11.8645	0.396914	11.8366	0.403138	LIMMA	-0.536596	-0.787855	-0.285337	0.000152028	0.00780235	TRUE	a)lfc<= -T	TRUE	Q9NS00	12.3501	11.3985	12.3685	11.807	12.2873	11.0958	11.8645	12.1	11.7327	12.4285	11.5526	11.9911	11.9695	12.1322	11.9916	12.1506	12.0704	12.0621	11.3048	12.4307	11.6252	11.6157	11.8319	11.5057	11.6006	11.3286	10.9923
Q9H9E3	Conserved oligomeric Golgi complex subunit 4	14	ADDILDLK2+AVALDTYEK2+EGDLPQVER2+ELDALLEQQNTIESK2+ELDPILTEVTLMNAR2+FC(UniMod:4)MDGVQTALR2+ISSDFEVGDSMASEEVK2+IVETHQPIVETYYGPGR3+LFSQGIGGEQAQAK2+LGGLQFDK2+LSGVQQPSEGVGGGR2+LYQAIQR2+MGFPATTFQDIQR2+YLQVEC(UniMod:4)DR2	100	COG4_HUMAN	COG4	Q9H9E3	COG4	11.6289	0.18303	11.6343	0.214371	LIMMA	-0.120315	-0.30671	0.0660799	0.196832	0.387798	FALSE	b)-T<lfc<0	FALSE	Q9H9E3	11.6289	11.6733	12.0322	11.903	11.8767	11.2112	11.7944	11.9423	11.3822	11.6528	11.5054	11.7512	11.9022	11.5016	11.5493	11.6467	11.5823	11.4813	11.2008	11.8772	11.7416	11.6059	11.7043	11.5188	11.3273	11.509	11.6254
O95202	Mitochondrial proton/calcium exchanger protein	27	ADDKLIAEEGVDSLNVK2+ADDKLIAEEGVDSLNVK3+AEKEVAEVK2+ALGVTEDR2+AMYLPDTLSPADQLK2+DFSVFFQK2+EKEELELLK2+ELQAAC(UniMod:4)R2+ETGERPSNEEIMR2+ETGERPSNEEIMR3+FLQDTIEEMALK2+KLEEGGPVYSPPAEVVVK2+KLEEGGPVYSPPAEVVVK3+LAPANGMPTGENVISVAELINAMK3+LEEGGPVYSPPAEVVVK2+LIAEEGVDSLNVK2+LLELQSIGTNNFLR2+LLWIDTK2+LTSLAAALDENKDGK2+LTSLAAALDENKDGK3+SEVAKDFEPER2+STLQTLPEIVAK2+TGEEKYVEESK2+VAEVEGEQVDNK2+VKLELAK2+VNIDDLVK2+VQQMIGQ…	96.2963	LETM1_HUMAN	LETM1	O95202	LETM1	11.9742	0.873619	12.01	0.670522	LIMMA	0.688148	0.23411	1.14219	0.00432383	0.0415507	TRUE	d)lfc >= T	TRUE	O95202	12.6114	12.3214	11.3158	12.8715	11.5388	11.9742	12.4907	12.639	11.3942	11.3718	13.3991	11.4873	10.9954	11.5509	10.8648	11.3849	11.6659	11.3046	12.4326	11.9868	12.9416	12.7203	11.6592	12.1797	11.827	12.6882	12.6523
P00441	Superoxide dismutase [Cu-Zn]	5	ADDLGKGGNEESTK2+ADDLGKGGNEESTK3+GDGPVQGIINFEQK2+HVGDLGNVTADK2+TLVVHEK2	96.2963	SODC_HUMAN	SOD1	P00441	SOD1	12.2694	0.359202	12.2697	0.334374	LIMMA	0.37697	0.143706	0.610234	0.00256689	0.0295213	TRUE	c)0<=lfc<T	TRUE	P00441	11.873	12.9038	12.0271	12.0833	12.4355	12.7195	11.7396	11.7004	12.2568	11.9275	12.6171	12.234	11.9081	11.9477	12.3732	12.1418	12.319	12.2694	12.2964	12.3954	11.9512	12.4314	12.0879	12.8707	12.5251	12.7991	12.4482
O43290	U4/U6.U5 tri-snRNP-associated protein 1	18	ADDLLPLGDQTQDGDFGSR2+EAAGTTAAAGTGGATEQPPR2+EAGTKEEPVTADVINPMALR3+EEPVTADVINPMALR2+EGETMILTLK2+GLLETTVQK2+GWEEDEDPER2+IEYVDETGR2+IEYVDETGRK2+LASEYLTPEEMVTFK2+LEQGGTADGLR2+LQAQSLSTVGPR2+MSSSDTPLGTVALLQEK2+QLQQLQQLR2+SLPSAVYC(UniMod:4)IEDK2+TPYIVLSGSGK2+TSSGDASSLSIEETNK2+YDEELEGERPHSFR3	98.1482	SNUT1_HUMAN	SART1	O43290	SART1	11.1079	0.233828	11.0852	0.226258	LIMMA	-0.0580705	-0.258587	0.142446	0.557842	0.736123	FALSE	b)-T<lfc<0	FALSE	O43290	11.4294	11.1079	11.0654	10.9407	11.229	11.2791	10.839	11.0204	11.3715	11.1759	11.0681	10.4759	11.326	10.7467	11.0824	11.1936	11.2823	11.3864	11.0048	11.1291	10.9502	10.8226	11.0503	10.712	11.1197	11.2838	11.2091
P61764	Syntaxin-binding protein 1	9	ADDPTMGEGPDK2+HIAEVSQEVTR2+ISEQTYQLSR2+LLDTLKK2+MTDIMTEGITIVEDINK2+SQLLILDR2+SSASFSTTAVSAR2+VEQDLAMGTDAEGEK2+VLVVDQLSMR2	92.5926	STXB1_HUMAN	STXBP1	P61764	STXBP1	10.3728	0.290731	10.3696	0.238646	LIMMA	0.0676444	-0.14475	0.280039	0.519526	0.703274	FALSE	c)0<=lfc<T	FALSE	P61764	10.7169	10.5064	9.8549	10.2155	10.2666	10.1767	10.2017	10.2563	10.3748	10.5948	10.4756	10.6692	9.96288	10.611	10.5765	10.3728	10.2455	10.2825	10.4917	10.6345	10.1751	10.3012	10.0107	10.7046	10.5492	10.6226	10.1292
P61421	V-type proton ATPase subunit d 1	8	ADDYEQVK2+AYLESFYK2+FFEHEVK2+LFPHC(UniMod:4)GR2+LLFEGAGSNPGDK2+LYPEGLAQLAR2+NVADYYPEYK2+SIAELVPK2	100	VA0D1_HUMAN	ATP6V0D1	P61421	ATP6V0D1	12.3445	0.469822	12.3491	0.456804	LIMMA	0.0384905	-0.326196	0.403177	0.830425	0.917181	FALSE	c)0<=lfc<T	FALSE	P61421	11.9949	13.0553	12.5441	12.3822	12.9705	12.0406	11.6934	12.2016	12.7528	12.6058	11.8608	12.7376	12.4387	12.5911	12.9047	12.3445	11.2512	12.78	12.235	13.0774	12.1282	12.6614	11.6636	12.1389	12.3405	11.9194	12.1125
Q9Y3Z3	Deoxynucleoside triphosphate triphosphohydrolase SAMHD1	21	ADDYIEITGAGGK2+EDYESLPK2+ENEITGALLPC(UniMod:4)LDESR2+EWNDSTSVQNPTR2+FAEQLIR2+FENLGVSSLGER2+GGFEEPVLLK2+IIDTPQFQR2+ISTAIDDMEAYTK2+LLSYIQR2+LVQIHVDTMK2+NPIDHVSFYC(UniMod:4)K2+NQVSQLLPEK2+QLGGGYYVFPGASHNR3+QPELQISER2+QYFVQWC(UniMod:4)ADR2+SFLYEIVSNK2+TPSNTPSAEADWSPGLELHPDYK3+VGNIIDTMITDAFLK2+VQLFKDDPM2+YVGETQPTGQIK2	100	SAMH1_HUMAN	SAMHD1	Q9Y3Z3	SAMHD1	13.6692	1.0928	13.5673	1.13083	LIMMA	0.8803	0.0714747	1.68912	0.0339811	0.136111	FALSE	d)lfc >= T	TRUE	Q9Y3Z3	14.5802	13.9946	10.9705	14.1428	13.3197	14.4817	12.7005	13.0161	13.5162	11.8064	14.4188	14.8708	12.9247	13.8658	11.1139	13.5758	14.2915	11.9681	13.6692	12.9321	13.2334	14.0746	14.3993	14.9019	14.4279	15.5382	13.5819
P48739	Phosphatidylinositol transfer protein beta isoform	16	ADEDPALFQSVK2+ELANSPDC(UniMod:4)PQMC(UniMod:4)AYK2+IFTNFHR2+MEDETQKELETMR2+MEDETQKELETMR3+MIAPEGSLVFHEK3+NETGGGEGIEVLK2+NETGGGEGIEVLKNEPYEK3+RGPLGPNWK2+SKVPAFVR2+SQVEPADYK2+SQVEPADYKADEDPALFQSVK3+TVEIVHIDIADR3+VENFIQK2+VVLPC(UniMod:4)SVQEYQVGQLYSVAEASK3+WWGLQSK2	96.2963	PIPNB_HUMAN	PITPNB	P48739	PITPNB	12.2109	0.239697	12.243	0.29125	LIMMA	0.0855548	-0.156275	0.327385	0.474712	0.66501	FALSE	c)0<=lfc<T	FALSE	P48739	11.8262	11.8981	12.5233	12.6246	12.2109	12.4484	12.2899	12.0767	11.9281	12.1356	11.5938	12.1179	12.5598	11.9645	12.0864	12.1038	12.8991	12.3568	12.3292	12.1712	12.3725	12.0334	12.6577	12.1562	12.3035	12.2695	12.6242
Q96AT1	Uncharacterized protein KIAA1143	1	ADEEPTPADGR2	85.1852	K1143_HUMAN	KIAA1143	Q96AT1	KIAA1143	10.0219	0.775076	10.0322	0.766679	LIMMA	-0.353309	-0.94012	0.233502	0.227755	0.42638	FALSE	b)-T<lfc<0	FALSE	Q96AT1	10.1592	9.72851	9.64532	9.48963	10.0219	9.90373	10.9334	11.2423	9.41067	9.92194	10.7002	9.95894	10.5748	9.08729	8.80312	10.8649	10.06	10.9934	9.3644	10.3194	9.92383	10.5447	10.4416	7.77235	9.68595	11.0382	10.2809
Q06830	Peroxiredoxin-1	14	ADEGISFR2+ATAVMPDGQFK2+ATAVMPDGQFKDISLSDYK3+DISLSDYK2+IGHPAPNFK2+KQGGLGPMNIPLVSDPK2+KQGGLGPMNIPLVSDPK3+LVQAFQFTDK2+PGSDTIKPDVQK2+QGGLGPMNIPLVSDPK2+QGGLGPMNIPLVSDPKR2+QGGLGPMNIPLVSDPKR3+SKEYFSK2+TIAQDYGVLK2	98.1482	PRDX1_HUMAN	PRDX1	Q06830	PRDX1	15.7255	0.385633	15.7327	0.317641	LIMMA	0.394566	0.17826	0.610872	0.000845271	0.0168887	TRUE	c)0<=lfc<T	TRUE	Q06830	15.3963	16.0161	15.7255	15.9856	15.7615	16.2403	15.569	15.3176	15.639	15.1745	15.8874	15.569	15.4524	15.9519	15.3725	15.1827	15.8369	15.6553	16.0693	15.4511	15.8465	16.1577	15.6598	16.0123	15.7357	15.6849	16.4323
Q96BI3	Gamma-secretase subunit APH-1A	3	ADEGLASLSEDGR2+KADEGLASLSEDGR3+VMVYSALR2	88.8889	APH1A_HUMAN	APH1A	Q96BI3	APH1A	10.8849	0.43913	10.8887	0.422623	LIMMA	-0.277091	-0.601791	0.0476086	0.0914238	0.244015	FALSE	b)-T<lfc<0	FALSE	Q96BI3	10.3941	10.3405	11.0809	10.4709	10.8654	11.0699	11.0208	11.4159	11.5741	11.127	11.6611	11.3184	10.7295	10.8849	11.409	10.1587	10.4146	11.3825	11.0002	11.1438	10.6295	11.1601	10.5887	10.8063	10.2696	10.6129	10.4663
P01833	Polymeric immunoglobulin receptor	23	ADEGWYWC(UniMod:4)GVK2+AFVNC(UniMod:4)DENSR2+ASVDSGSSEEQGGSSR2+C(UniMod:4)GLGINSR2+DGSFSVVITGLR2+EEFVATTESTTETK2+EEFVATTESTTETKEPK2+EEFVATTESTTETKEPK3+GGC(UniMod:4)ITLISSEGYVSSK2+GSVTFHC(UniMod:4)ALGPEVANVAK3+IIEGEPNLK2+ILLNPQDK2+LSDAGQYLC(UniMod:4)QAGDDSNSNK2+LSDAGQYLC(UniMod:4)QAGDDSNSNKK2+LSDAGQYLC(UniMod:4)QAGDDSNSNKK3+LVSLTLNLVTR2+QSSGENC(UniMod:4)DVVVNTLGK2+RAPAFEGR2+SSKEEAEMAYK2+TDISMSDFEN…	100	PIGR_HUMAN	PIGR	P01833	PIGR	12.9281	1.22829	12.8248	1.07487	LIMMA	0.574079	-0.230435	1.37859	0.154988	0.335238	FALSE	d)lfc >= T	FALSE	P01833	12.3236	11.9757	11.2745	14.2261	12.1965	13.2358	14.0004	14.3683	12.0996	11.2626	13.8858	12.0462	13.4333	11.068	11.0991	12.7972	14.3344	11.104	13.3574	12.9124	13.6414	13.0531	14.1616	13.4367	13.6308	12.4177	12.9281
P46939	Utrophin	38	ADELNQTGQILVEQMGK2+AFEADSTVIEK2+AQTYLGIEK2+DVMSDLQQTNSEK2+EGLPTEEIK2+ELGQTLIDGGILDDIISEK2+ETDQMLQVLQESLGELDK2+EVAGPTEMC(UniMod:4)DQR2+EYSVLNAVDQAR2+GFDSFLGR2+GGSQMDVLQR2+IDAFQVPQEAQK2+IGLMSLSK2+IIADLEEEQR2+INSDSEELTQR2+LEDSSNQVTQAVAK2+LGDYQTQLEK2+LGMSQIPQK2+LLDPEDVAVQLPDKK3+LLEEYGSDDTR2+LLQVSVDDR2+LSQADGSFLK2+LVSELDDANLQVENVR2+LYILQQAR2+METC(UniMod:4)PLDDDVK2+NLQVEYEQLK2+QLGEVAAFGGSNIEPSVR2+SLQSD…	96.2963	UTRO_HUMAN	UTRN	P46939	UTRN	10.591	0.175355	10.5772	0.176006	LIMMA	0.134432	-0.0299974	0.298862	0.105142	0.265122	FALSE	c)0<=lfc<T	FALSE	P46939	10.6447	10.3311	10.5121	10.591	10.7581	10.7245	10.2001	10.418	10.5257	10.2866	10.7926	10.5299	10.4614	10.3514	10.5141	10.7389	10.6001	10.402	10.6201	10.6676	10.5584	10.6213	10.6235	10.7093	10.5871	10.9391	10.8763
Q9NR34	Mannosyl-oligosaccharide 1,2-alpha-mannosidase IC	5	ADESQEPQSQVR2+FDFNAFR2+LLPAFNTPTGIPK2+QQSFFLAETLK2+TEAGFSGIQDVYSSTPNHDNK3	92.5926	MA1C1_HUMAN	MAN1C1	Q9NR34	MAN1C1	11.348	0.944796	11.1902	0.775395	LIMMA	0.194548	-0.407317	0.796413	0.513354	0.697991	FALSE	c)0<=lfc<T	FALSE	Q9NR34	11.6044	11.4213	12.356	11.2744	12.3074	10.8886	10.7759	10.566	11.348	9.53264	10.675	10.205	11.467	10.6265	11.4023	11.5926	10.3412	12.2641	11.6157	12.4686	11.8232	11.9903	10.7108	10.2603	11.1724	9.92629	11.5191
O75781	Paralemmin-1	3	ADEVTLSEAGSTAGAAETR2+EENQAGPEATTSDPQDLDMK2+WLLEGTPSSASEGDEDLRR3	92.5926	PALM_HUMAN	PALM	O75781	PALM	9.01739	1.13761	9.24279	1.06159	LIMMA	-0.683755	-1.47043	0.102921	0.0858733	0.234782	FALSE	a)lfc<= -T	FALSE	O75781	9.01739	10.3064	10.5108	7.8867	9.76462	8.42021	8.38151	8.46316	10.1052	10.8939	8.8326	9.78525	9.98772	10.6026	10.7354	9.7847	7.75442	10.7844	8.75929	9.75149	8.62289	8.69857	6.93812	8.46806	9.39456	8.98575	7.91975
P14868	Aspartate--tRNA ligase, cytoplasmic	30	ADEVVWVR2+AYIDSFR2+EAGVEMGDEDDLSTPNEK2+EIMDAAEDYAK2+EKYDTDFYILDK3+ESIVDVEGVVR2+FGAPPHAGGGIGLER2+FGAPPHAGGGIGLER3+FLEPTLR2+FQTEIQTVNK2+GEEILSGAQR2+GFVEIQTPK2+IGSC(UniMod:4)TQQDVELHVQK3+IHDPQLLTER2+IHDPQLLTER3+IISAASEGGANVFTVSYFK2+LEYC(UniMod:4)EALAMLR2+LPLQLDDAVRPEAEGEEEGR3+LQSGIC(UniMod:4)HLFR3+NNAYLAQSPQLYK2+PFYTMPDPR2+QFPC(UniMod:4)EPFK2+QMC(UniMod:4)IC(UniMod:4)ADFEK2+QSNSYDMFMR2+QTSMFPR2+TSTS…	100	SYDC_HUMAN	DARS1	P14868	DARS1	13.4211	0.16217	13.4408	0.137169	LIMMA	-0.0279768	-0.168941	0.112987	0.687476	0.830199	FALSE	b)-T<lfc<0	FALSE	P14868	13.5424	13.3842	13.5394	13.5761	13.7915	13.5902	13.3947	13.5297	13.6573	13.3768	13.4354	13.5315	13.4211	13.3116	13.2432	13.2047	13.3544	13.3707	13.2824	13.3695	13.4215	13.366	13.5304	13.5176	13.2359	13.5506	13.3722
P00390	Glutathione reductase, mitochondrial	18	ADFDNTVAIHPTSSEELVTLR3+ALLTPVAIAAGR2+GHAAFTSDPKPTIEVSGK2+GHAAFTSDPKPTIEVSGK3+GHIIVDEFQNTNVK2+GHIIVDEFQNTNVK3+GIYAVGDVC(UniMod:4)GK2+LFEYKEDSK2+LGGTC(UniMod:4)VNVGC(UniMod:4)VPK2+LGIQTDDK2+LNAIYQNNLTK2+LPVMTMIPDVDC(UniMod:4)LLWAIGR2+RAAELGAR2+SFDSMISTNC(UniMod:4)TEELENAGVEVLK3+SHIEIIR2+TLSGLEVSMVTAVPGR2+TYSTSFTPMYHAVTK3+YGIENVK2	96.2963	GSHR_HUMAN	GSR	P00390	GSR	13.8761	0.597172	13.8498	0.420286	LIMMA	0.271732	-0.0491206	0.592584	0.0937842	0.247976	FALSE	c)0<=lfc<T	FALSE	P00390	13.3884	14.1084	13.3949	14.5574	13.7533	14.3086	14.5389	14.3071	13.7606	13.3796	14.2125	13.3048	13.9672	13.2279	13.351	13.4626	14.4878	13.3628	14.2789	13.4838	14.0737	13.9197	13.9267	13.8761	13.5635	13.743	14.2065
O95573	Long-chain-fatty-acid--CoA ligase 3	15	ADFFEDENGQR2+DIVSLVPR2+ELTELAR2+EVLNEEDEVQPNGK2+GEILIGGQSVTMGYYK2+IGYSSPQTLADQSSK2+NTPLC(UniMod:4)DSFVFR2+SLLGGNIR2+THYQADIER2+TKADFFEDENGQR2+TKADFFEDENGQR3+TNIAIFC(UniMod:4)ETR2+VGAPLVC(UniMod:4)C(UniMod:4)EIK2+VSEMSSFQR2+WLC(UniMod:4)TGDIGEFEPDGC(UniMod:4)LK2	96.2963	ACSL3_HUMAN	ACSL3	O95573	ACSL3	12.9891	0.217282	12.9846	0.295297	LIMMA	-0.0160623	-0.26239	0.230265	0.894713	0.950585	FALSE	b)-T<lfc<0	FALSE	O95573	12.3108	12.7999	12.9318	13.5115	13.1087	13.0562	13.4416	13.4671	12.9623	12.73	13.3851	12.9891	13.1357	12.8276	12.5642	13.1136	13.0226	12.8286	13.3368	12.9923	12.9304	12.9814	13.0391	12.7974	12.8642	12.3867	13.0689
Q8IZA0	Dyslexia-associated protein KIAA0319-like protein	10	ADFLIFR2+EEINKPPIAK2+ELTLPVDSTTLDGSK2+IISYLWEK2+ILDATDQESLELKPTSR2+ILDATDQESLELKPTSR3+IQPYTEQSTK2+ISEDTAILK2+ITGNVVITLPTSTAELDGSK2+LTPGLYEFK2	92.5926	K319L_HUMAN	KIAA0319L	Q8IZA0	KIAA0319L	10.6576	0.212587	10.6041	0.29094	LIMMA	-0.368056	-0.571503	-0.164609	0.000916859	0.0173166	TRUE	b)-T<lfc<0	TRUE	Q8IZA0	10.9891	10.7983	10.9747	10.5149	10.7783	10.6327	10.606	10.7839	10.8305	10.7403	10.8292	10.4715	10.801	10.7405	11.1235	10.7139	10.6242	10.6902	10.2975	10.5929	10.3323	9.95037	10.3677	10.3629	10.0253	10.081	10.6576
Q8NG27	E3 ubiquitin-protein ligase Praja-1	2	ADFLPQSSVASQSSSEGK2+YPPREYR2	96.2963	PJA1_HUMAN	PJA1	Q8NG27	PJA1	10.0348	0.667786	9.84802	0.649366	LIMMA	-0.299553	-0.801135	0.202029	0.231439	0.431274	FALSE	b)-T<lfc<0	FALSE	Q8NG27	8.80903	10.0348	10.1805	9.93695	10.5837	10.4679	10.2782	10.4551	10.4933	10.2845	8.20731	10.6143	9.52184	10.4617	10.5951	8.84832	9.93101	10.0908	9.5844	10.2047	8.83733	9.79795	10.1663	9.3721	9.19482	9.44221	9.50244
P61803	Dolichyl-diphosphooligosaccharide--protein glycosyltransferase subunit DAD1	4	ADFQGISPER2+FLEEYLSSTPQR2+IQINPQNK2+SASVVSVISR2	100	DAD1_HUMAN	DAD1	P61803	DAD1	14.4375	0.377118	14.3614	0.341455	LIMMA	-0.32501	-0.57527	-0.0747489	0.0127684	0.0768839	FALSE	b)-T<lfc<0	TRUE	P61803	14.5339	14.4497	14.9528	14.4375	14.6686	14.0349	14.0019	14.5133	14.4997	14.8423	13.6848	14.6319	14.6919	14.4217	14.682	14.7382	14.1918	14.7255	14.0743	14.5298	14.3268	14.3229	14.1205	13.9973	14.018	13.791	13.8744
Q5HYJ3	Protein FAM76B	1	ADFQYQESNLR2	100	FA76B_HUMAN	FAM76B	Q5HYJ3	FAM76B	9.98361	0.624224	10.0191	0.575903	LIMMA	-0.338818	-0.778674	0.101038	0.125848	0.295101	FALSE	b)-T<lfc<0	FALSE	Q5HYJ3	11.3062	9.59699	9.87477	9.86012	10.3705	9.49528	9.43021	9.95856	10.5646	10.71	9.49767	9.17713	10.565	10.2923	10.5009	10.613	9.66361	9.98361	10.2276	9.84239	9.13749	9.73346	10.0054	8.74835	10.6111	10.4046	10.3437
Q8TAV0	Protein FAM76A	1	ADFQYQESQMR2	85.1852	FA76A_HUMAN	FAM76A	Q8TAV0	FAM76A	9.1001	1.17217	8.97363	0.88901	LIMMA	-0.842187	-1.46256	-0.221818	0.00958006	0.0656513	FALSE	a)lfc<= -T	TRUE	Q8TAV0	9.2903	8.05354	9.40199	9.1001	8.94612	9.13206	8.1563	8.67158	10.0965	9.28288	9.84624	7.79964	8.01152	9.36407	10.1477	9.89072	10.0031	9.90341	7.49644	8.49737	7.77817	8.49516	10.2558	7.27102	8.88532	10.0047	8.50622
Q9NX40	OCIA domain-containing protein 1	11	ADFREPNAEVPR3+ESYEVSLTQK2+GILSSHPK2+KLENSPLGEALR2+KLENSPLGEALR3+LENSPLGEALR2+NITYEELR2+NRESYEVSLTQK3+SSPPGHYYQK2+TDPSVRPMHER2+TDPSVRPMHER3	96.2963	OCAD1_HUMAN	OCIAD1	Q9NX40	OCIAD1	12.1624	0.262564	12.2131	0.269841	LIMMA	0.306866	0.110926	0.502806	0.0033313	0.0350402	TRUE	c)0<=lfc<T	TRUE	Q9NX40	12.5652	12.7627	12.2125	12.4317	11.7875	12.1144	12.2114	12.0783	12.0745	12.039	12.4002	11.6794	11.9925	12.0441	12.2002	11.9577	11.8744	12.1624	12.098	12.4883	12.5609	12.5586	12.1305	12.4389	12.3372	12.5689	11.9853
P35237	Serpin B6	18	ADFSGMSQTDLSLSK2+FYQAEMEELDFISAVEK2+GNTAAQMAQILSFNK2+GNWDEQFDK2+GNWDEQFDKENTEER2+GNWDEQFDKENTEER3+HINTWVAEK2+IAELLSPGSVDPLTR2+KHINTWVAEK2+KHINTWVAEK3+LDMMDEEEVEVSLPR2+LEESYDMESVLR2+NEEKPVQMMFK2+NEEKPVQMMFK3+SC(UniMod:4)DFLSSFR2+SGGGGDIHQGFQSLLTEVNK3+TNGILFC(UniMod:4)GR2+TYIGEIFTQILVLPYVGK2	100	SPB6_HUMAN	SERPINB6	P35237	SERPINB6	13.606	0.607252	13.5886	0.589602	LIMMA	-0.402917	-0.840476	0.0346422	0.0696811	0.208395	FALSE	b)-T<lfc<0	FALSE	P35237	13.4142	13.606	15.1335	13.3674	13.7296	13.2096	12.9974	12.7569	13.7488	14.4921	12.9157	13.745	13.8047	14.3424	14.0155	14.2322	13.1475	13.8639	12.8832	13.3903	12.7786	14.2141	13.7041	13.5413	13.939	13.1194	12.799
P48595	Serpin B10	4	ADFSGMSSAR2+GTTAAQMAQVLQFNR2+IQNLLPDDSVDSTTR2+STLSSMGMSDAFSQSK2	90.7407	SPB10_HUMAN	SERPINB10	P48595	SERPINB10	10.6669	1.47527	11.0152	1.38993	LIMMA	0.634566	-0.414239	1.68337	0.22554	0.423816	FALSE	d)lfc >= T	FALSE	P48595	10.6158	9.0236	8.65969	12.9874	10.1704	11.6889	9.75131	12.3976	9.94012	9.67188	13.4544	9.73892	10.6669	11.0137	9.73849	11.548	12.663	9.91818	13.1067	9.10416	10.5539	10.4824	12.1587	12.2822	11.3932	11.8915	12.79
P50452	Serpin B8	9	ADFSGMSTEK2+GFQSLLSEVNR2+GKWNEQFDR2+HINDWVAEK2+ILGEEDNSR2+TC(UniMod:4)DFLPDFK2+TVQMMFK2+VQVFLPR2+WNEQFDR2	100	SPB8_HUMAN	SERPINB8	P50452	SERPINB8	12.4625	0.2725	12.4916	0.277292	LIMMA	-0.115593	-0.345232	0.114046	0.311368	0.516247	FALSE	b)-T<lfc<0	FALSE	P50452	12.6714	12.0086	12.6205	12.5814	12.7825	12.8561	12.988	12.366	12.1025	12.5894	12.3121	12.4599	12.9332	12.3994	12.4625	12.4504	12.5368	12.2729	12.3841	12.0991	12.797	11.957	12.6714	12.522	12.8481	12.3219	12.2787
Q96QE5	Transcription elongation factor, mitochondrial	4	ADFYVLEK2+GIYSSSVYLEEISSIISK2+KLTVLDWQQSDR3+SINIVEHR2	83.3333	TEFM_HUMAN	TEFM	Q96QE5	TEFM	9.40196	0.593698	9.39293	0.559776	LIMMA	0.519015	0.11519	0.92284	0.0136233	0.0792798	FALSE	d)lfc >= T	TRUE	Q96QE5	9.55916	10.5418	8.98564	9.93889	8.85307	9.5691	9.40196	8.95926	9.50117	8.5289	10.3906	9.78151	8.74781	9.54763	8.9844	9.23354	8.42982	8.99146	8.74252	9.67965	9.8024	10.4396	9.00778	9.66901	9.34866	9.79222	9.18161
Q9C0D5	Protein TANC1	21	ADGENTAFLC(UniMod:4)EPR2+ADNEPSC(UniMod:4)SPAAQELLTR2+DSGIIATITSSSENDDR2+EPQLQSMLSLR2+FMTQSAFER2+GVLEPLTNLR2+GVPPLFC(UniMod:4)AAR2+LEDLSYLDGQR2+LMEEGNVMYK2+LTLDLFQR2+LVALSC(UniMod:4)HGSR2+MSSSTSSLTSSSSFSDGFK2+NTPFMGIMDK2+SC(UniMod:4)VQDPVAAFK2+SPC(UniMod:4)ETISSPSSTLESK2+SQPSSSVPSSYIR2+TNDFGMAEEFASK2+TSDPTQDLHFTPLLSPSSSTSASSTAK3+TSQHLGSGQSAVR2+VPGDAVIMPFR2+VQISSQNPPPSPMPGR2	88.8889	TANC1_HUMAN	TANC1	Q9C0D5	TANC1	9.68281	0.417526	9.76194	0.334602	LIMMA	0.0679961	-0.215579	0.351571	0.62718	0.78835	FALSE	c)0<=lfc<T	FALSE	Q9C0D5	9.97035	9.56994	9.24621	9.96442	9.83693	10.0914	10.5331	10.2622	9.68281	9.37621	9.77893	9.60882	9.17985	9.49899	9.47706	9.87517	9.96833	9.3799	10.0581	9.65292	10.2724	9.60947	10.0729	9.97291	9.43877	9.5203	9.674
P52788	Spermine synthase	8	ADGETILK2+EEIDSILNK2+HSTLDFMLGAK2+LILDLSMK2+LYC(UniMod:4)PVEFSK2+MKELSQDSTGR2+NGSFANLR2+YWPTADGR2	98.1482	SPSY_HUMAN	SMS	P52788	SMS	12.6309	0.464869	12.6145	0.41566	LIMMA	-0.363714	-0.667033	-0.0603951	0.0204948	0.10222	FALSE	b)-T<lfc<0	TRUE	P52788	12.7108	13.2418	12.5286	11.6252	12.7642	12.3173	12.9613	12.8251	13.2644	13.138	13.1491	12.7148	12.2725	13.183	12.954	12.3023	12.3582	12.8423	12.6816	12.5024	12.5373	12.4739	12.235	12.4493	12.6309	11.9098	12.0193
Q8NDF8	Terminal nucleotidyltransferase 4B	2	ADGGGVVYSGTPWK2+VGSQDVSLESSQAVGK2	88.8889	PAPD5_HUMAN	TENT4B	Q8NDF8	TENT4B	8.71766	0.5994	8.7187	0.5948	LIMMA	-0.0503022	-0.5333	0.432696	0.832637	0.91801	FALSE	b)-T<lfc<0	FALSE	Q8NDF8	8.56789	8.78927	9.86227	8.65618	8.71766	8.6798	8.14825	8.29362	7.95849	9.3788	7.99442	9.20121	8.9523	8.6006	9.84238	9.06005	8.27643	8.63769	8.71936	9.12195	7.22717	9.28453	8.33509	9.01591	7.97837	8.72368	9.38162
P09622	Dihydrolipoyl dehydrogenase, mitochondrial	12	ADGGTQVIDTK2+EANLAASFGK2+FPFAANSR2+GIEMSEVR2+GRIPVNTR2+IDVSIEAASGGK2+NETLGGTC(UniMod:4)LNVGC(UniMod:4)IPSK2+NLGLEELGIELDPR2+SEEQLKEEGIEYK2+SEEQLKEEGIEYK3+TNADTDGMVK2+VGKFPFAANSR3	100	DLDH_HUMAN	DLD	P09622	DLD	14.2651	0.354315	14.3985	0.372315	LIMMA	0.380985	0.116677	0.645293	0.0063066	0.0513495	FALSE	c)0<=lfc<T	TRUE	P09622	14.6058	14.3559	14.2598	15.0242	14.2566	14.4607	14.1988	14.4876	13.9289	14.0252	15.1059	14.2195	13.9599	14.1324	14.0126	14.1014	14.3363	14.0261	14.2651	14.3488	14.8113	14.9683	14.235	14.6429	13.98	15.1267	14.8826
P83436	Conserved oligomeric Golgi complex subunit 7	12	ADGHAATLVMK2+AGPEQELTR2+EWINAAFR2+FLADDFDVK2+GSSNHNLLAAPR3+LATTVATMR2+LFGLASAAVDR2+NPWQEYNYLQK2+QQLLLISK2+SLAGFQESILTDKK3+YLSDSC(UniMod:4)SPR2+YVSDFTSTLQSIR2	90.7407	COG7_HUMAN	COG7	P83436	COG7	10.8124	0.328132	10.81	0.289244	LIMMA	0.194643	-0.039636	0.428923	0.0998771	0.257258	FALSE	c)0<=lfc<T	FALSE	P83436	10.5103	11.2848	11.203	11.1987	11.0948	10.3558	11.0182	10.5911	10.779	10.8124	10.6701	10.7263	11.0271	10.5573	11.0063	10.4461	10.3185	10.4116	10.9062	10.9578	11.276	10.9708	10.5187	11.0372	10.8711	10.6022	10.718
Q9NRF8	CTP synthase 2	11	ADGILVPGGFGIR2+FEVNPNLIK2+GLGLSPDLIVC(UniMod:4)R2+IC(UniMod:4)SIALVGK2+IYQHVINK2+KLYGDVPFIEER3+LQAISWAR2+LYGDVPFIEER2+QFEQNDLSFVGQDVDGDR2+SSTPIEMAVK2+YSDASDDSFSEPR2	96.2963	PYRG2_HUMAN	CTPS2	Q9NRF8	CTPS2	11.3674	0.23455	11.4031	0.240307	LIMMA	-0.166966	-0.366992	0.0330591	0.0983672	0.255321	FALSE	b)-T<lfc<0	FALSE	Q9NRF8	11.2792	11.7419	11.3685	11.0268	11.4254	11.2467	11.6237	11.5392	11.264	11.2622	11.71	12.0713	11.3674	11.5946	11.5686	11.2888	11.4283	11.2092	11.0964	11.2534	11.3322	11.314	11.5376	11.3147	11.5324	11.5727	10.9142
Q96H78	Solute carrier family 25 member 44	5	ADGITGLYR2+FVADYSQSNTVK2+GNPEGQGVVAFGQTK2+LSLRPELVDSR3+NSIILTFR2	88.8889	S2544_HUMAN	SLC25A44	Q96H78	SLC25A44	10.2526	0.310349	10.3644	0.376551	LIMMA	0.373908	0.0992443	0.648572	0.00940363	0.0650801	FALSE	c)0<=lfc<T	TRUE	Q96H78	10.1097	10.7148	10.1328	11.2539	10.073	9.93115	9.88456	9.76342	10.1673	10.4678	10.2397	10.2436	10.641	10.1016	10.3644	10.0925	10.2526	10.615	10.2716	10.5824	10.9387	10.9444	10.2439	10.4619	9.99769	10.2607	11.0883
Q96A35	39S ribosomal protein L24, mitochondrial	8	ADGIVPETWIDGPK2+DTSVEDALER2+FTEAGER2+GTMIPSEAPLLHR3+KPTEIEWR2+LVDPMDR2+TYVPC(UniMod:4)LK2+YGMSPPGSVADK2	100	RM24_HUMAN	MRPL24	Q96A35	MRPL24	13.2786	0.69609	13.2943	0.540573	LIMMA	0.484941	0.100746	0.869136	0.0152131	0.0847931	FALSE	d)lfc >= T	TRUE	Q96A35	13.8773	13.6629	12.3833	13.7481	12.7955	13.1263	13.2867	13.4814	13.0309	12.904	14.0667	13.5548	12.6033	13.0913	12.4974	12.9118	13.2786	12.7562	13.4524	12.738	14.1459	14.0218	13.0291	13.6064	12.7876	14.3078	13.8017
Q8N766	ER membrane protein complex subunit 1	21	ADGLLGMFLK2+DEFNLQK2+DLTTELSWELTIPPEVQR2+EENLIPYSPDVQIHAER2+EENLIPYSPDVQIHAER3+FASLEFSPGSK2+FNVEDGEIVQQVR2+IIHSSVQK2+KLVVATEK2+NEINIDTLAR2+NFPQTALVSFATTGEK2+NVIAALNSR2+QIPLQSLDLEFGSGFQPR3+QYLPNVKPDSSFK3+SQIKNEINIDTLAR3+SSSSEDGSMGSFSEK2+TGEILWR2+TVAAVMAC(UniMod:4)R2+VLPTQPNPVDASR2+VTAFPATR2+WSQVAPPVLK2	100	EMC1_HUMAN	EMC1	Q8N766	EMC1	12.3443	0.163207	12.2902	0.201211	LIMMA	-0.211701	-0.374407	-0.048995	0.0126185	0.0765443	FALSE	b)-T<lfc<0	TRUE	Q8N766	12.2532	12.3205	12.3923	12.2095	12.6245	12.1889	12.3481	12.6179	12.3443	12.4461	11.9412	12.3855	12.4662	12.301	12.4681	12.4544	12.4092	12.401	12.0794	12.2891	12.2037	12.3707	12.1705	11.9587	11.9877	11.8009	12.4033
Q6YHK3	CD109 antigen	13	ADGNQLTLEER2+ALSEFAALMNTER2+DYIDGVYDNAEYAER2+EALNMLTWR2+ELSYMVVSR2+GDVTLTFLPLSFWGK2+IPVQLVFK2+ISVFIQTDK2+LSDSWQPR2+NNVVITVTQR2+TNIQVTVTGPSSPSPVK2+VGSPFELVVSGNK2+VSNTQDASVSIVDYYEPR2	96.2963	CD109_HUMAN	CD109	Q6YHK3	CD109	10.5076	0.417551	10.5655	0.584246	LIMMA	-0.348631	-0.791725	0.0944635	0.118261	0.282875	FALSE	b)-T<lfc<0	FALSE	Q6YHK3	11.6545	9.94731	12.3596	10.9571	9.64542	9.80182	10.3493	10.3185	10.7331	11.314	10.5602	10.2259	10.3287	10.1559	10.3047	10.5076	11.0663	10.9294	10.4664	10.6749	10.6933	10.6375	10.8682	10.5782	9.99582	9.8546	10.3413
P55196	Afadin	35	ADGSGYGSTLPPEK2+DLQYITVSK2+DMPETSFTR2+EELSSGDSLSPDPWK2+EGVIQNFK2+EIQELQSKPDR2+ELQPQQQPR2+ENTELAQPLR2+ENTELAQPLRK2+EPEIITVTLK2+FVDPSQDHALAK2+FVDPSQDHALAK3+GILVFQLK2+IEAAMDR2+ISETTMLQSGMK2+KLPGDDR2+KLTELENELNTK3+LAAEVYK2+LAAGDQLLSVDGR2+LFSQGQDVSNK2+LLEPEAPGLC(UniMod:4)RPPLPR3+MVSMMEGVIQK2+SLVGLSQER2+SMDAETYVEGQR2+SQDADSPGSSGAPENLTFK2+SSDGRPDSGGTLR3+SSPNVANQPPSPGGK2+SVDGGLMVK2+SVTPASTLTK2+TILLSTTDPA…	100	AFAD_HUMAN	AFDN	P55196	AFDN	11.87	0.321358	11.8769	0.283819	LIMMA	0.0692922	-0.168538	0.307122	0.555483	0.734106	FALSE	c)0<=lfc<T	FALSE	P55196	11.972	11.5581	11.3785	12.0472	11.7318	12.2626	12.2446	12.2121	11.8089	11.4036	12.3473	11.763	11.8229	11.5911	11.6041	11.9286	12.0411	11.6166	12.064	11.6768	11.6533	11.5506	12.1129	12.0174	12.0327	12.365	11.87
O14548	Cytochrome c oxidase subunit 7A-related protein, mitochondrial	3	ADGVPVYLK2+GLPDQMLYR2+LTSDSTVYDYAGK2	85.1852	COX7R_HUMAN	COX7A2L	O14548	COX7A2L	10.6141	0.421995	10.6543	0.546195	LIMMA	0.258755	-0.163919	0.681429	0.220248	0.41664	FALSE	c)0<=lfc<T	FALSE	O14548	10.598	11.0749	10.3295	10.5809	10.9075	11.4756	10.9232	10.2326	11.1075	9.24079	11.963	10.6141	9.65642	10.9906	10.3262	10.4889	10.4808	10.17	11.5718	10.7285	10.4145	10.5358	10.7525	10.7421	10.7668	10.6574	10.3352
P61247	40S ribosomal protein S3a	23	ADGYEPPVQESV2+APAMFNIR2+EVQTNDLK2+EVQTNDLKEVVNK2+EVQTNDLKEVVNK3+KDWYDVK2+KMMEIMTR2+KTSYAQHQQVR2+KTSYAQHQQVR3+KVVDPFSK2+LFC(UniMod:4)VGFTK2+LIPDSIGKDIEK3+LITEDVQGK2+LMELHGEGSSSGK2+LMELHGEGSSSGK3+MMEIMTR2+NC(UniMod:4)LTNFHGMDLTR3+TSYAQHQQVR2+TSYAQHQQVR3+TTDGYLLR2+VFEVSLADLQNDEVAFR2+VVDPFSK2+VVDPFSKK2	100	RS3A_HUMAN	RPS3A	P61247	RPS3A	13.5305	0.18698	13.5435	0.180469	LIMMA	-0.122525	-0.283581	0.0385306	0.130404	0.301421	FALSE	b)-T<lfc<0	FALSE	P61247	13.7037	13.5906	13.8111	13.5272	13.8492	13.6566	13.3425	13.859	13.8422	13.71	13.1893	13.5305	13.5273	13.5016	13.4734	13.5732	13.6352	13.5997	13.3985	13.5373	13.364	13.5163	13.3469	13.2624	13.3146	13.4289	13.5836
Q9NYB0	Telomeric repeat-binding factor 2-interacting protein 1	1	ADGYPIWSR2	81.4815	TE2IP_HUMAN	TERF2IP	Q9NYB0	TERF2IP	11.3112	0.423424	11.2647	0.961673	LIMMA	-0.319362	-1.05769	0.418969	0.383203	0.584513	FALSE	b)-T<lfc<0	FALSE	Q9NYB0	11.1209	11.7514	11.0414	10.0027	11.2206	11.1663	11.349	11.1191	11.5968	12.0423	12.2113	11.2622	8.10594	11.3112	12.217	12.3689	12.1107	11.1468	11.1001	9.93123	9.52874	11.0404	12.0934	11.38	11.864	11.5083	12.5572
P62241	40S ribosomal protein S8	10	ADGYVLEGK2+ELEFYLR2+IIDVVYNASNNELVR2+ISSLLEEQFQQGK2+LDVGNFSWGSEC(UniMod:4)C(UniMod:4)TR2+LLAC(UniMod:4)IASR2+LTPEEEEILNK2+NC(UniMod:4)IVLIDSTPYR2+YELGRPAANTK2+YELGRPAANTK3	100	RS8_HUMAN	RPS8	P62241	RPS8	14.7901	0.217522	14.8265	0.237936	LIMMA	-0.175967	-0.371721	0.0197866	0.0761947	0.217543	FALSE	b)-T<lfc<0	FALSE	P62241	15.1694	14.9635	14.7415	14.4815	15.2852	14.7901	14.8089	15.1516	15.3813	14.9741	14.4287	14.7271	14.6887	14.9368	14.9109	14.8292	15.0028	14.7202	14.9688	14.9195	14.7036	14.6628	14.6145	14.5751	14.5288	14.6716	14.6792
P62333	26S proteasome regulatory subunit 10B	15	ADHDFVVQEDFMK2+ADHDFVVQEDFMK3+AVASQLDC(UniMod:4)NFLK2+DKALQDYR2+EMFNYAR2+FSEGTSADR2+FSEGTSADREIQR3+GC(UniMod:4)LLYGPPGTGK2+IHAGPITK2+IHIDLPNEQAR2+IHIDLPNEQAR3+LSDGFNGADLR2+NVC(UniMod:4)TEAGMFAIR2+VALDMTTLTIMR2+VVSSSIVDK2	100	PRS10_HUMAN	PSMC6	P62333	PSMC6	12.6198	0.144444	12.5885	0.149493	LIMMA	-0.113261	-0.255794	0.0292718	0.114803	0.27875	FALSE	b)-T<lfc<0	FALSE	P62333	12.5196	12.5224	12.6198	12.6267	12.7122	12.7253	12.8437	12.7809	12.6582	12.6218	12.7618	12.5916	12.4143	12.6215	12.5456	12.5332	12.7536	12.3839	12.4412	12.3478	12.3094	12.3131	12.7928	12.6892	12.5466	12.6531	12.5604
O00748	Cocaine esterase	7	ADHGDELPFVFR3+EASQAALQK2+FAPPEPPESWSGVR2+FTEEEEQLSR2+IQELEEPEER2+MIPGVVDGVFLPR2+SFFGGNYIK2	96.2963	EST2_HUMAN	CES2	O00748	CES2	13.1465	0.933213	13.123	0.787716	LIMMA	0.564905	-0.00994655	1.13976	0.0538247	0.179324	FALSE	d)lfc >= T	FALSE	O00748	13.7593	13.1465	12.0839	13.5983	12.2866	13.8259	12.9529	12.8024	12.8887	12.2972	14.1939	13.776	12.4113	14.187	12.4667	12.9423	12.7699	11.0981	13.9585	12.842	12.0385	13.3044	13.3695	14.1056	13.6676	14.1631	13.3847
P08238	Heat shock protein HSP 90-beta	9	ADHGEPIGR2+ALLFIPR2+FYEAFSK2+KFYEAFSK2+LGIHEDSTNR2+LGIHEDSTNRR2+LGIHEDSTNRR3+NPDDITQEEYGEFYK2+VFIMDSC(UniMod:4)DELIPEYLNFIR3	100	HS90B_HUMAN	HSP90AB1	P08238	HSP90AB1	14.1098	0.170046	14.1561	0.207248	LIMMA	-0.0428956	-0.227865	0.142073	0.638489	0.797744	FALSE	b)-T<lfc<0	FALSE	P08238	14.0271	13.7451	14.1043	14.0764	14.1388	14.2966	14.1098	13.9326	14.0096	14.0522	13.9951	14.1063	14.4981	14.1859	14.1973	14.263	14.5985	14.0988	13.7497	14.3184	13.941	14.1494	14.4595	14.088	14.33	14.4025	14.3402
Q5VW32	BRO1 domain-containing protein BROX	9	ADHTLSSLEPAYSAK2+ADHTLSSLEPAYSAK3+ATAPVSFNYYGVVTGPSASK2+ENGFIYFQK2+ENITEDEAK2+ENITEDEAKEVHR3+LAGKENITEDEAK2+LAGKENITEDEAK3+LLELFTDLSC(UniMod:4)NPEMMK2	100	BROX_HUMAN	BROX	Q5VW32	BROX	11.2924	0.372653	11.2882	0.342485	LIMMA	0.292518	0.0337025	0.551333	0.0281471	0.120621	FALSE	c)0<=lfc<T	TRUE	Q5VW32	11.076	11.3947	10.5321	11.5892	11.2914	11.6674	11.953	11.0756	10.9306	11.1	10.8189	10.9647	10.9747	10.8494	11.0132	11.5438	11.8528	11.1912	11.5085	11.2924	11.3103	11.1072	11.5372	11.5114	11.5663	11.4465	11.6832
P62269	40S ribosomal protein S18	12	ADIDLTKR2+AGELTEDEVER2+IAFAITAIK2+IPDWFLNR2+KADIDLTK2+LREDLER2+RAGELTEDEVER2+RAGELTEDEVER3+VITIMQNPR2+VLNTNIDGR2+YAHVVLR2+YSQVLANGLDNK2	100	RS18_HUMAN	RPS18	P62269	RPS18	14.0112	0.29576	14.0083	0.246709	LIMMA	-0.213191	-0.40895	-0.0174321	0.0338781	0.13607	FALSE	b)-T<lfc<0	TRUE	P62269	14.0554	14.1331	14.5885	14.0112	14.2107	13.88	13.7064	13.9126	14.3491	14.216	13.5286	13.9055	14.2838	14.0766	14.2221	14.101	14.2058	14.2698	13.7719	13.8814	13.7503	13.9605	13.8898	13.6345	13.7501	13.7865	14.1416
Q09666	Neuroblast differentiation-associated protein AHNAK	173	ADIEISGPK2+ADLGVSGPK2+ADVDVSGPK2+ADVVVSGPK2+AEASIQAGAGDGEWEESEVK2+AEGPEVDVNLPK2+AGAISASGPELQGAGHSK3+AKGEVDVDVPK2+ANVDISAPK2+APDVDVNIAGPDAALK2+APDVEGQGLDWSLK2+APSLDIKGPEVDVSGPK2+APSLDIKGPEVDVSGPK3+AVEVQGPSLESGDHGK2+AVEVQGPSLESGDHGK3+DDGVFVQEVTQNSPAAR2+DIDISSPEFK2+EGAKDIDISSPEFK3+EMGVDVHFPK2+EVDVNLPK2+FGTFGGLGSK2+FKAEAPLPSPK2+FKMPEMNIK2+FNFSKPK2+FSMPGFK2+FSMPSLK2+GDFDVSVPK2+GDISISGPK2+GDLDASVPSMK2+…	92.5926	AHNK_HUMAN	AHNAK	Q09666	AHNAK	11.7715	0.411353	11.6712	0.485642	LIMMA	0.266206	-0.107027	0.639438	0.155171	0.335295	FALSE	c)0<=lfc<T	FALSE	Q09666	11.7236	11.5646	11.565	11.4194	11.9582	11.9683	11.7715	11.9335	11.8329	11.2616	11.5319	10.4094	11.1597	10.8454	11.2232	12.049	12.2218	11.9608	12.1631	12.1131	11.9034	11.9193	11.5569	10.9214	11.3451	12.4897	12.3115
P05198	Eukaryotic translation initiation factor 2 subunit 1	19	ADIEVAC(UniMod:4)YGYEGIDAVK2+AGLNC(UniMod:4)STENMPIK2+DEQLESLFQR2+ENAEVDGDDDAEEMEAK2+ENAEVDGDDDAEEMEAKAED2+EVLINNINR2+FPEVEDVVMVNVR2+GVFNVQMEPK2+GYIDLSK2+HVAEVLEYTK2+INLIAPPR2+NEC(UniMod:4)VVVIR2+RGVFNVQMEPK3+RLTPQAVK2+TAWVFDDK2+TVYSILR2+VSPEEAIK2+VVTDTDETELAR2+YVMTTTTLER2	100	IF2A_HUMAN	EIF2S1	P05198	EIF2S1	13.0253	0.209488	13.0615	0.23019	LIMMA	-0.119749	-0.315205	0.0757085	0.219902	0.416429	FALSE	b)-T<lfc<0	FALSE	P05198	13.4317	13.0656	12.9893	13.1114	13.1849	13.0941	13.5529	13.4726	13.2853	13.0037	13.3926	13.1457	12.6149	13.0898	13.0253	12.884	12.8738	12.8026	13.2656	12.8526	12.9835	12.7593	13.0156	12.9512	13.1028	12.9461	12.7638
P61221	ATP-binding cassette sub-family E member 1	20	ADIFMFDEPSSYLDVK2+AIIKPQYVDQIPK3+EGINIFLDGYVPTENLR2+GSELQNYFTK2+GTVGSILDR2+IAIVNHDK2+ILEDDLK2+KSGNYFFLDD2+LC(UniMod:4)IEVTPQSK2+NTVANSPQTLLAGMNK2+NVEDLSGGELQR2+PADVYLIDEPSAYLDSEQR2+TQAIVC(UniMod:4)QQLDLTHLK3+VAETANEEEVK2+VAETANEEEVKK2+VAETANEEEVKK3+VALALC(UniMod:4)LGK2+VIVFDGVPSK2+YC(UniMod:4)ANAFK2+YDDPPDWQEILTYFR2	100	ABCE1_HUMAN	ABCE1	P61221	ABCE1	12.5897	0.127628	12.5995	0.177092	LIMMA	-0.22607	-0.367365	-0.0847747	0.00279244	0.0312021	TRUE	b)-T<lfc<0	TRUE	P61221	12.6758	12.2038	12.8339	12.735	12.6735	12.3883	12.7892	13.0147	12.6315	12.546	12.6237	12.5448	12.792	12.4738	12.654	12.6677	12.8479	12.5897	12.5446	12.5218	12.5192	12.4023	12.7078	12.3378	12.5281	12.5659	12.3744
Q53H82	Endoribonuclease LACTB2	10	ADIIYPGHGPVIHNAEAK3+DHSGGIGDIC(UniMod:4)K2+EEIIGNGEQQYVYLK2+EQQILTLFR2+IFSNTDPDKK2+IQQYISHR2+NTPENLHEMAK2+SFTVMELVK2+SINNDTTYC(UniMod:4)IK2+VLGC(UniMod:4)NPGPMTLQGTNTYLVGTGPR3	98.1482	LACB2_HUMAN	LACTB2	Q53H82	LACTB2	12.2015	0.306957	12.1366	0.321628	LIMMA	-0.289194	-0.530521	-0.0478659	0.0205686	0.102308	FALSE	b)-T<lfc<0	TRUE	Q53H82	12.3157	12.2015	12.2987	11.9582	12.3808	11.5791	11.6014	12.2577	12.351	12.256	11.9667	12.0469	12.6496	12.6584	12.7791	12.4338	11.8228	12.044	11.9944	12.3421	11.9514	12.2786	12.2085	11.9802	12.0038	11.4741	11.8543
P36542	ATP synthase subunit gamma, mitochondrial	8	ADIKGPEDK2+EVMLVGIGDK2+GLC(UniMod:4)GAIHSSIAK3+KHLLIGVSSDR3+LTLTFNR2+MTAMDNASK2+NASEMIDK2+SEVATLTAAGK2	100	ATPG_HUMAN	ATP5F1C	P36542	ATP5F1C	14.3509	0.484082	14.4947	0.444359	LIMMA	0.461051	0.15306	0.769043	0.00475751	0.043758	TRUE	c)0<=lfc<T	TRUE	P36542	14.9272	14.9366	14.1371	15.1808	14.1008	14.334	14.1831	14.4063	14.1744	14.1822	15.3327	14.6952	13.8891	14.2134	14.0325	14.0103	14.2169	14.0582	14.6801	14.3525	15.0442	15.2171	14.3509	14.6774	13.9955	15.1565	14.8727
P52272	Heterogeneous nuclear ribonucleoprotein M	33	ADILEDKDGK2+AFITNIPFDVK2+EVFSMAGVVVR2+FEPYANPTK2+FEPYANPTKR2+FEPYANPTKR3+FESPEVAER2+FGSGMNMGR2+GC(UniMod:4)AVVEFK2+GGNRFEPYANPTK2+GGNRFEPYANPTK3+GIGMGNIGPAGMGMEGIGFGINK2+HSLSGRPLK2+LGSTVFVANLDYK2+MGAGLGHGMDR2+MGAGMGFGLER2+MGANNLER2+MGANSLER2+MGGMEGPFGGGMENMGR2+MGLAMGGGGGASFDR2+MGLSMER2+MGLVMDR2+MGPAMGPALGAGIER2+MGPLGLDHMASSIER3+MGPVMDR2+MGQTMER2+MVPAGMGAGLER2+NLPFDFTWK2+QGGGGGGGSVPGIER2+VGEVTYVEL…	100	HNRPM_HUMAN	HNRNPM	P52272	HNRNPM	12.6823	0.753411	12.6887	0.66119	LIMMA	0.228336	-0.282823	0.739495	0.368043	0.570996	FALSE	c)0<=lfc<T	FALSE	P52272	13.1425	11.8983	11.5934	13.5651	12.0574	13.1406	12.6191	13.9472	12.8869	13.0574	12.8772	12.2569	11.7275	11.8349	11.9939	12.3874	13.0613	13.4212	12.5321	12.6823	13.1905	11.898	12.6665	13.6799	12.0062	12.9815	13.4895
Q9H074	Polyadenylate-binding protein-interacting protein 1	8	ADILQVGLR2+FC(UniMod:4)LESER2+GKMDMEEIIQR2+IENVVLDANC(UniMod:4)SR2+LTGSVLEDAWK2+MDMEEIIQR2+VHATSTYR2+YQELLER2	100	PAIP1_HUMAN	PAIP1	Q9H074	PAIP1	12.5117	0.449784	12.4492	0.386694	LIMMA	-0.490613	-0.739737	-0.241489	0.000382069	0.0109496	TRUE	a)lfc<= -T	TRUE	Q9H074	12.4585	12.0275	12.7182	12.348	12.3544	11.9032	12.593	12.9368	12.6551	12.7326	12.5117	12.1489	12.9214	12.4538	12.8365	12.8874	12.8715	12.6175	11.8447	12.6258	11.5188	12.2083	12.6876	11.9793	12.9158	12.4295	11.9419
Q9Y487	V-type proton ATPase 116 kDa subunit a isoform 2	4	ADIPLPEGEASPPAPPLK2+DLNQNVSSFQR2+QVLEMQEQLQK2+TSGLYTGQEYVQR2	87.037	VPP2_HUMAN	ATP6V0A2	Q9Y487	ATP6V0A2	9.86766	0.512476	9.77524	0.493983	LIMMA	0.130355	-0.26599	0.5267	0.506076	0.692182	FALSE	c)0<=lfc<T	FALSE	Q9Y487	10.1359	10.2225	9.94234	9.23367	10.1718	9.40569	9.44632	10.135	9.75508	10.3393	9.85518	9.22495	9.86766	9.94994	9.89352	9.41027	8.17395	9.77517	9.63474	10.4617	9.89872	10.5622	9.47766	9.91325	9.522	10.2544	9.26851
Q9NZD2	Glycolipid transfer protein	7	ADISGNITK2+AVYDTNPAK2+AYEMALK2+AYEMALKK2+EMYGAEWPK2+GQNVTEEEC(UniMod:4)LEK2+TLQNILEVEK2	100	GLTP_HUMAN	GLTP	Q9NZD2	GLTP	12.1707	1.62971	12.0897	1.10228	LIMMA	0.987638	0.221659	1.75362	0.0133549	0.0783244	FALSE	d)lfc >= T	TRUE	Q9NZD2	12.0831	12.1707	9.93905	12.639	11.1333	13.0126	13.8619	13.7592	11.6662	10.8736	13.5364	11.0087	10.5219	11.049	10.8801	11.0049	12.2039	11.0358	13.616	11.6906	13.2699	12.2121	12.441	12.8105	11.943	12.5794	13.4813
P51157	Ras-related protein Rab-28	3	ADIVNYNQEPMSR2+VAAEILGIK2+VSEESETQPLVALVGNK2	92.5926	RAB28_HUMAN	RAB28	P51157	RAB28	9.44228	0.555	9.42334	0.516231	LIMMA	0.218027	-0.19194	0.627994	0.285325	0.490426	FALSE	c)0<=lfc<T	FALSE	P51157	10.061	9.30204	8.37423	9.06794	8.79905	9.29467	8.83111	9.2759	9.84741	9.54624	9.44228	10.3879	8.60714	9.50503	9.26601	9.53909	8.79998	9.19845	9.31507	9.6146	9.77565	8.88568	9.87139	10.2873	10.192	9.89875	9.44427
P06748	Nucleophosmin	8	ADKDYHFK2+DELHIVEAEAMNYEGSPIK2+DELHIVEAEAMNYEGSPIK3+GPSSVEDIK2+MQASIEK2+MTDQEAIQDLWQWR2+VDNDENEHQLSLR2+VDNDENEHQLSLR3	100	NPM_HUMAN	NPM1	P06748	NPM1	14.7006	0.338711	14.7399	0.33717	LIMMA	-0.267125	-0.524427	-0.00982338	0.0423994	0.155465	FALSE	b)-T<lfc<0	TRUE	P06748	14.808	14.8586	15.4595	15.1428	15.148	14.7006	14.6093	14.929	14.9535	14.7182	14.5578	14.2877	15.2931	14.4362	14.8202	15.3002	14.8229	15.0709	14.5622	14.5462	14.4361	14.4968	14.3648	14.1065	14.5147	14.4706	14.5624
P06576	ATP synthase subunit beta, mitochondrial	24	ADKLAEEHSS2+AHGGYSVFAGVGER2+AHGGYSVFAGVGER3+AIAELGIYPAVDPLDSTSR2+DQEGQDVLLFIDNIFR2+EGNDLYHEMIESGVINLK3+FTQAGSEVSALLGR2+IGLFGGAGVGK2+IMDPNIVGSEHYDVAR2+IMDPNIVGSEHYDVAR3+IMNVIGEPIDER2+IMNVIGEPIDERGPIK3+IPSAVGYQPTLATDMGTMQER3+IPVGPETLGR2+LVLEVAQHLGESTVR3+LVPLKETIK2+QFAPIHAEAPEFMEMSVEQEILVTGIK3+SLQDIIAILGMDELSEEDK2+TIAMDGTEGLVR2+VALVYGQMNEPPGAR2+VLDSGAPIK2+VLDSGAPIKIPVGPETLGR2+VLDSGAPIKIPVGPETLGR3+VV…	98.1482	ATPB_HUMAN	ATP5F1B	P06576	ATP5F1B	15.5613	0.373817	15.6641	0.408496	LIMMA	0.558561	0.308239	0.808884	8.90792e-05	0.00583387	TRUE	d)lfc >= T	TRUE	P06576	15.3091	16.0595	15.5613	16.3299	15.5068	15.7247	15.2068	14.9865	15.3996	15.5062	15.8549	15.8912	15.3819	15.5041	15.1574	15.144	15.6442	15.3741	15.6475	15.5869	16.1738	16.547	15.5561	16.0389	15.33	16.2292	16.2783
P56192	Methionine--tRNA ligase, cytoplasmic	21	ADKNEVAAEVAK2+ADKNEVAAEVAK3+ALEEGLTPQEIC(UniMod:4)DK2+ALTHIDHSLSR3+AVTNEPEEEELATLSEEEIAMAVTAWEK3+FFGGYVPEMVLTPDDQR2+FVEGVC(UniMod:4)PFC(UniMod:4)GYEEAR2+GEDVLGSVR2+GFVLQDTVEQLR2+GVGVFGDMAQDTGIPADIWR2+HGNQYIQVNEPWK2+KGEDVLGSVR2+LENDQIESLR2+LFVSDGVPGC(UniMod:4)LPVLAAAGR2+LINAVELK2+NNSELLNNLGNFINR2+NPEQVDLYQFMAK2+QPQPSPAEGR2+TLPGSDWTPNAQFITR2+TSPKPAVVETVTTAK3+WGTPVPLEGFEDK2	100	SYMC_HUMAN	MARS1	P56192	MARS1	12.7102	0.205318	12.7528	0.247029	LIMMA	0.0429647	-0.168969	0.254898	0.681152	0.826665	FALSE	c)0<=lfc<T	FALSE	P56192	12.5444	12.8507	13.1452	13.0452	13.1353	12.6925	12.4358	12.6662	12.5779	12.5116	12.6132	12.8487	13.3708	12.4332	12.5295	12.7527	12.6282	12.6916	12.7102	12.7705	12.7341	13.1427	12.8805	12.7979	12.3183	12.7049	12.7938
P51688	N-sulphoglucosamine sulphohydrolase	9	ADLAAQYTTVGR2+FAQLLEMLR2+LSPQC(UniMod:4)QPLHNEL2+LVHNLNFK2+MDQGVGLVLQELR2+SLPLLLSQAGVR2+SRDPHETQNLATDPR3+TIHLTGR2+TTAGQPTGWYK2	96.2963	SPHM_HUMAN	SGSH	P51688	SGSH	13.478	0.817165	13.3713	0.661466	LIMMA	-0.262737	-0.771534	0.246059	0.299248	0.503263	FALSE	b)-T<lfc<0	FALSE	P51688	14.3906	13.9958	14.0109	12.5703	14.0292	12.9051	12.8672	12.7187	13.8724	13.9829	12.637	13.478	13.6852	14.1889	14.2837	13.1959	11.7931	13.6422	12.9203	13.9623	12.4652	13.4981	12.8775	13.6527	13.373	12.6763	13.3523
P68036	Ubiquitin-conjugating enzyme E2 L3	4	ADLAEEYSK2+ADLAEEYSKDR2+ADLAEEYSKDR3+NIQVDEANLLTWQGLIVPDNPPYDK3	100	UB2L3_HUMAN	UBE2L3	P68036	UBE2L3	12.7371	0.310186	12.7342	0.377604	LIMMA	0.316209	0.0354663	0.596952	0.028648	0.121771	FALSE	c)0<=lfc<T	TRUE	P68036	11.8464	13.4894	12.8588	12.7695	12.7371	13.1117	12.9777	12.5455	12.5542	12.2861	13.4717	12.1806	12.2345	12.6065	12.5279	12.8227	12.5316	12.8142	13.1047	12.4236	12.5486	13.0126	12.6909	12.9296	12.9753	12.6063	13.1664
Q8N1G4	Leucine-rich repeat-containing protein 47	18	ADLATAPPHVTVVR2+ADLATAPPHVTVVR3+DGPSLLVVEQVR2+DVMDALILK2+DVRPYIVGAVVR3+EGGDGEEQDVGDAGR2+ELLLTGPGLEER2+ELPADLAR2+ELSPDIAHLASLK3+FLTSQTK2+GMDLQPGNALK2+QLQLEAEEQR2+QLQLEAEEQRK2+QLQLEAEEQRK3+QSVSGLHR2+SILEYLR2+VLHVSENPVPLTVR3+VVDLEGSLK2	92.5926	LRC47_HUMAN	LRRC47	Q8N1G4	LRRC47	11.8214	0.234309	11.7755	0.359348	LIMMA	0.0326398	-0.260812	0.326092	0.821452	0.912833	FALSE	c)0<=lfc<T	FALSE	Q8N1G4	12.1347	12.5604	11.8999	11.5443	12.1719	11.9713	11.8865	11.9795	12.2077	11.8154	11.8612	11.8214	11.3339	12.0327	11.932	10.7126	11.2053	11.6854	11.979	11.4471	11.8365	11.8054	11.5149	11.7866	11.5298	11.5203	11.7623
Q9H1X1	Radial spoke head protein 9 homolog	5	ADLDPSLDFMDSLEHDIPK3+GSWSIQMER2+LVSVIDQIDK2+NYGYVYVGTGEK2+TPFGPTHVNR2	85.1852	RSPH9_HUMAN	RSPH9	Q9H1X1	RSPH9	11.6238	1.24345	11.7534	1.1014	LIMMA	0.533897	-0.296069	1.36386	0.198324	0.389434	FALSE	d)lfc >= T	FALSE	Q9H1X1	12.4726	11.648	10.9662	12.5205	10.1883	12.8178	9.85963	11.6238	11.0006	10.7851	13.3037	13.3931	11.0033	11.759	11.048	12.1798	11.5244	10.858	11.509	10.4256	10.6426	11.9177	12.6083	13.3673	13.0618	13.9911	10.866
P61106	Ras-related protein Rab-14	11	ADLEAQR2+FMADC(UniMod:4)PHTIGVEFGTR3+GAAGALMVYDITR2+IIEVSGQK2+LTSEPQPQR2+NLTNPNTVIILIGNK2+QFAEENGLLFLEASAK2+SC(UniMod:4)LLHQFTEK2+TGENVEDAFLEAAK2+TGENVEDAFLEAAKK3+YIIIGDMGVGK2	100	RAB14_HUMAN	RAB14	P61106	RAB14	13.972	0.205198	13.9395	0.244486	LIMMA	0.00654071	-0.204239	0.217321	0.949776	0.974937	FALSE	c)0<=lfc<T	FALSE	P61106	13.6359	13.8839	13.8336	14.1078	14.169	14.0439	14.2594	13.6863	14.3976	14.008	13.6478	14.1119	14.0067	14.1033	13.7573	13.5567	13.8569	13.9376	14.0947	13.972	14.2243	13.4308	14.0208	14.3087	13.8676	13.8518	13.5912
Q5TAA0	Tetratricopeptide repeat protein 22	5	ADLEEVVR2+ALGYGQQIPMEEK2+GHTDEVLGLAR2+LLFETMER2+MGLGGMPDR2	85.1852	TTC22_HUMAN	TTC22	Q5TAA0	TTC22	9.69721	0.543433	9.83914	0.620212	LIMMA	0.695378	0.282045	1.10871	0.00180899	0.0246573	TRUE	d)lfc >= T	TRUE	Q5TAA0	9.4796	10.6832	9.26529	10.7882	9.5191	10.5595	9.64173	9.71196	9.02844	9.17697	10.3228	10.0305	9.59192	8.68751	9.3153	9.447	9.69721	9.42547	10.8227	9.8857	9.96937	9.38112	10.5525	9.837	9.33067	10.4022	11.1038
Q15031	Probable leucine--tRNA ligase, mitochondrial	19	ADLEGSLDSK2+EEVDLTGSVPVHAK2+EEVDLTGSVPVHAK3+EITTC(UniMod:4)LPDYYK2+ETDTMDTFVDSAWYYFR2+EYTLQTR2+IPVPQQVAR2+LEVTWEK2+LLAQGLIK2+LLHGHSSLK2+LPSGQYLQR2+LSSSAEFTGMTR2+LWTLTTR2+NLHPQSWTQSNIK2+NLHPQSWTQSNIK3+QDAFLALTQK2+SPQPQLLSNK2+TDALPGVLR2+VYTISDTIAR2	100	SYLM_HUMAN	LARS2	Q15031	LARS2	11.6022	0.413394	11.6636	0.412997	LIMMA	0.386193	0.0882329	0.684154	0.0129274	0.0770959	FALSE	c)0<=lfc<T	TRUE	Q15031	12.2739	12.2876	11.2592	11.8353	11.5749	11.6022	11.5282	11.7254	11.3532	11.3617	12.1546	12.0506	11.1313	11.6039	11.5424	11.3796	10.9706	11.1692	11.7333	11.5355	11.973	12.3586	11.0213	11.857	11.3233	12.3914	11.9198
P13645	Keratin, type I cytoskeletal 10	17	ADLEMQIESLTEELAYLKK3+AETEC(UniMod:4)QNTEYQQLLDIK2+ALEESNYELEGK2+ELTTEIDNNIEQISSYK2+GSLGGGFSSGGFSGGSFSR2+IKEWYEK2+IRLENEIQTYR3+LENEIQTYR2+LKYENEVALR3+NHEEEMKDLR2+NHEEEMKDLR3+QSLEASLAETEGR2+SLLEGEGSSGGGGR2+SQYEQLAEQNR2+SQYEQLAEQNRK2+SQYEQLAEQNRK3+VLDELTLTK2	100	K1C10_HUMAN	KRT10	P13645	KRT10	12.1403	1.26295	12.5336	1.34332	LIMMA	0.329898	-0.702867	1.36266	0.518294	0.702205	FALSE	c)0<=lfc<T	FALSE	P13645	11.0065	12.1067	14.6708	13.101	15.8055	13.753	13.2018	10.479	11.2884	13.0841	10.4981	12.1403	11.8375	14.1996	11.3546	12.4749	11.8237	12.6833	11.914	12.0334	13.0541	13.4478	11.8397	12.2529	15.2102	11.4883	11.6592
Q99523	Sortilin	5	ADLGALELWR2+DPIYFTGLASEPGAR2+IYSFGLGGR2+SGYHDDSDEDLLE2+TEFGMAIGPENSGK2	92.5926	SORT_HUMAN	SORT1	Q99523	SORT1	11.6907	0.623644	11.5716	0.499135	LIMMA	-0.18992	-0.580432	0.200592	0.32773	0.531712	FALSE	b)-T<lfc<0	FALSE	Q99523	12.0263	11.0383	11.3253	11.8173	11.0913	11.5998	11.6545	11.7309	10.9344	10.8848	12.2488	12.1113	11.7225	12.1208	11.86	11.2167	12.1417	11.1014	11.495	11.6907	12.1989	10.3919	12.2132	11.3174	10.8797	11.9103	11.7107
Q14669	E3 ubiquitin-protein ligase TRIP12	21	ADLGLWR2+DDSLDLSPQGR2+EGIFAVDTMLK2+FFNTHQLK2+GEEVTLSNPK2+GNAQNTDGAIWQWR2+IIEQINEDTGTAR2+KPNPLANSNTSGYSESK3+LFLQFVTGSPR2+LLDTNPEINQSDSQDSR2+LPDYSSIEIMR2+LQALLEAR2+LSTQSNSNNIEPAR2+MADPESNQEAVNSSAAR2+NTAGAQPQDDSIGGR2+QAESVMQDLGSSR2+SC(UniMod:4)SSSSAVIVPQPEDPDR2+SETSKPGPSGLQAK2+SLNPPLTIVR2+YFSSENMDGSNPALNVLQR2+YIQNLQGLFALPFGR2	96.2963	TRIPC_HUMAN	TRIP12	Q14669	TRIP12	10.3541	0.177629	10.3595	0.168558	LIMMA	-0.1389	-0.300033	0.0222323	0.0883478	0.238485	FALSE	b)-T<lfc<0	FALSE	Q14669	10.2731	10.1937	10.4739	10.5556	10.5994	10.4562	10.3791	10.3202	10.4895	10.3329	10.2343	10.3541	10.3453	10.335	10.2457	10.4959	10.4989	10.7602	10.157	10.1129	10.2457	9.99712	10.5198	10.3966	10.116	10.3965	10.4219
O95707	Ribonuclease P protein subunit p29	4	ADLHGAIISVTK3+AVVLEYFTR2+EANDSDVQPSGAQR2+SVIYHALSQK2	87.037	RPP29_HUMAN	POP4	O95707	POP4	9.56744	0.631439	9.4823	0.623912	LIMMA	0.163212	-0.330599	0.657022	0.503997	0.690178	FALSE	c)0<=lfc<T	FALSE	O95707	9.58434	10.0435	10.1732	9.91873	9.99334	9.56744	9.06889	9.41989	10.6944	8.91066	9.39368	9.55715	8.98208	9.66015	9.23053	8.69071	7.88035	10.1473	9.8218	9.96476	10.2691	8.35976	9.26632	8.86157	9.7929	9.62994	9.13969
P99999	Cytochrome c	10	ADLIAYLK2+GIIWGEDTLMEYLENPK2+GIIWGEDTLMEYLENPK3+KTGQAPGYSYTAANK2+KTGQAPGYSYTAANK3+KYIPGTK2+MIFVGIK2+MIFVGIKK2+TGPNLHGLFGR2+TGQAPGYSYTAANK2	100	CYC_HUMAN	CYCS	P99999	CYCS	13.305	0.393784	13.3604	0.464691	LIMMA	0.617565	0.334029	0.901101	0.000119976	0.00689169	TRUE	d)lfc >= T	TRUE	P99999	13.3365	14.475	13.0449	13.5015	13.2535	13.4857	12.6908	12.3815	13.0394	13.3285	13.6798	13.6117	12.8114	13.1851	13.1957	13.2033	12.9404	13.1144	13.2074	13.4952	13.7781	14.3063	12.9245	13.724	13.305	13.8357	13.8764
Q92888	Rho guanine nucleotide exchange factor 1	20	ADLISEDVQR2+AEVDAEKPGATDR2+AEVDAEKPGATDR3+DGDGVPGGGPLSPAR2+DMEDLLR2+DMIPTEMQR2+ELVPPDTLHSLPK3+FDGAEGSWFQK2+FVQEVVQSQQVAVGR2+GEPQVPDFR2+GLSSILDAAR2+QLLFPAEEDNGAGPPR2+QSFALEQLK2+QSSDPMLSEFK2+SAAVVNAIGLYMR2+SGLELEPEEPPGWR2+TLTPTPDGK2+VPAPASRPK2+VPVPPNVAFELDR2+YPLLLQSIGQNTEEPTER2	92.5926	ARHG1_HUMAN	ARHGEF1	Q92888	ARHGEF1	11.3891	0.377625	11.3405	0.310622	LIMMA	-0.334608	-0.559542	-0.109674	0.00499086	0.0451989	TRUE	b)-T<lfc<0	TRUE	Q92888	11.6542	10.9871	11.5133	10.976	11.425	11.5887	11.84	11.644	11.7621	11.3394	11.3558	11.5051	11.2594	11.5948	11.3891	11.0235	11.2383	11.6438	11.7274	10.7091	11.4167	10.7903	11.4422	11.3732	11.0881	10.9486	10.9596
Q8N3C0	Activating signal cointegrator 1 complex subunit 3	34	ADLIVTTPEK2+AEEFDQIK2+ALAAEMTDYFSR2+ALFEIALR2+AMLPC(UniMod:4)PDYDTDTK2+AVYIAPLK2+AYQIDPTLRK2+ELIALKR2+ELTGDMQLSK2+EMENIIATVR2+EQALLNAR2+EQLVIEVGR2+FLNSSNDHR2+GPVLESIVAR2+GPVLEVIVSR2+IASYYYLK2+KSVGDVALSQIVR3+KVIELTGDVTPDMK3+LWGWASPLR2+MILPEGIQR2+QDNYNEEVADLK2+QHFQQGVIK2+QVESTQSMIR2+SIEPLTYGR2+TAMSLIER2+TEGDIFAIVSK2+TGYFSSTDLGR2+TNFISSHTEKPVR3+TQMLVTTPEK2+TVEELFVNC(UniMod:4)K2+TVLDQALR2+VIELTGDVTPD…	92.5926	ASCC3_HUMAN	ASCC3	Q8N3C0	ASCC3	11.5012	0.180404	11.4958	0.223879	LIMMA	-0.24847	-0.42258	-0.0743602	0.00677906	0.0536935	FALSE	b)-T<lfc<0	TRUE	Q8N3C0	11.7259	11.4744	11.6027	11.3795	11.7698	11.1977	11.4542	11.6953	11.5398	11.7222	11.5012	11.8499	11.2249	11.9148	11.6136	11.5391	11.4279	11.5562	11.0677	11.6993	11.2855	11.6064	11.4148	11.445	11.4207	11.0921	11.1659
O95822	Malonyl-CoA decarboxylase, mitochondrial	12	ADLLEAQALK2+ALQTPLMR2+ASEQVLSLVAQFQK2+AVPPTPAYELR2+EAAVLLQAEDR2+EHPPSETEEK2+EISEITGGPINETLK2+GITGSC(UniMod:4)GLMANYR2+INWMADVSLR2+LVEGPDVR2+NELFTDSEC(UniMod:4)K2+YFLEETGPNSTSYLGSK2	96.2963	DCMC_HUMAN	MLYCD	O95822	MLYCD	12.2776	0.644922	12.2437	0.539739	LIMMA	0.345325	-0.0604677	0.751117	0.092289	0.24556	FALSE	c)0<=lfc<T	FALSE	O95822	13.0113	13.0246	11.8242	12.4637	12.2776	12.1882	12.4041	12.8191	12.0844	11.8882	13.2932	12.7698	11.5243	12.117	11.7666	11.5868	11.1265	11.5392	12.3891	12.3098	12.7126	12.8399	11.6161	12.5289	12.0188	12.5408	11.9155
P08195	4F2 cell-surface antigen heavy chain	13	ADLLLSTQPGREEGSPLELER3+DLLLTSSYLSDSGSTGEHTK3+EEGSPLELER2+GENSWFSTQVDTVATK2+GLVLGPIHK2+GQSEDPGSLLSLFR2+IGDLQAFQGHGAGNLAGLK3+IKVAEDEAEAAAAAK3+LDYLSSLK2+LLTSFLPAQLLR2+VAGSPGWVR2+VILDLTPNYR2+WC(UniMod:4)SWSLSQAR2	92.5926	4F2_HUMAN	SLC3A2	P08195	SLC3A2	12.6766	0.443321	12.7063	0.414904	LIMMA	-0.261314	-0.579351	0.0567219	0.103495	0.262656	FALSE	b)-T<lfc<0	FALSE	P08195	12.4975	12.9325	13.5265	13.0732	12.632	12.7941	13.4088	12.8828	12.6376	12.3776	12.2565	12.3606	13.5173	13.2151	12.8367	12.6766	12.6673	12.6312	12.9956	12.2033	12.6949	12.2994	12.8807	11.9608	12.3374	12.0472	12.7276
Q9H089	Large subunit GTPase 1 homolog	15	ADLLTAEQR2+AEMTC(UniMod:4)SGILPIDQMR2+DNFLEWR2+DPVTFQHQHQR3+ENVILINK2+GFMTAHGQPDQPR2+GFMTAHGQPDQPR3+LILTPFER2+RPNWNQNTTPEELK3+SDIVVQIVDAR2+SSTINTIMGNK2+TFFHQENVR2+TGLLSFEESQR2+VKDGQLTVGLVGYPNVGK3+VSVSATPGHTK2	88.8889	LSG1_HUMAN	LSG1	Q9H089	LSG1	10.4775	0.204185	10.4488	0.173913	LIMMA	0.0202968	-0.151736	0.192329	0.810819	0.907424	FALSE	c)0<=lfc<T	FALSE	Q9H089	10.2041	10.3181	10.6346	10.7219	10.551	10.5719	10.4775	10.2807	10.4283	10.4615	10.157	10.3218	10.7008	10.2768	10.5131	10.1356	10.6237	10.7977	10.5278	10.4945	10.5626	10.4939	10.4837	10.3548	10.3398	10.2233	10.4599
Q8IXI1	Mitochondrial Rho GTPase 2	7	ADLPEGVAVSGPSPAEFC(UniMod:4)R2+AEEITIPADVTPEK2+AVLHPTAPLYDPEAK3+EQPPGYAIDTVQVNGQEK2+SAFLQAFLGR2+VPIILVGNK2+WIPLVNGGTTQGPR2	100	MIRO2_HUMAN	RHOT2	Q8IXI1	RHOT2	12.2614	0.342758	12.2497	0.428513	LIMMA	0.304885	-0.0183735	0.628144	0.0635425	0.198188	FALSE	c)0<=lfc<T	FALSE	Q8IXI1	11.7599	12.3918	12.8279	13.0212	11.8783	12.4799	12.2614	12.3414	11.704	11.6829	12.0988	11.7399	12.3732	12.0098	12.4926	12.0524	12.5101	12.3241	12.0755	12.0641	12.3148	13.084	11.9513	12.428	11.5262	12.1901	13.1587
P50453	Serpin B9	12	ADLSAMSAER2+AFQSLLTEVNK2+AGTQYLLR2+ANSILFC(UniMod:4)GR2+AQLLELPYAR2+ELSLLVLLPDDGVELSTVEK2+HINTWVSK2+IEELLPGSSIDAETR2+LAHVGEVR2+LQEDYDMESVLR2+STEVEVLLPK2+WNEPFDETYTR2	96.2963	SPB9_HUMAN	SERPINB9	P50453	SERPINB9	12.1007	0.809051	12.0122	0.847023	LIMMA	-1.1973	-1.6688	-0.72579	1.58482e-05	0.00246584	TRUE	a)lfc<= -T	TRUE	P50453	12.6464	12.1408	12.1007	11.5711	12.0615	10.9965	11.932	11.7068	12.7145	12.9213	11.7602	12.5482	13.0952	13.8418	12.83	12.8426	12.2184	12.4305	10.6885	11.0366	11.1019	11.2597	12.3491	12.0585	12.5035	10.5799	10.3921
Q17RN3	Protein FAM98C	5	ADLSC(UniMod:4)LVPATSVAVR2+AEAQGEAMR2+ALC(UniMod:4)GGDGAAALR2+EAGAEVLSAGDGPGAEEDFLR2+VLMGNVPDR2	88.8889	FA98C_HUMAN	FAM98C	Q17RN3	FAM98C	10.7403	0.368539	10.7578	0.350181	LIMMA	0.0265223	-0.262848	0.315892	0.852449	0.927368	FALSE	c)0<=lfc<T	FALSE	Q17RN3	10.5933	10.0764	10.0092	10.8686	10.4339	10.6064	11.3541	11.1067	11.0219	10.7804	11.4518	10.7583	10.6452	10.5204	10.6973	10.9721	10.6697	10.4917	10.9825	10.7403	10.4847	10.4905	10.4462	11.0197	11.313	11.0486	10.8784
P01011	Alpha-1-antichymotrypsin	9	ADLSGITGAR2+AVLDVFEEGTEASAATAVK2+EIGELYLPK2+EQLSLLDR2+FTEDAKR2+LINDYVK2+LYGSEAFATDFQDSAAAK2+NLAVSQVVHK2+WEMPFDPQDTHQSR3	92.5926	AACT_HUMAN	SERPINA3	P01011	SERPINA3	15.2748	2.30286	14.4794	2.33949	LIMMA	-1.90572	-3.55629	-0.255146	0.025185	0.113823	FALSE	a)lfc<= -T	TRUE	P01011	15.773	15.2748	18.1576	11.8779	14.9245	10.2813	13.0155	12.5188	16.3937	16.6651	13.9957	15.8815	15.2847	16.7579	17.0453	15.5861	11.936	16.4355	10.5537	16.9873	12.7343	15.8597	13.7215	14.608	17.0937	10.7296	10.8505
P30740	Leukocyte elastase inhibitor	18	ADLSGMSGAR2+EATTNAPFR2+FQSLNADINK2+FQSLNADINKR2+FQSLNADINKR3+GNTAAQLSK2+HNSSGSILFLGR2+IEEQLTLEK2+IPELLASGMVDNMTK2+KIEEQLTLEK2+KTINQWVK2+LEESYTLNSDLAR2+LGVQDLFNSSK2+TINQWVK2+TYGADLASVDFQHASEDAR2+TYGADLASVDFQHASEDAR3+TYNFLPEFLVSTQK2+VLELPYQGEELSMVILLPDDIEDESTGLKK4	100	ILEU_HUMAN	SERPINB1	P30740	SERPINB1	15.875	0.398385	15.8585	0.397494	LIMMA	0.0763743	-0.244963	0.397712	0.630195	0.790468	FALSE	c)0<=lfc<T	FALSE	P30740	15.3872	15.4627	15.8208	16.6113	15.875	16.1373	16.3955	16.2435	15.9366	15.5219	16.4524	15.6063	15.8909	15.886	15.2673	15.7112	15.9525	15.5489	16.1292	15.1468	15.7621	15.174	15.7428	16.2655	16.4045	16.136	15.7123
P31930	Cytochrome b-c1 complex subunit 1, mitochondrial	14	ADLTEYLSTHYK3+EHTAYYIK2+EMQENDASMR2+EVESMGAHLNAYSTR2+EVESMGAHLNAYSTR3+IAEVDASVVR2+IPLAEWESR2+LC(UniMod:4)TSATESEVAR2+MVLAAAGGVEHQQLLDLAQK3+NALVSHLDGTTPVC(UniMod:4)EDIGR2+NRPGSALEK2+RIPLAEWESR2+SGMFWLR2+SLLTYGR2	100	QCR1_HUMAN	UQCRC1	P31930	UQCRC1	13.0533	0.661157	13.178	0.658102	LIMMA	0.860175	0.465023	1.25533	0.000120821	0.00689169	TRUE	d)lfc >= T	TRUE	P31930	12.2481	13.679	13.2243	14.7034	13.38	13.6519	12.2538	12.1327	12.6121	12.7174	12.8571	13.5835	13.0752	12.9382	12.5708	13.0533	12.8402	12.7352	12.6074	13.127	13.864	14.1808	13.0193	13.7662	12.7821	14.1383	14.0651
Q9C0E2	Exportin-4	10	ADLTHLLSPQMGK3+AQETDSPLFLATR2+ENLNAQMSSVFQR2+HQQQLLASPGSSTVDNK2+HQQQLLASPGSSTVDNK3+LHGQLQR2+LTASSTPPTLDR2+SPPLNFLSSPVQR2+VFQEEDLR2+VLMAPPSMVNNEQR2	98.1482	XPO4_HUMAN	XPO4	Q9C0E2	XPO4	10.411	0.268302	10.3564	0.2458	LIMMA	-0.0120128	-0.230823	0.206797	0.911275	0.956723	FALSE	b)-T<lfc<0	FALSE	Q9C0E2	10.1911	9.68843	10.4927	10.4879	10.411	10.1131	10.4231	10.1537	10.1404	10.2301	10.0729	10.3165	10.4975	10.2768	10.2951	10.459	10.642	10.4961	10.3415	9.97923	10.4755	10.1838	10.6831	10.5157	10.8051	10.5931	10.6591
O75165	DnaJ homolog subfamily C member 13	37	ADLVPYLLK2+AGFLAFTQLPK2+AQTAELFAK2+ATVPLQSNVIEAAPDMK2+DKVSTTVR2+DLAC(UniMod:4)FYTTK2+DSLLASLLDGVR2+ENINQKPVVLR2+ENINQKPVVLR3+FLATPPNGNFADAVFR2+FNKVPEWQR2+GQGTEFNLTFR2+IAAHLADFTPR3+IAMDQYGK2+IFIAQPAWVLR2+ITEMPSIIK2+LGGYLAEEQATPENPTIR2+LILFLNK2+LLEGIGLENLDSPAATK2+LLLEEDENEESGSIK2+LLLEEDENEESGSIKR3+MLNSNTESPYLIWNNSTR2+MQELALSEGALPR2+NQQDNPEANWK2+SAIDHAGNYIGISLR3+SEETNQQEVANSLAK2+SLAGMLTPYVAR2+SNLIWN…	96.2963	DJC13_HUMAN	DNAJC13	O75165	DNAJC13	11.2252	0.27038	11.2537	0.222377	LIMMA	-0.146567	-0.336878	0.043744	0.125918	0.295101	FALSE	b)-T<lfc<0	FALSE	O75165	11.0499	10.9992	11.7292	11.4758	11.5983	11.4714	11.2746	10.9755	11.469	11.3807	10.9613	11.3983	11.5044	11.4076	11.1173	11.2252	11.2973	11.2152	10.9399	11.1518	11.0607	11.223	11.4113	11.0967	11.061	10.9166	11.4396
Q9NSE4	Isoleucine--tRNA ligase, mitochondrial	27	ADLYLEGK2+ASPLLPANHVTMAK2+ASPLLPANHVTMAK3+AVLEEGTDVVIK2+C(UniMod:4)GFSELYSWQR2+DQLGGWFQSSLLTSVAAR2+DSFLGSIPGK2+DTVLLPQTSFPMK2+EAQNLSAMEIR2+ELSNFYFSIIK2+EPPYGADVLR2+FIPGSALNGMVEMMDR2+FLINLEGGDIR2+LVHSYPYDWR2+LVHSYPYDWR3+LYC(UniMod:4)EKENDPK2+NLLKEEK2+QQPDTELEIQQK2+SGDLYVLAADK2+SYKPVFWSPSSR2+SYKPVFWSPSSR3+TALAEAELEYNPEHVSR2+TALAEAELEYNPEHVSR3+TFYQMYDK2+TGWISTSSIWK2+VIVMPTTK2+YTAESSDTLC(UniMod:4)PR2	100	SYIM_HUMAN	IARS2	Q9NSE4	IARS2	13.4548	0.477403	13.5163	0.476451	LIMMA	0.47971	0.14872	0.8107	0.00606087	0.0503938	FALSE	d)lfc >= T	TRUE	Q9NSE4	14.0957	13.9156	13.1328	14.3405	13.2252	13.5456	13.4548	13.5237	13.16	13.3066	14.161	13.9924	12.9254	13.3174	12.6417	12.7263	13.1472	13.0158	13.5828	13.2072	13.8604	14.1606	13.3084	13.8809	13.2668	14.2759	13.7704
Q06481	Amyloid-like protein 2	2	ADMDQFTASISETPVDVR2+EWEEAELQAK2	92.5926	APLP2_HUMAN	APLP2	Q06481	APLP2	11.5908	0.477346	11.5019	0.524334	LIMMA	-0.294416	-0.694878	0.106046	0.143299	0.318668	FALSE	b)-T<lfc<0	FALSE	Q06481	11.5227	11.1528	11.6817	10.7762	11.2511	10.5671	11.9011	11.3593	10.6482	12.3796	11.6533	11.6145	11.4622	11.7501	11.9127	10.692	12.0161	11.78	10.8635	12.1333	11.6976	11.5908	12.3245	11.3674	12.2744	11.314	10.8643
P35580	Myosin-10	52	ADMEDLMSSKDDVGK2+ALEQQVEEMR2+AMVNKDDIQK2+ASRDEIFAQSK2+ASRDEIFAQSK3+ATISALEAK2+AVIYNPATQADWTAK2+DHNIPGELER2+DLEAQIEAANK2+EEELQGALAR2+EIFMQVEDER2+EIFMQVEDERR3+ELDDATEANEGLSR2+ELEAELEDER2+ELEAELEDERK2+EQEVAELKK2+FVAELWK2+GGPISFSSSR2+IAEC(UniMod:4)SSQLAEEEEK2+IAEC(UniMod:4)SSQLAEEEEKAK3+KDHNIPGELER3+KEEELQGALAR2+KHQQLLEEK2+KLDAQVQELHAK3+KMEEEILLLEDQNSK3+KVDDDLGTIESLEEAK3+LDAQVQELHAK3+LEVNMQAMK2+LQELE…	94.4444	MYH10_HUMAN	MYH10	P35580	MYH10	10.8954	0.210969	10.9231	0.277815	LIMMA	-0.202765	-0.427094	0.0215645	0.0746787	0.215988	FALSE	b)-T<lfc<0	FALSE	P35580	10.8716	11.2594	11.0377	10.8718	10.8964	10.7595	10.6303	10.9139	10.9025	11.275	11.0469	11.5202	10.8616	11.4229	11.5611	10.9272	10.5317	10.7896	10.5775	10.7464	10.5732	10.7359	10.9034	10.8342	10.9913	10.8954	10.5881
P26639	Threonine--tRNA ligase 1, cytoplasmic	26	ADMETLQR2+AEHDSILAEK2+AELNPWPEYIYTR2+ETLLAMFK2+FLGDIEVWDQAEK2+FMADIDLDPGC(UniMod:4)TLNK2+FMADIDLDPGC(UniMod:4)TLNKK3+FNLTYVSHDGDDK3+FNLTYVSHDGDDKK3+GC(UniMod:4)LDFLR2+GFQEVVTPNIFNSR2+ISGTVNIR2+LEMYNILK2+LNLSTRPEK2+MGGEEKPIGAGEEK2+MGGEEKPIGAGEEK3+MIAILTENYGGK2+MLKEWEK2+NELSGALTGLTR2+NSSTYWEGK2+QLENSLNEFGEK2+QVDAESWK2+QVMVVPVGPTC(UniMod:4)DEYAQK2+TISETIER2+VNTPTTTVYR2+WELNSGDGAFYGPK2	100	SYTC_HUMAN	TARS1	P26639	TARS1	13.3807	0.189082	13.3387	0.157334	LIMMA	-0.161734	-0.301797	-0.0216705	0.025169	0.113823	FALSE	b)-T<lfc<0	TRUE	P26639	13.1953	13.205	13.4826	13.4308	13.4026	13.1153	13.572	13.3807	13.3579	13.4196	13.2045	13.3863	13.5981	13.4006	13.5678	13.2096	13.491	13.296	13.2105	13.2919	13.4151	13.0603	13.5083	13.1456	13.4908	13.072	13.2339
Q86X52	Chondroitin sulfate synthase 1	2	ADMQILPVSGEFSR2+LVPFQLPGSK2	74.0741	CHSS1_HUMAN	CHSY1	Q86X52	CHSY1	10.3364	0.641159	10.2987	0.569978	LIMMA	-0.642245	-1.02163	-0.262863	0.00171081	0.0237365	TRUE	a)lfc<= -T	TRUE	Q86X52	10.3557	10.4743	10.7608	9.33544	10.816	9.26506	10.4971	10.3364	9.35472	11.1622	10.333	9.91472	10.7775	10.1126	11.3092	11.1134	10.9626	10.3107	10.4135	9.96435	9.90396	10.5799	10.8497	9.74465	9.71313	9.78802	9.91734
Q9NZN4	EH domain-containing protein 2	11	ADMVETQQLMR2+DIQGLPR2+GQQPEAIR2+GYDFPAVLR2+LEGHGLPANLPR2+LEGHGLPANLPR3+LPNSVLGR2+TSFIQYLLEQEVPGSR2+VVGTPEVLR2+VYIGSFWSQPLLVPDNR2+YDEIFYNLAPADGK2	96.2963	EHD2_HUMAN	EHD2	Q9NZN4	EHD2	11.8495	0.263438	11.7574	0.328027	LIMMA	-0.0824239	-0.351613	0.186765	0.535657	0.71566	FALSE	b)-T<lfc<0	FALSE	Q9NZN4	12.1205	11.9241	12.3198	11.0736	11.6088	11.917	11.701	11.939	12.1857	12.0409	10.7695	11.7445	11.6134	11.8495	11.8778	11.6718	11.6993	11.9472	11.9463	11.536	11.8661	11.6102	11.5664	11.4662	11.4627	12.0021	11.9894
P40939	Trifunctional enzyme subunit alpha, mitochondrial	35	ADMVIEAVFEDLSLK2+ALTSFER2+C(UniMod:4)LAPMMSEVIR2+DATLTALDR2+DGPGFYTTR2+DTSASAVAVGLK2+EVEAVIPDHC(UniMod:4)IFASNTSALPISEIAAVSK3+FGELVMTK2+FGGGNPELLTQMVSK2+FVDLYGAQK2+GFYIYQEGVK2+GLYPAPLK2+GQQQVFK2+HLAILGAGLMGAGIAQVSVDK3+HVAEDLGK2+ILQEGVDPK2+IVEKLEK2+KALTSFER2+KYEAAYGK2+LPPKSEVSSDEDIQFR3+LTAYAMTIPFVR2+MGLVDQLVEPLGPGLKPPEER3+MQLLEIITTEK2+MVGVPAALDMMLTGR2+SAVLISSK2+SEVSSDEDIQFR2+TGIEQGSDAGYLC(UniMod:4…	100	ECHA_HUMAN	HADHA	P40939	HADHA	14.6565	0.448424	14.5378	0.445424	LIMMA	0.379546	0.0544827	0.704609	0.0237206	0.110452	FALSE	c)0<=lfc<T	TRUE	P40939	15.0326	14.9151	14.3494	15.3918	14.579	14.8916	14.6593	14.6565	14.3723	14.3493	15.1453	14.7615	13.7233	14.4752	13.708	13.7724	14.2153	14.0269	14.7697	14.3541	15.0623	14.8449	14.3041	14.7387	13.9029	14.6932	14.8255
P36871	Phosphoglucomutase-1	31	ADNFEYSDPVDGSISR2+DLEALMFDR2+EAIQLIAR2+ELLSGPNR2+FFGNLMDASK2+FNISNGGPAPEAITDK2+IAAANGIGR2+IALYETPTGWK2+IDAMHGVVGPYVK3+INQDPQVMLAPLISIALK2+INQDPQVMLAPLISIALK3+KQSVEDILK2+LIFTDGSR2+LSGTGSAGATIR2+LSLC(UniMod:4)GEESFGTGSDHIR3+LVIGQNGILSTPAVSC(UniMod:4)IIR2+LYIDSYEKDVAK3+QEATLVVGGDGR2+QFSANDKVYTVEK2+QQFDLENK2+SGEHDFGAAFDGDGDR2+SGEHDFGAAFDGDGDR3+SIFDFSALK2+SMPTSGALDR2+TIEEYAVC(UniMod:4)PDLK2+TQAYQDQKPG…	100	PGM1_HUMAN	PGM1	P36871	PGM1	13.8841	0.351757	13.8975	0.355511	LIMMA	-0.418362	-0.659097	-0.177627	0.00134563	0.0210102	TRUE	b)-T<lfc<0	TRUE	P36871	14.1127	13.941	14.2415	13.5685	14.0742	13.3499	13.5226	13.8841	14.2559	14.6877	13.622	14.0811	14.2354	14.3051	14.5107	13.9765	13.8513	14.0796	13.6561	13.8803	13.5047	13.7477	13.6468	13.2662	13.9991	13.3777	13.8542
Q8N3Z3	GTP-binding protein 8	3	ADNIFTATER2+IDYVSSAVR2+IFDPSPEDIAR2	100	GTPB8_HUMAN	GTPBP8	Q8N3Z3	GTPBP8	11.332	0.710986	11.4397	0.607609	LIMMA	0.495917	0.0568543	0.934979	0.0282402	0.120764	FALSE	d)lfc >= T	TRUE	Q8N3Z3	11.8492	11.9889	10.9228	11.9443	10.7957	11.1078	11.4158	11.2575	10.7628	11.3711	12.4256	12.119	11.1528	11.0484	10.1129	11.5715	11.2691	10.5452	10.902	11.1005	11.8116	12.5908	11.1837	11.9343	11.332	12.2987	12.0586
Q9NPH2	Inositol-3-phosphate synthase 1	10	ADNLIPGSR2+APLVPPGSPVVNALFR2+AQQLEQIR2+PSVYIPEFIAANQSAR2+PSVYIPEFIAANQSAR3+SC(UniMod:4)IENILR2+VFVGGDDFK2+VGPVAATYPMLNK2+YVPYVGDSK2+YVPYVGDSKR2	94.4444	INO1_HUMAN	ISYNA1	Q9NPH2	ISYNA1	14.1051	0.885329	13.9878	0.63843	LIMMA	-0.951879	-1.29284	-0.610923	3.86668e-06	0.00143942	TRUE	a)lfc<= -T	TRUE	Q9NPH2	14.7097	13.9074	14.3961	13.4045	14.1795	13.2143	13.2405	14.7198	14.6445	14.8868	14.1051	14.3636	14.4416	14.8558	14.7023	14.0709	13.7036	14.6903	13.0005	14.0504	13.253	14.1702	14.2991	13.0918	13.3126	13.1589	13.097
A1A5B4	Anoctamin-9	3	ADNSVFGLYR2+IVNFVVMNNK2+TSAGETFEDLMK2	81.4815	ANO9_HUMAN	ANO9	A1A5B4	ANO9	10.182	0.392051	10.2201	0.460342	LIMMA	0.168148	-0.198336	0.534631	0.355393	0.559344	FALSE	c)0<=lfc<T	FALSE	A1A5B4	10.182	9.75373	9.47058	10.6724	10.0119	10.3927	10.6695	10.4724	9.70577	9.93594	10.7223	9.98917	10.4439	9.96634	9.7452	9.9512	10.7243	10.0405	9.89092	10.2306	11.0756	10.4465	10.3942	9.93354	10.3899	9.42728	11.304
Q92621	Nuclear pore complex protein Nup205	24	ADNVVNIAR2+ALYTYESK2+ASTEGVAIQGQQGTR2+DILQDVHDK2+DLPSADSVQYR2+DPPMFIPTPVDR2+FQDDNVEGDKVSK2+FQDDNVEGDKVSK3+FTDELMEQGLTYK2+IQQGALELLR2+LAWALALR2+LEEGSELEK2+LPGLQATVR2+LQDSQLWK2+LTAPEDVFSK2+LVGDFTHDQSISQK2+LVGDFTHDQSISQK3+QDTQAPVVPYWR2+QLDTYAPFPGK2+QMGDLLPPTIYIPYLK2+RQPEAVHLLDK3+TSQDFLFSQLQYLPFSNK2+VLVDSLVEDDRTLQSLLTPQPPLLK3+YSFIQALVR2	94.4444	NU205_HUMAN	NUP205	Q92621	NUP205	11.4951	0.226489	11.4946	0.229883	LIMMA	-0.0352542	-0.237646	0.167138	0.723948	0.85227	FALSE	b)-T<lfc<0	FALSE	Q92621	11.4157	11.0005	11.672	11.7065	11.687	11.5605	11.4145	11.6246	11.4587	11.1356	10.9724	11.4448	11.8539	11.3424	11.3129	11.738	11.8487	11.653	11.2668	11.4884	11.4951	11.5737	11.5689	11.394	11.38	11.546	11.7991
Q9NX24	H/ACA ribonucleoprotein complex subunit 2	5	ADPDGPEAQAEAC(UniMod:4)SGER2+NLPYVYIPSK2+TDLGAAAGSK2+TYQELLVNQNPIAQPLASR2+TYQELLVNQNPIAQPLASR3	96.2963	NHP2_HUMAN	NHP2	Q9NX24	NHP2	11.5135	0.309765	11.5047	0.394976	LIMMA	0.0566797	-0.262773	0.376132	0.719041	0.849895	FALSE	c)0<=lfc<T	FALSE	Q9NX24	11.7369	11.522	11.3782	10.438	11.5135	11.5663	11.4303	11.2991	11.3045	11.228	11.0739	10.6669	11.7365	11.3758	11.6241	11.6469	11.894	12.4137	11.8079	11.9732	11.8589	11.4155	11.3843	11.4254	11.5203	11.4057	11.9885
Q9UBT2	SUMO-activating enzyme subunit 2	14	ADPEAAWEPTEAEAR2+ASNEDGDIKR2+DQQVLDVK2+DVEFEVVGDAPEK2+ELAEAVAGGR2+ESVLQFYPK2+FAMVAPDVQIEDGK2+GTILISSEEGETEANNHK3+GTILISSEEGETEANNHKK3+IEQKEELDDVIALD2+LFKDDIR2+LSEFGIR2+VTVLTLQDK2+YLLTMDK2	98.1482	SAE2_HUMAN	UBA2	Q9UBT2	UBA2	12.323	0.203299	12.3465	0.242893	LIMMA	-0.159463	-0.360343	0.0414168	0.115156	0.279224	FALSE	b)-T<lfc<0	FALSE	Q9UBT2	12.709	12.1456	12.2575	11.8966	12.4601	12.4686	12.6783	12.8903	12.4868	12.432	12.2647	11.9587	12.3901	12.3434	12.5575	12.323	12.3334	12.3204	12.8419	12.2513	12.2655	11.9956	12.1782	12.1946	12.1679	12.3343	12.2101
Q9Y6E0	Serine/threonine-protein kinase 24	7	ADPEELFTK2+GEPPHSELHPMK2+NLENGALQPSDLDR2+NNPPTLEGNYSK2+NNPPTLEGNYSKPLK3+SQAC(UniMod:4)GGNLGSIEELR2+YSLSGGGTSSH2	100	STK24_HUMAN	STK24	Q9Y6E0	STK24	13.3921	0.351256	13.4414	0.292443	LIMMA	-0.183947	-0.417695	0.0498008	0.1182	0.282825	FALSE	b)-T<lfc<0	FALSE	Q9Y6E0	13.495	13.1551	13.332	13.6663	13.3122	12.9978	13.8613	14.0067	13.2608	13.3921	13.6782	13.0435	13.9089	13.0732	13.5825	13.8459	13.6956	13.4146	13.2401	13.5557	13.2041	13.1629	13.3592	12.968	13.6457	13.3915	13.6692
O75891	Cytosolic 10-formyltetrahydrofolate dehydrogenase	23	ADPLGLEAEK2+ADPLGLEAEKDGVPVFK3+AGLILFGNDDK2+EC(UniMod:4)EVLPDDTVSTLYNR2+EESFGPVMIISR2+EGATLVC(UniMod:4)GGNQVPR2+EGHEVVGVFTVPDKDGK3+FADGDLDAVLSR2+FAELTLK2+GAASSVLELTEAELVTAEAVR2+GAASSVLELTEAELVTAEAVR3+GNDKVPGAWTEAC(UniMod:4)EQK3+GQALPDVVAK2+GVVNVLPGSGSLVGQR2+IGFTGSTEVGK2+LFVEDSIHDEFVR3+LQAGTVFVNTYNK2+LSDHPDVR2+MILASNFFK2+TDVAAPFGGFK2+THVGMSIQTFR2+VLEVEDSTDFFK2+VVEEVRK2	100	AL1L1_HUMAN	ALDH1L1	O75891	ALDH1L1	12.4529	0.498136	12.512	0.604383	LIMMA	0.635733	0.228251	1.04322	0.00343612	0.0355837	TRUE	d)lfc >= T	TRUE	O75891	12.4918	13.1672	11.3245	13.2616	12.7888	13.0472	13.2278	12.2912	12.7105	12.1184	12.4325	12.7869	12.3588	12.2266	11.3561	12.1565	12.4529	11.1734	13.403	12.3044	13.2773	12.3875	12.1516	12.87	11.9989	13.166	12.8932
P46199	Translation initiation factor IF-2, mitochondrial	9	ADPNGPVEGTVIESFTDK2+DAQVPIILAVNK2+DSNVLSVIIK2+GAQVTDIVVLVVAADDGVMK3+LMFDENGK2+LVEDLQEELSSR2+QTVESIQHAK2+RPQADPALLTPR3+TIDEAYPSMPVGITGWR2	88.8889	IF2M_HUMAN	MTIF2	P46199	MTIF2	10.614	0.494305	10.8416	0.519992	LIMMA	0.626058	0.289724	0.962391	0.000690133	0.0150037	TRUE	d)lfc >= T	TRUE	P46199	11.3047	11.9005	10.4553	11.6312	10.4361	10.7386	10.4804	10.2562	10.4402	10.2319	11.3842	11.2676	10.3034	10.77	10.2806	10.4475	10.5219	10.4291	10.9985	10.4301	11.5194	11.6316	10.376	11.267	10.614	11.495	11.113
Q92696	Geranylgeranyl transferase type-2 subunit alpha	18	ADPQDALR2+ATYLDDLR2+DSTTDEQLFR2+ELQELEPENK2+EVLQQLETQK2+FVATQAAVPPAEELAFTDSLITR3+LPEDVLLK2+LPEPNWTR2+LQELLLC(UniMod:4)NNR2+LQQPAVLQPLASC(UniMod:4)PR2+LYQSATQAVFQK2+SC(UniMod:4)LLPQLHPQPDSGPQGR3+SPEELAALVK2+STVLQSELESC(UniMod:4)K2+SYGTWHHR2+TLPPALAALR2+VIWTAGDVQK2+VLHLAHK2	98.1482	PGTA_HUMAN	RABGGTA	Q92696	RABGGTA	12.5562	0.216608	12.6042	0.245848	LIMMA	-0.280298	-0.462427	-0.0981686	0.00383337	0.0382418	TRUE	b)-T<lfc<0	TRUE	Q92696	12.7504	12.1618	13.0015	12.7012	12.5562	12.3899	13.0567	13.0383	12.5054	12.6048	12.9764	12.7616	12.7444	12.5959	12.6989	12.4486	12.4511	12.4805	12.5276	12.504	12.3488	12.4583	12.8241	12.4336	12.7667	12.4101	12.1173
Q15418	Ribosomal protein S6 kinase alpha-1	13	ADPSHFELLK2+ATNMEYAVK2+DLKPSNILYVDESGNPEC(UniMod:4)LR3+EISITHHVK2+ETIGVGSYSEC(UniMod:4)K2+ETIGVGSYSEC(UniMod:4)KR3+ETMTLILK2+FTLSGGNWNTVSETAK2+LGMPQFLSTEAQSLLR2+LGSGPDGAEEIKR2+LGSGPDGAEEIKR3+QVLQHPWVTQK2+TVEYLHSQGVVHR3	100	KS6A1_HUMAN	RPS6KA1	Q15418	RPS6KA1	11.2935	0.242824	11.2843	0.26801	LIMMA	-0.100144	-0.326426	0.126138	0.372436	0.575343	FALSE	b)-T<lfc<0	FALSE	Q15418	10.9416	10.6613	11.6179	11.6532	11.1297	11.2935	11.5293	11.1324	11.4843	11.1438	11.1992	11.4335	11.446	11.4136	11.0017	11.1573	11.7172	11.4015	11.6367	11.0211	10.8657	10.9289	11.4522	11.2899	11.2344	11.4225	11.4669
Q15014	Mortality factor 4-like protein 2	2	ADPTVESEEAFK2+SAENPPSGSVR2	96.2963	MO4L2_HUMAN	MORF4L2	Q15014	MORF4L2	10.4805	0.762681	10.3048	1.02317	LIMMA	-0.63814	-1.39601	0.119729	0.0956008	0.250903	FALSE	a)lfc<= -T	FALSE	Q15014	10.5211	10.3463	10.3562	10.718	9.75658	10.8802	11.0103	10.0199	10.0291	10.585	11.5511	10.1492	11.0545	10.1988	10.6072	11.1006	9.96099	11.1342	5.9299	10.9089	9.95115	10.4805	11.001	9.6021	9.88965	10.995	9.4909
Q9BZD2	Equilibrative nucleoside transporter 3	2	ADQEALLEK2+QLTAWIQVPGPNSK2	85.1852	S29A3_HUMAN	SLC29A3	Q9BZD2	SLC29A3	8.78392	0.455512	8.73442	1.1938	LIMMA	-0.917496	-1.7809	-0.0540938	0.038086	0.145455	FALSE	a)lfc<= -T	TRUE	Q9BZD2	8.55093	8.61841	10.4118	8.72463	9.85734	8.55981	8.73332	9.43893	9.08433	8.90517	8.78392	9.52795	9.24293	9.68921	8.9606	8.73931	7.98727	9.34171	3.52916	9.69833	8.02244	9.04326	8.47669	8.12495	9.05028	8.49368	8.23295
P52434	DNA-directed RNA polymerases I, II, and III subunit RPABC3	5	ADQFEYVMYGK2+IEGDETSTEAATR2+LHC(UniMod:4)ESESFK2+LQGDANNLHGFEVDSR2+LQGDANNLHGFEVDSR3	100	RPAB3_HUMAN	POLR2H	P52434	POLR2H	11.4955	0.39373	11.4678	0.393708	LIMMA	-0.166184	-0.479	0.146632	0.285826	0.491168	FALSE	b)-T<lfc<0	FALSE	P52434	10.6221	10.7806	11.874	11.8283	11.9099	11.4965	11.3276	10.9386	11.2933	11.6028	11.0844	11.3526	12.1463	11.2775	11.5321	11.9704	12.0018	11.9275	11.2734	11.6448	11.4955	11.2299	11.7067	10.9556	11.1935	11.7329	11.4313
Q00534	Cyclin-dependent kinase 6	5	ADQQYEC(UniMod:4)VAEIGEGAYGK2+DLKPQNILVTSSGQIK3+FVTDIDELGK2+LFDVC(UniMod:4)TVSR2+VQTGEEGMPLSTIR2	96.2963	CDK6_HUMAN	CDK6	Q00534	CDK6	11.1935	0.324099	11.1567	0.382859	LIMMA	-0.377218	-0.653144	-0.101291	0.00913988	0.0640063	FALSE	b)-T<lfc<0	TRUE	Q00534	10.7151	10.7765	11.3089	10.9749	11.1724	10.4617	11.7448	11.3669	11.3366	11.748	10.7594	11.1935	11.4107	11.2734	11.6195	11.4025	11.361	11.4244	11.07	11.1501	11.3417	10.752	11.1296	10.3986	11.8131	10.8448	10.682
Q12805	EGF-containing fibulin-like extracellular matrix protein 1	5	ADQVC(UniMod:4)INLR2+ELPQSIVYK2+NPC(UniMod:4)QDPYILTPENR2+SGNENGEFYLR2+SVPSDIFQIQATTIYANTINTFR3	92.5926	FBLN3_HUMAN	EFEMP1	Q12805	EFEMP1	11.0596	0.860659	11.0037	0.931444	LIMMA	0.344791	-0.368621	1.0582	0.330709	0.535264	FALSE	c)0<=lfc<T	FALSE	Q12805	10.216	9.31729	9.63059	10.9946	11.4517	11.7139	11.6351	11.8523	10.3248	10.1028	11.6136	11.2739	11.3216	9.9513	9.88743	11.0596	12.9963	9.26531	10.9492	10.809	11.627	10.882	11.2288	12.2374	12.3261	10.7912	11.6402
Q9H223	EH domain-containing protein 4	16	ADQVDTQQLMR2+AGGADAVQTVTGGLR2+AMQEQLENYDFTK2+DIQSLPQK2+EGADEEEWVVAK2+FGNAFLNR2+FMC(UniMod:4)SQLPNQVLK2+KVLPLEEAYR2+LADC(UniMod:4)DC(UniMod:4)DGMLDEEEFALAK2+LDISDEFSEAIK2+LIEAVDNMLSNK2+LPEIYIQLQR2+SISVIDSPGILSGEK2+VINTPEVLR2+VLPLEEAYR2+VYIGSFWAQPLQNTDNR2	100	EHD4_HUMAN	EHD4	Q9H223	EHD4	13.3382	0.377299	13.3541	0.419225	LIMMA	0.10533	-0.228923	0.439582	0.523915	0.705808	FALSE	c)0<=lfc<T	FALSE	Q9H223	13.3111	12.5018	13.0212	13.6683	13.1872	13.8549	14.2807	13.4409	13.0749	13.1949	13.3554	13.0362	13.4723	12.9721	12.6759	13.3382	14.0523	13.0837	14.0412	12.8547	13.8956	13.1737	13.482	13.487	13.2569	13.4524	13.3951
P62263	40S ribosomal protein S14	9	ADRDESSPYAAMLAAQDVAQR3+DESSPYAAMLAAQDVAQR2+IEDVTPIPSDSTR2+IEDVTPIPSDSTRR2+IEDVTPIPSDSTRR3+IGRIEDVTPIPSDSTR3+TKTPGPGAQSALR2+TKTPGPGAQSALR3+TPGPGAQSALR2	100	RS14_HUMAN	RPS14	P62263	RPS14	13.1603	0.303828	13.1541	0.296977	LIMMA	-0.183747	-0.420913	0.0534183	0.123756	0.291587	FALSE	b)-T<lfc<0	FALSE	P62263	13.2505	12.8305	12.7992	12.6622	13.3838	13.2073	12.8802	12.8799	13.1721	13.4631	12.962	13.4162	12.9607	13.2941	13.074	13.7629	13.7883	13.5188	13.0401	13.3652	12.6592	13.1603	13.0568	12.9105	13.0506	13.2471	13.3638
Q9UKS6	Protein kinase C and casein kinase substrate in neurons protein 3	9	ADSAVSQEQLR2+ALYDYAGQEADELSFR2+AQYEQTLAELHR3+DLHQGIEAASDEEDLR2+DLHQGIEAASDEEDLR3+GPQYGTLEK2+MSEEDEQGWC(UniMod:4)QGQLQSGR2+SPDEVTLTSIVPTR2+YMEDMEQAFETC(UniMod:4)QAAER2	92.5926	PACN3_HUMAN	PACSIN3	Q9UKS6	PACSIN3	10.4661	0.6128	10.5131	0.649965	LIMMA	0.296436	-0.203333	0.796205	0.234554	0.435147	FALSE	c)0<=lfc<T	FALSE	Q9UKS6	10.1188	9.70463	10.0825	10.9486	10.186	10.8977	11.5491	10.7202	9.87323	9.74173	10.9679	9.52251	10.4661	9.31953	10.1119	10.4577	11.488	10.4909	10.6714	10.2783	10.7741	10.0528	11.1806	10.5827	10.2648	11.7304	11.6706
P54753	Ephrin type-B receptor 3	4	ADSDSADSAC(UniMod:4)TTVPSPPR2+FLEDDPSDPTYTSSLGGK2+VDTIAPDESFSR2+VIASAQSGMSQPLLDR2	88.8889	EPHB3_HUMAN	EPHB3	P54753	EPHB3	9.41277	0.711396	9.63977	0.743343	LIMMA	0.316228	-0.25743	0.889887	0.26845	0.472442	FALSE	c)0<=lfc<T	FALSE	P54753	9.54626	8.572	9.37767	8.93294	9.21177	10.4366	10.6245	10.0348	9.3105	8.77479	9.7311	8.5759	9.26803	8.63761	9.18762	9.69922	11.22	9.41277	11.0799	9.37394	10.1555	9.37696	9.56242	9.94835	9.19573	10.0109	11.016
Q7Z6B7	SLIT-ROBO Rho GTPase-activating protein 1	4	ADSEASSGPVTEDK2+FMQISEDSTR2+SGDPVFHIR2+VLNELYTVMK2	88.8889	SRGP1_HUMAN	SRGAP1	Q7Z6B7	SRGAP1	9.55503	0.333951	9.54968	0.303709	LIMMA	0.0012422	-0.264496	0.266981	0.992429	0.996232	FALSE	c)0<=lfc<T	FALSE	Q7Z6B7	9.02541	10.219	9.27585	9.3753	9.36911	9.86083	9.59832	9.81328	9.55503	9.46292	9.2375	9.70085	10.0779	9.82995	9.25517	9.40541	9.47789	9.8642	9.00162	9.58459	9.64974	9.78028	9.83801	9.58842	9.48972	9.10753	9.39754
O15027	Protein transport protein Sec16A	18	ADSGPTQPPLSLSPAPETK2+AQQELVPPQQQASPPQLPK2+EHSAFGDRPEK2+FANLTPSR2+FATNEAIQR2+FGPGGQLIK2+GLANPEPAPEPK2+LLPSAPQTLPDGPLASPAR2+MPAASTC(UniMod:4)C(UniMod:4)GDEK2+NPSSAAPVQSR2+NQWVNLNEPEEEK2+QALQSTPLGSSSK2+QGYPEGYYSSK2+TMATMGDTLASR2+TVPDSEAPPGWDR2+TVQAAPPALPGPPGAPVNMYSR2+YGPLPGPAVPR2+YVDVLNPSGTQR2	98.1482	SC16A_HUMAN	SEC16A	O15027	SEC16A	10.4943	0.189051	10.5523	0.210856	LIMMA	0.0132043	-0.18121	0.207619	0.890364	0.947864	FALSE	c)0<=lfc<T	FALSE	O15027	10.3172	10.4431	10.4206	10.5742	10.5588	10.2652	10.4797	10.1406	10.4582	10.5284	10.5223	10.3788	10.6237	10.488	10.7628	11.0799	10.7742	10.7407	10.4677	10.8448	10.4943	10.9105	10.4775	10.3668	10.7079	10.3594	10.7279
Q66K14	TBC1 domain family member 9B	22	ADSSSVLPSPLSISTK2+AEDIEQMR2+ALLSSSDDPPAEVDIFELLK2+ANPFFVLQR2+DFLPQLSEK2+DPSLPYLEQYR2+ELQPPAAGDPQAK2+IDASQFR2+IHGIIAEENK2+LLDENKDSLINFK3+NATLLFPESIR2+NLQPQGDEDPGK2+NLQPQGDEDPGKFK2+NSPMEDLGAK2+QFSTASDHEQPGVSG2+QLLDSEGFLEDK2+QSFC(UniMod:4)AQEAPTASQGLLK2+QSVSPPIPHLR3+RDPSLPYLEQYR3+VIQSLEDTAK2+YLDNVVNK2+YSLATEEIER2	98.1482	TBC9B_HUMAN	TBC1D9B	Q66K14	TBC1D9B	11.7044	0.207597	11.7234	0.199902	LIMMA	-0.155187	-0.327405	0.017032	0.0755234	0.216705	FALSE	b)-T<lfc<0	FALSE	Q66K14	11.7233	11.3983	11.5858	11.3926	11.4043	11.6072	11.8652	11.9186	11.714	11.8486	12.0195	11.5644	11.7044	11.8373	12.1149	11.5831	12.1034	11.6912	11.4791	11.8475	11.6016	11.6551	11.9079	11.6924	11.8894	11.6149	11.7678
Q6ZT07	TBC1 domain family member 9	4	ADSSSVLPSPLSISTR2+ANPYFILQR2+LFGMPEEEK2+YNLATEEIER2	83.3333	TBCD9_HUMAN	TBC1D9	Q6ZT07	TBC1D9	10.3142	0.243632	10.2442	0.349781	LIMMA	-0.28855	-0.558207	-0.0188921	0.0368602	0.142313	FALSE	b)-T<lfc<0	TRUE	Q6ZT07	10.3621	10.2351	10.3142	10.3557	10.3828	9.80315	10.7915	10.4785	10.3339	10.27	10.5209	10.507	10.27	10.1707	10.414	10.1363	10.5256	10.2001	9.97083	10.2041	10.6193	10.5437	10.1098	10.0366	8.94325	9.76287	10.3305
P49959	Double-strand break repair protein MRE11	11	ADTGLETSTR2+IALYGLGSIPDER2+IDISPVLLQK2+IEEMLENAER2+IMSQSQVSK2+IPLHTVR2+KHVGLLR2+LGNSHQPEKPLVR3+TGEEINFGK2+VTMLRPK2+VTQAIQSFC(UniMod:4)LEK2	100	MRE11_HUMAN	MRE11	P49959	MRE11	11.0559	0.22717	11.0643	0.218845	LIMMA	-0.233844	-0.408834	-0.0588545	0.0106321	0.0691993	FALSE	b)-T<lfc<0	TRUE	P49959	11.1472	10.7222	11.287	11.2091	11.1242	11.3418	10.8768	11.2441	11.4671	11.0295	10.9049	11.0297	11.2937	11.0559	11.2064	11.4194	11.0539	11.2689	10.9144	10.9389	10.6715	10.673	11.1439	10.8487	10.8211	11.0925	10.9493
Q14134	Tripartite motif-containing protein 29	23	ADTGLFSR2+AEKETELSLQK2+AILEQNFR2+DHQLLEPIR2+EQDAVDQVK2+ETELSLQK2+IIEIEDEAEK2+IIEIEDEAEKWQK3+KPPVTFAEK2+KPTVSIMEPGETR2+KPTVSIMEPGETR3+NFNNLYGTK2+NHSTVTVEEAK2+NSNYFSMDSMEGK2+SALFAGNEWR2+SGSEEVLC(UniMod:4)DSC(UniMod:4)IGNK2+SIFSESR2+SKSGSEEVLC(UniMod:4)DSC(UniMod:4)IGNK3+SPSGPSGSLENGTK2+SPYAGLQLGAAK2+TSYQPSSPGR2+VIMDALDER2+YSMYLTPK2	100	TRI29_HUMAN	TRIM29	Q14134	TRIM29	12.9164	0.6248	12.8255	0.629071	LIMMA	0.594869	0.157191	1.03255	0.00950537	0.0654003	FALSE	d)lfc >= T	TRUE	Q14134	12.9164	13.1033	12.339	13.3883	12.7005	13.5927	13.8559	13.3574	12.5544	11.7769	13.3378	11.5301	12.1881	11.6551	12.2459	12.6489	13.0393	12.2677	13.5736	12.6522	13.1612	13.0039	12.9169	12.7103	12.6342	13.2617	13.8769
Q9Y4E8	Ubiquitin carboxyl-terminal hydrolase 15	21	ADTIDTIEK2+FSYVTPR2+GDTWYLVDSR2+IFSIPDEK2+IGNILDLC(UniMod:4)TALSALSGIPADK2+ISPSSLSNNYNNMNNR2+ISTETEETEGSLHC(UniMod:4)C(UniMod:4)K3+KVVEQGMFVK2+LGAEDPWYC(UniMod:4)PNC(UniMod:4)K2+LVSWYTLMEGQEPIAR2+MDPLTKPMQYK2+MIVTDIYNHR3+NSNYC(UniMod:4)LPSYTAYK2+QDTFSGTGFFPLDR2+SPGASNFSTLPK2+TEDTEHVIIPVC(UniMod:4)LR3+TLEVYLVR2+VEVYLTELK2+VVEQGMFVK2+YFDENAAEDFEK2+YVGFDSWDK2	92.5926	UBP15_HUMAN	USP15	Q9Y4E8	USP15	10.6228	0.201701	10.6499	0.193432	LIMMA	-0.201844	-0.367077	-0.0366118	0.0184467	0.0953056	FALSE	b)-T<lfc<0	TRUE	Q9Y4E8	10.4748	10.4369	10.7596	10.618	10.7269	10.5947	11.0441	10.8596	10.7159	10.8236	10.7588	10.5682	10.8489	10.7253	10.9349	10.5632	10.4916	10.5484	10.6228	10.255	10.5283	10.3062	10.8709	10.7884	10.7349	10.3594	10.5889
Q9UJC3	Protein Hook homolog 1	17	ADTLAFEMK2+DTLKETNEELR2+ELQQQIEDLQK2+IKEDVGDNWR2+INELEAALQK2+KQELIEDLQPDINQNVQK2+LDQLDGSFDDPNTVVAK2+LESTVEIYR2+LIVSAWYNK2+LNPASAEIMLLR2+LQDLNDLRK2+LTEVHEELQK2+LVSGGGAC(UniMod:4)SDTGAC(UniMod:4)TPAR2+NDELTSLAEETR2+NSLVSENEMMNEK2+QVQDLHVK2+SYENLAAEIMPVEYR2	96.2963	HOOK1_HUMAN	HOOK1	Q9UJC3	HOOK1	10.2346	0.29574	10.2855	0.262822	LIMMA	0.322642	0.128328	0.516957	0.00203221	0.0259455	TRUE	c)0<=lfc<T	TRUE	Q9UJC3	10.1244	10.4341	10.0621	10.7132	10.1844	10.3775	10.5528	10.1435	10.0341	10.0257	10.2631	10.4006	10.0947	9.95683	9.98838	9.90634	10.0284	10.1446	10.3003	10.2458	10.6238	10.1755	10.5544	10.2346	10.5388	10.8261	10.7737
P43686	26S proteasome regulatory subunit 6B	22	ADTLDPALLR2+ADTLDPALLRPGR3+AQDEIPALSVSR2+AVAHHTTAAFIR2+AVAHHTTAAFIR3+DEQEHEFYK2+EFLHAQEEVKR3+ELLKPNASVALHK3+ENAPAIIFIDEIDAIATK2+FDAQTGADR2+GVLMYGPPGC(UniMod:4)GK2+ILLELLNQMDGFDQNVNVK2+ILLELLNQMDGFDQNVNVK3+ISGADINSIC(UniMod:4)QESGMLAVR2+KDEQEHEFYK2+KDEQEHEFYK3+KIEFPLPDR2+LIFSTITSK2+MNLSEEVDLEDYVARPDK3+QIGIDPPR2+VVGSEFVQK2+YLGEGPR2	96.2963	PRS6B_HUMAN	PSMC4	P43686	PSMC4	11.9382	0.120422	12.0054	0.169903	LIMMA	0.00747671	-0.155051	0.170004	0.925606	0.962899	FALSE	c)0<=lfc<T	FALSE	P43686	11.7462	12.027	12.4992	12.3736	12.2079	11.924	12.1919	11.9884	11.9331	11.8815	11.9117	12.106	12.1209	11.8151	11.857	11.9382	12.087	11.826	12.0222	11.9138	11.944	11.9741	11.9271	11.9378	12.1645	11.9141	11.9129
Q9UHD8	Septin-9	27	ADTLTLEER2+APVDFGYVGIDSILEQMR2+APVDFGYVGIDSILEQMR3+DITSSIHFEAYR3+EFDEDSEDRLVNEK2+EFDEDSEDRLVNEK3+FINDQYEK2+FQDLGVK2+KSVQPTSEER2+LEPKPQPPVAEATPR2+LEPKPQPPVAEATPR3+LGDSSGPALK2+PQPPVAEATPR2+QVENAGAIGPSR2+SFEVEEVETPNSTPPR2+SITHDIEEK2+SQEATEAAPSC(UniMod:4)VGDMADTPR2+SQEATEAAPSC(UniMod:4)VGDMADTPR3+STLINTLFK2+SVQPTSEER2+TEITIVKPQESAHR3+THMQNIK2+VPEVPTAPATDAAPK2+VQTPLLR2+VVNIVPVIAK2+YLQEEVNINR2+YLQEEVNI…	100	SEPT9_HUMAN	SEPTIN9	Q9UHD8	SEPTIN9	13.0214	0.282476	13.0224	0.294841	LIMMA	-0.379272	-0.576976	-0.181568	0.000505546	0.0128914	TRUE	b)-T<lfc<0	TRUE	Q9UHD8	13.0214	13.085	13.6986	12.8876	13.1777	12.5999	12.8901	12.7698	13.1436	13.4197	12.8401	13.2348	13.3423	13.2951	13.4384	13.159	13.1611	13.2584	12.6816	13.135	12.8309	12.8835	12.9811	12.6499	12.9457	12.5666	12.5088
Q16181	Septin-7	22	ADTLTPEEC(UniMod:4)QQFK2+ADTLTPEEC(UniMod:4)QQFKK2+ADTLTPEEC(UniMod:4)QQFKK3+ANWEAQQR2+DVTNNVHYENYR2+DVTNNVHYENYR3+FEDYLNAESR2+ILEQQNSSR2+IYEFPETDDEEENK2+IYEFPETDDEEENKLVK2+IYEFPETDDEEENKLVK3+LAAVTYNGVDNNK2+LKDSEAELQR2+LKDSEAELQR3+NLEGYVGFANLPNQVYR2+QFEDEKANWEAQQR2+QFEDEKANWEAQQR3+SPLAQMEEER2+SPLAQMEEERR2+SPLAQMEEERR3+SVNSSTMVAQQK2+TVQVEQSK2	100	SEPT7_HUMAN	SEPTIN7	Q16181	SEPTIN7	12.6341	0.228731	12.5758	0.226193	LIMMA	-0.234996	-0.411471	-0.0585208	0.0108803	0.0702051	FALSE	b)-T<lfc<0	TRUE	Q16181	12.3527	12.4066	13.2244	12.6573	12.7627	12.3659	12.7884	12.6482	12.4872	12.7919	12.1711	12.6341	12.8207	12.6676	12.8384	12.6471	12.6334	12.6361	12.4274	12.6494	12.2496	12.4457	12.6401	12.2846	12.4978	12.303	12.5144
O43493	Trans-Golgi network integral membrane protein 2	12	ADTNQLADK2+EAEDDDTGPEEGSPPK2+EAEDDDTGPEEGSPPKEEK3+IIAFVLEGK2+LSPHAFK2+SGAEAQTPEDSPNR2+SGAEEQGPIDGPSK2+SHPELQTPK2+SSAEAQTPEDTPNK2+SSEPTEDVEPK2+TESGEETDLISPPQEEVK2+VVPEQPSRK2	100	TGON2_HUMAN	TGOLN2	O43493	TGOLN2	10.8171	0.409564	10.9033	0.475152	LIMMA	0.0292037	-0.351316	0.409724	0.876226	0.939022	FALSE	c)0<=lfc<T	FALSE	O43493	11.4713	10.658	10.7758	10.9599	10.5262	10.5814	11.1597	12.1393	10.3772	10.4099	11.2283	9.84367	11.1065	10.6709	10.8566	11.0934	11.3915	10.8171	11.0691	11.3978	11.7303	10.7979	10.3944	10.6854	10.6035	10.5729	11.07
Q15833	Syntaxin-binding protein 2	18	ADTPSLGEGPEK2+DFQGTPTFTYK2+DLSQILK2+DVMEDAVEDR2+DVMEDAVEDRLDR3+EPIPSLEAIYLLSPTEK2+ERMEPTYQLSR3+HMHIADVSK2+KVTELLR2+LC(UniMod:4)SVEQDLAMGSDAEGEK2+MEPTYQLSR2+MSDILAEGITIVEDINK2+MSDILAEGITIVEDINK3+NGVSEENLAK2+NLEQLGGTVTNPGGSGTSSR2+SQLLIMDR2+VLIMDHPSMR3+YETTGLSEAR2	98.1482	STXB2_HUMAN	STXBP2	Q15833	STXBP2	12.3769	0.242873	12.4222	0.207806	LIMMA	-0.0963025	-0.278827	0.0862219	0.28907	0.494686	FALSE	b)-T<lfc<0	FALSE	Q15833	12.3487	12.2226	12.4079	12.5824	11.9754	12.6273	12.7768	12.8376	12.4551	12.3678	12.561	12.3657	12.648	12.213	12.7663	12.1814	12.5339	12.3769	12.3885	12.2096	12.189	12.2495	12.5678	12.3382	12.565	12.3097	12.3349
P84090	Enhancer of rudimentary homolog	4	ADTQTYQPYNK2+MYEEHLK2+MYEEHLKR2+TYADYESVNEC(UniMod:4)MEGVC(UniMod:4)K2	100	ERH_HUMAN	ERH	P84090	ERH	10.7716	0.413021	10.66	0.465842	LIMMA	0.152762	-0.217039	0.522562	0.404681	0.604501	FALSE	c)0<=lfc<T	FALSE	P84090	9.83428	10.7716	11.2725	10.7418	10.9373	11.1448	10.0082	9.65491	10.589	10.5037	9.72708	10.5775	11.152	10.8519	11.2554	10.9662	10.8452	11.1039	10.042	10.8147	11.0502	10.4199	10.2849	10.7491	10.7904	10.6557	11.0754
O76080	AN1-type zinc finger protein 5	3	ADTSLNNC(UniMod:4)EGAAGSTSEK2+ENPVVVAEK2+VGLTGFDC(UniMod:4)R2	85.1852	ZFAN5_HUMAN	ZFAND5	O76080	ZFAND5	8.71569	0.455802	8.62482	0.654456	LIMMA	0.266393	-0.251867	0.784652	0.301434	0.505879	FALSE	c)0<=lfc<T	FALSE	O76080	8.86958	8.57276	8.87316	8.43754	7.85642	8.44834	8.71827	7.9299	7.47463	8.80881	9.13674	6.86046	9.12892	9.02313	8.55273	9.73338	8.10656	8.2716	9.57708	8.93623	9.33936	7.84066	8.91636	8.71569	8.68742	9.54742	8.50703
Q9H9B1	Histone-lysine N-methyltransferase EHMT1	1	ADTTSTVTPVPGQEK2	100	EHMT1_HUMAN	EHMT1	Q9H9B1	EHMT1	10.8651	0.533472	10.7535	0.535634	LIMMA	-0.150375	-0.572559	0.271809	0.471744	0.66269	FALSE	b)-T<lfc<0	FALSE	Q9H9B1	11.474	9.76433	11.2272	11.1326	10.1465	10.912	11.0301	11.4619	10.144	10.4209	10.5581	10.1404	11.1658	9.97145	11.2249	10.9661	11.6161	10.7033	10.9515	10.8265	11.3423	9.86089	10.7861	10.0056	10.5415	11.1064	10.8651
Q9P2R3	Rabankyrin-5	14	ADVDMVDK2+C(UniMod:4)ALLAAQANK2+ESGAAEQVDNK2+ESSSESFISR2+FDLNKPVR2+FQLQLLR2+GADMSVPDEK2+GVMSLVNVR2+LGVNNNQGVNIFNYQVATK2+LLDMLSK2+NLLLAGAK2+SAEAILKR2+SDSWSLANLSSTK2+SGWSLLHK2	96.2963	ANFY1_HUMAN	ANKFY1	Q9P2R3	ANKFY1	11.1482	0.183301	11.15	0.195011	LIMMA	-0.0145024	-0.195455	0.166451	0.870796	0.935634	FALSE	b)-T<lfc<0	FALSE	Q9P2R3	11.2718	10.9321	11.1015	10.7136	11.5316	11.4078	11.4421	11.0019	11.2487	11.0544	10.972	11.1826	11.3647	11.0827	10.8444	10.9748	11.0247	11.3734	11.1482	11.1803	11.1963	11.2493	11.0239	11.2033	11.0339	11.074	11.4172
Q9BZE4	Nucleolar GTP-binding protein 1	7	ADVDVQPYAFTTK2+DFIDLTLSK2+IAELSEDDQK2+LALGQINIAK2+LPTIDPNTR2+LSQILTDFPK2+YWDLMNLSEK2	92.5926	NOG1_HUMAN	GTPBP4	Q9BZE4	GTPBP4	11.3976	0.28489	11.44	0.299632	LIMMA	-0.261902	-0.492021	-0.0317832	0.0271538	0.118555	FALSE	b)-T<lfc<0	TRUE	Q9BZE4	11.7532	11.2398	11.6789	10.9128	11.7983	11.1421	11.2098	11.3847	12.0239	11.9795	11.0141	11.2055	11.4525	11.4723	11.8141	11.6384	11.3976	11.9139	11.186	11.4769	11.4456	11.3945	11.0101	11.3023	11.4373	11.285	11.3103
Q9NW97	Transmembrane protein 51	2	ADVEASPGNPPDR2+TEVGGGILK2	100	TMM51_HUMAN	TMEM51	Q9NW97	TMEM51	11.9617	0.436483	11.8965	0.5557	LIMMA	-0.308617	-0.731568	0.114333	0.14621	0.321762	FALSE	b)-T<lfc<0	FALSE	Q9NW97	11.9299	11.1721	12.3832	11.6843	11.9359	11.959	12.218	12.9578	12.4088	11.8864	10.6957	10.5404	12.6344	11.7167	12.1257	12.2236	12.3439	11.9652	11.9617	12.0191	12.2774	11.0023	12.3905	11.5639	11.9936	11.6673	11.5494
Q9NQX3	Gephyrin	9	ADVIITSGGVSMGEK2+DLVQDPSLLGGTISAYK2+DNLPPFPASVK2+DTASLSTTPSESPR2+ESDDGTEELEVR2+MQGILDPRPTIIK3+MSPFPLTSMDK2+TEQYVELHK2+TLIINLPGSK2	92.5926	GEPH_HUMAN	GPHN	Q9NQX3	GPHN	11.6856	0.432478	11.6658	0.33888	LIMMA	0.0103898	-0.268628	0.289408	0.93975	0.969919	FALSE	c)0<=lfc<T	FALSE	Q9NQX3	11.5737	10.8969	11.972	12.1393	11.5541	11.6856	12.0492	12.0048	11.3239	11.2787	12.0377	11.2577	11.3168	11.5243	11.413	11.7857	12.0827	11.7036	12.1505	11.5372	12.0065	11.1184	11.7074	11.5794	11.4883	11.9773	11.8122
Q92542	Nicastrin	9	ADVLFIAPR2+ALADVATVLGR2+APDVTTLPR2+IAGLAVSLTK2+IFLIASK2+MVYDMEK2+NQVEDLLATLEK2+RPNQSQPLPPSSLQR3+SGAGVPAVILR2	100	NICA_HUMAN	NCSTN	Q92542	NCSTN	12.7768	0.505115	12.8796	0.493172	LIMMA	-0.4907	-0.833716	-0.147685	0.00666215	0.0531245	FALSE	a)lfc<= -T	TRUE	Q92542	13.0833	13.0895	13.1843	12.4361	12.6765	12.2855	12.8028	12.9571	13.2662	13.7014	12.7366	12.7768	13.0889	13.3565	14.1868	13.1255	12.3314	13.4489	12.1776	13.3488	12.5455	12.7521	12.5496	12.2207	12.7458	12.099	12.7764
[truncated: 6,438 more rows]
