# Supplementary material for: Age-Related Differences in Structure and Function of Nasal Epithelial Cultures From Healthy Children and Elderly People
Source: Front Immunol. 2022 Feb 28;13:822437. doi: 10.3389/fimmu.2022.822437 (PMC8918506; doi:10.3389/fimmu.2022.822437)
Supplement: Supplementary file 7 [file Table_3.xlsx]

## Sheet: Descriptions
Column	Description
ID	unique term identifier (e.g GO:0005005) in the source
Description	the name of the term with short description of its function
setSize	number of genes that are annotated to the term
enrichment score	GSEA: the degree to which a gene set is overrepresented at the top or bottom of a ranked list of genes.
NES	GSEA: the enrichment score for the gene set after it has been normalized across analyzed gene sets.
pvalue
p.adjust
qvalues	False discovery rate - the estimated probability that the normalized enrichment score represents a false positive finding.
rank	GSEA: The position in the ranked list at which the maximum enrichment score occurred.
leading_edge	GSEA: Displays the three statistics used to define the leading edge subset: tags, list and signal
core_enrichment
Cluster	ID of the Contrast for which the functional analysis is carried out
Category	the abbreviation of the data source for the term (e.g. GO:BP).

## Sheet: GSEA
ID	Description	setSize	enrichmentScore	NES	pvalue	p.adjust	qvalues	rank	leading_edge	core_enrichment	Cluster	Category
GO:0007229	integrin-mediated signaling pathway	54	-0.649079	-2.42888	3.53191e-09	7.45111e-07	6.54846e-07	1391	tags=52%, list=20%, signal=42%	TLN1/ADAM10/SLC2A10/PTK2B/PHACTR4/ILK/LAMA5/ZYX/FERMT1/NRP1/MYH9/LIMS1/ITGA2/ABL1/ITFG2/FLNA/CD47/ITGB1/ADAM9/CCN2/FERMT2/ITGA3/LAMA3/ITGAV/ITGA5/FYB1/ITGB6/FN1	Contrast_1	GOBP
GO:0001704	formation of primary germ layer	45	-0.651555	-2.33007	4.68542e-07	6.23162e-05	5.47669e-05	743	tags=40%, list=11%, signal=36%	ITGA2/KDM6B/MACROH2A1/SMAD1/SRF/MMP14/ITGB1/GJA1/EYA2/ITGA3/LAMB1/LAMB3/LAMA3/ITGAV/POFUT2/ITGA5/FN1/HMGA2	Contrast_1	GOBP
GO:0001706	endoderm formation	20	-0.736156	-2.19774	3.25055e-05	0.00223448	0.00196378	413	tags=45%, list=6%, signal=42%	MACROH2A1/MMP14/LAMB1/LAMB3/LAMA3/ITGAV/ITGA5/FN1/HMGA2	Contrast_1	GOBP
GO:0035987	endodermal cell differentiation	19	-0.742415	-2.18759	2.49832e-05	0.0018676	0.00164136	413	tags=47%, list=6%, signal=45%	MACROH2A1/MMP14/LAMB1/LAMB3/LAMA3/ITGAV/ITGA5/FN1/HMGA2	Contrast_1	GOBP
GO:0007492	endoderm development	34	-0.616325	-2.11127	9.96782e-05	0.00512463	0.00450382	933	tags=38%, list=13%, signal=33%	EXT1/TGFB1/PELO/MACROH2A1/LAMC1/MMP14/LAMB1/LAMB3/LAMA3/ITGAV/ITGA5/FN1/HMGA2	Contrast_1	GOBP
GO:0030198	extracellular matrix organization	121	-0.485203	-2.09858	7.39466e-08	1.19054e-05	1.04631e-05	964	tags=40%, list=14%, signal=35%	FERMT1/EXT1/LRP1/SPINT2/TGFB1/APP/ERO1A/RIC1/HAS1/ITGA2/LAMC1/NTN4/COLGALT1/CTSL/ABL1/LAMA4/PLOD3/TNC/CRTAP/MMP14/FSCN1/CD47/ITGB1/CYP1B1/PHLDB2/CCN2/ANTXR1/TGFB2/COL17A1/FLOT1/ITGA3/TTR/LAMB1/CAV1/LAMB3/P4HA1/LAMA3/ITGAV/LAMC2/THBS1/SERPINH1/SERPINE1/ITGA5/TGFBI/ICAM1/ITGB6/FN1/DPP4	Contrast_1	GOBP
GO:0043062	extracellular structure organization	121	-0.485203	-2.09858	7.39466e-08	1.19054e-05	1.04631e-05	964	tags=40%, list=14%, signal=35%	FERMT1/EXT1/LRP1/SPINT2/TGFB1/APP/ERO1A/RIC1/HAS1/ITGA2/LAMC1/NTN4/COLGALT1/CTSL/ABL1/LAMA4/PLOD3/TNC/CRTAP/MMP14/FSCN1/CD47/ITGB1/CYP1B1/PHLDB2/CCN2/ANTXR1/TGFB2/COL17A1/FLOT1/ITGA3/TTR/LAMB1/CAV1/LAMB3/P4HA1/LAMA3/ITGAV/LAMC2/THBS1/SERPINH1/SERPINE1/ITGA5/TGFBI/ICAM1/ITGB6/FN1/DPP4	Contrast_1	GOBP
GO:0033627	cell adhesion mediated by integrin	36	-0.604227	-2.08404	5.93475e-05	0.00349123	0.00306829	391	tags=44%, list=6%, signal=42%	FERMT1/EXT1/ITGA2/NEXMIF/ITGB1/CYP1B1/ADAM9/TGFB2/PIEZO1/ITGAV/SERPINE1/ITGA5/ADA/ICAM1/ITGB6/DPP4	Contrast_1	GOBP
GO:0048333	mesodermal cell differentiation	10	-0.846806	-2.08117	0.000126403	0.00608601	0.00534873	743	tags=80%, list=11%, signal=72%	ITGA2/KDM6B/SMAD1/ITGB1/GJA1/EYA2/ITGA3/HMGA2	Contrast_1	GOBP
GO:0006029	proteoglycan metabolic process	29	-0.636482	-2.07667	6.57104e-05	0.00379261	0.00333316	1733	tags=66%, list=25%, signal=50%	HEXA/B3GALT6/CHST14/SGSH/HEXB/SLC2A10/IDUA/EXTL2/XYLT2/EXT1/CSPG4/IDS/NDST1/B3GAT3/EXTL3/CHSY1/B4GALT7/ARSB/CHPF	Contrast_1	GOBP
GO:0007044	cell-substrate junction assembly	73	-0.527054	-2.07208	1.16369e-06	0.000142389	0.000125139	971	tags=37%, list=14%, signal=32%	TRIP6/PTPRK/LRP1/CORO1C/NRP1/LIMS1/ITGA2/LAMC1/VCL/ABL1/ACTN1/DAPK3/MMP14/PHLDB2/AJUBA/TAOK2/COL17A1/FERMT2/LAMB3/CD151/LIMCH1/LAMA3/LAMC2/THBS1/ITGA5/PIP5K1A/FN1	Contrast_1	GOBP
GO:0150115	cell-substrate junction organization	79	-0.51429	-2.04651	1.82969e-06	0.000211208	0.000185622	971	tags=35%, list=14%, signal=31%	TRIP6/PTPRK/LRP1/RAB8B/CORO1C/NRP1/LIMS1/ITGA2/LAMC1/VCL/ABL1/ACTN1/DAPK3/MMP14/PHLDB2/AJUBA/TAOK2/COL17A1/FERMT2/LAMB3/CD151/LIMCH1/LAMA3/LAMC2/THBS1/ITGA5/PIP5K1A/FN1	Contrast_1	GOBP
GO:0001707	mesoderm formation	25	-0.64276	-2.02122	0.000206188	0.00869973	0.00764581	743	tags=40%, list=11%, signal=36%	ITGA2/KDM6B/SMAD1/SRF/ITGB1/GJA1/EYA2/ITGA3/POFUT2/HMGA2	Contrast_1	GOBP
GO:0007369	gastrulation	73	-0.509576	-2.00337	4.60239e-06	0.000448362	0.000394046	743	tags=32%, list=11%, signal=28%	ITGA2/KDM6B/MACROH2A1/MAP2K5/SMAD1/TGFBR2/SRF/MMP14/ITGB1/GJA1/EYA2/PHLDB2/MYADM/ITGA3/LAMB1/LAMB3/LAMA3/ITGAV/POFUT2/DVL2/ITGA5/FN1/HMGA2	Contrast_1	GOBP
GO:0031589	cell-substrate adhesion	170	-0.443002	-2.00019	8.64507e-08	1.35617e-05	1.19188e-05	1176	tags=36%, list=17%, signal=31%	PTK2B/PTEN/NF1/ILK/LAMA5/ZYX/MICALL2/PARVA/CALR/TRIP6/CDK6/FERMT1/PTPRK/LRP1/GSK3B/CORO1C/NRP1/GBP1/LIMS1/ITGA2/RRAS/LAMC1/VCL/RREB1/DOCK5/NTN4/ABL1/NEXMIF/ACTN1/SORBS3/FLNA/DAPK3/SRF/CDKN2A/MMP14/ITGB1/DMD/LGALS1/MDK/PHLDB2/ADAM9/AJUBA/TAOK2/CCN2/ANTXR1/COL17A1/MYADM/FERMT2/ITGA3/LAMB1/LAMB3/CORO1A/LIMCH1/ITGAV/THBS1/SERPINE1/ITGA5/RAC2/PIP5K1A/ITGB6/FN1	Contrast_1	GOBP
GO:0030166	proteoglycan biosynthetic process	20	-0.663507	-1.98085	0.000705441	0.0212605	0.018685	1693	tags=60%, list=24%, signal=46%	B3GALT6/CHST14/SLC2A10/EXTL2/XYLT2/EXT1/CSPG4/NDST1/B3GAT3/EXTL3/CHSY1/CHPF	Contrast_1	GOBP
GO:0030199	collagen fibril organization	16	-0.704002	-1.97845	0.000576684	0.0182806	0.016066	1107	tags=56%, list=16%, signal=48%	NF1/EXT1/COLGALT1/PLOD3/CRTAP/CYP1B1/TGFB2/P4HA1/SERPINH1	Contrast_1	GOBP
GO:0001825	blastocyst formation	22	-0.646334	-1.97379	0.000738682	0.0219382	0.0192805	1152	tags=41%, list=16%, signal=34%	BYSL/NLE1/RPL7L1/JUNB/SRF/WDR74/RTN4/ADA/PTPN18	Contrast_1	GOBP
GO:0048332	mesoderm morphogenesis	26	-0.619995	-1.96953	0.000508976	0.0167415	0.0147134	743	tags=38%, list=11%, signal=35%	ITGA2/KDM6B/SMAD1/SRF/ITGB1/GJA1/EYA2/ITGA3/POFUT2/HMGA2	Contrast_1	GOBP
GO:1903044	protein localization to membrane raft	6	-0.948061	-1.96726	7.44889e-06	0.000701112	0.000616177	306	tags=67%, list=4%, signal=64%	RFTN1/FLOT1/CAV1/FLOT2	Contrast_1	GOBP
GO:0006613	cotranslational protein targeting to membrane	88	-0.477356	-1.96179	7.79797e-06	0.000722848	0.000635279	2945	tags=78%, list=42%, signal=46%	RPL14/RPS15A/RPL7/RPS13/SRP9/RPS17/RPL21/RPL27/RPL13/RPL6/RPS3A/SRP72/RPS4X/RPS23/RPS9/RPS21/RPL18/RPL4/RPL10A/RPL27A/RPL3/RPS19/RPS8/SRP14/RPS7/RPL28/RPL32/RPS14/RPS15/RPL23A/SRP54/RPL17/SRP68/RPS2/RPL15/RPS18/RPLP1/RPL10/SRPRA/RPS3/RPL22/RPS20/RPL8/RPL34/RPS11/SSR1/SEC61A1/SEC63/RPL29/RPS25/RPL12/RPL23/RPL24/ARL6IP1/RPS5/SEC62/RPL7A/RPL37/RPL11/RPL18A/RPS29/RPL36/RPL26/SEC61B/SEC61A2/RPS10/SRP1…	Contrast_1	GOBP
GO:0018126	protein hydroxylation	21	-0.648604	-1.95856	0.000861971	0.0241906	0.02126	774	tags=48%, list=11%, signal=43%	ERO1A/OGFOD1/PLOD3/CRTAP/P4HA2/P3H1/P3H2/P4HA1/PLOD1/PLOD2	Contrast_1	GOBP
GO:0006953	acute-phase response	13	-0.750882	-1.95566	0.000471284	0.0159299	0.0140001	187	tags=38%, list=3%, signal=38%	APOL2/PTGES/CEBPB/SERPINA3/FN1	Contrast_1	GOBP
GO:0033555	multicellular organismal response to stress	21	-0.647358	-1.9548	0.000915509	0.0251874	0.0221361	1151	tags=43%, list=16%, signal=36%	PTEN/EXT1/P2RX4/PPP3CA/GJA1/USP46/IDO1/THBS1/DPP4	Contrast_1	GOBP
GO:2000648	positive regulation of stem cell proliferation	8	-0.840302	-1.94066	0.000371337	0.0129819	0.0114093	764	tags=62%, list=11%, signal=56%	EPCAM/GJA1/PDCD2/FERMT2/HMGA2	Contrast_1	GOBP
GO:0006614	SRP-dependent cotranslational protein targeting to membrane	85	-0.471684	-1.92797	2.10786e-05	0.00171945	0.00151115	2945	tags=78%, list=42%, signal=46%	RPL14/RPS15A/RPL7/RPS13/SRP9/RPS17/RPL21/RPL27/RPL13/RPL6/RPS3A/SRP72/RPS4X/RPS23/RPS9/RPS21/RPL18/RPL4/RPL10A/RPL27A/RPL3/RPS19/RPS8/SRP14/RPS7/RPL28/RPL32/RPS14/RPS15/RPL23A/SRP54/RPL17/SRP68/RPS2/RPL15/RPS18/RPLP1/RPL10/SRPRA/RPS3/RPL22/RPS20/RPL8/RPL34/RPS11/SEC61A1/SEC63/RPL29/RPS25/RPL12/RPL23/RPL24/RPS5/RPL7A/RPL37/RPL11/RPL18A/RPS29/RPL36/RPL26/SEC61B/SEC61A2/RPS10/SRP19/TRAM1/RPL36A	Contrast_1	GOBP
GO:0050654	chondroitin sulfate proteoglycan metabolic process	13	-0.739749	-1.92667	0.000682638	0.0206751	0.0181705	1733	tags=85%, list=25%, signal=64%	HEXA/B3GALT6/HEXB/IDUA/XYLT2/CSPG4/IDS/B3GAT3/CHSY1/ARSB/CHPF	Contrast_1	GOBP
GO:0071577	zinc ion transmembrane transport	8	-0.833673	-1.92535	0.000514562	0.0168347	0.0147953	854	tags=75%, list=12%, signal=66%	SLC39A3/SLC39A11/SLC30A1/SLC11A2/SLC39A7/SLC39A1	Contrast_1	GOBP
GO:0007160	cell-matrix adhesion	112	-0.449446	-1.91074	5.25205e-06	0.000502063	0.000441241	1176	tags=37%, list=17%, signal=31%	PTK2B/PTEN/NF1/ILK/ZYX/TRIP6/CDK6/FERMT1/PTPRK/LRP1/GSK3B/CORO1C/NRP1/LIMS1/ITGA2/RRAS/VCL/ABL1/NEXMIF/ACTN1/DAPK3/SRF/CDKN2A/MMP14/ITGB1/DMD/PHLDB2/ADAM9/AJUBA/TAOK2/CCN2/COL17A1/FERMT2/ITGA3/LIMCH1/ITGAV/THBS1/SERPINE1/PIP5K1A/ITGB6/FN1	Contrast_1	GOBP
GO:0045047	protein targeting to ER	97	-0.457998	-1.9058	1.52995e-05	0.00131834	0.00115863	2945	tags=77%, list=42%, signal=46%	RPL14/RPS15A/RPL7/RPS13/SRP9/RPS17/RPL21/RPL27/RPL13/RPL6/RPS3A/SRP72/RPS4X/RPS23/RPS9/RPS21/RPL18/RPL4/PMM1/CHMP4A/RPL10A/RPL27A/HSPA5/HERPUD1/SPCS3/RPL3/RPS19/RPS8/SPCS2/SRP14/RPS7/RPL28/RPL32/RPS14/RPS15/RPL23A/SRP54/RPL17/SRPRB/SRP68/RPS2/RPL15/RPS18/RPLP1/RPL10/SRPRA/RPS3/RPL22/RPS20/RPL8/RPL34/RPS11/SEC61A1/SEC63/RPL29/RPS25/RPL12/RPL23/RPL24/RPS5/SEC62/RPL7A/RPL37/RPL11/RPL18A/RPS29/RPL36/…	Contrast_1	GOBP
GO:0072599	establishment of protein localization to endoplasmic reticulum	100	-0.455563	-1.89996	3.82571e-05	0.0025441	0.0022359	2945	tags=76%, list=42%, signal=45%	RPL14/RPS15A/RPL7/RPS13/SRP9/RPS17/RPL21/RPL27/RPL13/RPL6/RPS3A/SRP72/RPS4X/RPS23/RPS9/RPS21/RPL18/RPL4/PMM1/CHMP4A/RAB3GAP2/RPL10A/RPL27A/HSPA5/HERPUD1/SPCS3/RPL3/RPS19/RPS8/SPCS2/SRP14/RPS7/RPL28/RPL32/RPS14/RPS15/RPL23A/SRP54/RPL17/SRPRB/SRP68/RPS2/RPL15/RPS18/RPLP1/RPL10/SRPRA/RPS3/RPL22/RPS20/RPL8/RPL34/RPS11/SEC61A1/SEC63/RPL29/RPS25/RPL12/RPL23/RPL24/RPS5/SEC62/RPL7A/RPL37/RPL11/RPL18A/RPS…	Contrast_1	GOBP
GO:1902622	regulation of neutrophil migration	16	-0.675417	-1.89812	0.00145143	0.0322904	0.0283786	476	tags=38%, list=7%, signal=35%	DAPK2/MDK/RTN4/IL1R1/RAC2/DPP4	Contrast_1	GOBP
GO:0034113	heterotypic cell-cell adhesion	22	-0.621469	-1.89785	0.00180976	0.0379183	0.0333247	620	tags=68%, list=9%, signal=62%	CD44/WNK1/DSP/SIRPA/PARVA/MAP2K5/DSG2/CXADR/DSC2/CD47/ITGB1/MYADM/FLOT1/ITGAV/ITGA5	Contrast_1	GOBP
GO:0006829	zinc ion transport	10	-0.77197	-1.89725	0.0027306	0.0488474	0.0429298	854	tags=70%, list=12%, signal=62%	SLC39A3/SLC39A11/SLC30A1/SLC30A7/SLC11A2/SLC39A7/SLC39A1	Contrast_1	GOBP
GO:0071479	cellular response to ionizing radiation	35	-0.551874	-1.89719	0.00101809	0.0262883	0.0231036	794	tags=23%, list=11%, signal=20%	TGFB1/EEF1D/RPL26/CDKN1A/HSF1/HRAS/ITGB6/HMGA2	Contrast_1	GOBP
GO:0050772	positive regulation of axonogenesis	37	-0.545006	-1.88623	0.00109964	0.0275722	0.024232	1578	tags=38%, list=22%, signal=30%	PLXNA1/TWF2/STK25/ADNP/ANAPC2/ILK/LRP1/NRP1/LIMK1/SRF/MAP1B/CRABP2/DBN1/FN1	Contrast_1	GOBP
GO:0030888	regulation of B cell proliferation	18	-0.647232	-1.88284	0.00274931	0.0490387	0.0430979	1365	tags=56%, list=19%, signal=45%	RC3H1/AHR/MIF/IRS2/CDKN2A/PAWR/TFRC/CDKN1A/CARD11/ADA	Contrast_1	GOBP
GO:0045773	positive regulation of axon extension	25	-0.596058	-1.87436	0.0011236	0.0279438	0.0245586	1242	tags=44%, list=18%, signal=36%	TWF2/ADNP/ANAPC2/ILK/LRP1/NRP1/LIMK1/SRF/MAP1B/DBN1/FN1	Contrast_1	GOBP
GO:0030204	chondroitin sulfate metabolic process	12	-0.738137	-1.87279	0.00232957	0.0449601	0.0395134	1733	tags=83%, list=25%, signal=63%	HEXA/B3GALT6/HEXB/IDUA/XYLT2/CSPG4/IDS/CHSY1/ARSB/CHPF	Contrast_1	GOBP
GO:0071709	membrane assembly	19	-0.635449	-1.87241	0.00225591	0.0436761	0.038385	2045	tags=74%, list=29%, signal=53%	PSAP/ANK3/PACSIN2/STX2/PICALM/PTEN/EPHB2/CAV2/UGCG/ANXA2/RFTN1/FLOT1/CAV1/FLOT2	Contrast_1	GOBP
GO:0044319	wound healing, spreading of cells	23	-0.604771	-1.87024	0.00121882	0.029269	0.0257232	1752	tags=65%, list=25%, signal=49%	CD44/DDR1/RHOC/CLASP1/PTEN/TOR1A/FERMT1/MRTFA/RREB1/FLNA/PHLDB2/AJUBA/FERMT2/CD151/ITGA5	Contrast_1	GOBP
GO:0090505	epiboly involved in wound healing	23	-0.604771	-1.87024	0.00121882	0.029269	0.0257232	1752	tags=65%, list=25%, signal=49%	CD44/DDR1/RHOC/CLASP1/PTEN/TOR1A/FERMT1/MRTFA/RREB1/FLNA/PHLDB2/AJUBA/FERMT2/CD151/ITGA5	Contrast_1	GOBP
GO:0044409	entry into host	82	-0.462211	-1.86569	5.4894e-05	0.00330114	0.00290122	815	tags=27%, list=12%, signal=24%	CTSB/SCARB2/ITGA2/EGFR/CTSL/MET/CXADR/CD46/TMPRSS2/ITGB1/LGALS1/TFRC/PVR/CAV1/PIKFYVE/LDLR/ITGAV/SCARB1/ITGA5/ICAM1/ITGB6/DPP4	Contrast_1	GOBP
GO:0048143	astrocyte activation	8	-0.806912	-1.86354	0.00133235	0.0307596	0.0270333	923	tags=75%, list=13%, signal=65%	LRP1/PSEN1/APP/EGFR/LDLR/IFNGR1	Contrast_1	GOBP
GO:0046718	viral entry into host cell	71	-0.473511	-1.86257	0.000265046	0.0100894	0.00886713	815	tags=30%, list=12%, signal=26%	CTSB/SCARB2/ITGA2/EGFR/CTSL/CXADR/CD46/TMPRSS2/ITGB1/LGALS1/TFRC/PVR/CAV1/PIKFYVE/LDLR/ITGAV/SCARB1/ITGA5/ICAM1/ITGB6/DPP4	Contrast_1	GOBP
GO:0071604	transforming growth factor beta production	19	-0.631389	-1.86044	0.00242457	0.0457363	0.0401956	520	tags=37%, list=7%, signal=34%	CDH3/CD46/TGFB2/ITGAV/THBS1/ITGB6/FN1	Contrast_1	GOBP
GO:0071634	regulation of transforming growth factor beta production	19	-0.631389	-1.86044	0.00242457	0.0457363	0.0401956	520	tags=37%, list=7%, signal=34%	CDH3/CD46/TGFB2/ITGAV/THBS1/ITGB6/FN1	Contrast_1	GOBP
GO:0001845	phagolysosome assembly	11	-0.746979	-1.85875	0.00168831	0.0359898	0.0316298	317	tags=64%, list=4%, signal=61%	SYT7/RAB7A/CLN3/RAB34/PIKFYVE/CORO1A/TMEM175	Contrast_1	GOBP
GO:0061615	glycolytic process through fructose-6-phosphate	23	-0.597356	-1.84731	0.00158553	0.034688	0.0304858	1959	tags=48%, list=28%, signal=35%	PGAM1/FOXK1/PKM/ALDOA/PGK1/GALK1/ADPGK/HK2/PFKP/PGM2L1/BPGM	Contrast_1	GOBP
GO:0061620	glycolytic process through glucose-6-phosphate	23	-0.597356	-1.84731	0.00158553	0.034688	0.0304858	1959	tags=48%, list=28%, signal=35%	PGAM1/FOXK1/PKM/ALDOA/PGK1/GALK1/ADPGK/HK2/PFKP/PGM2L1/BPGM	Contrast_1	GOBP
GO:0035313	wound healing, spreading of epidermal cells	11	-0.741775	-1.8458	0.00201573	0.0405666	0.0356522	1343	tags=73%, list=19%, signal=59%	CLASP1/PTEN/FERMT1/RREB1/PHLDB2/AJUBA/FERMT2/ITGA5	Contrast_1	GOBP
GO:0090504	epiboly	24	-0.587272	-1.84056	0.00259126	0.0470365	0.0413383	1752	tags=62%, list=25%, signal=47%	CD44/DDR1/RHOC/CLASP1/PTEN/TOR1A/FERMT1/MRTFA/RREB1/FLNA/PHLDB2/AJUBA/FERMT2/CD151/ITGA5	Contrast_1	GOBP
GO:0001953	negative regulation of cell-matrix adhesion	24	-0.587257	-1.84052	0.00259126	0.0470365	0.0413383	1252	tags=46%, list=18%, signal=38%	RASA1/PTEN/NF1/LRP1/CORO1C/NEXMIF/CDKN2A/MMP14/PHLDB2/THBS1/SERPINE1	Contrast_1	GOBP
GO:0071481	cellular response to X-ray	8	-0.796547	-1.83961	0.00192882	0.0395752	0.0347809	3	tags=38%, list=0%, signal=38%	DNM2/NUCKS1/HMGA2	Contrast_1	GOBP
GO:0051013	microtubule severing	7	-0.829525	-1.83703	0.00159322	0.034688	0.0304858	46	tags=43%, list=1%, signal=43%	KATNA1/KATNAL1/KATNAL2	Contrast_1	GOBP
GO:0048771	tissue remodeling	57	-0.483563	-1.83	0.000570278	0.0181717	0.0159703	1649	tags=47%, list=23%, signal=37%	FOXC1/NCDN/SEMA3C/RAB3D/ROCK1/TCIRG1/PTK2B/NF1/CTHRC1/EXT1/CSPG4/BAX/ATP6AP1/EGFR/ACP5/PML/PPP3CA/MMP14/GPR137B/GJA1/MDK/TFRC/CAV1/TF/LIPA/RAC2/TGM2	Contrast_1	GOBP
GO:0062009	secondary palate development	9	-0.770978	-1.8223	0.00182374	0.0379512	0.0333537	521	tags=33%, list=7%, signal=31%	TGFBR2/TGFB2/ITGB6	Contrast_1	GOBP
GO:0042100	B cell proliferation	23	-0.588573	-1.82015	0.00212482	0.0414028	0.0363871	1365	tags=52%, list=19%, signal=42%	RC3H1/AHR/MIF/BAX/ABL1/IRS2/CDKN2A/PAWR/TFRC/CDKN1A/CARD11/ADA	Contrast_1	GOBP
GO:0045907	positive regulation of vasoconstriction	7	-0.82073	-1.81755	0.00200372	0.040458	0.0355567	1190	tags=86%, list=17%, signal=71%	AKT1/TRPM4/EGFR/GJA1/CAV1/ICAM1	Contrast_1	GOBP
GO:0006909	phagocytosis	136	-0.414241	-1.81693	2.29527e-05	0.00180032	0.00158222	1601	tags=35%, list=23%, signal=27%	RACK1/SH3BP1/ARPC1B/VAMP7/WIPF2/ABCA7/JMJD6/PLSCR1/CNN2/ACTR3/PIP5K1C/PTEN/SIRPA/CLN3/C3/ANO6/CALR/LRP1/RAB31/PLCG1/CORO1C/TGFB1/MYH9/ITGA2/VAV2/ELMO2/LIMK1/ABL1/MET/TLR2/CD47/ITGB1/RAB34/MFGE8/PIK3R2/PIKFYVE/LDLR/CORO1A/ITGAV/TMEM175/THBS1/SCARB1/ANXA11/CDC42SE2/RAC2/PIP5K1A/TGM2	Contrast_1	GOBP
GO:0030336	negative regulation of cell migration	112	-0.425803	-1.81023	3.43323e-05	0.00230819	0.00202856	1379	tags=36%, list=19%, signal=29%	ATP2B4/CLASP1/CNN2/ZMYND8/CLIC4/TPM1/AKT1/SP100/PTEN/NF1/ILK/MCC/STRAP/MIF/CALR/PTPRK/LRP1/FOXO3/CORO1C/HAS1/RRAS/VCL/MAP2K5/NEXMIF/TCAF1/SRF/GJA1/CYP1B1/LRCH1/PHLDB2/PTPRG/LIMCH1/THBS1/KRT16/SERPINE1/IGFBP3/ADA/DPYSL3/STARD13/DPP4	Contrast_1	GOBP
GO:0030890	positive regulation of B cell proliferation	9	-0.763688	-1.80507	0.00235782	0.0451325	0.039665	977	tags=67%, list=14%, signal=58%	MIF/IRS2/TFRC/CDKN1A/CARD11/ADA	Contrast_1	GOBP
GO:0007498	mesoderm development	40	-0.513084	-1.80343	0.00131471	0.0306626	0.026948	933	tags=35%, list=13%, signal=31%	EXT1/POGLUT1/PPP2CA/ITGA2/KDM6B/SMAD1/SRF/ITGB1/GJA1/EYA2/ITGA3/POFUT2/MEST/HMGA2	Contrast_1	GOBP
GO:0043011	myeloid dendritic cell differentiation	9	-0.762168	-1.80148	0.00243708	0.0457363	0.0401956	1003	tags=56%, list=14%, signal=48%	RELB/PSEN1/TGFB1/TGFBR2/ITGB6	Contrast_1	GOBP
GO:0034446	substrate adhesion-dependent cell spreading	59	-0.47086	-1.79641	0.000906374	0.0250914	0.0220517	1090	tags=39%, list=15%, signal=33%	ILK/LAMA5/MICALL2/PARVA/CALR/CORO1C/NRP1/GBP1/LIMS1/LAMC1/RREB1/DOCK5/NTN4/ABL1/FLNA/MDK/ANTXR1/MYADM/FERMT2/LAMB1/LAMB3/ITGAV/FN1	Contrast_1	GOBP
GO:0052126	movement in host environment	102	-0.430564	-1.79108	0.000121872	0.00591758	0.0052007	815	tags=24%, list=12%, signal=21%	CTSB/SCARB2/ITGA2/EGFR/CTSL/PML/MET/CXADR/CD46/TMPRSS2/ITGB1/CHMP2B/LGALS1/TFRC/PVR/CAV1/PIKFYVE/LDLR/ITGAV/SCARB1/ITGA5/ICAM1/ITGB6/DPP4	Contrast_1	GOBP
GO:0043627	response to estrogen	29	-0.548441	-1.78942	0.00236064	0.0451325	0.039665	521	tags=21%, list=7%, signal=19%	TGFBR2/MMP14/CAV1/SERPINB9/ARSB/GSTM3	Contrast_1	GOBP
GO:0001667	ameboidal-type cell migration	192	-0.389089	-1.78814	2.34711e-06	0.000256421	0.000225357	1190	tags=29%, list=17%, signal=25%	AKT1/SP100/PTK2B/PHACTR4/PTEN/AAMP/NF1/CLN3/ILK/MCC/LAMA5/STRAP/CALR/FERMT1/PRKD2/PRCP/EDN3/P2RX4/PLCG1/CORO1C/TGFB1/NRP1/MYH9/HAS1/ITGA2/PRR5L/RRAS/RREB1/DOCK5/PML/MAP2K5/ABL1/MET/TGFBR2/SRF/ACVR1B/ITGB1/GJA1/CYP1B1/RTN4/ADAM9/PTPRG/PLEKHG5/SP1/TGFB2/ITGA3/THBS1/SCARB1/KRT16/ARSB/ADGRA2/PIP5K1A/STARD13/AKAP12/FN1/DPP4	Contrast_1	GOBP
GO:0050900	leukocyte migration	158	-0.396496	-1.78626	1.62743e-05	0.00138286	0.00121534	1200	tags=35%, list=17%, signal=30%	PDGFD/AKT1/CXCL17/PTK2B/DOCK8/SIRPA/TRPM4/PPIB/GLG1/ANO6/MSN/MIF/CALR/EXT1/EDN3/P2RX4/PLCG1/SLC16A3/TGFB1/APP/EPCAM/MYH9/ITGA2/SBDS/ST3GAL4/SLC12A2/OXSR1/CXADR/JAGN1/DAPK2/SLC8B1/MMP14/STK10/CD47/ITGB1/MDK/RTN4/LRCH1/TGFB2/PIK3R2/SLC7A5/ITGA3/CAV1/PIKFYVE/CORO1A/ITGAV/IL1R1/THBS1/SERPINE1/ITGA5/RAC2/ADA/ICAM1/FN1/DPP4	Contrast_1	GOBP
GO:2000146	negative regulation of cell motility	117	-0.413736	-1.77366	5.51e-05	0.00330114	0.00290122	1379	tags=35%, list=19%, signal=29%	ATP2B4/CLASP1/CNN2/ZMYND8/CLIC4/TPM1/AKT1/SP100/PTEN/NF1/ILK/MCC/STRAP/MIF/CALR/PTPRK/LRP1/SPINT2/FOXO3/CORO1C/HAS1/RRAS/VCL/MAP2K5/NEXMIF/TCAF1/SRF/GJA1/CYP1B1/LRCH1/PHLDB2/PTPRG/LIMCH1/THBS1/KRT16/SERPINE1/IGFBP3/ADA/DPYSL3/STARD13/DPP4	Contrast_1	GOBP
GO:0030968	endoplasmic reticulum unfolded protein response	77	-0.444263	-1.7722	0.000358514	0.0126786	0.0111426	2361	tags=51%, list=33%, signal=34%	PPP2R5B/HSPA5/HERPUD1/HSP90B1/VCP/SRPRB/HYOU1/NCK1/SRPRA/DNAJC3/RNF121/CANX/RACK1/SSR1/DNAJB11/DERL1/ABCA7/TMED2/TLN1/WFS1/BOK/TBL2/WIPI1/SYVN1/EXTL2/CALR/CUL7/GFPT1/BAX/DERL2/ERO1A/EIF2AK2/ARFGAP1/EIF2AK3/YIF1A/EXTL3/MBTPS1/PDIA5/GOSR2	Contrast_1	GOBP
GO:0048041	focal adhesion assembly	57	-0.467589	-1.76955	0.0011811	0.0286744	0.0252007	1343	tags=40%, list=19%, signal=33%	CLASP1/SMAD3/PTK2B/PTEN/TRIP6/PTPRK/LRP1/CORO1C/NRP1/LIMS1/ITGA2/VCL/ABL1/ACTN1/DAPK3/MMP14/PHLDB2/AJUBA/TAOK2/FERMT2/LIMCH1/THBS1/PIP5K1A	Contrast_1	GOBP
GO:0002576	platelet degranulation	60	-0.463996	-1.76894	0.000461754	0.0156945	0.0137932	819	tags=25%, list=12%, signal=22%	MANF/APP/PCDH7/TUBA4A/VCL/ACTN1/FLNA/TGFB2/ANXA5/THBS1/TF/SERPINE1/ABCC4/SERPINA3/FN1	Contrast_1	GOBP
GO:0001892	embryonic placenta development	36	-0.512135	-1.76641	0.00243067	0.0457363	0.0401956	2152	tags=50%, list=30%, signal=35%	CCN1/SPINT1/MAPK1/STK3/CASP8/PHLDA2/STK4/TMED2/DNAJB6/AKT1/SETD2/FBXW8/SPINT2/EGFR/JUNB/GGNBP2/HSF1/CEBPB	Contrast_1	GOBP
GO:0030155	regulation of cell adhesion	301	-0.365868	-1.7655	1.11276e-07	1.70196e-05	1.49578e-05	973	tags=24%, list=14%, signal=22%	CALR/CDK6/FERMT1/PRKD2/LRP1/SPINT2/GSK3B/CORO1C/TGFB1/NRP1/PPP1R12A/GBP1/EPCAM/PPP2CA/LIMS1/ITGA2/RRAS/VCL/RREB1/DOCK5/PML/MAP2K5/ST3GAL4/ITPKB/ABL1/NEXMIF/YTHDF2/LAMA4/TGFBR2/FLNA/DAPK3/SRF/PPP3CA/TNC/CD46/CDKN2A/MMP14/PAWR/CD47/DMD/LGALS1/CYP1B1/MDK/PHLDB2/ADAM9/TFRC/TGFB2/PIEZO1/MYADM/HLA-A/FLOT1/FERMT2/ITGA3/CAV1/IDO1/CORO1A/CARD11/LIMCH1/FLOT2/LAMA3/ITGAV/THBS1/SERPINE1/ITGA5/PDE5A/RAC2/ADA/…	Contrast_1	GOBP
GO:0003158	endothelium development	53	-0.4695	-1.76032	0.000961211	0.0255476	0.0224527	1244	tags=34%, list=18%, signal=28%	CLIC4/EDF1/MSN/PRKD2/NRP1/KDM6B/VCL/MET/RAP1B/PLOD3/DMD/MARVELD2/GJA1/RTN4/MYADM/ICAM1/GSTM3/STARD13	Contrast_1	GOBP
GO:0033189	response to vitamin A	5	-0.910902	-1.75758	0.000620769	0.0190917	0.0167789	371	tags=60%, list=5%, signal=57%	RBP1/MAP1B/CYP26A1	Contrast_1	GOBP
GO:1905332	positive regulation of morphogenesis of an epithelium	6	-0.846148	-1.75578	0.00205771	0.0410037	0.0360364	941	tags=83%, list=13%, signal=72%	MAGED1/TGFB1/ABL1/GJA1/MDK	Contrast_1	GOBP
GO:0061387	regulation of extent of cell growth	48	-0.479742	-1.75569	0.00149753	0.0331951	0.0291738	1242	tags=33%, list=18%, signal=28%	ADNP/ANAPC2/ILK/LRP1/GSK3B/WDR36/NRP1/MAP2/LIMK1/ABL1/SRF/RTN4/MAP1B/CRABP2/DBN1/FN1	Contrast_1	GOBP
GO:0040013	negative regulation of locomotion	123	-0.404509	-1.75232	7.92766e-05	0.00425463	0.00373921	1379	tags=34%, list=19%, signal=28%	ATP2B4/CLASP1/CNN2/ZMYND8/CLIC4/TPM1/AKT1/SP100/PTEN/NF1/ILK/MCC/STRAP/MIF/CALR/PTPRK/LRP1/SPINT2/FOXO3/CORO1C/NRP1/HAS1/RRAS/VCL/MAP2K5/NEXMIF/TCAF1/SRF/GJA1/CYP1B1/LRCH1/PHLDB2/PTPRG/LIMCH1/THBS1/KRT16/SERPINE1/IGFBP3/ADA/DPYSL3/STARD13/DPP4	Contrast_1	GOBP
GO:0070972	protein localization to endoplasmic reticulum	116	-0.405777	-1.73766	0.000242741	0.00969369	0.00851936	2768	tags=66%, list=39%, signal=41%	RPL21/RPL27/RPL13/RPL6/RPS3A/SRP72/RPS4X/RPS23/GBF1/RPS9/RPS21/RPL18/RPL4/PMM1/CHMP4A/RAB3GAP2/RPL10A/RPL27A/HSPA5/HERPUD1/SPCS3/RPL3/RPS19/RPS8/SPCS2/SRP14/RPS7/RPL28/RPL32/RPS14/RPS15/RPL23A/SRP54/RPL17/SRPRB/BCAP29/SRP68/RPS2/RPL15/RPS18/RPLP1/RPL10/SRPRA/RPS3/RPL22/RPS20/RPL8/RPL34/RPS11/UBAC2/SEC61A1/SEC63/RPL29/RPS25/RPL12/RPL23/RPL24/OS9/RPS5/SEC62/RPL7A/RPL37/RPL11/RPL18A/RPS29/RPL36/RPL2…	Contrast_1	GOBP
GO:0030335	positive regulation of cell migration	235	-0.368627	-1.73684	1.47611e-06	0.00017367	0.000152631	973	tags=28%, list=14%, signal=25%	CALR/TRIP6/FERMT1/PRKD2/ARHGEF2/EDN3/PTP4A1/LRP1/P2RX4/PLCG1/HDAC4/TGFB1/NRP1/APP/ITGA2/EGFR/RRAS/ACKR3/INSR/IGF1R/RREB1/DOCK5/ABL1/OXSR1/MET/TGFBR2/IRS2/FLNA/MYLK/DAPK2/DAPK3/PPP3CA/ACVR1B/MMP14/RIPOR1/ITGB1/MCAM/MDK/RTN4/MAPK8IP3/ADAM9/SP1/SSH1/TGFB2/MYADM/FERMT2/ITGA3/LAMB1/CAV1/HRAS/CORO1A/CD151/ITGAV/LAMC2/IL1R1/THBS1/SCARB1/F3/SERPINE1/ITGA5/RAC2/ADGRA2/ICAM1/AKAP12/FN1	Contrast_1	GOBP
GO:0014066	regulation of phosphatidylinositol 3-kinase signaling	49	-0.470181	-1.73312	0.00233807	0.0449821	0.0395328	1256	tags=33%, list=18%, signal=27%	PIP5K1C/PDGFD/PTEN/NOP53/PIP4K2C/OSM/PRR5L/EGFR/INSR/IGF1R/NEDD4/IRS2/PIK3AP1/TGFB2/PIP5K1A/CRNN	Contrast_1	GOBP
GO:0002573	myeloid leukocyte differentiation	71	-0.439843	-1.73013	0.00159168	0.034688	0.0304858	1390	tags=34%, list=20%, signal=27%	RIPK1/RUNX1/TCIRG1/TLR3/NF1/CD109/RELB/CDK6/PSEN1/ATP6AP1/TGFB1/APP/MYH9/ANXA2/JUNB/TGFBR2/JAGN1/TLR2/GPR137B/RBP1/TFRC/TF/CEBPB/ITGB6	Contrast_1	GOBP
GO:0098609	cell-cell adhesion	304	-0.355943	-1.72904	3.16947e-07	4.30907e-05	3.78705e-05	794	tags=23%, list=11%, signal=22%	TGFB1/PCDH7/EPCAM/MYH9/LIMS1/TENM2/PDLIM5/ANXA2/EGFR/METAP1/VCL/MAP2K5/PALLD/ELMO2/ST3GAL4/ITPKB/ABL1/NEXMIF/YTHDF2/DSG2/CXADR/TGFBR2/CDH3/FLNA/FAT1/ATP2C1/SRF/CD46/CNN3/CDKN2A/DSC2/STK10/PAWR/CD47/ITGB1/LGALS1/CYP1B1/VEZT/MDK/VMP1/ADAM9/AJUBA/TFRC/TGFB2/PIEZO1/MYADM/HLA-A/FLOT1/PVR/LAMB1/CAV1/IDO1/CORO1A/FLRT3/CARD11/FLOT2/LAMA3/ITGAV/MYL9/EMB/ITGA5/PDE5A/KIFC3/RAC2/ADA/SDK2/ICAM1/CRNN/CEBPB/FN1…	Contrast_1	GOBP
GO:0051272	positive regulation of cellular component movement	250	-0.363404	-1.72283	1.46573e-06	0.00017367	0.000152631	1200	tags=31%, list=17%, signal=27%	PDGFD/AKT1/CXCL17/PTK2B/DOCK8/AAMP/ILK/CAVIN1/ANO6/CALR/TRIP6/FERMT1/PRKD2/ARHGEF2/EDN3/PTP4A1/LRP1/P2RX4/PLCG1/HDAC4/TGFB1/NRP1/APP/EPCAM/ITGA2/EGFR/RRAS/ACKR3/INSR/IGF1R/RREB1/DOCK5/MAP2/STMN1/ABL1/OXSR1/MET/TGFBR2/IRS2/FLNA/MYLK/DAPK2/DAPK3/PPP3CA/ACVR1B/MMP14/RIPOR1/ITGB1/MCAM/MDK/RTN4/MAPK8IP3/ADAM9/SP1/SSH1/TGFB2/MYADM/FERMT2/ITGA3/LAMB1/CAV1/HRAS/CORO1A/CD151/ITGAV/LAMC2/IL1R1/THBS1/SCARB1…	Contrast_1	GOBP
GO:0097368	establishment of Sertoli cell barrier	5	-0.892119	-1.72133	0.0013216	0.0306626	0.026948	514	tags=60%, list=7%, signal=56%	FLNA/ARID4A/ICAM1	Contrast_1	GOBP
GO:0007186	G protein-coupled receptor signaling pathway	183	-0.375368	-1.71068	2.20174e-05	0.0017724	0.00155768	1625	tags=36%, list=23%, signal=28%	AGRN/ROCK1/GIT2/ITPR3/GNB2/CELSR1/RHOC/AGTRAP/SOS2/ZDHHC3/GNAI2/RPGRIP1L/ATP2B4/SORCS2/APLP2/DGKH/GNAI1/PPP1R9B/GPR39/ZDHHC7/AKT1/PTK2B/PDCL/ARHGEF1/DAGLB/C3/ARHGEF2/EDN3/LRP1/SIGMAR1/APP/ARHGEF17/FGD4/ACKR3/INSR/VAV2/METAP1/STMN1/MGRN1/DNM1/AHCYL1/SLC12A2/MET/FLNA/FGD3/SORCS1/HOMER3/DNAJC25/TM2D1/PLEKHG5/PALM/TRIO/GNB1/CAV1/GPRC5A/GNB4/ARHGEF6/USP33/RAC2/PRKACB/ADA/ADGRA2/PLPP1/AKAP12/TGM2	Contrast_1	GOBP
GO:0046649	lymphocyte activation	233	-0.361737	-1.70293	3.33263e-06	0.000345577	0.000303712	1375	tags=29%, list=19%, signal=24%	LIG4/RUNX1/RC3H1/LAMP1/SMAD3/TCIRG1/DDOST/AHR/AKT1/PTK2B/DOCK8/SIRPA/IMPDH1/IRF2BP2/SYVN1/RELB/MSN/CLPTM1/MIF/CDK6/PTPRK/BAX/HDAC4/PSEN1/YY1/TGFB1/EXOSC3/MYH9/SLC15A4/CTSL/NCSTN/ITPKB/ABL1/ITFG2/CXADR/TGFBR2/IRS2/SRF/PPP3CA/CD46/CDKN2A/ATP11C/MMP14/PAWR/CD47/ITGB1/LGALS1/MDK/SH3KBP1/RAB29/TFRC/CDKN1A/EIF2AK4/HLA-A/CAV1/IDO1/CORO1A/CD151/CARD11/FLOT2/ULBP2/PDE5A/RAC2/ADA/ICAM1/SKAP2/CEBPB/DPP4	Contrast_1	GOBP
GO:2000147	positive regulation of cell motility	244	-0.361423	-1.69929	2.13072e-06	0.000237013	0.0002083	1200	tags=31%, list=17%, signal=27%	PDGFD/AKT1/CXCL17/PTK2B/DOCK8/AAMP/ILK/CAVIN1/ANO6/CALR/TRIP6/FERMT1/PRKD2/ARHGEF2/EDN3/PTP4A1/LRP1/P2RX4/PLCG1/HDAC4/TGFB1/NRP1/APP/EPCAM/ITGA2/EGFR/RRAS/ACKR3/INSR/IGF1R/RREB1/DOCK5/ABL1/OXSR1/MET/TGFBR2/IRS2/FLNA/MYLK/DAPK2/DAPK3/PPP3CA/ACVR1B/MMP14/RIPOR1/ITGB1/MCAM/MDK/RTN4/MAPK8IP3/ADAM9/SP1/SSH1/TGFB2/MYADM/FERMT2/ITGA3/LAMB1/CAV1/HRAS/CORO1A/CD151/ITGAV/LAMC2/IL1R1/THBS1/SCARB1/TF/F3/SERP…	Contrast_1	GOBP
GO:0051271	negative regulation of cellular component movement	122	-0.391204	-1.69788	0.000317127	0.0115487	0.0101496	1379	tags=34%, list=19%, signal=28%	ATP2B4/CLASP1/CNN2/ZMYND8/CLIC4/TPM1/AKT1/SP100/PTEN/NF1/ILK/MCC/STRAP/MIF/CALR/PTPRK/LRP1/SPINT2/FOXO3/CORO1C/HAS1/RRAS/VCL/MAP2K5/NEXMIF/ACTN1/TCAF1/SRF/GJA1/CYP1B1/LRCH1/PHLDB2/PTPRG/LIMCH1/THBS1/KRT16/SERPINE1/IGFBP3/ADA/DPYSL3/STARD13/DPP4	Contrast_1	GOBP
GO:0006935	chemotaxis	219	-0.36245	-1.69682	1.3613e-05	0.00122477	0.0010764	1200	tags=29%, list=17%, signal=25%	PDGFD/CXCL17/PTK2B/RPL24/TRPM4/EPHB2/PPIB/LAMA5/VLDLR/NPTN/ANO6/PARVA/MIF/CALR/PRKD2/EXT1/EDN3/LRP1/P2RX4/PLCG1/NRP1/APP/ITGA2/RALBP1/SBDS/ACKR3/NTN4/PALLD/ELMO2/SLC12A2/OXSR1/MET/PLD1/CXADR/IRS2/DAPK2/SLC8B1/DOK1/MDK/SH3KBP1/MAPK8IP3/PLEKHG5/TGFB2/NEO1/TRIO/YTHDF1/PIKFYVE/HRAS/CORO1A/FLRT3/LAMA3/ITGAV/LAMC2/THBS1/EMB/F3/PDLIM7/USP33/SERPINE1/RAC2/ADGRA2/PIP5K1A/TUBB3/DPP4	Contrast_1	GOBP
GO:0042330	taxis	220	-0.361606	-1.69068	2.43797e-05	0.00186705	0.00164087	1200	tags=29%, list=17%, signal=25%	PDGFD/CXCL17/PTK2B/RPL24/TRPM4/EPHB2/PPIB/LAMA5/VLDLR/NPTN/ANO6/PARVA/MIF/CALR/PRKD2/EXT1/EDN3/LRP1/P2RX4/PLCG1/NRP1/APP/ITGA2/RALBP1/SBDS/ACKR3/NTN4/PALLD/ELMO2/SLC12A2/OXSR1/MET/PLD1/CXADR/IRS2/DAPK2/SLC8B1/DOK1/MDK/SH3KBP1/MAPK8IP3/PLEKHG5/TGFB2/NEO1/TRIO/YTHDF1/PIKFYVE/HRAS/CORO1A/FLRT3/LAMA3/ITGAV/LAMC2/THBS1/EMB/F3/PDLIM7/USP33/SERPINE1/RAC2/ADGRA2/PIP5K1A/TUBB3/DPP4	Contrast_1	GOBP
GO:0007015	actin filament organization	248	-0.35774	-1.69055	2.45923e-06	0.000259407	0.000227981	2032	tags=42%, list=29%, signal=31%	MYO5A/ARAP1/ACTN4/CFL2/TRIM27/TRIOBP/DIAPH1/VASP/NCK1/PRKCI/PAK2/ROCK2/MLST8/SPIRE1/PLS3/CFL1/WDR1/ARPC4/CARMIL1/CD2AP/PDXP/BAIAP2L1/ENAH/GSN/ARHGAP17/SH3BP1/ROCK1/MPRIP/ALDOA/ARPC1B/RHOC/CDC42EP4/TWF2/SH3PXD2B/CAP1/MICAL3/CLASP1/GBA2/SMAD3/ACTR3/PPP1R9B/RASA1/INPPL1/TPM1/RICTOR/PTK2B/TTC17/PSTPIP2/DSTN/SORBS2/LIMA1/ZYX/MICALL2/ARHGEF2/KIRREL1/CORO1C/NRP1/SHROOM3/STMN1/ELMO2/LIMK1/ABL1/ACTN1/TMSB…	Contrast_1	GOBP
GO:0040017	positive regulation of locomotion	247	-0.358434	-1.69033	3.39018e-06	0.000345685	0.000303808	1200	tags=31%, list=17%, signal=26%	PDGFD/AKT1/CXCL17/PTK2B/DOCK8/AAMP/ILK/CAVIN1/ANO6/CALR/TRIP6/FERMT1/PRKD2/ARHGEF2/EDN3/PTP4A1/LRP1/P2RX4/PLCG1/HDAC4/TGFB1/NRP1/APP/EPCAM/ITGA2/EGFR/RRAS/ACKR3/INSR/IGF1R/RREB1/DOCK5/ABL1/OXSR1/MET/TGFBR2/IRS2/FLNA/MYLK/DAPK2/DAPK3/PPP3CA/ACVR1B/MMP14/RIPOR1/ITGB1/MCAM/MDK/RTN4/MAPK8IP3/ADAM9/SP1/SSH1/TGFB2/MYADM/FERMT2/ITGA3/LAMB1/CAV1/HRAS/CORO1A/CD151/ITGAV/LAMC2/IL1R1/THBS1/SCARB1/TF/F3/SERP…	Contrast_1	GOBP
GO:0002521	leukocyte differentiation	159	-0.373823	-1.68923	5.99743e-05	0.0034945	0.00307116	1534	tags=33%, list=22%, signal=27%	IFI16/LRRC8A/CYLD/JMJD6/RIPK1/LIG4/RUNX1/RC3H1/TCIRG1/TLR3/PTK2B/NF1/CD109/IRF2BP2/SYVN1/RELB/CLPTM1/CDK6/PTPRK/BAX/HDAC4/PSEN1/ATP6AP1/YY1/TGFB1/APP/MYH9/ANXA2/RRAS/CTSL/ITPKB/JUNB/ABL1/ITFG2/TGFBR2/JAGN1/SRF/TLR2/CD46/CDKN2A/ATP11C/MMP14/GPR137B/ITGB1/RBP1/LGALS1/MDK/TFRC/CARD11/TF/ADA/CEBPB/ITGB6	Contrast_1	GOBP
GO:0022604	regulation of cell morphogenesis	152	-0.373466	-1.6758	7.74309e-05	0.00425463	0.00373921	2082	tags=48%, list=29%, signal=35%	SPAG9/P4HB/OBSL1/ARAP1/ACTN4/PTK2/TRIOBP/DIAPH1/MYH10/MARK2/ARHGEF7/DNM2/FMNL2/CFL1/WDR1/CARMIL1/CD44/PLAA/LARP4/SEPTIN7/PLXNA1/ALDOA/VAMP7/RHOC/DHX36/CDC42EP4/HEXB/RASA1/TPM1/PTK2B/PALMD/ANAPC2/ILK/MSN/FBXW8/PARVA/CALR/CUL7/DVL3/NEDD4L/CAPRIN1/CORO1C/NRP1/SHROOM3/GBP1/MYH9/LIMS1/FGD4/PHIP/FITM2/RREB1/DOCK5/CAMSAP1/ABL1/FLNA/FGD3/DAPK3/MDK/SH3KBP1/PALM/TAOK2/RND3/ANXA7/MYADM/FERMT2/CORO1A/DBN1/CD…	Contrast_1	GOBP
GO:0000904	cell morphogenesis involved in differentiation	326	-0.340468	-1.66677	6.90779e-07	8.80455e-05	7.73793e-05	1166	tags=26%, list=16%, signal=23%	RPL24/PTEN/ANAPC2/EPHB2/ILK/LAMA5/VLDLR/NPTN/PQBP1/FBXW8/MICALL2/PARVA/CALR/CUL7/EXT1/LRP1/NEDD4L/SPINT2/GSK3B/WDR36/PLCG1/PSEN1/CAPRIN1/CORO1C/NRP1/APP/GBP1/FLNB/MYH9/LIMS1/PDLIM5/LAMC1/C1GALT1C1/VCL/RREB1/DOCK5/NTN4/MAP2/STMN1/PALLD/LIMK1/ABL1/YTHDF2/ACTN1/ZNF385A/MET/NEDD4/IRS2/FLNA/PLOD3/FAT1/SRF/PPP3CA/ABI2/SLC11A2/ITGB1/DOK1/MDK/SH3KBP1/RTN4/MAP1B/CRABP2/MAPK8IP3/TAOK2/ANTXR1/NEO1/TRIO/MYAD…	Contrast_1	GOBP
GO:0050867	positive regulation of cell activation	110	-0.393588	-1.66642	0.000420154	0.0143696	0.0126288	596	tags=19%, list=8%, signal=18%	ITPKB/TGFBR2/IRS2/CD46/ATP11C/MMP14/CD47/LGALS1/MDK/SH3KBP1/TFRC/CCN2/CDKN1A/HLA-A/CAV1/CORO1A/CARD11/FLOT2/THBS1/ADA/DPP4	Contrast_1	GOBP
GO:0002181	cytoplasmic translation	82	-0.41255	-1.66524	0.00103555	0.0262883	0.0231036	2756	tags=62%, list=39%, signal=38%	DRG1/EIF3I/EIF4G1/EIF2B3/RPL6/RPS23/RPS21/EIF4A1/RPL18/UNK/EIF3B/RPL10A/MTOR/DPH5/EEF2/EIF3H/RPL32/RPL17/EIF3G/RBM4/NCK1/METTL3/RPL15/RPLP1/GSPT1/EIF3M/RPL22/YBX3/RPL26L1/ETF1/EIF3D/RPL8/PKM/DHX36/MCTS1/DENR/RPL29/DHX29/RPL24/FMR1/RPL11/RPL18A/RPS29/RPL36/FTSJ1/EIF2S3/RPL26/YTHDF2/RWDD1/ZNF385A/RPL36A	Contrast_1	GOBP
GO:0016072	rRNA metabolic process	183	-0.365072	-1.66376	4.64511e-05	0.00292977	0.00257485	2246	tags=48%, list=32%, signal=33%	NOL6/RPS19/RPS8/XRN2/DDX51/EXOSC4/RPS7/RPS14/RPS15/DDX21/RSL1D1/RRP12/NOLC1/REXO4/RPS2/WDR3/UTP4/TSR3/BMS1/RRP15/EXOSC8/LYAR/RRP1B/RPP38/UTP18/MRTO4/FTSJ3/PES1/NIFK/GTPBP4/DDX10/NOP2/LAS1L/DDX27/POP7/TRIR/RPP30/FAM207A/RPUSD2/NOL10/GAR1/ERI1/EXOSC1/BYSL/NOP53/RIOK3/NOL11/NSUN5/EIF6/HEATR1/RCL1/RPL7A/NOP9/UTP6/NOP56/RPL11/SNU13/DHX37/NOP58/WDR36/FBLL1/NGDN/EXOSC3/PELO/C1D/SBDS/RRS1/IMP4/FBL/RPL7L1…	Contrast_1	GOBP
GO:0006364	rRNA processing	179	-0.363107	-1.66096	2.50316e-05	0.0018676	0.00164136	2246	tags=47%, list=32%, signal=33%	NOL6/RPS19/RPS8/XRN2/DDX51/EXOSC4/RPS7/RPS14/RPS15/DDX21/RSL1D1/RRP12/NOLC1/REXO4/RPS2/WDR3/UTP4/TSR3/BMS1/RRP15/EXOSC8/LYAR/RRP1B/RPP38/UTP18/MRTO4/FTSJ3/PES1/NIFK/GTPBP4/DDX10/NOP2/LAS1L/DDX27/POP7/RPP30/FAM207A/RPUSD2/NOL10/GAR1/ERI1/EXOSC1/BYSL/NOP53/RIOK3/NOL11/NSUN5/EIF6/HEATR1/RCL1/RPL7A/NOP9/UTP6/NOP56/RPL11/SNU13/DHX37/NOP58/WDR36/FBLL1/NGDN/EXOSC3/C1D/SBDS/RRS1/IMP4/FBL/RPL7L1/SRFBP1/RP…	Contrast_1	GOBP
GO:0008360	regulation of cell shape	76	-0.416347	-1.6591	0.00122761	0.029338	0.0257839	1578	tags=38%, list=22%, signal=30%	PLXNA1/ALDOA/RHOC/CDC42EP4/HEXB/RASA1/TPM1/PTK2B/PALMD/MSN/PARVA/SHROOM3/MYH9/FGD4/PHIP/FGD3/DAPK3/SH3KBP1/PALM/TAOK2/RND3/ANXA7/FERMT2/CORO1A/CDC42SE2/RHOBTB3/RAC2/ICAM1/FN1	Contrast_1	GOBP
GO:0034329	cell junction assembly	187	-0.362149	-1.65756	5.55765e-05	0.00330114	0.00290122	1424	tags=32%, list=20%, signal=26%	HDAC7/IL1RAP/TLN1/RUNX1/CLASP1/SMAD3/PIP5K1C/ADNP/PTK2B/PTEN/GJB2/EPHB2/ILK/NPTN/MICALL2/TRIP6/PTPRK/LRP1/MTDH/CORO1C/NRP1/APP/LIMS1/ITGA2/PDLIM5/LAMC1/VCL/ABL1/ACTN1/RAP1B/FLNA/DAPK3/SRF/TLR2/MMP14/FSCN1/MARVELD2/GJA1/MAP1B/RAB29/PHLDB2/VMP1/AJUBA/TAOK2/COL17A1/FLOT1/FERMT2/CAV1/LAMB3/FLRT3/CD151/LIMCH1/LAMA3/LAMC2/THBS1/ITGA5/SDK2/PIP5K1A/FN1	Contrast_1	GOBP
GO:0002694	regulation of leukocyte activation	169	-0.368564	-1.6567	8.15298e-05	0.00433739	0.00381194	596	tags=17%, list=8%, signal=16%	ITPKB/ABL1/TGFBR2/IRS2/CD46/CDKN2A/ATP11C/MMP14/PAWR/GPR137B/CD47/LGALS1/MDK/SH3KBP1/TFRC/CDKN1A/HLA-A/CAV1/IDO1/LDLR/CORO1A/CARD11/FLOT2/THBS1/PDE5A/RAC2/ADA/CEBPB/DPP4	Contrast_1	GOBP
GO:0007159	leukocyte cell-cell adhesion	125	-0.381767	-1.65592	0.000420425	0.0143696	0.0126288	597	tags=20%, list=8%, signal=19%	ST3GAL4/ITPKB/TGFBR2/CD46/CDKN2A/STK10/PAWR/CD47/ITGB1/LGALS1/MDK/TFRC/HLA-A/CAV1/IDO1/CORO1A/CARD11/FLOT2/ITGA5/PDE5A/RAC2/ADA/ICAM1/CEBPB/DPP4	Contrast_1	GOBP
GO:0010810	regulation of cell-substrate adhesion	115	-0.386848	-1.65479	0.000335172	0.0119917	0.010539	1176	tags=31%, list=17%, signal=27%	PTK2B/PTEN/NF1/ILK/CALR/CDK6/FERMT1/LRP1/GSK3B/CORO1C/NRP1/GBP1/LIMS1/RRAS/VCL/RREB1/DOCK5/ABL1/NEXMIF/FLNA/DAPK3/CDKN2A/MMP14/DMD/LGALS1/MDK/PHLDB2/MYADM/FERMT2/ITGA3/LIMCH1/THBS1/SERPINE1/ITGA5/RAC2/FN1	Contrast_1	GOBP
GO:0032944	regulation of mononuclear cell proliferation	69	-0.42064	-1.65388	0.00249239	0.0460752	0.0404934	521	tags=22%, list=7%, signal=20%	TGFBR2/IRS2/CD46/CDKN2A/PAWR/TFRC/CDKN1A/HLA-A/IDO1/CORO1A/CARD11/PDE5A/RAC2/ADA/CEBPB	Contrast_1	GOBP
GO:0050670	regulation of lymphocyte proliferation	69	-0.42064	-1.65388	0.00249239	0.0460752	0.0404934	521	tags=22%, list=7%, signal=20%	TGFBR2/IRS2/CD46/CDKN2A/PAWR/TFRC/CDKN1A/HLA-A/IDO1/CORO1A/CARD11/PDE5A/RAC2/ADA/CEBPB	Contrast_1	GOBP
GO:0042110	T cell activation	162	-0.365804	-1.65268	0.000258162	0.0100601	0.00884138	1003	tags=24%, list=14%, signal=21%	RELB/MSN/CLPTM1/CDK6/PTPRK/BAX/PSEN1/TGFB1/MYH9/CTSL/NCSTN/ITPKB/ABL1/CXADR/TGFBR2/SRF/PPP3CA/CD46/CDKN2A/PAWR/CD47/LGALS1/MDK/RAB29/TFRC/EIF2AK4/HLA-A/CAV1/IDO1/CORO1A/CD151/CARD11/FLOT2/PDE5A/RAC2/ADA/ICAM1/CEBPB/DPP4	Contrast_1	GOBP
GO:0060560	developmental growth involved in morphogenesis	102	-0.396777	-1.65053	0.000821072	0.0235837	0.0207267	2145	tags=42%, list=30%, signal=30%	USP9X/MEGF8/SPAG9/PPP3CB/FGF1/IMPACT/SEMA4B/DNM2/PLAA/DDR1/SLC9A6/SEMA3C/PRKCZ/HDAC6/PLXNA1/PPP2R3A/TWF2/ADNP/ANAPC2/ILK/EXT1/LRP1/NEDD4L/GSK3B/WDR36/TGFB1/NRP1/APP/VCL/MAP2/LIMK1/ABL1/TGFBR2/SRF/TNC/ITGB1/RTN4/MAP1B/CRABP2/EIF2AK4/FLRT3/DBN1/FN1	Contrast_1	GOBP
GO:0051017	actin filament bundle assembly	95	-0.396893	-1.64503	0.000711491	0.0213378	0.0187528	643	tags=23%, list=9%, signal=21%	STMN1/LIMK1/ABL1/ACTN1/SORBS3/MET/FLNA/MYO1B/SRF/MICAL1/FSCN1/PAWR/CD47/SYNPO/FHDC1/PHLDB2/CCN2/FERMT2/LIMCH1/CGNL1/MARCKS/DPYSL3	Contrast_1	GOBP
GO:0042147	retrograde transport, endosome to Golgi	72	-0.416818	-1.63876	0.00252055	0.0463085	0.0406985	2217	tags=49%, list=31%, signal=34%	GBF1/HEATR5B/UBE2O/SNX1/ERC1/AP1S1/EVI5/TBC1D23/SPAG9/VPS35/TMEM87B/STX5/TRIM27/VPS50/RAB6A/RAB7A/TBC1D10B/STX16/EIPR1/YKT6/ARFRP1/STX10/VTI1A/VPS29/TBC1D10A/RIC1/RBSN/ARL1/RAB29/CLN5/GOSR2/PIKFYVE/RGP1/RHOBTB3/RAB6B	Contrast_1	GOBP
GO:0050863	regulation of T cell activation	110	-0.386971	-1.6384	0.000606885	0.0188473	0.0165641	596	tags=19%, list=8%, signal=18%	ITPKB/ABL1/TGFBR2/CD46/CDKN2A/PAWR/CD47/LGALS1/MDK/TFRC/HLA-A/CAV1/IDO1/CORO1A/CARD11/FLOT2/PDE5A/RAC2/ADA/CEBPB/DPP4	Contrast_1	GOBP
GO:0051701	biological process involved in interaction with host	134	-0.373654	-1.63763	0.000254802	0.00999281	0.00878225	815	tags=21%, list=12%, signal=19%	CTSB/SCARB2/ITGA2/EIF2AK2/EGFR/INSR/CTSL/PML/MET/CXADR/CD46/TMPRSS2/ITGB1/CHMP2B/LGALS1/TFRC/EIF2AK4/PVR/CAV1/PIKFYVE/LDLR/ITGAV/SCARB1/ITGA5/SERPINB9/ICAM1/ITGB6/DPP4	Contrast_1	GOBP
GO:0001503	ossification	135	-0.373619	-1.63232	0.000219462	0.00907209	0.00797306	1464	tags=39%, list=21%, signal=31%	DHX36/MRC2/SH3PXD2B/HDAC7/RUNX1/RBMX/SMAD3/TCIRG1/RRBP1/INPPL1/FBXL15/AKT1/PTK2B/SUN1/TRPM4/DHRS3/NF1/ILK/TUFT1/ASF1A/ANO6/SND1/CTHRC1/CDK6/OSR2/EXT1/HDAC4/ATP6AP1/TGFB1/NAB1/SBDS/EGFR/ACP5/FBL/SMAD1/JUNB/NOCT/EIF2AK3/TNC/MEF2D/MMP14/SLC26A2/MDK/CHSY1/CCN2/TGFB2/FERMT2/TPM4/FHL2/PDLIM7/IGFBP3/CEBPB	Contrast_1	GOBP
GO:0061572	actin filament bundle organization	96	-0.394131	-1.63081	0.000867897	0.0242456	0.0213084	643	tags=23%, list=9%, signal=21%	STMN1/LIMK1/ABL1/ACTN1/SORBS3/MET/FLNA/MYO1B/SRF/MICAL1/FSCN1/PAWR/CD47/SYNPO/FHDC1/PHLDB2/CCN2/FERMT2/LIMCH1/CGNL1/MARCKS/DPYSL3	Contrast_1	GOBP
GO:0000184	nuclear-transcribed mRNA catabolic process, nonsense-mediated decay	107	-0.386262	-1.628	0.000244006	0.00969369	0.00851936	3007	tags=66%, list=43%, signal=39%	RPL35A/SMG6/RPL14/RPS15A/RPL7/UPF1/RPS13/RPS17/RPL21/RPL27/RPL13/EIF4G1/RPL6/RPS3A/RPS4X/EIF4A3/RPS23/RNPS1/RPS9/RPS21/RPL18/RPL4/RPL10A/RPL27A/PARN/RPL3/RPS19/UPF3B/RPS8/SMG9/RPS7/BCLAF1/RPL28/RPL32/RPS14/RPS15/RPL23A/RPL17/RPS2/RPL15/RPS18/RPLP1/GSPT1/RPL10/RPS3/RPL22/SMG8/ETF1/RPS20/RPL8/RPL34/RPS11/RBM8A/CTIF/RPL29/RPS25/RPL12/RPL23/DCP1A/RPL24/RPS5/RPL7A/RPL37/RPL11/RPL18A/RPS29/RPL36/PPP2CA…	Contrast_1	GOBP
GO:0002696	positive regulation of leukocyte activation	107	-0.38621	-1.62778	0.000244006	0.00969369	0.00851936	596	tags=19%, list=8%, signal=17%	ITPKB/TGFBR2/IRS2/CD46/ATP11C/MMP14/CD47/LGALS1/MDK/SH3KBP1/TFRC/CDKN1A/HLA-A/CAV1/CORO1A/CARD11/FLOT2/THBS1/ADA/DPP4	Contrast_1	GOBP
GO:0045785	positive regulation of cell adhesion	177	-0.357076	-1.62764	0.000210948	0.00883957	0.00776871	973	tags=24%, list=14%, signal=21%	CALR/CDK6/FERMT1/PRKD2/GSK3B/TGFB1/NRP1/LIMS1/ITGA2/RRAS/RREB1/DOCK5/ST3GAL4/ITPKB/ABL1/TGFBR2/FLNA/PPP3CA/CD46/CD47/DMD/LGALS1/MDK/ADAM9/TFRC/TGFB2/PIEZO1/MYADM/HLA-A/FLOT1/FERMT2/ITGA3/CAV1/CORO1A/CARD11/FLOT2/ITGAV/ITGA5/ADA/ICAM1/TGM2/FN1/DPP4	Contrast_1	GOBP
GO:0002685	regulation of leukocyte migration	77	-0.407901	-1.62715	0.00202754	0.0406705	0.0357436	1200	tags=39%, list=17%, signal=33%	PDGFD/AKT1/CXCL17/PTK2B/DOCK8/ANO6/MSN/MIF/CALR/EDN3/P2RX4/TGFB1/APP/ITGA2/ST3GAL4/OXSR1/DAPK2/SLC8B1/MMP14/STK10/MDK/RTN4/LRCH1/IL1R1/THBS1/SERPINE1/RAC2/ADA/ICAM1/DPP4	Contrast_1	GOBP
GO:1903037	regulation of leukocyte cell-cell adhesion	111	-0.383921	-1.62597	0.000858892	0.0241906	0.02126	597	tags=19%, list=8%, signal=18%	ST3GAL4/ITPKB/TGFBR2/CD46/CDKN2A/PAWR/CD47/LGALS1/MDK/TFRC/HLA-A/CAV1/IDO1/CORO1A/CARD11/FLOT2/PDE5A/ADA/ICAM1/CEBPB/DPP4	Contrast_1	GOBP
GO:0051249	regulation of lymphocyte activation	144	-0.367154	-1.6242	0.00024087	0.00969369	0.00851936	596	tags=18%, list=8%, signal=17%	ITPKB/ABL1/TGFBR2/IRS2/CD46/CDKN2A/ATP11C/MMP14/PAWR/CD47/LGALS1/MDK/SH3KBP1/TFRC/CDKN1A/HLA-A/CAV1/IDO1/CORO1A/CARD11/FLOT2/PDE5A/RAC2/ADA/CEBPB/DPP4	Contrast_1	GOBP
GO:0050865	regulation of cell activation	181	-0.353477	-1.62163	0.000116784	0.00580882	0.00510511	596	tags=17%, list=8%, signal=16%	ITPKB/ABL1/TGFBR2/IRS2/CD46/CDKN2A/ATP11C/MMP14/PAWR/GPR137B/CD47/LGALS1/MDK/SH3KBP1/TFRC/CCN2/CDKN1A/HLA-A/CAV1/IDO1/LDLR/CORO1A/CARD11/FLOT2/THBS1/PDE5A/RAC2/ADA/CEBPB/DPP4	Contrast_1	GOBP
GO:0060485	mesenchyme development	81	-0.404175	-1.62116	0.000990239	0.0258901	0.0227537	1343	tags=32%, list=19%, signal=26%	CLASP1/SMAD3/TCOF1/PHACTR4/PTEN/HNRNPAB/LAMA5/STRAP/CUL7/EXT1/EDN3/GSK3B/POGLUT1/CORO1C/TGFB1/NRP1/PPP2CA/TGFBR2/MDK/RTN4/PHLDB2/TGFB2/FERMT2/POFUT2/FN1/HMGA2	Contrast_1	GOBP
GO:0007265	Ras protein signal transduction	187	-0.353069	-1.616	0.000138244	0.00650598	0.00571782	1252	tags=25%, list=18%, signal=21%	RASA1/LRRC59/G3BP2/PHACTR4/ARHGEF1/HACE1/EPHB2/NF1/BRAP/ARHGEF2/RERG/RAB30/NRP1/RALGPS2/RRAS/RREB1/DHCR24/STMN1/ITPKB/LIMK1/ARFGAP1/ABL1/TNK1/MET/RAP1B/PLD1/IRS2/ABI2/CDKN2A/RIPOR1/ITGB1/DENND4B/DOK1/RTKN/RTN4/ARPP19/PLEKHG5/RIT1/TGFB2/CDKN1A/FLOT1/ITGA3/GNB1/HRAS/CDC42SE2/RAC2/STARD13	Contrast_1	GOBP
GO:0010631	epithelial cell migration	142	-0.364774	-1.61547	0.000297661	0.0111042	0.00975901	1190	tags=30%, list=17%, signal=25%	AKT1/SP100/PTK2B/PTEN/AAMP/NF1/MCC/STRAP/CALR/FERMT1/PRKD2/PRCP/P2RX4/PLCG1/CORO1C/NRP1/MYH9/ITGA2/RRAS/RREB1/DOCK5/MAP2K5/ABL1/MET/TGFBR2/SRF/ITGB1/CYP1B1/RTN4/ADAM9/PTPRG/PLEKHG5/SP1/TGFB2/ITGA3/THBS1/SCARB1/KRT16/ARSB/ADGRA2/STARD13/DPP4	Contrast_1	GOBP
GO:0090130	tissue migration	143	-0.36384	-1.61008	0.000267847	0.0100894	0.00886713	1190	tags=29%, list=17%, signal=25%	AKT1/SP100/PTK2B/PTEN/AAMP/NF1/MCC/STRAP/CALR/FERMT1/PRKD2/PRCP/P2RX4/PLCG1/CORO1C/NRP1/MYH9/ITGA2/RRAS/RREB1/DOCK5/MAP2K5/ABL1/MET/TGFBR2/SRF/ITGB1/CYP1B1/RTN4/ADAM9/PTPRG/PLEKHG5/SP1/TGFB2/ITGA3/THBS1/SCARB1/KRT16/ARSB/ADGRA2/STARD13/DPP4	Contrast_1	GOBP
GO:0090132	epithelium migration	143	-0.36384	-1.61008	0.000267847	0.0100894	0.00886713	1190	tags=29%, list=17%, signal=25%	AKT1/SP100/PTK2B/PTEN/AAMP/NF1/MCC/STRAP/CALR/FERMT1/PRKD2/PRCP/P2RX4/PLCG1/CORO1C/NRP1/MYH9/ITGA2/RRAS/RREB1/DOCK5/MAP2K5/ABL1/MET/TGFBR2/SRF/ITGB1/CYP1B1/RTN4/ADAM9/PTPRG/PLEKHG5/SP1/TGFB2/ITGA3/THBS1/SCARB1/KRT16/ARSB/ADGRA2/STARD13/DPP4	Contrast_1	GOBP
GO:0032970	regulation of actin filament-based process	215	-0.345156	-1.60958	3.02974e-05	0.00211129	0.00185552	2030	tags=40%, list=29%, signal=29%	ARAP1/CFL2/PAM/TRIM27/TRIOBP/VASP/NCK1/PAK2/ROCK2/MLST8/SPIRE1/CFL1/WDR1/ARPC4/CARMIL1/CD2AP/PDXP/TAOK1/BAIAP2L1/GSN/ARHGAP17/SH3BP1/ROCK1/CELSR1/ARPC1B/RHOC/FRMD6/DSP/CDC42EP4/TWF2/SH3PXD2B/CLASP1/CNN2/GBA2/SMAD3/ACTR3/RASA1/TPM1/RICTOR/PTK2B/TRPM4/ILK/DSTN/LIMA1/KIRREL1/LRP1/TGFB1/NRP1/MYH9/STMN1/LIMK1/ABL1/DSG2/TMSB10/SORBS3/MET/COTL1/FLNA/DAPK3/ABI2/DSC2/FSCN1/ARPC5L/CD47/SYNPO/MDK/PHLDB2/TAO…	Contrast_1	GOBP
GO:0034620	cellular response to unfolded protein	90	-0.389202	-1.60751	0.00209442	0.0412015	0.0362102	1834	tags=37%, list=26%, signal=28%	SRPRA/DNAJC3/RNF121/CANX/RACK1/SSR1/DNAJB11/DERL1/ABCA7/TMED2/TLN1/WFS1/BOK/TBL2/WIPI1/SYVN1/EXTL2/CALR/CUL7/GFPT1/BAX/DERL2/ERO1A/EIF2AK2/ARFGAP1/TM7SF3/EIF2AK3/YIF1A/EXTL3/MBTPS1/PDIA5/HSF1/GOSR2	Contrast_1	GOBP
GO:1903039	positive regulation of leukocyte cell-cell adhesion	80	-0.400972	-1.60092	0.00163073	0.0350551	0.0308083	597	tags=20%, list=8%, signal=19%	ST3GAL4/ITPKB/TGFBR2/CD46/CD47/LGALS1/MDK/TFRC/HLA-A/CAV1/CORO1A/CARD11/FLOT2/ADA/ICAM1/DPP4	Contrast_1	GOBP
GO:0071478	cellular response to radiation	86	-0.390681	-1.59957	0.00207062	0.0410037	0.0360364	1534	tags=30%, list=22%, signal=24%	IFI16/NPM1/DHX36/LIG4/USP47/CUL4B/NOC2L/FMR1/NSMCE3/PTPRK/BAX/XPC/YY1/TGFB1/EEF1D/METAP1/CARD16/RPL26/NEDD4/CDKN1A/EIF2AK4/HSF1/GNB1/HRAS/ITGB6/HMGA2	Contrast_1	GOBP
GO:0051251	positive regulation of lymphocyte activation	97	-0.383905	-1.59749	0.00116674	0.0285491	0.0250906	596	tags=20%, list=8%, signal=18%	ITPKB/TGFBR2/IRS2/CD46/ATP11C/MMP14/CD47/LGALS1/MDK/SH3KBP1/TFRC/CDKN1A/HLA-A/CAV1/CORO1A/CARD11/FLOT2/ADA/DPP4	Contrast_1	GOBP
GO:0001568	blood vessel development	255	-0.336005	-1.59271	3.03683e-05	0.00211129	0.00185552	1254	tags=31%, list=18%, signal=26%	SLC2A10/RASA1/HK2/CLIC4/TLR3/AHR/EGLN1/PDGFD/AKT1/CXCL17/SP100/PTK2B/PTEN/AAMP/EPHB2/SETD2/NF1/C3/FBXW8/PARVA/PDCL3/CUL7/PRKD2/PRCP/HECTD1/CSPG4/LRP1/BAX/MTDH/PLCG1/PSEN1/NDST1/TGFB1/NRP1/MYH9/ANXA2/JMJD8/RRAS/ACKR3/VAV2/PML/MAP2K5/TNFAIP2/SMAD1/JUNB/ABL1/SLC12A2/LAMA4/GGNBP2/TGFBR2/EIF2AK3/C1GALT1/MYLK/SRF/MMP14/ITGB1/LUZP1/MCAM/CYP1B1/MDK/RTN4/MFGE8/SP1/CCN2/ANTXR1/TGFB2/CAV1/LDLR/ITGAV/THBS1/F…	Contrast_1	GOBP
GO:0034330	cell junction organization	307	-0.328481	-1.59141	1.40297e-05	0.00124397	0.00109327	1176	tags=26%, list=17%, signal=22%	PTK2B/STAU1/PTEN/ANAPC2/GJB2/EPHB2/CLN3/ILK/C3/NPTN/MICALL2/TRIP6/PTPRK/EXT1/LRP1/RAB8B/MTDH/SEPTIN11/PSEN1/CAPRIN1/CORO1C/NRP1/APP/CAST/LIMS1/ITGA2/PDLIM5/LAMC1/INSR/IGF1R/VCL/ABL1/DSG2/ACTN1/NEDD4/RAP1B/CXADR/CDH3/FLNA/CACNB3/DAPK3/SRF/TNC/TLR2/ABI2/MMP14/FSCN1/SYNPO/MARVELD2/CHMP2B/GJA1/MAP1B/RAB29/PHLDB2/VMP1/AJUBA/PALM/TAOK2/SSH1/TGFB2/COL17A1/FLOT1/FERMT2/ITGA3/PVR/CAV1/LAMB3/FLRT3/CD151/LI…	Contrast_1	GOBP
GO:0060537	muscle tissue development	129	-0.364125	-1.59001	0.000789779	0.0230089	0.0202215	1404	tags=33%, list=20%, signal=27%	LEMD2/RIPK1/MAP2K4/SMAD3/TPM1/PTEN/GPCPD1/NF1/CAV2/SORBS2/CALR/LUC7L/HDAC4/POGLUT1/YY1/CSRP2/TGFB1/FLNB/KDM6B/NACA/PDLIM5/EMD/SAV1/SMAD1/DSG2/MYL6B/CXADR/TGFBR2/MYLK/SRF/PPP3CA/MEF2D/ITGB1/DMD/GJA1/EYA2/TGFB2/FLOT1/MYOZ2/SVIL/CAV1/FHL2	Contrast_1	GOBP
GO:0048588	developmental cell growth	97	-0.38076	-1.5844	0.00139111	0.0314053	0.0276007	1738	tags=36%, list=25%, signal=28%	PLAA/DDR1/SLC9A6/SEMA3C/PRKCZ/HDAC6/PLXNA1/TWF2/MAP2K4/ADNP/ANAPC2/ILK/SORBS2/LRP1/NEDD4L/GSK3B/WDR36/YY1/NRP1/APP/PDLIM5/VCL/MAP2/LIMK1/ABL1/TGFBR2/SRF/ITGB1/RTN4/MAP1B/CRABP2/EIF2AK4/FLRT3/DBN1/FN1	Contrast_1	GOBP
GO:0007264	small GTPase mediated signal transduction	270	-0.329784	-1.58316	2.44138e-05	0.00186705	0.00164087	1252	tags=25%, list=18%, signal=21%	RASA1/BNIP2/LRRC59/G3BP2/DOCK8/PHACTR4/ARHGEF1/HACE1/EPHB2/NF1/TRIP10/BRAP/ARHGEF2/RERG/RAB30/ARHGAP21/NRP1/RALGPS2/ARHGEF17/RALBP1/SYDE2/FGD4/RRAS/VAV2/RREB1/DOCK5/DHCR24/STMN1/RRAGC/ITPKB/LIMK1/ARFGAP1/ABL1/TNK1/MET/RAP1B/PLD1/IRS2/FGD3/SH2D3A/ABI2/CDKN2A/RIPOR1/ARHGAP31/ITGB1/DENND4B/DOK1/RTKN/RTN4/ARPP19/ARHGAP8/PLEKHG5/RIT1/RND3/TGFB2/PIK3R2/CDKN1A/TRIO/FLOT1/ITGA3/GNB1/HRAS/CGNL1/CDC42SE2/A…	Contrast_1	GOBP
GO:0070663	regulation of leukocyte proliferation	73	-0.40268	-1.58311	0.00272695	0.0488474	0.0429298	521	tags=21%, list=7%, signal=19%	TGFBR2/IRS2/CD46/CDKN2A/PAWR/TFRC/CDKN1A/HLA-A/IDO1/CORO1A/CARD11/PDE5A/RAC2/ADA/CEBPB	Contrast_1	GOBP
GO:1903131	mononuclear cell differentiation	117	-0.367003	-1.57332	0.00177778	0.0375316	0.0329849	1534	tags=32%, list=22%, signal=26%	IFI16/LRRC8A/CYLD/JMJD6/LIG4/RUNX1/RC3H1/TCIRG1/PTK2B/IRF2BP2/SYVN1/RELB/CLPTM1/CDK6/PTPRK/BAX/HDAC4/PSEN1/YY1/TGFB1/MYH9/CTSL/ITPKB/ABL1/ITFG2/TGFBR2/SRF/CD46/CDKN2A/ATP11C/MMP14/ITGB1/LGALS1/MDK/CARD11/ADA/CEBPB/ITGB6	Contrast_1	GOBP
GO:0001525	angiogenesis	192	-0.341372	-1.56885	0.000368311	0.0129501	0.0113813	1246	tags=31%, list=18%, signal=26%	HK2/CLIC4/TLR3/EGLN1/AKT1/CXCL17/SP100/PTK2B/PTEN/AAMP/EPHB2/SETD2/NF1/C3/PARVA/PDCL3/PRKD2/PRCP/CSPG4/MTDH/PLCG1/NRP1/MYH9/ANXA2/JMJD8/RRAS/ACKR3/VAV2/PML/MAP2K5/TNFAIP2/SMAD1/ABL1/SLC12A2/TGFBR2/EIF2AK3/C1GALT1/SRF/MMP14/ITGB1/MCAM/CYP1B1/MDK/RTN4/MFGE8/SP1/CCN2/TGFB2/CAV1/ITGAV/THBS1/F3/SERPINE1/ITGA5/TGFBI/ADGRA2/STARD13/FN1/HMGA2	Contrast_1	GOBP
GO:0035967	cellular response to topologically incorrect protein	106	-0.371254	-1.5647	0.00195642	0.0397654	0.0349481	1834	tags=37%, list=26%, signal=28%	SRPRA/DNAJC3/RNF121/CANX/RACK1/HDAC6/SSR1/DNAJB11/DERL1/ABCA7/TMED2/UGGT2/TLN1/WFS1/BOK/DNAJB12/DNAJB14/TBL2/TOR1A/WIPI1/SYVN1/EXTL2/CALR/CUL7/GFPT1/BAX/DERL2/UBE2W/ERO1A/EIF2AK2/ARFGAP1/TM7SF3/EIF2AK3/YIF1A/EXTL3/MBTPS1/PDIA5/HSF1/GOSR2	Contrast_1	GOBP
GO:0048514	blood vessel morphogenesis	220	-0.334322	-1.56311	0.000307313	0.0112583	0.00989445	1252	tags=30%, list=18%, signal=26%	RASA1/HK2/CLIC4/TLR3/EGLN1/AKT1/CXCL17/SP100/PTK2B/PTEN/AAMP/EPHB2/SETD2/NF1/C3/PARVA/PDCL3/CUL7/PRKD2/PRCP/CSPG4/LRP1/BAX/MTDH/PLCG1/TGFB1/NRP1/MYH9/ANXA2/JMJD8/RRAS/ACKR3/VAV2/PML/MAP2K5/TNFAIP2/SMAD1/JUNB/ABL1/SLC12A2/TGFBR2/EIF2AK3/C1GALT1/MYLK/SRF/MMP14/ITGB1/MCAM/CYP1B1/MDK/RTN4/MFGE8/SP1/CCN2/TGFB2/CAV1/LDLR/ITGAV/THBS1/F3/SERPINE1/ITGA5/TGFBI/ADGRA2/STARD13/FN1/HMGA2	Contrast_1	GOBP
GO:0006897	endocytosis	296	-0.323496	-1.56084	2.69837e-05	0.00194219	0.00170691	1879	tags=35%, list=27%, signal=27%	BMP2K/RAB7A/PACSIN2/DNM2/LOXL2/RABGEF1/AP2M1/NECAP1/CARMIL1/NPC1/CD2AP/STON2/CANX/LRPAP1/GSN/SH3BP1/ROCK1/ESYT2/PIK3C3/EHBP1/ATP6V1H/PICALM/VAMP7/RABGAP1L/RIN2/ABCA7/MRC2/JMJD6/CAP1/FNBP1L/EHD1/PIP5K1C/LRSAM1/AP3M2/INPPL1/RAB22A/VAMP4/AP4E1/TOR1A/SYNJ1/CLN3/FMR1/C3/CAV2/VLDLR/ANO6/TRIP10/MAPKAPK2/MTMR6/CALR/INPP5F/LRP1/NEDD4L/RABEPK/SH3GL1/RAB31/APOC2/APP/MICALL1/MYH9/SCARB2/ITGA2/RALBP1/AAK1/ANX…	Contrast_1	GOBP
GO:0042060	wound healing	238	-0.329629	-1.5571	7.92788e-05	0.00425463	0.00373921	1347	tags=29%, list=19%, signal=25%	EHD1/CLASP1/PLSCR1/CNN2/SMAD3/DGKH/TPM1/DOCK8/PTEN/TOR1A/EPHB2/NF1/CD109/ILK/PLAT/ANO6/FERMT1/PRCP/EXT1/P2RX4/MRTFA/TGFB1/MYH9/MYOF/ITGA2/NACA/ENPP4/EGFR/C1GALT1C1/VAV2/METAP1/VCL/RREB1/ST3GAL4/SLC12A2/CBX5/VKORC1/RBSN/TGFBR2/CDH3/FLNA/MYLK/SRF/PPP3CA/TNC/MICAL1/ITGB1/GJA1/MCAM/PHLDB2/AJUBA/TGFB2/CDKN1A/FERMT2/GNB1/CAV1/HRAS/CD151/ITPR1/ANXA5/MYL9/THBS1/SCARB1/DCBLD2/F3/SERPINE1/ITGA5/PRKACB/PAPS…	Contrast_1	GOBP
GO:0009101	glycoprotein biosynthetic process	155	-0.344628	-1.55394	0.000649008	0.0198531	0.0174481	1529	tags=35%, list=22%, signal=28%	OGA/EOGT/MOGS/ABCA7/UGGT2/ALG14/B3GALT5/GALNT1/DPY19L3/SLC2A10/RPN2/DDOST/DAD1/ALG6/ITM2C/STT3B/UBE2J1/EXTL2/XYLT2/TUSC3/LMF1/GFPT1/EXT1/CSPG4/MGAT2/POGLUT1/PSEN1/AATF/NDST1/MAGT1/XXYLT1/C1GALT1C1/SLC35C1/GALNT7/NCSTN/ST3GAL4/C1GALT1/POMGNT1/B3GAT3/PLOD3/GALNT2/PAWR/EXTL3/SDF2/CHSY1/ITM2B/ST6GALNAC2/MGAT4B/B4GALT7/NAGPA/POFUT2/POGLUT2/KRTCAP2/CHPF	Contrast_1	GOBP
GO:0006413	translational initiation	158	-0.344799	-1.55336	0.000853176	0.0241654	0.0212379	2742	tags=61%, list=39%, signal=38%	EIF3I/RPL27/RPL13/EIF2S1/EIF4G1/EIF2B3/RPL6/RPS3A/RPS4X/EIF4G3/RPS23/RPS9/RPS21/EIF4A1/RPL18/RPL4/GLE1/ABCF1/EIF3B/POLR2G/RPL10A/RPL27A/MTOR/RPL3/RPS19/RPS8/EIF3H/EIF2B5/RPS7/RPL28/RPL32/RPS14/RPS15/RPL23A/EIF2B4/RPL17/EIF5B/AGO2/EIF3G/RBM4/NCK1/METTL3/RPS2/IMPACT/RPL15/RPS18/RPLP1/RPL10/EIF3M/RPS3/RPL22/ABCE1/DNAJC3/RPS20/EIF3D/PPP1CA/RPL8/RPL34/RPS11/NPM1/CTIF/TMED2/LARP1/MCTS1/DENR/RPL29/DHX29…	Contrast_1	GOBP
GO:0001944	vasculature development	270	-0.322936	-1.55029	4.48544e-05	0.0029052	0.00255326	1254	tags=30%, list=18%, signal=25%	SLC2A10/RASA1/HK2/CLIC4/TLR3/AHR/EGLN1/ANP32B/PDGFD/AKT1/CXCL17/SP100/PTK2B/PTEN/AAMP/EPHB2/SETD2/NF1/C3/FBXW8/PARVA/PDCL3/CUL7/PRKD2/PRCP/HECTD1/CSPG4/LRP1/BAX/MTDH/PLCG1/PSEN1/NDST1/TGFB1/NRP1/MYH9/ANXA2/JMJD8/RRAS/ACKR3/VAV2/PML/MAP2K5/TNFAIP2/SMAD1/JUNB/ABL1/SLC12A2/LAMA4/GGNBP2/TGFBR2/EIF2AK3/C1GALT1/MYLK/SRF/MMP14/ITGB1/LUZP1/MCAM/CYP1B1/MDK/RTN4/EPC1/MFGE8/SP1/CCN2/ANTXR1/TGFB2/CAV1/LDLR/I…	Contrast_1	GOBP
GO:0051056	regulation of small GTPase mediated signal transduction	172	-0.34091	-1.54291	0.000390045	0.0135585	0.011916	836	tags=20%, list=12%, signal=18%	ARHGAP21/NRP1/RALGPS2/ARHGEF17/RALBP1/SYDE2/FGD4/VAV2/STMN1/ITPKB/ARFGAP1/ABL1/TNK1/MET/IRS2/FGD3/RIPOR1/ARHGAP31/ITGB1/DENND4B/RTN4/ARPP19/ARHGAP8/PLEKHG5/TGFB2/PIK3R2/TRIO/FLOT1/ITGA3/HRAS/CGNL1/CDC42SE2/ARHGEF6/RAC2/STARD13	Contrast_1	GOBP
GO:0032956	regulation of actin cytoskeleton organization	198	-0.334397	-1.53473	0.000560551	0.0179552	0.0157801	2030	tags=39%, list=29%, signal=29%	ARAP1/CFL2/PAM/TRIM27/TRIOBP/VASP/NCK1/PAK2/ROCK2/MLST8/SPIRE1/CFL1/WDR1/ARPC4/CARMIL1/CD2AP/PDXP/TAOK1/BAIAP2L1/GSN/ARHGAP17/SH3BP1/ROCK1/CELSR1/ARPC1B/RHOC/CDC42EP4/TWF2/SH3PXD2B/CLASP1/GBA2/SMAD3/ACTR3/RASA1/TPM1/RICTOR/PTK2B/ILK/DSTN/LIMA1/KIRREL1/LRP1/TGFB1/NRP1/STMN1/LIMK1/ABL1/TMSB10/SORBS3/MET/COTL1/FLNA/DAPK3/ABI2/FSCN1/ARPC5L/CD47/SYNPO/MDK/PHLDB2/TAOK2/RND3/SSH1/CCN2/MYADM/SVIL/FERMT2/…	Contrast_1	GOBP
GO:0014706	striated muscle tissue development	123	-0.354106	-1.53397	0.00135349	0.0309833	0.0272299	1404	tags=32%, list=20%, signal=26%	LEMD2/RIPK1/MAP2K4/SMAD3/TPM1/PTEN/GPCPD1/NF1/CAV2/SORBS2/CALR/LUC7L/HDAC4/YY1/TGFB1/FLNB/KDM6B/NACA/PDLIM5/EMD/SAV1/SMAD1/DSG2/MYL6B/CXADR/TGFBR2/SRF/PPP3CA/MEF2D/ITGB1/DMD/GJA1/EYA2/TGFB2/FLOT1/MYOZ2/SVIL/CAV1/FHL2	Contrast_1	GOBP
GO:0048729	tissue morphogenesis	275	-0.317174	-1.5328	7.04752e-05	0.00395566	0.00347646	1158	tags=24%, list=16%, signal=21%	PHACTR4/PTEN/TOR1A/SETD2/ILK/LAMA5/PSMD5/MSN/CTHRC1/FERMT1/PRKD2/DVL3/MAGED1/EXT1/SPINT2/PSEN1/MRTFA/TGFB1/NRP1/SHROOM3/ITGA2/KDM6B/EGFR/VCL/RREB1/NTN4/MTHFD1L/PML/SMAD1/ABL1/MET/GREB1L/TGFBR2/FLNA/MYLK/PLOD3/KRT17/FAT1/SRF/TNC/MMP14/ITGB1/LUZP1/GJA1/EYA2/CTSZ/MDK/PHLDB2/AJUBA/TGFB2/FERMT2/ITGA3/MICAL2/FLRT3/CD151/LAMA3/POFUT2/KRT16/ALDH1A3/DVL2/ITGA5/PRKACB/STARD13/TGM2/HMGA2	Contrast_1	GOBP
GO:0001501	skeletal system development	137	-0.348341	-1.52934	0.00127567	0.0300175	0.0263811	1480	tags=37%, list=21%, signal=30%	WDR5/RAI1/SH3PXD2B/RUNX1/HEXB/SMAD3/RAB33B/PRKRA/TCOF1/ACP2/SLC2A10/INPPL1/SETD2/DHRS3/PPIB/GLG1/ANO6/NLE1/OSR2/EXT1/HDAC4/PSEN1/ATP6AP1/NDST1/TGFB1/NAB1/SBDS/ANXA2/ACP5/MIGA2/MTHFD1L/SMAD1/VKORC1/SNX19/ZNF385A/TGFBR2/EIF2AK3/SRF/MEF2D/MMP14/GJA1/MDK/CHSY1/CCN2/TGFB2/P3H1/SERPINH1/TGFBI/SLC39A1/PAPSS2/HMGA2	Contrast_1	GOBP
GO:0043410	positive regulation of MAPK cascade	197	-0.332618	-1.52913	0.000354825	0.0126211	0.0110921	1460	tags=35%, list=21%, signal=28%	ABCA7/MAP4K3/ZNF622/GNAI2/MAP4K5/TAB3/RIPK1/MAP2K4/MAP3K4/STK25/BNIP2/TLR3/TRAF4/PDGFD/CXCL17/PTK2B/PTEN/ILK/PRMT1/CAV2/NPTN/MAPKAPK2/MIF/PRKD2/DVL3/MAGED1/EDN3/CSPG4/LRP1/TAB2/OSM/PSEN1/ATP6AP1/MAP3K7/NDST1/MID1/TRAF3/NRP1/APP/EIF2AK2/EGFR/ACKR3/INSR/IGF1R/MAP2K5/ABL1/CAVIN3/SORBS3/RAP1B/WWC1/ARHGAP8/MAPK8IP3/MDFIC/AJUBA/TAOK2/GSDME/CCN2/TGFB2/PELI2/FERMT2/HRAS/THBS1/TF/DVL2/PDE5A/IGFBP3/ICAM1/A…	Contrast_1	GOBP
GO:0048598	embryonic morphogenesis	202	-0.328217	-1.52146	0.000508848	0.0167415	0.0147134	983	tags=23%, list=14%, signal=21%	CTHRC1/OSR2/DVL3/EXT1/BAX/SPINT2/POGLUT1/PSEN1/NDST1/TGFB1/SHROOM3/ITGA2/KDM6B/MACROH2A1/MTHFD1L/ECE1/MAP2K5/SMAD1/ABL1/YTHDF2/TGFBR2/LMBR1/SRF/MMP14/ITGB1/LUZP1/GJA1/EYA2/CRABP2/PHLDB2/TGFB2/MYADM/ITGA3/MICAL2/LAMB1/LAMB3/FLRT3/LAMA3/ITGAV/POFUT2/ALDH1A3/DVL2/ITGA5/PRKACB/SLC39A1/FN1/HMGA2	Contrast_1	GOBP
GO:0019080	viral gene expression	165	-0.335031	-1.51946	0.00106101	0.0268234	0.0235739	2616	tags=55%, list=37%, signal=35%	RPL6/RPS3A/RPS4X/RPS23/CDK9/FURIN/RPS9/RPS21/RPL18/RPL4/GTF2F1/SNW1/EIF3B/POLR2G/RPL10A/CTDP1/RPL27A/NUP188/NELFA/POLR2H/LARP7/SPCS3/RPL3/RPS19/RPS8/RPS7/TRIM13/RPL28/RPL32/RPS14/RPS15/SMARCA4/TRIM32/RPL23A/POLR2B/RPL17/POLR2C/PCBP2/TRIM27/EIF3G/GTF2F2/RPS2/RPL15/RPS18/TRIM14/RPLP1/RPL10/NUCKS1/RPS3/RPL22/TRIM21/RRP1B/RPS20/EIF3D/RPL8/RPL34/RPS11/RSF1/TARDBP/MCTS1/TRIM11/DENR/RPL29/CHD1/RPS25/RPL…	Contrast_1	GOBP
GO:0009611	response to wounding	285	-0.31347	-1.51864	0.000134296	0.00636918	0.00559759	1169	tags=27%, list=17%, signal=23%	DOCK8/PTEN/TOR1A/MTR/EPHB2/NF1/CD109/ILK/PLAT/ANO6/FERMT1/INPP5F/PRCP/EXT1/LRP1/BAX/P2RX4/MRTFA/TGFB1/NRP1/MYH9/MYOF/ITGA2/NACA/ENPP4/EGFR/C1GALT1C1/VAV2/METAP1/VCL/RREB1/ST3GAL4/SLC12A2/CBX5/VKORC1/RBSN/TGFBR2/CDH3/FLNA/MYLK/SRF/PPP3CA/TNC/MICAL1/RIPOR1/ITGB1/GJA1/MCAM/LGALS1/MDK/MAP1B/PHLDB2/MAPK8IP3/AJUBA/CCN2/TGFB2/CDKN1A/FERMT2/GNB1/CAV1/HRAS/FLRT3/CD151/ITPR1/ANXA5/MYL9/THBS1/SCARB1/DCBLD2/…	Contrast_1	GOBP
GO:0009100	glycoprotein metabolic process	191	-0.331025	-1.51843	0.000620997	0.0190917	0.0167789	1536	tags=35%, list=22%, signal=28%	SGSH/OGA/EOGT/MOGS/ABCA7/UGGT2/MARCHF6/SEL1L/ALG14/B3GALT5/HEXB/GALNT1/DPY19L3/SLC2A10/RPN2/DDOST/IDUA/DAD1/ALG6/OS9/ITM2C/STT3B/UBE2J1/SYVN1/EXTL2/XYLT2/TUSC3/LMF1/GFPT1/EXT1/CSPG4/MGAT2/IDS/DERL2/POGLUT1/PSEN1/AATF/NDST1/MAGT1/XXYLT1/C1GALT1C1/SLC35C1/CTSL/GALNT7/NCSTN/ST3GAL4/PORCN/C1GALT1/POMGNT1/B3GAT3/PLOD3/GALNT2/PAWR/EXTL3/SDF2/CHSY1/ITM2B/ST6GALNAC2/MGAT4B/B4GALT7/NAGPA/POFUT2/POGLUT2/AR…	Contrast_1	GOBP
GO:0007599	hemostasis	140	-0.34221	-1.51567	0.00164045	0.0350918	0.0308406	758	tags=19%, list=11%, signal=18%	MYH9/ITGA2/ENPP4/C1GALT1C1/VAV2/METAP1/VCL/ST3GAL4/CBX5/VKORC1/RBSN/ZNF385A/FLNA/SRF/MICAL1/ANXA7/GNB1/CAV1/ITPR1/ANXA5/MYL9/THBS1/F3/SERPINE1/PRKACB/PAPSS2/FN1	Contrast_1	GOBP
GO:0022407	regulation of cell-cell adhesion	159	-0.333686	-1.50785	0.00113187	0.0280354	0.0246391	620	tags=18%, list=9%, signal=16%	MAP2K5/ST3GAL4/ITPKB/ABL1/NEXMIF/YTHDF2/TGFBR2/CD46/CDKN2A/PAWR/CD47/LGALS1/MDK/TFRC/PIEZO1/MYADM/HLA-A/FLOT1/CAV1/IDO1/CORO1A/CARD11/FLOT2/PDE5A/ADA/ICAM1/CEBPB/DPP4	Contrast_1	GOBP
GO:0048858	cell projection morphogenesis	284	-0.311403	-1.50724	0.000167062	0.00746048	0.00655669	1166	tags=38%, list=16%, signal=33%	MAPK1/PTK2/ROBO1/MYH10/VASP/MAPK7/MARK2/PAK2/TANC2/IMPACT/SEMA4B/SOS1/ANK3/ARHGEF7/PACSIN2/DNM2/CFL1/ZSWIM8/DOCK7/CD44/PLAA/TAOK1/DDR1/RAB3A/ENAH/SLC9A6/SEMA3C/PRKCZ/ROCK1/HDAC6/PLXNA1/LMTK2/PICALM/VAMP7/CHL1/PARD6B/DHX36/TWF2/ADAM10/STK25/MAP1S/ADNP/RPL24/PTEN/ANAPC2/EPHB2/ILK/LAMA5/VLDLR/NPTN/PQBP1/FBXW8/CUL7/DVL3/EXT1/LRP1/NEDD4L/GSK3B/WDR36/PLCG1/PSEN1/CAPRIN1/CORO1C/NRP1/APP/PDLIM5/EGFR/VCL/…	Contrast_1	GOBP
GO:0050817	coagulation	139	-0.340452	-1.50153	0.00248494	0.0460752	0.0404934	1169	tags=24%, list=17%, signal=21%	DOCK8/EPHB2/ILK/PLAT/ANO6/PRCP/P2RX4/PSEN1/MYH9/ITGA2/ENPP4/C1GALT1C1/VAV2/METAP1/VCL/ST3GAL4/CBX5/VKORC1/RBSN/FLNA/SRF/MICAL1/GNB1/CAV1/ANXA4/ITPR1/ANXA5/MYL9/THBS1/F3/SERPINE1/PRKACB/PAPSS2/FN1	Contrast_1	GOBP
GO:0120039	plasma membrane bounded cell projection morphogenesis	282	-0.30857	-1.48996	0.000417201	0.0143696	0.0126288	1166	tags=23%, list=16%, signal=20%	RPL24/PTEN/ANAPC2/EPHB2/ILK/LAMA5/VLDLR/NPTN/PQBP1/FBXW8/CUL7/DVL3/EXT1/LRP1/NEDD4L/GSK3B/WDR36/PLCG1/PSEN1/CAPRIN1/CORO1C/NRP1/APP/PDLIM5/EGFR/VCL/RREB1/NTN4/MAP2/STMN1/PALLD/LIMK1/ABL1/NEDD4/IRS2/SRF/PPP3CA/ABI2/SLC11A2/ITGB1/DMD/GJA1/DOK1/SH3KBP1/RTN4/MAP1B/CRABP2/MAPK8IP3/TAOK2/NEO1/EIF2AK4/TRIO/FLOT1/YTHDF1/FLRT3/LAMA3/DBN1/LAMC2/EMB/PDLIM7/USP33/DVL2/RAC2/TUBB3/FN1	Contrast_1	GOBP
GO:0007409	axonogenesis	198	-0.324499	-1.4893	0.00103504	0.0262883	0.0231036	1166	tags=24%, list=16%, signal=20%	RPL24/PTEN/ANAPC2/EPHB2/ILK/LAMA5/VLDLR/NPTN/EXT1/LRP1/GSK3B/WDR36/PLCG1/PSEN1/NRP1/APP/VCL/NTN4/MAP2/STMN1/PALLD/LIMK1/ABL1/IRS2/SRF/ITGB1/DOK1/SH3KBP1/RTN4/MAP1B/CRABP2/MAPK8IP3/TAOK2/NEO1/TRIO/FLOT1/YTHDF1/FLRT3/LAMA3/DBN1/LAMC2/EMB/PDLIM7/USP33/RAC2/TUBB3/FN1	Contrast_1	GOBP
GO:0048812	neuron projection morphogenesis	272	-0.308115	-1.48169	0.000525633	0.0169396	0.0148875	1166	tags=23%, list=16%, signal=20%	RPL24/PTEN/ANAPC2/EPHB2/ILK/LAMA5/VLDLR/NPTN/PQBP1/FBXW8/CUL7/DVL3/EXT1/LRP1/NEDD4L/GSK3B/WDR36/PLCG1/PSEN1/CAPRIN1/NRP1/APP/PDLIM5/EGFR/VCL/NTN4/MAP2/STMN1/PALLD/LIMK1/ABL1/NEDD4/IRS2/SRF/PPP3CA/ABI2/SLC11A2/ITGB1/DMD/GJA1/DOK1/SH3KBP1/RTN4/MAP1B/CRABP2/MAPK8IP3/TAOK2/NEO1/EIF2AK4/TRIO/FLOT1/YTHDF1/FLRT3/LAMA3/DBN1/LAMC2/EMB/PDLIM7/USP33/DVL2/RAC2/TUBB3/FN1	Contrast_1	GOBP
GO:0050804	modulation of chemical synaptic transmission	135	-0.336981	-1.47225	0.00193413	0.0395752	0.0347809	1287	tags=33%, list=18%, signal=28%	ZMYND8/GNAI1/PPP1R9B/ADNP/PTK2B/STAU1/PTEN/ANAPC2/EPHB2/NF1/CLN3/FMR1/PLAT/MCTP2/NPTN/DLGAP4/SH3GL1/GSK3B/PLCG1/PSEN1/APP/SLC6A6/EGFR/DNM1/NCSTN/ABL1/SLC12A2/SLC30A1/RAP1B/CACNB3/SRF/PPP3CA/ITGB1/SYNPO/USP46/SEPTIN5/MAP1B/PLEKHG5/SSH1/EIF2AK4/FLOT1/YTHDF1/HRAS/DBN1/AKAP12	Contrast_1	GOBP
GO:0035239	tube morphogenesis	316	-0.302218	-1.46466	0.000262279	0.0100894	0.00886713	1252	tags=28%, list=18%, signal=24%	RASA1/HK2/CLIC4/TLR3/EGLN1/AKT1/CXCL17/SP100/PTK2B/PHACTR4/PTEN/AAMP/EPHB2/SETD2/NF1/ILK/C3/LAMA5/CTHRC1/PARVA/PDCL3/CUL7/PRKD2/DVL3/MAGED1/PRCP/EXT1/CSPG4/LRP1/BAX/SPINT2/MTDH/PLCG1/PSEN1/TGFB1/NRP1/SHROOM3/MYH9/ANXA2/EGFR/JMJD8/RRAS/ACKR3/VAV2/MTHFD1L/PML/MAP2K5/TNFAIP2/SMAD1/JUNB/ABL1/SLC12A2/MET/GREB1L/TGFBR2/EIF2AK3/C1GALT1/MYLK/SRF/TNC/MMP14/ITGB1/LUZP1/CTSZ/MCAM/CYP1B1/MDK/RTN4/MFGE8/SP1/C…	Contrast_1	GOBP
GO:0032989	cellular component morphogenesis	335	-0.296859	-1.45893	0.000147082	0.00686909	0.00603694	2008	tags=38%, list=28%, signal=28%	CFL2/MAPK1/PTK2/ROBO1/MYH10/OBSCN/VASP/MAPK7/MARK2/PAK2/TANC2/IMPACT/SEMA4B/SOS1/ANK3/ARHGEF7/PACSIN2/DNM2/CFL1/WDR1/ZSWIM8/DOCK7/TBC1D20/CD44/PLAA/TAOK1/DDR1/RAB3A/ENAH/GNPAT/SLC9A6/SEMA3C/PRKCZ/ROCK1/HDAC6/PLXNA1/LMTK2/PICALM/VAMP7/CHL1/PARD6B/DHX36/TWF2/MFF/CLASP1/PANK2/ADAM10/STK25/MAP1S/ADNP/TPM1/RPL24/PTEN/ANAPC2/EPHB2/ILK/LAMA5/VLDLR/NPTN/PQBP1/FBXW8/CUL7/DVL3/EXT1/LRP1/NEDD4L/BAX/GSK3B/WD…	Contrast_1	GOBP
GO:0061564	axon development	216	-0.311197	-1.45393	0.000748665	0.022061	0.0193884	1166	tags=24%, list=16%, signal=20%	RPL24/PTEN/ANAPC2/MTR/EPHB2/ILK/LAMA5/VLDLR/NPTN/INPP5F/EXT1/LRP1/GSK3B/WDR36/PLCG1/PSEN1/NRP1/APP/VCL/NTN4/MAP2/STMN1/PALLD/LIMK1/ABL1/CAMSAP2/IRS2/SRF/TNC/ITGB1/DOK1/SH3KBP1/RTN4/MAP1B/CRABP2/MAPK8IP3/TAOK2/NEO1/TRIO/FLOT1/YTHDF1/FLRT3/LAMA3/DBN1/LAMC2/EMB/PDLIM7/USP33/RAC2/TUBB3/FN1	Contrast_1	GOBP
GO:0008284	positive regulation of cell population proliferation	320	-0.297092	-1.44772	0.000807324	0.0233703	0.0205391	1208	tags=27%, list=17%, signal=23%	DHPS/PDGFD/RPL23/AKT1/RICTOR/PTK2B/PTEN/TRPM4/NF1/ILK/PRMT1/CAV2/CTHRC1/MIF/PDCL3/CALR/CDK6/OSR2/WDR77/PRKD2/EDN3/OSM/DERL2/PLCG1/HDAC4/MNAT1/TGFB1/NRP1/EPCAM/ITGA2/NACA/PHIP/EGFR/LAMC1/INSR/IGF1R/RREB1/CDC123/PML/MAP2K5/SLC35F6/CDK4/IRS1/ABL1/TGFBR2/CDH3/IRS2/FLNA/TNC/MEF2D/CD46/CD47/ITGB1/DMD/GJA1/CTSZ/CCPG1/MDK/RTN4/PDCD2/SP1/TFRC/CCN2/TGFB2/CDKN1A/HLA-A/HSF1/FERMT2/LAMB1/HRAS/CORO1A/CARD11/IT…	Contrast_1	GOBP
GO:0048667	cell morphogenesis involved in neuron differentiation	249	-0.30247	-1.43133	0.00112055	0.0279438	0.0245586	1166	tags=23%, list=16%, signal=20%	RPL24/PTEN/ANAPC2/EPHB2/ILK/LAMA5/VLDLR/NPTN/PQBP1/FBXW8/CUL7/EXT1/LRP1/NEDD4L/GSK3B/WDR36/PLCG1/PSEN1/CAPRIN1/NRP1/APP/PDLIM5/VCL/NTN4/MAP2/STMN1/PALLD/LIMK1/ABL1/NEDD4/IRS2/SRF/PPP3CA/ABI2/SLC11A2/ITGB1/DOK1/SH3KBP1/RTN4/MAP1B/CRABP2/MAPK8IP3/TAOK2/NEO1/TRIO/FLOT1/YTHDF1/FLRT3/LAMA3/DBN1/LAMC2/EMB/PDLIM7/USP33/RAC2/TUBB3/FN1	Contrast_1	GOBP
GO:0019058	viral life cycle	217	-0.303031	-1.41411	0.00162635	0.0350551	0.0308083	756	tags=14%, list=11%, signal=13%	SCARB2/ITGA2/EIF2AK2/EGFR/CTSL/SHFL/PML/NEDD4/SEC13/CXADR/CD46/TMPRSS2/ITGB1/CHMP2B/LGALS1/SPCS1/RAB29/TFRC/EIF2AK4/PVR/CAV1/PIKFYVE/LDLR/STOM/ITGAV/SCARB1/ITGA5/ICAM1/ITGB6/HMGA2/DPP4	Contrast_1	GOBP
GO:0001817	regulation of cytokine production	281	-0.290963	-1.40529	0.00125041	0.0297666	0.0261606	1254	tags=26%, list=18%, signal=22%	SLC2A10/MAVS/TLR3/CXCL17/AGPAT1/SIRPA/RIOK3/TRPM4/SETD2/C3/UBE2J1/NPTN/PQBP1/RELB/MAPKAPK2/POLR2L/MIF/FERMT1/PRKD2/BAP1/ARHGEF2/LRP1/OSM/IFIH1/PSEN1/ABCD1/MAP3K7/YY1/RPS6KA4/TRAF3/TGFB1/AKAP8/POLR2E/APP/GBP1/EIF2AK2/ACP5/CARD16/PML/MAP2K5/ABL1/IKBKE/CDH3/EIF2AK3/TRIM16/TLR2/CD46/CD47/HOMER3/CYP1B1/MDK/RTN4/BTN3A3/TGFB2/NLRP2/SLC7A5/HLA-A/HSF1/FLOT1/HRAS/IDO1/ANXA4/IFNGR1/CARD11/BTN2A1/ITGAV/IL1R1…	Contrast_1	GOBP
GO:0043408	regulation of MAPK cascade	280	-0.290162	-1.40476	0.00180315	0.0379095	0.033317	1494	tags=31%, list=21%, signal=26%	HDAC3/CYLD/ABCA7/MAP4K3/ZNF622/GNAI2/MAP4K5/LEMD2/TAB3/SMPD1/RIPK1/AIDA/MAP2K4/MAP3K4/STK25/BNIP2/TLR3/TRAF4/PDGFD/AKT1/CXCL17/PTK2B/STK38/PTEN/SIRPA/EPHB2/NF1/ILK/PRMT1/CAV2/NPTN/MAPKAPK2/MIF/PRKD2/DVL3/MAGED1/EDN3/CSPG4/LRP1/TAB2/OSM/PHLPP1/PSEN1/ATP6AP1/MAP3K7/NDST1/MID1/TRAF3/NRP1/APP/GBP1/PPP2CA/EIF2AK2/EGFR/RRAS/ACKR3/INSR/IGF1R/MAP2K5/ABL1/CAVIN3/SORBS3/RAP1B/FAS/DMD/WWC1/ARHGAP8/MAPK8IP3/…	Contrast_1	GOBP
GO:0071900	regulation of protein serine/threonine kinase activity	209	-0.300832	-1.39954	0.00196459	0.0397993	0.0349779	1542	tags=30%, list=22%, signal=24%	GTPBP4/CCNYL1/YWHAG/IPO7/MAP4K3/MAP4K5/HGS/TAB3/SMPD1/RIPK1/ATP2B4/AIDA/MAP2K4/MAP3K4/SESN2/PRKAG1/PDGFD/AKT1/CXCL17/PTK2B/STK38/PTEN/EPHB2/NF1/ILK/CCNT1/MAPKAPK2/MIF/DVL3/MAGED1/EDN3/CSPG4/TAB2/PSEN1/MAP3K7/MNAT1/TGFB1/PPP2CA/MACROH2A1/EGFR/INSR/IGF1R/CCNY/MAP2K5/CDK4/ABL1/CCNL1/CDKN2A/MAPK8IP3/MDFIC/AJUBA/TAOK2/CDKN1A/FERMT2/HEXIM1/CAV1/HRAS/THBS1/TF/DVL2/PDE5A/HMGA2	Contrast_1	GOBP
GO:0002009	morphogenesis of an epithelium	245	-0.297672	-1.39879	0.00205773	0.0410037	0.0360364	1158	tags=23%, list=16%, signal=20%	PHACTR4/PTEN/TOR1A/SETD2/ILK/LAMA5/PSMD5/MSN/CTHRC1/FERMT1/PRKD2/DVL3/MAGED1/EXT1/SPINT2/PSEN1/MRTFA/TGFB1/NRP1/SHROOM3/EGFR/VCL/RREB1/NTN4/MTHFD1L/PML/ABL1/MET/GREB1L/TGFBR2/FLNA/PLOD3/KRT17/FAT1/SRF/TNC/MMP14/LUZP1/GJA1/CTSZ/MDK/PHLDB2/AJUBA/TGFB2/FERMT2/MICAL2/FLRT3/CD151/LAMA3/KRT16/ALDH1A3/DVL2/ITGA5/PRKACB/STARD13/TGM2	Contrast_1	GOBP
GO:0043087	regulation of GTPase activity	259	-0.294339	-1.3942	0.00217032	0.0421525	0.037046	1796	tags=31%, list=25%, signal=24%	DOCK7/TBC1D10B/TBC1D7/ARHGAP32/TBC1D20/RAP1GDS1/AGAP1/RRP1B/WNK1/MAPRE2/AGRN/ARHGAP17/ASAP2/RACK1/SH3BP1/GIT2/PLXNA1/RSU1/PICALM/RABGAP1L/RIN2/TBCK/TBC1D2B/TBC1D8B/PBXIP1/TMED2/TBC1D9/RASA1/BNIP2/EVI5L/SNX13/RICTOR/PTK2B/DOCK8/ARHGEF1/SLC27A4/NF1/CAV2/TBC1D10A/DVL3/GSK3B/ARHGAP21/CORO1C/NRP1/RIC1/LIMS1/RALBP1/SYDE2/FGD4/SEC23A/VAV2/DOCK5/STMN1/TBC1D4/ARFGAP1/VPS9D1/MET/FGD3/RIPOR1/GPR137B/ARHGAP3…	Contrast_1	GOBP
GO:0045597	positive regulation of cell differentiation	290	-0.287213	-1.38827	0.00121994	0.029269	0.0257232	1151	tags=23%, list=16%, signal=20%	PTEN/ANAPC2/TRPM4/EPHB2/SYNJ1/ILK/PRMT1/NPTN/FBXW8/CTHRC1/CALR/CUL7/ARHGEF2/EDN3/LRP1/ATP6AP1/CAPRIN1/FOXO3/TGFB1/NRP1/LIMS1/SLC6A6/MACROH2A1/RRAS/RREB1/DOCK5/SAV1/ITPKB/SMAD1/LIMK1/JUNB/ABL1/ZNF385A/TGFBR2/NOCT/FLNA/PWP1/TRIM16/SRF/TLR2/CD46/CSNK1E/ACVR1B/ATP11C/MMP14/DMD/GJA1/MDK/MORF4L2/MAP1B/CRABP2/MAPK8IP3/CCN2/TGFB2/MYADM/FERMT2/SULT1E1/FAIM/DBN1/PDLIM7/SERPINE1/PDE5A/IGFBP3/ADA/CEBPB/FN1	Contrast_1	GOBP
GO:0042254	ribosome biogenesis	250	-0.291875	-1.38372	0.00253118	0.0463646	0.0407478	1931	tags=39%, list=27%, signal=30%	RPS2/NIP7/WDR3/UTP4/TSR3/BMS1/SDAD1/RPL10/NOM1/RRP15/RPL26L1/ABCE1/EXOSC8/LYAR/RRP1B/RPP38/UTP18/MRTO4/FTSJ3/PES1/GNL2/NIFK/GTPBP4/NMD3/NPM1/ZNF622/PAK1IP1/DDX10/NOP2/LAS1L/DDX27/POP7/CEBPZ/CUL4B/DHX29/RPP30/FAM207A/RPUSD2/NOL10/GAR1/ERI1/RPL12/NOC2L/RPL24/EXOSC1/BYSL/PTEN/NOP53/RIOK3/NOL11/NSUN5/EIF6/HEATR3/RPS5/HEATR1/RCL1/NLE1/RPL7A/NOP9/UTP6/NOP56/RPL11/SNU13/DHX37/NOP58/WDR36/AATF/FBLL1/NGDN…	Contrast_1	GOBP
GO:0032990	cell part morphogenesis	302	-0.283818	-1.37338	0.00185797	0.0384022	0.0337501	1166	tags=22%, list=16%, signal=19%	RPL24/PTEN/ANAPC2/EPHB2/ILK/LAMA5/VLDLR/NPTN/PQBP1/FBXW8/CUL7/DVL3/EXT1/LRP1/NEDD4L/BAX/GSK3B/WDR36/PLCG1/PSEN1/CAPRIN1/CORO1C/NRP1/APP/PDLIM5/EGFR/VCL/RREB1/NTN4/MAP2/STMN1/PALLD/LIMK1/ABL1/NEDD4/IRS2/SRF/PPP3CA/ABI2/SLC11A2/ITGB1/DMD/GJA1/DOK1/MDK/SH3KBP1/RTN4/MAP1B/CRABP2/MAPK8IP3/TAOK2/NEO1/EIF2AK4/TRIO/FLOT1/YTHDF1/FLRT3/LAMA3/DBN1/LAMC2/EMB/PDLIM7/USP33/DVL2/RAC2/TUBB3/FN1	Contrast_1	GOBP
GO:0010256	endomembrane system organization	313	-0.280103	-1.36041	0.0020888	0.0412015	0.0362102	2107	tags=38%, list=30%, signal=28%	PEX5/GOLPH3/SURF4/MPP5/BIN1/OBSL1/CLCN3/PSAP/TMED4/MYO5A/MAPK1/STX5/MYH10/SYT7/FAM160A2/CSNK1D/RAB7A/ANK3/ARHGEF7/PACSIN2/DNM2/COG1/STX2/STX16/TBC1D20/CAVIN2/CTDNEP1/BAIAP2L1/AKAP8L/RAB3A/LMAN2L/TMED1/GSN/SEC23IP/ESYT2/DOP1A/DEGS1/PIK3C3/ABCA7/REEP5/TOR1B/CHMP3/TMED2/TARDBP/LEMD2/HGS/LEMD3/FNBP1L/ESYT1/SEC61A1/SYNGR2/CLASP1/FAM174B/PLSCR1/CHMP7/STK25/RAB33B/HOOK3/RAB43/NDRG1/CHMP1A/RAB22A/AKT1/VA…	Contrast_1	GOBP
GO:0120031	plasma membrane bounded cell projection assembly	288	0.329117	1.41489	0.0027	0.0485842	0.0426985	1523	tags=31%, list=22%, signal=26%	TCTEX1D2/IFT80/CDK1/FRMD7/DYNLL1/IFT43/CROCC/NPHP4/PODXL/CEP120/MKKS/ABLIM2/TTC12/IFT57/TMEM231/E2F4/DNAAF1/ESPN/NPHP1/IFT172/PRKACA/TTC26/CEP131/RAC1/MKS1/ARL13B/ARL6/IFT27/IFT22/IFT74/WDR19/BBS2/BBS1/IFT140/IFT52/TTC21B/RSPH4A/DYNC2H1/IFT88/UBXN10/CELSR2/OFD1/DNAAF5/CCDC40/DNAH5/CEP76/RSPH1/TMEM67/FSIP2/DNAAF2/DNAJB13/RSPH9/MIEN1/DYNC2LI1/PCM1/TRAF3IP1/CEP41/ITGA6/IFT122/CFAP298/JHY/ZMYND10/EHD…	Contrast_1	GOBP
GO:0030031	cell projection assembly	291	0.332322	1.43405	0.00177904	0.0375316	0.0329849	1523	tags=32%, list=22%, signal=26%	TCTEX1D2/IFT80/CDK1/FRMD7/DYNLL1/IFT43/CROCC/NPHP4/PODXL/CEP120/MKKS/ABLIM2/TTC12/IFT57/TMEM231/E2F4/DNAAF1/ESPN/NPHP1/IFT172/PRKACA/TTC26/CEP131/RAC1/MKS1/ARL13B/ARL6/IFT27/IFT22/IFT74/WDR19/BBS2/BBS1/IFT140/IFT52/TTC21B/RSPH4A/DYNC2H1/IFT88/UBXN10/CELSR2/OFD1/DNAAF5/CCDC40/DNAH5/CEP76/RSPH1/TMEM67/FSIP2/DNAAF2/DNAJB13/RSPH9/MIEN1/DYNC2LI1/PCM1/TRAF3IP1/CEP41/ITGA6/IFT122/CFAP298/JHY/ZMYND10/EHD…	Contrast_1	GOBP
GO:0072521	purine-containing compound metabolic process	282	0.342793	1.47207	0.00143662	0.0320775	0.0281915	1484	tags=30%, list=21%, signal=25%	HMGCS2/GPD1/BAD/ANTKMT/GMPR/DBI/MACROD1/AK2/DHTKD1/ATP5PD/NME6/DNPH1/MT-ATP8/ABHD14B/PDK2/PPT1/SAMHD1/SUCLG2/DMAC2L/MCEE/FBP1/ATP5F1D/PDP1/HSD17B8/ATP5PF/CBR4/ATP5PB/HMGCL/ACAT1/ITPA/ATP5MG/PDHX/SULT1A1/DLAT/CYC1/ACSL5/GPX1/NUP62/ACSS1/PDHB/ATP5F1B/ACBD6/NUDT1/MPC1/DGUOK/COX5B/OGDH/ACSL1/OPA1/APRT/MCCC2/PDHA1/SUCLA2/AK1/HINT1/ACSF3/ATP5PO/ATP5F1C/PDPR/SLC25A12/ATP5F1A/DLST/PDK3/SULT2B1/MVK/NUDT16…	Contrast_1	GOBP
GO:0006979	response to oxidative stress	244	0.347866	1.48064	0.00129415	0.0303356	0.0266606	1378	tags=27%, list=19%, signal=23%	S100A7/BAD/GPX2/CST3/SMPD3/CDK1/DUOX2/DIABLO/MSRB2/MSRA/NDUFS8/SOD2/HSPB1/MB/PDK2/SRXN1/ALDH3B1/TXN/NDUFB4/CCS/GCLC/MT-ND5/MPV17/NDUFA6/PRDX3/FKBP1B/PRODH/TXNRD2/PRDX5/XRCC1/MCTP1/CYCS/GPX1/FBLN5/PARK7/APOD/DUOX1/NUDT1/SDC1/NDUFA12/PLA2R1/KRT1/ROMO1/MGMT/NQO1/GSTP1/PPIF/PNPT1/NDUFS2/HSPD1/AIFM1/FXN/MGST1/FOXO1/AIFM2/HTRA2/PRDX1/ERCC6/SOD1/G6PD/ALS2/NAPRT/ANXA1/GCLM/ALAD/LONP1/STAT6	Contrast_1	GOBP
GO:0006163	purine nucleotide metabolic process	270	0.350648	1.49749	0.00117127	0.0285491	0.0250906	1484	tags=30%, list=21%, signal=25%	HMGCS2/GPD1/BAD/ANTKMT/GMPR/DBI/AK2/DHTKD1/ATP5PD/NME6/DNPH1/MT-ATP8/ABHD14B/PDK2/PPT1/SAMHD1/SUCLG2/DMAC2L/MCEE/FBP1/ATP5F1D/PDP1/HSD17B8/ATP5PF/CBR4/ATP5PB/HMGCL/ACAT1/ITPA/ATP5MG/PDHX/SULT1A1/DLAT/CYC1/ACSL5/GPX1/NUP62/ACSS1/PDHB/ATP5F1B/ACBD6/NUDT1/MPC1/DGUOK/COX5B/OGDH/ACSL1/OPA1/APRT/MCCC2/PDHA1/SUCLA2/AK1/HINT1/ACSF3/ATP5PO/ATP5F1C/PDPR/SLC25A12/ATP5F1A/DLST/PDK3/SULT2B1/MVK/NUDT16/CMPK1/D…	Contrast_1	GOBP
GO:0009150	purine ribonucleotide metabolic process	249	0.352907	1.50353	0.00102725	0.0262883	0.0231036	1401	tags=29%, list=20%, signal=24%	HMGCS2/GPD1/BAD/ANTKMT/DBI/AK2/DHTKD1/ATP5PD/NME6/MT-ATP8/ABHD14B/PDK2/PPT1/SUCLG2/DMAC2L/MCEE/FBP1/ATP5F1D/PDP1/HSD17B8/ATP5PF/CBR4/ATP5PB/HMGCL/ACAT1/ITPA/ATP5MG/PDHX/SULT1A1/DLAT/CYC1/ACSL5/NUP62/ACSS1/PDHB/ATP5F1B/ACBD6/MPC1/DGUOK/COX5B/OGDH/ACSL1/OPA1/APRT/MCCC2/PDHA1/SUCLA2/AK1/HINT1/ACSF3/ATP5PO/ATP5F1C/PDPR/SLC25A12/ATP5F1A/DLST/PDK3/SULT2B1/MVK/NUDT16/DLD/NUP35/ACOT13/ATP6V0C/NUP210/STOM…	Contrast_1	GOBP
GO:0019693	ribose phosphate metabolic process	271	0.355576	1.52002	0.000581249	0.0183303	0.0161097	1401	tags=29%, list=20%, signal=24%	HMGCS2/GPD1/BAD/ANTKMT/DBI/AK2/RFK/DHTKD1/ATP5PD/NME6/MT-ATP8/ABHD14B/PDK2/PPT1/SUCLG2/DMAC2L/MCEE/FBP1/ATP5F1D/UCK1/DHODH/PDP1/HSD17B8/ATP5PF/CBR4/ATP5PB/HMGCL/ACAT1/ITPA/ATP5MG/RPIA/PDHX/SULT1A1/DLAT/CYC1/ACSL5/NUP62/ACSS1/PDHB/ATP5F1B/ACBD6/MPC1/DGUOK/COX5B/OGDH/ACSL1/OPA1/APRT/MCCC2/PDHA1/SUCLA2/AK1/HINT1/ACSF3/ATP5PO/ATP5F1C/PDPR/SLC25A12/ATP5F1A/DLST/PDK3/SULT2B1/MVK/NUDT16/CMPK1/NUDT14/DLD…	Contrast_1	GOBP
GO:0009259	ribonucleotide metabolic process	261	0.358011	1.52866	0.00108102	0.0272168	0.0239197	1401	tags=29%, list=20%, signal=24%	HMGCS2/GPD1/BAD/ANTKMT/DBI/AK2/RFK/DHTKD1/ATP5PD/NME6/MT-ATP8/ABHD14B/PDK2/PPT1/SUCLG2/DMAC2L/MCEE/FBP1/ATP5F1D/UCK1/DHODH/PDP1/HSD17B8/ATP5PF/CBR4/ATP5PB/HMGCL/ACAT1/ITPA/ATP5MG/PDHX/SULT1A1/DLAT/CYC1/ACSL5/NUP62/ACSS1/PDHB/ATP5F1B/ACBD6/MPC1/DGUOK/COX5B/OGDH/ACSL1/OPA1/APRT/MCCC2/PDHA1/SUCLA2/AK1/HINT1/ACSF3/ATP5PO/ATP5F1C/PDPR/SLC25A12/ATP5F1A/DLST/PDK3/SULT2B1/MVK/NUDT16/CMPK1/DLD/NUP35/ACOT1…	Contrast_1	GOBP
GO:0006753	nucleoside phosphate metabolic process	334	0.358623	1.56518	6.78779e-05	0.00384516	0.00337934	1401	tags=30%, list=20%, signal=25%	HMGCS2/GPD1/BAD/ANTKMT/GMPR/DBI/NMNAT3/AK2/RFK/DHTKD1/ATP5PD/NME6/DNPH1/MT-ATP8/ABHD14B/PDK2/PPT1/SAMHD1/SUCLG2/NAXE/DMAC2L/MCEE/FBP1/ATP5F1D/NMRK1/UCK1/DHODH/PDP1/PUDP/HSD17B8/ATP5PF/CBR4/NEIL2/ATP5PB/HMGCL/ACAT1/ITPA/ATP5MG/PDHX/SULT1A1/DLAT/CYC1/ACSL5/GPX1/NUP62/ACSS1/PARK7/PDHB/ATP5F1B/ACBD6/NUDT1/MPC1/NT5C3B/DGUOK/COX5B/OGDH/ACSL1/OPA1/APRT/MCCC2/PDHA1/SUCLA2/AK1/HINT1/ACSF3/ATP5PO/ATP5F1C/I…	Contrast_1	GOBP
GO:0009117	nucleotide metabolic process	330	0.359057	1.56791	0.000119636	0.00585544	0.00514609	1401	tags=30%, list=20%, signal=25%	HMGCS2/GPD1/BAD/ANTKMT/GMPR/DBI/NMNAT3/AK2/RFK/DHTKD1/ATP5PD/NME6/DNPH1/MT-ATP8/ABHD14B/PDK2/PPT1/SAMHD1/SUCLG2/NAXE/DMAC2L/MCEE/FBP1/ATP5F1D/NMRK1/UCK1/DHODH/PDP1/PUDP/HSD17B8/ATP5PF/CBR4/NEIL2/ATP5PB/HMGCL/ACAT1/ITPA/ATP5MG/PDHX/SULT1A1/DLAT/CYC1/ACSL5/GPX1/NUP62/ACSS1/PARK7/PDHB/ATP5F1B/ACBD6/NUDT1/MPC1/NT5C3B/DGUOK/COX5B/OGDH/ACSL1/OPA1/APRT/MCCC2/PDHA1/SUCLA2/AK1/HINT1/ACSF3/ATP5PO/ATP5F1C/I…	Contrast_1	GOBP
GO:0044242	cellular lipid catabolic process	142	0.396918	1.59441	0.000835226	0.023767	0.0208878	1643	tags=42%, list=23%, signal=33%	SMPD3/FABP3/GDPD3/SRD5A3/ECI1/MCAT/PPT1/MGLL/ACADS/MECR/ACAD10/ECHDC2/MCEE/SMPD2/ALDH3A2/PECR/BCO2/ACADM/ACAT1/ECH1/PCCB/PCK2/MMAA/PCCA/ETFA/HADH/SMPDL3B/ABHD6/ABCD4/DECR1/ABHD3/DECR2/FABP5/HADHB/IVD/CRAT/SCP2/CPT2/PNPLA2/ABHD5/PHYH/ETFB/AKR1B10/HADHA/ABCD3/HSD17B10/NUDT19/PLCG2/MLYCD/ECHS1/LYPLA2/ACAD11/GCDH/MMUT/EHHADH/PNPLA4/AUH/AKT2/PRDX6/ACOX3	Contrast_1	GOBP
GO:0006520	cellular amino acid metabolic process	216	0.382071	1.60606	0.000159555	0.00728475	0.00640225	1550	tags=32%, list=22%, signal=26%	RIDA/SLC25A21/GLUD1/MSRA/ACADSB/HIBADH/PHGDH/GCLC/ALDH5A1/BCAT2/PHYKPL/GLUL/DARS2/MARS2/PRODH/PCBD1/DDAH1/BCKDK/VARS2/HMGCL/ACAT1/HIBCH/MCCC1/BPHL/ADI1/SARS2/PARK7/NARS2/ALDH6A1/OGDH/ACY1/MCCC2/ACAD8/PARS2/WARS2/NQO1/GATB/IARS2/IVD/SLC25A12/GOT2/DLST/DGLUCY/PPA2/ALDH4A1/SLC16A2/AFMID/OAT/LARS2/DLD/HAL/HSD17B10/YARS2/ASRGL1/PSMD14/ABAT/DDAH2/QRSL1/GCLM/CARS2/PSMB2/MTHFS/GCDH/ENOSF1/MMUT/ASS1/SEPHS…	Contrast_1	GOBP
GO:0042180	cellular ketone metabolic process	138	0.402458	1.61081	0.0009038	0.0250914	0.0220517	1351	tags=29%, list=19%, signal=24%	CES1/GPD1/FABP3/COQ8A/PNKD/COQ7/PDK2/COQ9/COQ8B/COQ3/FDXR/GLO1/PDP1/CBR3/CBR4/COQ6/WDTC1/PPTC7/STAT5B/PARK7/NDUFA9/CEACAM1/GPD2/NQO1/AKR7A2/FABP5/PDPR/GOT2/PDK3/COQ5/SCP2/AFMID/PRKCE/AIFM2/PIBF1/AKR1B10/HSD17B10/PSMD14/ANXA1/MLYCD	Contrast_1	GOBP
GO:0072655	establishment of protein localization to mitochondrion	96	0.42879	1.61861	0.00259862	0.0470365	0.0413383	1726	tags=42%, list=24%, signal=32%	BAD/TIMM13/TOMM22/TP63/TIMM10/PARL/PDCD5/ATP5IF1/BCS1L/HAX1/PAM16/NDUFA13/MIPEP/ROMO1/AGK/COX18/TOMM40L/MTERF4/OXA1L/UBL5/DNLZ/HSPD1/AIFM1/TOMM40/TIMM50/SFN/HTRA2/GRPEL1/TIMM21/TIMM44/TIMM29/UBE2L3/TIMM17B/TOMM20/TOMM70/HSP90AA1/BID/TIMM22/MAIP1/PMPCA	Contrast_1	GOBP
GO:0009636	response to toxic substance	119	0.414391	1.62296	0.00113934	0.0281068	0.0247018	1274	tags=34%, list=18%, signal=29%	CES1/GPX2/MAOB/S100A9/CST3/CDK1/DUOX2/SOD2/GSTK1/SRXN1/MT-CYB/TXN/CCS/MGST3/OSCP1/PRDX3/TXNRD2/PRDX5/BPHL/EPHX2/GPX1/FBLN5/PARK7/DUOX1/GSTM2/SDC1/MTARC2/MGMT/NQO1/GSTP1/CYP2F1/AIFM1/MGST1/EPHX1/SLC15A2/HTRA2/PRDX1/ERCC6/AKR1B10/SOD1/FECH	Contrast_1	GOBP
GO:0009165	nucleotide biosynthetic process	171	0.397499	1.63138	0.000328454	0.0118205	0.0103885	1484	tags=37%, list=21%, signal=30%	ANTKMT/NMNAT3/AK2/RFK/ATP5PD/NME6/MT-ATP8/PDK2/PPT1/NAXE/DMAC2L/ATP5F1D/NMRK1/UCK1/DHODH/PDP1/HSD17B8/ATP5PF/CBR4/ATP5PB/ACAT1/ATP5MG/PDHX/DLAT/CYC1/ACSL5/ACSS1/PDHB/ATP5F1B/MPC1/DGUOK/COX5B/ACSL1/APRT/PDHA1/AK1/ACSF3/ATP5PO/ATP5F1C/IDH2/PDPR/SLC25A12/ATP5F1A/PDK3/AFMID/DUT/CMPK1/AK6/DLD/ME1/ATP6V0C/NAPRT/STOML2/MLYCD/AK3/NAXD/NADK2/SLC25A1/PPT2/GCDH/PNP/AK4/COASY	Contrast_1	GOBP
GO:0006164	purine nucleotide biosynthetic process	122	0.417234	1.6406	0.000918126	0.0251874	0.0221361	1560	tags=40%, list=22%, signal=32%	ANTKMT/AK2/ATP5PD/NME6/MT-ATP8/PDK2/PPT1/DMAC2L/ATP5F1D/PDP1/HSD17B8/ATP5PF/CBR4/ATP5PB/ACAT1/ATP5MG/PDHX/DLAT/CYC1/ACSL5/ACSS1/PDHB/ATP5F1B/MPC1/DGUOK/COX5B/ACSL1/APRT/PDHA1/AK1/ACSF3/ATP5PO/ATP5F1C/PDPR/SLC25A12/ATP5F1A/PDK3/DLD/ATP6V0C/STOML2/MLYCD/AK3/SLC25A1/PPT2/GCDH/AK4/COASY/MPC2/SLC25A13	Contrast_1	GOBP
GO:1901293	nucleoside phosphate biosynthetic process	172	0.399947	1.64161	0.000249956	0.00986599	0.00867079	1484	tags=37%, list=21%, signal=30%	ANTKMT/NMNAT3/AK2/RFK/ATP5PD/NME6/MT-ATP8/PDK2/PPT1/NAXE/DMAC2L/ATP5F1D/NMRK1/UCK1/DHODH/PDP1/HSD17B8/ATP5PF/CBR4/ATP5PB/ACAT1/ATP5MG/PDHX/DLAT/CYC1/ACSL5/ACSS1/PDHB/ATP5F1B/MPC1/DGUOK/COX5B/ACSL1/APRT/PDHA1/AK1/ACSF3/ATP5PO/ATP5F1C/IDH2/PDPR/SLC25A12/ATP5F1A/PDK3/AFMID/DUT/CMPK1/AK6/DLD/ME1/LHPP/ATP6V0C/NAPRT/STOML2/MLYCD/AK3/NAXD/NADK2/SLC25A1/PPT2/GCDH/PNP/AK4/COASY	Contrast_1	GOBP
GO:0098754	detoxification	65	0.459371	1.64357	0.0026092	0.0470888	0.0413843	1224	tags=40%, list=17%, signal=33%	GPX2/S100A9/DUOX2/SOD2/GSTK1/SRXN1/TXN/CCS/MGST3/OSCP1/PRDX3/TXNRD2/PRDX5/GPX1/FBLN5/PARK7/DUOX1/GSTM2/MTARC2/NQO1/GSTP1/MGST1/SLC15A2/PRDX1/AKR1B10/SOD1	Contrast_1	GOBP
GO:0070585	protein localization to mitochondrion	99	0.436155	1.65181	0.000753637	0.022061	0.0193884	1726	tags=42%, list=24%, signal=33%	BAD/TIMM13/TOMM22/TP63/TIMM10/PARL/PDCD5/ATP5IF1/MTCH2/BCS1L/HAX1/PAM16/NDUFA13/MIPEP/ROMO1/AGK/COX18/TOMM40L/MTERF4/OXA1L/UBL5/DNLZ/HSPD1/AIFM1/TOMM40/TIMM50/SFN/HTRA2/GRPEL1/TIMM21/TIMM44/TIMM29/UBE2L3/TIMM17B/TOMM20/TOMM70/HSP90AA1/BID/TIMM22/MAIP1/MARCHF5/PMPCA	Contrast_1	GOBP
GO:0006790	sulfur compound metabolic process	204	0.397907	1.66291	9.06054e-05	0.00471735	0.00414587	1240	tags=36%, list=18%, signal=30%	HMGCS2/DBI/HSCB/MSRA/SLC25A19/TSTD1/ABHD14B/SOD2/PDK2/PPT1/GSTK1/SUCLG2/PHGDH/NFU1/GSTA2/PC/MCEE/GLO1/GCLC/MGST3/PDP1/HSD17B8/GLRX5/PDZD11/CBR4/HMGCL/ACAT1/PCCB/SLC25A10/OPLAH/PDHX/SULT1A1/MCCC1/DLAT/ADI1/PCCA/ACSL5/GPX1/STAT5B/ACSS1/PARK7/PDHB/ACBD6/MPC1/B4GALT4/GSTM2/IBA57/OGDH/ISCU/ACSL1/NUBPL/MCCC2/PDHA1/SUCLA2/GSTP1/ACSF3/PDPR/DLST/PDK3/THTPA/SULT2B1/FXN/MGST1/MVK/NUBP2/NFS1/BOLA2B/SQOR/DLD/…	Contrast_1	GOBP
GO:0006575	cellular modified amino acid metabolic process	92	0.44555	1.6681	0.000587569	0.0184346	0.0162014	1085	tags=35%, list=15%, signal=30%	DUOX2/GAMT/GATM/TMLHE/CPQ/SOD2/ALDH1L2/GSTK1/CKMT1B/GSTA2/CHDH/GLO1/GCLC/DUOXA1/PDZD11/PRODH/ACADM/CKM/OPLAH/ALDH1L1/ALDH9A1/GPX1/PARK7/DUOX1/GSTM2/GSTP1/GOT2/MTHFD2/CRAT/CPT2/ALDH4A1/SLC16A2	Contrast_1	GOBP
GO:0072522	purine-containing compound biosynthetic process	127	0.42273	1.67402	0.000526074	0.0169396	0.0148875	1560	tags=40%, list=22%, signal=32%	ANTKMT/GMPR/AK2/ATP5PD/NME6/MT-ATP8/PDK2/PPT1/DMAC2L/ATP5F1D/PDP1/HSD17B8/ATP5PF/CBR4/ATP5PB/ACAT1/ATP5MG/PDHX/DLAT/CYC1/ACSL5/ACSS1/PDHB/ATP5F1B/MPC1/DGUOK/COX5B/ACSL1/APRT/PDHA1/AK1/ACSF3/ATP5PO/ATP5F1C/PDPR/SLC25A12/ATP5F1A/PDK3/DLD/ATP6V0C/STOML2/MLYCD/AK3/SLC25A1/PPT2/GCDH/PNP/AK4/COASY/MPC2/SLC25A13	Contrast_1	GOBP
GO:0007224	smoothened signaling pathway	54	0.487754	1.69771	0.00239365	0.0456211	0.0400943	1003	tags=37%, list=14%, signal=32%	IFT80/IFT57/TMEM231/IFT172/PRKACA/TTC26/MKS1/ARL13B/ARL6/IFT27/WDR19/FOXA1/HIPK2/IFT140/IFT52/TTC21B/DYNC2H1/TRAF3IP1/IFT122/IFT81	Contrast_1	GOBP
GO:0030705	cytoskeleton-dependent intracellular transport	134	0.427045	1.69937	0.000230551	0.00940342	0.00826425	1547	tags=38%, list=22%, signal=30%	TCTEX1D2/IFT80/DYNLL1/IFT43/HSPB1/IFT57/MAP1A/IFT172/TTC26/CEP131/IFT27/IFT22/BICDL2/IFT74/WDR19/IFT140/IFT52/TTC21B/DYNC2H1/IFT88/BLOC1S6/SYBU/F8A1/BLOC1S5/DTNBP1/MYO5C/TTC30A/DYNC2LI1/PCM1/TRAF3IP1/OPA1/IFT122/SPG7/BLOC1S4/IFT81/KIF3B/FYCO1/MYO10/SOD1/ARL8B/BLOC1S3/LRPPRC/ARL3/MREG/HOOK1/KLC3/CCDC88C/RHOT2/HOOK2/MYO19/SUN2	Contrast_1	GOBP
GO:0009141	nucleoside triphosphate metabolic process	77	0.468013	1.71681	0.000826277	0.0236223	0.0207606	1360	tags=38%, list=19%, signal=31%	ANTKMT/ATP5PD/NME6/MT-ATP8/SAMHD1/DMAC2L/ATP5F1D/UCK1/ATP5PF/ATP5PB/ITPA/ATP5MG/CYC1/ATP5F1B/NUDT1/DGUOK/COX5B/OPA1/AK1/ATP5PO/ATP5F1C/SLC25A12/ATP5F1A/NUDT16/DUT/CMPK1/ATP6V0C/STOML2/AK3	Contrast_1	GOBP
GO:1903348	positive regulation of bicellular tight junction assembly	5	0.890999	1.71966	0.00194828	0.039732	0.0349187	473	tags=60%, list=7%, signal=56%	NPHP4/NPHP1/CLDN3	Contrast_1	GOBP
GO:0009799	specification of symmetry	40	0.536773	1.76206	0.00250032	0.0460752	0.0404934	1021	tags=45%, list=14%, signal=39%	MKKS/IFT57/DNAAF1/IFT172/MKS1/ARL13B/ARL6/IFT74/IFT140/IFT52/DYNC2H1/OFD1/CCDC40/DNAH5/DYNC2LI1/DPCD/BBS4/KIF3B	Contrast_1	GOBP
GO:0009855	determination of bilateral symmetry	40	0.536773	1.76206	0.00250032	0.0460752	0.0404934	1021	tags=45%, list=14%, signal=39%	MKKS/IFT57/DNAAF1/IFT172/MKS1/ARL13B/ARL6/IFT74/IFT140/IFT52/DYNC2H1/OFD1/CCDC40/DNAH5/DYNC2LI1/DPCD/BBS4/KIF3B	Contrast_1	GOBP
GO:0046390	ribose phosphate biosynthetic process	131	0.444477	1.76215	8.27645e-05	0.00436512	0.00383631	1560	tags=41%, list=22%, signal=33%	ANTKMT/AK2/RFK/ATP5PD/NME6/MT-ATP8/PDK2/PPT1/DMAC2L/ATP5F1D/UCK1/DHODH/PDP1/HSD17B8/ATP5PF/CBR4/ATP5PB/ACAT1/ATP5MG/PDHX/DLAT/CYC1/ACSL5/ACSS1/PDHB/ATP5F1B/MPC1/DGUOK/COX5B/ACSL1/APRT/PDHA1/AK1/ACSF3/ATP5PO/ATP5F1C/PDPR/SLC25A12/ATP5F1A/PDK3/CMPK1/DLD/G6PD/ATP6V0C/STOML2/MLYCD/AK3/SLC25A1/PPT2/GCDH/AK4/COASY/MPC2/SLC25A13	Contrast_1	GOBP
GO:0070268	cornification	45	0.524451	1.77635	0.00162765	0.0350551	0.0308083	988	tags=33%, list=14%, signal=29%	TGM1/SPRR3/CSTA/PKP1/PRSS8/KRT4/KRT15/KRT13/SPRR1A/CAPNS1/KRT1/KRT9/KRT5/KRT14/EVPL	Contrast_1	GOBP
GO:0007368	determination of left/right symmetry	38	0.549855	1.77999	0.00210633	0.0413031	0.0362994	1021	tags=47%, list=14%, signal=41%	MKKS/IFT57/DNAAF1/IFT172/MKS1/ARL13B/ARL6/IFT74/IFT140/IFT52/DYNC2H1/OFD1/CCDC40/DNAH5/DYNC2LI1/DPCD/BBS4/KIF3B	Contrast_1	GOBP
GO:0072329	monocarboxylic acid catabolic process	86	0.479871	1.78883	0.000164167	0.0073851	0.00649044	1643	tags=55%, list=23%, signal=42%	ECI1/XYLB/MCAT/ACADS/MECR/ACAD10/ECHDC2/MCEE/ALDH3A2/PECR/DCXR/ACADM/ACAT1/ECH1/PCCB/PCK2/MMAA/PCCA/ETFA/HADH/ABCD4/DECR1/ABHD3/DECR2/HADHB/IVD/CRAT/SCP2/CPT2/PHYH/ETFB/HADHA/ABCD3/HSD17B10/NUDT19/MLYCD/ECHS1/ACAD11/GCDH/MMUT/CRYL1/PGD/EHHADH/AUH/AKT2/AKR1A1/ACOX3	Contrast_1	GOBP
GO:0051204	protein insertion into mitochondrial membrane	34	0.568013	1.79464	0.00183036	0.0379599	0.0333613	1713	tags=50%, list=24%, signal=38%	BAD/TIMM13/TOMM22/TP63/TIMM10/PDCD5/NDUFA13/ROMO1/AGK/COX18/SFN/TIMM29/TOMM70/HSP90AA1/BID/TIMM22/MAIP1	Contrast_1	GOBP
GO:0001895	retina homeostasis	26	0.600891	1.79701	0.00212496	0.0414028	0.0363871	1224	tags=69%, list=17%, signal=57%	AZGP1/LYZ/PIP/CROCC/NPHP4/MKKS/HSPB1/ZG16B/BBS2/BBS1/PIGR/PROM1/KRT1/B2M/BBS4/PRDX1/ERCC6/SOD1	Contrast_1	GOBP
GO:0046950	cellular ketone body metabolic process	8	0.821734	1.79726	0.00135723	0.0309833	0.0272299	496	tags=50%, list=7%, signal=47%	HMGCS2/BDH1/HMGCL/ACAT1	Contrast_1	GOBP
GO:1902224	ketone body metabolic process	8	0.821734	1.79726	0.00135723	0.0309833	0.0272299	496	tags=50%, list=7%, signal=47%	HMGCS2/BDH1/HMGCL/ACAT1	Contrast_1	GOBP
GO:0031424	keratinization	50	0.524344	1.80016	0.000977421	0.0256646	0.0225555	1173	tags=38%, list=17%, signal=32%	TGM1/SPRR3/CSTA/SHARPIN/PKP1/PRSS8/KRT4/KRT15/KRT13/SPRR1A/HRNR/CAPNS1/KRT1/KRT9/KRT5/KRT14/EVPL/SFN/IVL	Contrast_1	GOBP
GO:0006635	fatty acid beta-oxidation	56	0.518741	1.80938	0.000750193	0.022061	0.0193884	1725	tags=57%, list=24%, signal=44%	ECI1/MCAT/ACADS/MECR/ACAD10/ECHDC2/ACADM/ACAT1/ECH1/ETFA/HADH/ABCD4/DECR1/DECR2/HADHB/IVD/CRAT/SCP2/CPT2/ETFB/HADHA/ABCD3/HSD17B10/MLYCD/ECHS1/ACAD11/GCDH/EHHADH/AUH/AKT2/ACOX3/CPT1A	Contrast_1	GOBP
GO:0009152	purine ribonucleotide biosynthetic process	112	0.466855	1.81248	4.55867e-05	0.0029052	0.00255326	1560	tags=44%, list=22%, signal=35%	ANTKMT/AK2/ATP5PD/NME6/MT-ATP8/PDK2/PPT1/DMAC2L/ATP5F1D/PDP1/HSD17B8/ATP5PF/CBR4/ATP5PB/ACAT1/ATP5MG/PDHX/DLAT/CYC1/ACSL5/ACSS1/PDHB/ATP5F1B/MPC1/DGUOK/COX5B/ACSL1/APRT/PDHA1/AK1/ACSF3/ATP5PO/ATP5F1C/PDPR/SLC25A12/ATP5F1A/PDK3/DLD/ATP6V0C/STOML2/MLYCD/AK3/SLC25A1/PPT2/GCDH/AK4/COASY/MPC2/SLC25A13	Contrast_1	GOBP
GO:0060632	regulation of microtubule-based movement	19	0.65761	1.81324	0.00207096	0.0410037	0.0360364	1011	tags=53%, list=14%, signal=45%	TCTEX1D2/MKKS/DNAAF1/BBS2/GAS2L2/TTC21B/RSPH4A/CCDC40/CFAP298/BBS4	Contrast_1	GOBP
GO:0006084	acetyl-CoA metabolic process	29	0.595527	1.81708	0.00150508	0.0332422	0.0292151	1681	tags=66%, list=24%, signal=50%	HMGCS2/PDK2/PDP1/ACAT1/PDHX/DLAT/ACSS1/PDHB/MPC1/PDHA1/PDPR/DLST/PDK3/MVK/DLD/MLYCD/AASS/MPC2/ACSS2	Contrast_1	GOBP
GO:0070129	regulation of mitochondrial translation	20	0.6478	1.81816	0.00249661	0.0460752	0.0404934	1346	tags=60%, list=19%, signal=49%	MALSU1/COA3/C1QBP/TACO1/RCC1L/RPUSD3/ALKBH1/MRPS27/UQCC1/LRPPRC/TRMT10C/MTG1	Contrast_1	GOBP
GO:0051205	protein insertion into membrane	43	0.544672	1.81865	0.000730578	0.0218033	0.019162	1713	tags=51%, list=24%, signal=39%	BAD/TIMM13/TOMM22/TP63/UBL4A/TIMM10/PDCD5/BCS1L/SGTA/NDUFA13/ROMO1/AGK/COX18/OXA1L/RTP4/SFN/TIMM29/TOMM70/HSP90AA1/BID/TIMM22/MAIP1	Contrast_1	GOBP
GO:0009062	fatty acid catabolic process	77	0.496381	1.82087	0.000177874	0.00782901	0.00688057	1643	tags=55%, list=23%, signal=42%	ECI1/MCAT/ACADS/MECR/ACAD10/ECHDC2/MCEE/ALDH3A2/PECR/ACADM/ACAT1/ECH1/PCCB/PCK2/MMAA/PCCA/ETFA/HADH/ABCD4/DECR1/ABHD3/DECR2/HADHB/IVD/CRAT/SCP2/CPT2/PHYH/ETFB/HADHA/ABCD3/HSD17B10/NUDT19/MLYCD/ECHS1/ACAD11/GCDH/MMUT/EHHADH/AUH/AKT2/ACOX3	Contrast_1	GOBP
GO:0009260	ribonucleotide biosynthetic process	124	0.462857	1.82353	2.26594e-05	0.00180032	0.00158222	1560	tags=43%, list=22%, signal=34%	ANTKMT/AK2/RFK/ATP5PD/NME6/MT-ATP8/PDK2/PPT1/DMAC2L/ATP5F1D/UCK1/DHODH/PDP1/HSD17B8/ATP5PF/CBR4/ATP5PB/ACAT1/ATP5MG/PDHX/DLAT/CYC1/ACSL5/ACSS1/PDHB/ATP5F1B/MPC1/DGUOK/COX5B/ACSL1/APRT/PDHA1/AK1/ACSF3/ATP5PO/ATP5F1C/PDPR/SLC25A12/ATP5F1A/PDK3/CMPK1/DLD/ATP6V0C/STOML2/MLYCD/AK3/SLC25A1/PPT2/GCDH/AK4/COASY/MPC2/SLC25A13	Contrast_1	GOBP
GO:1901606	alpha-amino acid catabolic process	45	0.539159	1.82617	0.000809824	0.0233703	0.0205391	1550	tags=53%, list=22%, signal=42%	RIDA/SLC25A21/GLUD1/ACADSB/BCAT2/PHYKPL/GLUL/PRODH/PCBD1/DDAH1/ACAT1/OGDH/GOT2/DLST/ALDH4A1/AFMID/OAT/DLD/HSD17B10/ASRGL1/DDAH2/GCDH/AASS/GPT2	Contrast_1	GOBP
GO:0010970	transport along microtubule	111	0.473706	1.83689	6.6747e-05	0.00381643	0.0033541	1273	tags=36%, list=18%, signal=30%	TCTEX1D2/IFT80/DYNLL1/IFT43/HSPB1/IFT57/MAP1A/IFT172/TTC26/CEP131/IFT27/IFT22/BICDL2/IFT74/WDR19/IFT140/IFT52/TTC21B/DYNC2H1/IFT88/BLOC1S6/SYBU/BLOC1S5/DTNBP1/TTC30A/DYNC2LI1/PCM1/TRAF3IP1/OPA1/IFT122/SPG7/BLOC1S4/IFT81/KIF3B/FYCO1/SOD1/ARL8B/BLOC1S3/LRPPRC/ARL3	Contrast_1	GOBP
GO:0035384	thioester biosynthetic process	40	0.560486	1.8399	0.00103291	0.0262883	0.0231036	1559	tags=57%, list=22%, signal=45%	PDK2/PPT1/PDP1/HSD17B8/CBR4/ACAT1/PDHX/DLAT/ACSL5/ACSS1/PDHB/MPC1/ACSL1/PDHA1/ACSF3/PDPR/PDK3/DLD/MLYCD/SLC25A1/PPT2/GCDH/MPC2	Contrast_1	GOBP
GO:0071616	acyl-CoA biosynthetic process	40	0.560486	1.8399	0.00103291	0.0262883	0.0231036	1559	tags=57%, list=22%, signal=45%	PDK2/PPT1/PDP1/HSD17B8/CBR4/ACAT1/PDHX/DLAT/ACSL5/ACSS1/PDHB/MPC1/ACSL1/PDHA1/ACSF3/PDPR/PDK3/DLD/MLYCD/SLC25A1/PPT2/GCDH/MPC2	Contrast_1	GOBP
GO:0061844	antimicrobial humoral immune response mediated by antimicrobial peptide	9	0.800017	1.84112	0.00132313	0.0306626	0.026948	829	tags=44%, list=12%, signal=39%	S100A7/S100A9/BPIFA1/ROMO1	Contrast_1	GOBP
GO:0006778	porphyrin-containing compound metabolic process	23	0.632703	1.84175	0.00137441	0.0312588	0.027472	1349	tags=52%, list=19%, signal=42%	BLVRB/ABCB6/PPOX/ATP5IF1/PGRMC1/IBA57/COX15/ALAS1/SUCLA2/FXN/FECH/ALAD	Contrast_1	GOBP
GO:0045471	response to ethanol	61	0.516438	1.84514	0.000268809	0.0100894	0.00886713	1349	tags=41%, list=19%, signal=33%	ADH7/HPGD/BAD/MAOB/CDK1/S100A8/CD14/SOD2/MT-CYB/CLDN3/MT-ND4/EEF1B2/MGMT/TUFM/NQO1/GSTP1/GOT2/PRKCE/SOD1/G6PD/FECH/PSMD14/ABAT/EPS8/ALAD	Contrast_1	GOBP
GO:0006085	acetyl-CoA biosynthetic process	19	0.669381	1.8457	0.00138737	0.0314053	0.0276007	1681	tags=79%, list=24%, signal=60%	PDK2/PDP1/ACAT1/PDHX/DLAT/ACSS1/PDHB/MPC1/PDHA1/PDPR/PDK3/DLD/MLYCD/MPC2/ACSS2	Contrast_1	GOBP
GO:0072321	chaperone-mediated protein transport	8	0.846119	1.8506	0.000487457	0.0162965	0.0143223	321	tags=50%, list=5%, signal=48%	CLU/PEX19/TIMM13/TIMM10	Contrast_1	GOBP
GO:1902600	proton transmembrane transport	82	0.500318	1.8517	0.000111515	0.00559219	0.00491473	1296	tags=41%, list=18%, signal=34%	ANTKMT/ATP12A/ATP5PD/ATP6V1C2/MT-ATP8/TACO1/ATP2A3/MT-CYB/DMAC2L/MT-ND5/ATP5F1D/CHP1/ATP5PF/CYB5A/ATP5PB/ATP5MG/COX5A/CYC1/MT-ND4/NDUFS7/PARK7/ATP5F1B/COX15/COX5B/PPIF/ATP5PO/PHB2/ATP5F1C/ATP5F1A/COX17/SLC25A3/SLC15A2/ATP6V0C/STOML2	Contrast_1	GOBP
GO:0046459	short-chain fatty acid metabolic process	12	0.745892	1.85239	0.00240561	0.0457065	0.0401695	1806	tags=100%, list=26%, signal=75%	ACADS/MCEE/PCCB/PCK2/MMAA/PCCA/ACSS1/CRAT/PHYH/MMUT/ACSS2/OXSM	Contrast_1	GOBP
GO:0000963	mitochondrial RNA processing	15	0.705887	1.85452	0.00127562	0.0300175	0.0263811	1315	tags=67%, list=19%, signal=54%	TRIT1/MTO1/PNPT1/SUPV3L1/FASTKD5/TBRG4/PUS1/HSD17B10/PRORP/TRMT10C	Contrast_1	GOBP
GO:0030150	protein import into mitochondrial matrix	14	0.720044	1.85473	0.00258239	0.0470365	0.0413383	1597	tags=86%, list=23%, signal=66%	PAM16/ROMO1/TOMM40L/DNLZ/TOMM40/TIMM50/GRPEL1/TIMM21/TIMM44/TIMM17B/TOMM20/TOMM70	Contrast_1	GOBP
GO:0006858	extracellular transport	13	0.726383	1.85607	0.00182331	0.0379512	0.0333537	1833	tags=92%, list=26%, signal=69%	DNAAF1/ROPN1L/OFD1/CCDC40/DNAH5/WWP2/JHY/DPCD/STARD7/TTC25/SLC9A3R1/ARRDC1	Contrast_1	GOBP
GO:0098869	cellular oxidant detoxification	50	0.540757	1.85651	0.000508928	0.0167415	0.0147134	1662	tags=54%, list=24%, signal=42%	GPX2/S100A9/DUOX2/SOD2/GSTK1/SRXN1/TXN/CCS/MGST3/PRDX3/TXNRD2/PRDX5/GPX1/FBLN5/PARK7/DUOX1/GSTM2/NQO1/GSTP1/MGST1/PRDX1/SOD1/SELENOT/PRXL2A/PRDX6/GSR/NNT	Contrast_1	GOBP
GO:0019430	removal of superoxide radicals	9	0.807499	1.85834	0.000964612	0.0255476	0.0224527	1224	tags=67%, list=17%, signal=55%	SOD2/CCS/FBLN5/NQO1/PRDX1/SOD1	Contrast_1	GOBP
GO:0071450	cellular response to oxygen radical	9	0.807499	1.85834	0.000964612	0.0255476	0.0224527	1224	tags=67%, list=17%, signal=55%	SOD2/CCS/FBLN5/NQO1/PRDX1/SOD1	Contrast_1	GOBP
GO:0071451	cellular response to superoxide	9	0.807499	1.85834	0.000964612	0.0255476	0.0224527	1224	tags=67%, list=17%, signal=55%	SOD2/CCS/FBLN5/NQO1/PRDX1/SOD1	Contrast_1	GOBP
GO:0050665	hydrogen peroxide biosynthetic process	10	0.787165	1.85905	0.00140186	0.0315317	0.0277118	732	tags=50%, list=10%, signal=45%	MAOB/DUOX2/SOD2/DUOXA1/DUOX1	Contrast_1	GOBP
GO:0090151	establishment of protein localization to mitochondrial membrane	37	0.574532	1.85951	0.00114976	0.02825	0.0248277	1713	tags=51%, list=24%, signal=39%	BAD/TIMM13/TOMM22/TP63/TIMM10/PDCD5/BCS1L/NDUFA13/ROMO1/AGK/COX18/OXA1L/SFN/TIMM29/TOMM70/HSP90AA1/BID/TIMM22/MAIP1	Contrast_1	GOBP
GO:0009068	aspartate family amino acid catabolic process	15	0.710361	1.86628	0.00101227	0.0262883	0.0231036	1536	tags=67%, list=22%, signal=52%	RIDA/SLC25A21/PHYKPL/OGDH/GOT2/DLST/DLD/ASRGL1/GCDH/AASS	Contrast_1	GOBP
GO:0046951	ketone body biosynthetic process	7	0.873567	1.86662	0.000300381	0.0111378	0.00978848	496	tags=57%, list=7%, signal=53%	HMGCS2/BDH1/HMGCL/ACAT1	Contrast_1	GOBP
GO:0071466	cellular response to xenobiotic stimulus	48	0.548855	1.87027	0.000474366	0.015946	0.0140142	1181	tags=46%, list=17%, signal=38%	CES1/FMO3/ALDH3A1/CYP2A13/GSTA2/MGST3/CBR3/CYB5B/SULT1A1/BPHL/CES2/GSTM2/ACY1/ACSL1/MTARC2/NQO1/GSTP1/AKR7A2/CYP2F1/MGST1/EPHX1/CYP2S1	Contrast_1	GOBP
GO:0009081	branched-chain amino acid metabolic process	21	0.657379	1.87539	0.0017435	0.0370373	0.0325505	1287	tags=81%, list=18%, signal=66%	ACADSB/HIBADH/BCAT2/BCKDK/ACAT1/HIBCH/MCCC1/DBT/ALDH6A1/MCCC2/ACAD8/IVD/BCKDHA/DLD/SLC25A44/HSD17B10/BCKDHB	Contrast_1	GOBP
GO:0006637	acyl-CoA metabolic process	69	0.516932	1.87641	0.000103865	0.00525162	0.00461542	1681	tags=54%, list=24%, signal=41%	HMGCS2/DBI/PDK2/PPT1/SUCLG2/MCEE/PDP1/HSD17B8/CBR4/HMGCL/ACAT1/PDHX/DLAT/ACSL5/ACSS1/PDHB/ACBD6/MPC1/OGDH/ACSL1/PDHA1/SUCLA2/ACSF3/PDPR/DLST/PDK3/MVK/DLD/ACOT13/MLYCD/SLC25A1/PPT2/GCDH/AASS/MPC2/THEM4/ACSS2	Contrast_1	GOBP
GO:0035383	thioester metabolic process	69	0.516932	1.87641	0.000103865	0.00525162	0.00461542	1681	tags=54%, list=24%, signal=41%	HMGCS2/DBI/PDK2/PPT1/SUCLG2/MCEE/PDP1/HSD17B8/CBR4/HMGCL/ACAT1/PDHX/DLAT/ACSL5/ACSS1/PDHB/ACBD6/MPC1/OGDH/ACSL1/PDHA1/SUCLA2/ACSF3/PDPR/DLST/PDK3/MVK/DLD/ACOT13/MLYCD/SLC25A1/PPT2/GCDH/AASS/MPC2/THEM4/ACSS2	Contrast_1	GOBP
GO:0006103	2-oxoglutarate metabolic process	14	0.729939	1.88022	0.00191598	0.0394679	0.0346866	1550	tags=79%, list=22%, signal=61%	MRPS36/OGDH/L2HGDH/IDH3B/IDH2/GOT2/DLST/PHYH/DLD/D2HGDH/GPT2	Contrast_1	GOBP
GO:0006805	xenobiotic metabolic process	46	0.554457	1.88428	0.000189436	0.00821966	0.0072239	1181	tags=48%, list=17%, signal=40%	CES1/FMO3/ALDH3A1/CYP2A13/GSTA2/MGST3/CBR3/CYB5B/SULT1A1/BPHL/CES2/GSTM2/ACY1/ACSL1/MTARC2/NQO1/GSTP1/AKR7A2/CYP2F1/MGST1/EPHX1/CYP2S1	Contrast_1	GOBP
GO:0019395	fatty acid oxidation	71	0.517293	1.8846	0.000176766	0.00782901	0.00688057	1643	tags=52%, list=23%, signal=40%	ADH7/FABP3/ECI1/MCAT/ACADS/MECR/ACAD10/ECHDC2/ALDH3A2/PECR/ACADM/ACAT1/ECH1/ETFA/HADH/ABCD4/DECR1/DECR2/HADHB/IVD/CRAT/SCP2/CPT2/PHYH/ETFB/HADHA/ABCD3/HSD17B10/MLYCD/ECHS1/ACAD11/GCDH/APPL2/EHHADH/AUH/AKT2/ACOX3	Contrast_1	GOBP
GO:0006631	fatty acid metabolic process	207	0.449591	1.88598	1.1979e-07	1.7875e-05	1.57096e-05	1479	tags=40%, list=21%, signal=33%	CES1/ADH7/HPGD/CYP2A13/FABP3/ECI1/HACD4/MCAT/ACADSB/PDK2/MGLL/ACADS/MECR/ACAD10/ECHDC2/MCEE/ALDH3A2/PECR/PDP1/LYPLA1/HSD17B8/CBR4/ACADM/ACAT1/ECH1/PCCB/NDUFAB1/PCK2/ZADH2/FA2H/MMAA/WDTC1/PCCA/ACAD9/ACSL5/EPHX2/GPX1/ETFA/ACSS1/CES2/GSTM2/CEACAM1/HADH/ACSL1/GSTP1/ABCD4/DECR1/CYP2F1/ACSF3/ABHD3/DECR2/FABP5/HADHB/PDPR/IVD/PDK3/PTGES2/CRAT/SCP2/CPT2/EPHX1/ABHD5/PHYH/ETFB/CYP2S1/PTGR2/PIBF1/DLD/HADHA/A…	Contrast_1	GOBP
GO:0070286	axonemal dynein complex assembly	12	0.760083	1.88763	0.00140859	0.0315668	0.0277426	1523	tags=83%, list=22%, signal=65%	TTC12/DNAAF1/DNAAF5/CCDC40/DNAH5/DNAAF2/ZMYND10/TTC25/DNAAF3/CCDC151	Contrast_1	GOBP
GO:0062125	regulation of mitochondrial gene expression	22	0.656399	1.88797	0.00125882	0.0298507	0.0262345	1346	tags=59%, list=19%, signal=48%	MTRES1/MALSU1/COA3/C1QBP/TACO1/RCC1L/RPUSD3/ALKBH1/MRPS27/UQCC1/LRPPRC/TRMT10C/MTG1	Contrast_1	GOBP
GO:0044282	small molecule catabolic process	257	0.442248	1.88942	4.13391e-08	7.02536e-06	6.17428e-06	1678	tags=47%, list=24%, signal=37%	ADH7/BAD/GK5/RIDA/SRD5A3/SLC25A21/GLUD1/ECI1/PNKD/ALDH1A1/XYLB/MCAT/ALDH1L2/ACADSB/HIBADH/ACADS/MECR/ALDH3B1/BDH1/ACAD10/ECHDC2/MCEE/ALDH5A1/BCAT2/PHYKPL/ALDH3A2/PECR/GLUL/CBR3/DCXR/PRODH/PCBD1/ACADM/DDAH1/BCKDK/HMGCL/ACAT1/ECH1/PCCB/PCK2/RBKS/HIBCH/ALDH1L1/SULT1A1/MCCC1/MMAA/PCCA/ETFA/APOBEC3F/DBT/PARK7/NUDT1/ALDH6A1/OGDH/HADH/GALE/MCCC2/GPD2/ACAD8/ABCD4/DECR1/FUT6/ACSF3/ABHD3/DECR2/IMPA2/HADHB/…	Contrast_1	GOBP
GO:0009083	branched-chain amino acid catabolic process	19	0.686928	1.89408	0.000682204	0.0206751	0.0181705	1287	tags=89%, list=18%, signal=73%	ACADSB/HIBADH/BCAT2/BCKDK/ACAT1/HIBCH/MCCC1/DBT/ALDH6A1/MCCC2/ACAD8/IVD/BCKDHA/DLD/SLC25A44/HSD17B10/BCKDHB	Contrast_1	GOBP
GO:0006743	ubiquinone metabolic process	14	0.735519	1.89459	0.001633	0.0350551	0.0308083	1157	tags=79%, list=16%, signal=66%	COQ8A/COQ7/COQ9/COQ8B/COQ3/FDXR/COQ6/PPTC7/NDUFA9/COQ5/AIFM2	Contrast_1	GOBP
GO:0009410	response to xenobiotic stimulus	52	0.549956	1.89985	0.000307254	0.0112583	0.00989445	1181	tags=46%, list=17%, signal=39%	CES1/FMO3/ALDH3A1/CYP2A13/GSTA2/GCLC/MGST3/CBR3/CYB5B/SULT1A1/BPHL/GPX1/CES2/GSTM2/ACY1/ACSL1/MTARC2/NQO1/GSTP1/AKR7A2/CYP2F1/MGST1/EPHX1/CYP2S1	Contrast_1	GOBP
GO:0030317	flagellated sperm motility	22	0.662556	1.90569	0.000926308	0.0251874	0.0221361	1333	tags=55%, list=19%, signal=44%	NPHP4/TTC12/ROPN1L/SLIRP/BBS2/CCDC40/DNAH5/FSIP2/DPCD/VPS13A/PLTP/INPP5B	Contrast_1	GOBP
GO:0097722	sperm motility	22	0.662556	1.90569	0.000926308	0.0251874	0.0221361	1333	tags=55%, list=19%, signal=44%	NPHP4/TTC12/ROPN1L/SLIRP/BBS2/CCDC40/DNAH5/FSIP2/DPCD/VPS13A/PLTP/INPP5B	Contrast_1	GOBP
GO:0009144	purine nucleoside triphosphate metabolic process	59	0.540863	1.91089	0.000189436	0.00821966	0.0072239	1360	tags=42%, list=19%, signal=35%	ANTKMT/ATP5PD/NME6/MT-ATP8/SAMHD1/DMAC2L/ATP5F1D/ATP5PF/ATP5PB/ITPA/ATP5MG/CYC1/ATP5F1B/NUDT1/DGUOK/COX5B/OPA1/ATP5PO/ATP5F1C/SLC25A12/ATP5F1A/NUDT16/ATP6V0C/STOML2/AK3	Contrast_1	GOBP
GO:0000303	response to superoxide	10	0.809487	1.91177	0.000594792	0.018566	0.0163168	1224	tags=70%, list=17%, signal=58%	SOD2/CCS/FBLN5/NQO1/PRDX1/ERCC6/SOD1	Contrast_1	GOBP
GO:0006744	ubiquinone biosynthetic process	13	0.748241	1.91192	0.000939286	0.0253152	0.0222484	1034	tags=77%, list=15%, signal=66%	COQ8A/COQ7/COQ9/COQ8B/COQ3/FDXR/COQ6/PPTC7/NDUFA9/COQ5	Contrast_1	GOBP
GO:1901663	quinone biosynthetic process	13	0.748241	1.91192	0.000939286	0.0253152	0.0222484	1034	tags=77%, list=15%, signal=66%	COQ8A/COQ7/COQ9/COQ8B/COQ3/FDXR/COQ6/PPTC7/NDUFA9/COQ5	Contrast_1	GOBP
GO:0034440	lipid oxidation	74	0.52131	1.91232	4.74721e-05	0.00296362	0.00260459	1643	tags=53%, list=23%, signal=41%	ADH7/FABP3/ECI1/MCAT/ACADS/MECR/ACAD10/ECHDC2/ALDH3A2/PECR/ACADM/ACAT1/ECH1/ETFA/APOD/HADH/ABCD4/DECR1/DECR2/HADHB/IVD/CRAT/SCP2/CPT2/PHYH/ETFB/HADHA/ABCD3/HSD17B10/MLYCD/ECHS1/ALOX15B/ACAD11/GCDH/APPL2/EHHADH/AUH/AKT2/ACOX3	Contrast_1	GOBP
GO:0009142	nucleoside triphosphate biosynthetic process	57	0.546638	1.91417	0.000213933	0.00890369	0.00782506	1601	tags=46%, list=23%, signal=36%	ANTKMT/ATP5PD/NME6/MT-ATP8/DMAC2L/ATP5F1D/UCK1/ATP5PF/ATP5PB/ATP5MG/CYC1/ATP5F1B/DGUOK/COX5B/AK1/ATP5PO/ATP5F1C/SLC25A12/ATP5F1A/CMPK1/ATP6V0C/STOML2/AK3/AK4/SLC25A13/DTYMK	Contrast_1	GOBP
GO:0003352	regulation of cilium movement	10	0.813812	1.92198	0.00051777	0.0168496	0.0148083	1011	tags=80%, list=14%, signal=69%	MKKS/DNAAF1/BBS2/GAS2L2/RSPH4A/CCDC40/CFAP298/BBS4	Contrast_1	GOBP
GO:0009063	cellular amino acid catabolic process	56	0.551079	1.92217	0.000118519	0.00584757	0.00513918	1594	tags=61%, list=23%, signal=47%	RIDA/SLC25A21/GLUD1/HIBADH/ALDH5A1/PHYKPL/GLUL/PRODH/PCBD1/DDAH1/BCKDK/HMGCL/HIBCH/MCCC1/ALDH6A1/OGDH/MCCC2/ACAD8/IVD/GOT2/DLST/ALDH4A1/AFMID/OAT/DLD/HAL/ASRGL1/ABAT/DDAH2/GCDH/ENOSF1/AASS/GPT2/AUH	Contrast_1	GOBP
GO:0033617	mitochondrial cytochrome c oxidase assembly	14	0.749508	1.93063	0.00096986	0.0255759	0.0224775	1305	tags=79%, list=18%, signal=64%	COA3/COA1/TACO1/COX20/BCS1L/COX18/SCO1/COX14/OXA1L/COX17/TIMM21	Contrast_1	GOBP
GO:0009199	ribonucleoside triphosphate metabolic process	61	0.542007	1.93649	5.31456e-05	0.00325145	0.00285755	1560	tags=41%, list=22%, signal=32%	ANTKMT/ATP5PD/NME6/MT-ATP8/DMAC2L/ATP5F1D/UCK1/ATP5PF/ATP5PB/ITPA/ATP5MG/CYC1/ATP5F1B/DGUOK/COX5B/OPA1/ATP5PO/ATP5F1C/SLC25A12/ATP5F1A/ATP6V0C/STOML2/AK3/AK4/SLC25A13	Contrast_1	GOBP
GO:0035721	intraciliary retrograde transport	9	0.84266	1.93926	0.00020502	0.00869973	0.00764581	891	tags=89%, list=13%, signal=78%	TCTEX1D2/IFT43/WDR19/IFT140/TTC21B/DYNC2H1/DYNC2LI1/IFT122	Contrast_1	GOBP
GO:0006767	water-soluble vitamin metabolic process	45	0.574995	1.94754	0.000200471	0.0086372	0.00759086	1049	tags=42%, list=15%, signal=36%	TCN1/RFK/SLC25A19/ALDH1L2/CLYBL/PC/PNPO/GCLC/PDZD11/CYB5A/PCCB/ALDH1L1/MCCC1/MMAA/PCCA/MCCC2/ABCD4/THTPA/MTHFD2	Contrast_1	GOBP
GO:0033013	tetrapyrrole metabolic process	32	0.626406	1.94962	0.000265344	0.0100894	0.00886713	1464	tags=53%, list=21%, signal=42%	TCN1/BLVRB/CLYBL/ABCB6/PPOX/ATP5IF1/MMAA/PGRMC1/IBA57/COX15/ALAS1/SUCLA2/ABCD4/FXN/FECH/ALAD/MMUT	Contrast_1	GOBP
GO:0006536	glutamate metabolic process	18	0.711506	1.95225	0.000324507	0.0117476	0.0103244	1426	tags=72%, list=20%, signal=58%	GLUD1/GCLC/ALDH5A1/GLUL/PRODH/SLC25A12/GOT2/DGLUCY/ALDH4A1/OAT/HAL/GCLM/MTHFS	Contrast_1	GOBP
GO:0000305	response to oxygen radical	11	0.812164	1.97305	0.000223268	0.00916749	0.0080569	1224	tags=73%, list=17%, signal=60%	SOD2/CCS/TXNRD2/FBLN5/NQO1/PRDX1/ERCC6/SOD1	Contrast_1	GOBP
GO:0099111	microtubule-based transport	121	0.502523	1.9736	7.70879e-07	9.62498e-05	8.45897e-05	1273	tags=40%, list=18%, signal=33%	TCTEX1D2/IFT80/DYNLL1/IFT43/HSPB1/IFT57/DNAAF1/MAP1A/ROPN1L/IFT172/TTC26/CEP131/IFT27/IFT22/BICDL2/IFT74/WDR19/IFT140/IFT52/TTC21B/DYNC2H1/IFT88/BLOC1S6/OFD1/CCDC40/DNAH5/SYBU/BLOC1S5/DTNBP1/TTC30A/DYNC2LI1/PCM1/TRAF3IP1/OPA1/IFT122/JHY/DPCD/SPG7/STARD7/BLOC1S4/IFT81/KIF3B/FYCO1/SOD1/ARL8B/BLOC1S3/LRPPRC/ARL3	Contrast_1	GOBP
GO:0001578	microtubule bundle formation	35	0.617247	1.97496	0.000205808	0.00869973	0.00764581	926	tags=54%, list=13%, signal=47%	TPPP/TPPP3/TTC12/DNAAF1/TTC26/BBS2/CHP1/GAS2L2/RSPH4A/DNAAF5/CCDC40/DNAH5/RSPH1/FSIP2/DNAAF2/DNAJB13/RSPH9/JHY/ZMYND10	Contrast_1	GOBP
GO:0009145	purine nucleoside triphosphate biosynthetic process	44	0.587635	1.97649	7.85098e-05	0.00425463	0.00373921	1296	tags=43%, list=18%, signal=35%	ANTKMT/ATP5PD/NME6/MT-ATP8/DMAC2L/ATP5F1D/ATP5PF/ATP5PB/ATP5MG/CYC1/ATP5F1B/DGUOK/COX5B/ATP5PO/ATP5F1C/SLC25A12/ATP5F1A/ATP6V0C/STOML2	Contrast_1	GOBP
GO:1905515	non-motile cilium assembly	30	0.649357	1.98326	0.000163084	0.0073851	0.00649044	1209	tags=60%, list=17%, signal=50%	IFT80/MKKS/IFT57/IFT172/MKS1/ARL13B/IFT74/BBS2/BBS1/IFT140/IFT52/DYNC2H1/IFT88/PCM1/IFT122/BBS4/PIBF1/BBS7	Contrast_1	GOBP
GO:0042181	ketone biosynthetic process	20	0.710077	1.99295	0.000127331	0.00608601	0.00534873	1061	tags=55%, list=15%, signal=47%	COQ8A/COQ7/COQ9/COQ8B/COQ3/FDXR/COQ6/PPTC7/NDUFA9/COQ5/SCP2	Contrast_1	GOBP
GO:0019730	antimicrobial humoral response	23	0.687803	2.00214	0.000159496	0.00728475	0.00640225	558	tags=43%, list=8%, signal=40%	LYZ/S100A7/S100A9/BPIFB1/CLU/WFDC2/S100A8/PDZD11/BPIFA1/SLPI	Contrast_1	GOBP
GO:1901661	quinone metabolic process	23	0.687955	2.00258	0.000157539	0.00728475	0.00640225	1216	tags=65%, list=17%, signal=54%	COQ8A/COQ7/COQ9/COQ8B/COQ3/FDXR/CBR3/CBR4/COQ6/PPTC7/NDUFA9/AKR7A2/COQ5/AIFM2/AKR1B10	Contrast_1	GOBP
GO:0009201	ribonucleoside triphosphate biosynthetic process	49	0.584007	2.00355	3.30902e-05	0.0022494	0.0019769	1007	tags=37%, list=14%, signal=32%	ANTKMT/ATP5PD/NME6/MT-ATP8/DMAC2L/ATP5F1D/UCK1/ATP5PF/ATP5PB/ATP5MG/CYC1/ATP5F1B/DGUOK/COX5B/ATP5PO/ATP5F1C/SLC25A12/ATP5F1A	Contrast_1	GOBP
GO:0006959	humoral immune response	45	0.59396	2.01178	7.33009e-05	0.00407686	0.00358298	829	tags=36%, list=12%, signal=32%	LYZ/S100A7/S100A9/BPIFB1/CLU/WFDC2/S100A8/ST6GAL1/C1QBP/PDZD11/CD55/BPIFA1/SLPI/PHB/KRT1/ROMO1	Contrast_1	GOBP
GO:0044782	cilium organization	175	0.491207	2.01735	7.22044e-09	1.33863e-06	1.17646e-06	1021	tags=35%, list=14%, signal=31%	TCTEX1D2/IFT80/CDK1/DYNLL1/IFT43/CROCC/NPHP4/CEP120/MKKS/TTC12/IFT57/TMEM231/E2F4/DNAAF1/NPHP1/IFT172/PRKACA/TTC26/CEP131/MKS1/ARL13B/ARL6/IFT27/IFT22/IFT74/WDR19/BBS2/BBS1/IFT140/IFT52/TTC21B/RSPH4A/DYNC2H1/IFT88/UBXN10/CELSR2/OFD1/DNAAF5/CCDC40/DNAH5/CEP76/RSPH1/TMEM67/FSIP2/DNAAF2/DNAJB13/TTC30A/RSPH9/DYNC2LI1/PCM1/TRAF3IP1/CEP41/IFT122/CFAP298/JHY/ZMYND10/EHD3/IFT81/ATG3/BBS4/KIF3B	Contrast_1	GOBP
GO:0009205	purine ribonucleoside triphosphate metabolic process	54	0.580312	2.01988	1.0798e-05	0.000985999	0.000866551	1560	tags=44%, list=22%, signal=35%	ANTKMT/ATP5PD/NME6/MT-ATP8/DMAC2L/ATP5F1D/ATP5PF/ATP5PB/ITPA/ATP5MG/CYC1/ATP5F1B/DGUOK/COX5B/OPA1/ATP5PO/ATP5F1C/SLC25A12/ATP5F1A/ATP6V0C/STOML2/AK3/AK4/SLC25A13	Contrast_1	GOBP
GO:0008535	respiratory chain complex IV assembly	17	0.74454	2.02715	9.09852e-05	0.00471735	0.00414587	1012	tags=71%, list=14%, signal=61%	COA6/COA3/COA1/TACO1/COX20/BCS1L/COX15/COX18/SCO1/COX14/OXA1L/COX17	Contrast_1	GOBP
GO:0060271	cilium assembly	171	0.493985	2.02737	1.15718e-08	2.08224e-06	1.82999e-06	1021	tags=35%, list=14%, signal=31%	TCTEX1D2/IFT80/CDK1/DYNLL1/IFT43/CROCC/NPHP4/CEP120/MKKS/TTC12/IFT57/TMEM231/E2F4/DNAAF1/NPHP1/IFT172/PRKACA/TTC26/CEP131/MKS1/ARL13B/ARL6/IFT27/IFT22/IFT74/WDR19/BBS2/BBS1/IFT140/IFT52/TTC21B/RSPH4A/DYNC2H1/IFT88/UBXN10/CELSR2/OFD1/DNAAF5/CCDC40/DNAH5/CEP76/RSPH1/TMEM67/FSIP2/DNAAF2/DNAJB13/RSPH9/DYNC2LI1/PCM1/TRAF3IP1/CEP41/IFT122/CFAP298/JHY/ZMYND10/EHD3/IFT81/ATG3/BBS4/KIF3B	Contrast_1	GOBP
GO:0009206	purine ribonucleoside triphosphate biosynthetic process	43	0.607211	2.02746	3.88615e-05	0.0025565	0.0022468	1296	tags=44%, list=18%, signal=36%	ANTKMT/ATP5PD/NME6/MT-ATP8/DMAC2L/ATP5F1D/ATP5PF/ATP5PB/ATP5MG/CYC1/ATP5F1B/DGUOK/COX5B/ATP5PO/ATP5F1C/SLC25A12/ATP5F1A/ATP6V0C/STOML2	Contrast_1	GOBP
GO:0007018	microtubule-based movement	171	0.501596	2.0586	3.81225e-09	7.52367e-07	6.61222e-07	1547	tags=44%, list=22%, signal=36%	TCTEX1D2/IFT80/DYNLL1/IFT43/NPHP4/MKKS/HSPB1/TTC12/IFT57/DNAAF1/MAP1A/ROPN1L/IFT172/TTC26/CEP131/IFT27/IFT22/BICDL2/SLIRP/IFT74/WDR19/BBS2/IFT140/IFT52/GAS2L2/TTC21B/RSPH4A/DYNC2H1/IFT88/DNAL4/BLOC1S6/CELSR2/OFD1/DNAAF5/CCDC40/DNAH5/KIF21A/SYBU/FSIP2/BLOC1S5/DTNBP1/TTC30A/RSPH9/DYNC2LI1/PCM1/TRAF3IP1/OPA1/IFT122/CFAP298/JHY/ZMYND10/DPCD/SPG7/STARD7/BLOC1S4/IFT81/BBS4/KIF3B/VPS13A/DNAH9/FYCO1/DNAH…	Contrast_1	GOBP
GO:0006754	ATP biosynthetic process	37	0.636134	2.05889	5.20379e-05	0.00321584	0.00282626	1560	tags=54%, list=22%, signal=42%	ANTKMT/ATP5PD/MT-ATP8/DMAC2L/ATP5F1D/ATP5PF/ATP5PB/ATP5MG/CYC1/ATP5F1B/DGUOK/COX5B/ATP5PO/ATP5F1C/SLC25A12/ATP5F1A/ATP6V0C/STOML2/AK4/SLC25A13	Contrast_1	GOBP
GO:0061512	protein localization to cilium	29	0.676006	2.06264	4.54236e-05	0.0029052	0.00255326	1011	tags=59%, list=14%, signal=50%	IFT80/CROCC/NPHP4/TTC26/ARL13B/ARL6/EFCAB7/WDR19/BBS1/IFT140/TTC21B/DYNC2H1/FSIP2/LZTFL1/IFT122/ZMYND10/BBS4	Contrast_1	GOBP
GO:0032984	protein-containing complex disassembly	228	0.491356	2.07607	1e-10	2.91333e-08	2.5604e-08	1105	tags=39%, list=16%, signal=34%	MRPL46/MTRF1/MRPL12/MRPL53/MRPL49/GABARAPL2/GADD45GIP1/MRPL50/MRPL23/MRPL20/MRPL17/MAP1A/MRPL9/MRPS10/MRPS30/MRPL33/MRPL43/MRPL13/UBQLN4/MRPS31/MRPS11/MRPS14/MRPL28/MRPS26/GFM2/MRPL38/MRPS18B/MRPL16/MRPL41/MRPL18/MRPL4/MRPL3/GAS2L2/MRPS36/MRPL51/MRPS34/MRPL44/MRPS35/MRPS6/MRPS9/MTPN/MRPS25/MRPL14/MRPS24/MRPL32/MRPL30/MRPS7/MRPL37/MRPL10/CHCHD1/MRPS22/MRPS2/MRPL21/CIB1/MRPS23/MRPL47/MRPL22/MRPL54/…	Contrast_1	GOBP
GO:0060294	cilium movement involved in cell motility	28	0.689148	2.07816	1.50513e-05	0.00131549	0.00115612	1333	tags=61%, list=19%, signal=49%	NPHP4/MKKS/TTC12/ROPN1L/SLIRP/BBS2/GAS2L2/RSPH4A/CCDC40/DNAH5/FSIP2/RSPH9/DPCD/BBS4/VPS13A/PLTP/INPP5B	Contrast_1	GOBP
GO:0006839	mitochondrial transport	183	0.502546	2.08104	1.4351e-09	3.65831e-07	3.21512e-07	1726	tags=50%, list=24%, signal=39%	BAD/ANTKMT/SLC25A23/ATP5PD/ABCB10/TIMM13/TOMM22/MT-ATP8/TP63/SFXN4/DMAC2L/TIMM10/GCLC/ATP5F1D/PARL/SLC25A4/ATP5PF/LETM1/MRPL18/PDCD5/ATP5PB/ATP5IF1/ATP5MG/SLC25A10/SFXN2/BCS1L/CYC1/HAX1/PAM16/MTX2/SFXN1/SLC25A16/ATP5F1B/NDUFA13/MPC1/MIPEP/HEBP2/COX5B/ROMO1/AGK/SMDT1/COX18/OPA1/TOMM40L/MTERF4/PPIF/OXA1L/ATP5PO/PNPT1/DYNLT1/SPG7/UBL5/ATP5F1C/DNLZ/SLC25A12/SLC25A15/ATP5F1A/HSPD1/AIFM1/SLC25A22/CPT2/…	Contrast_1	GOBP
GO:0000959	mitochondrial RNA metabolic process	36	0.65017	2.08711	3.03134e-05	0.00211129	0.00185552	1315	tags=58%, list=19%, signal=48%	MRPL12/MTRES1/TRIT1/SLIRP/MTO1/DARS2/FASTKD1/SARS2/TEFM/WARS2/MTERF4/PNPT1/SUPV3L1/FASTKD5/TBRG4/PUS1/HSD17B10/PRORP/LRPPRC/YARS2/TRMT10C	Contrast_1	GOBP
GO:0016054	organic acid catabolic process	158	0.514448	2.09358	2.18631e-09	5.14457e-07	4.52133e-07	1643	tags=56%, list=23%, signal=44%	RIDA/SLC25A21/GLUD1/ECI1/XYLB/MCAT/ALDH1L2/ACADSB/HIBADH/ACADS/MECR/ACAD10/ECHDC2/MCEE/ALDH5A1/BCAT2/PHYKPL/ALDH3A2/PECR/GLUL/DCXR/PRODH/PCBD1/ACADM/DDAH1/BCKDK/HMGCL/ACAT1/ECH1/PCCB/PCK2/HIBCH/ALDH1L1/MCCC1/MMAA/PCCA/ETFA/DBT/ALDH6A1/OGDH/HADH/MCCC2/ACAD8/ABCD4/DECR1/ACSF3/ABHD3/DECR2/HADHB/IVD/BCKDHA/GOT2/DLST/CRAT/SCP2/CPT2/ALDH4A1/AFMID/PHYH/OAT/ETFB/DLD/HADHA/ABCD3/HAL/SLC25A44/HSD17B10/NUDT…	Contrast_1	GOBP
GO:0046395	carboxylic acid catabolic process	146	0.521149	2.09721	6.32359e-09	1.20899e-06	1.06253e-06	1643	tags=57%, list=23%, signal=45%	RIDA/SLC25A21/GLUD1/ECI1/XYLB/MCAT/ALDH1L2/HIBADH/ACADS/MECR/ACAD10/ECHDC2/MCEE/ALDH5A1/PHYKPL/ALDH3A2/PECR/GLUL/DCXR/PRODH/PCBD1/ACADM/DDAH1/BCKDK/HMGCL/ACAT1/ECH1/PCCB/PCK2/HIBCH/ALDH1L1/MCCC1/MMAA/PCCA/ETFA/ALDH6A1/OGDH/HADH/MCCC2/ACAD8/ABCD4/DECR1/ACSF3/ABHD3/DECR2/HADHB/IVD/GOT2/DLST/CRAT/SCP2/CPT2/ALDH4A1/AFMID/PHYH/OAT/ETFB/DLD/HADHA/ABCD3/HAL/HSD17B10/NUDT19/ASRGL1/ABAT/DDAH2/MLYCD/ECHS1/…	Contrast_1	GOBP
GO:0006122	mitochondrial electron transport, ubiquinol to cytochrome c	9	0.918024	2.1127	6.83053e-07	8.80455e-05	7.73793e-05	588	tags=100%, list=8%, signal=92%	UQCRB/UQCRFS1/UQCR10/UQCRC1/MT-CYB/UQCRQ/UQCRC2/CYC1/CYCS	Contrast_1	GOBP
GO:0015985	energy coupled proton transport, down electrochemical gradient	21	0.74245	2.11809	2.69341e-05	0.00194219	0.00170691	1296	tags=76%, list=18%, signal=62%	ANTKMT/ATP5PD/MT-ATP8/DMAC2L/ATP5F1D/ATP5PF/ATP5PB/ATP5MG/CYC1/ATP5F1B/COX5B/ATP5PO/ATP5F1C/ATP5F1A/ATP6V0C/STOML2	Contrast_1	GOBP
GO:0015986	ATP synthesis coupled proton transport	21	0.74245	2.11809	2.69341e-05	0.00194219	0.00170691	1296	tags=76%, list=18%, signal=62%	ANTKMT/ATP5PD/MT-ATP8/DMAC2L/ATP5F1D/ATP5PF/ATP5PB/ATP5MG/CYC1/ATP5F1B/COX5B/ATP5PO/ATP5F1C/ATP5F1A/ATP6V0C/STOML2	Contrast_1	GOBP
GO:0001539	cilium or flagellum-dependent cell motility	29	0.694452	2.11892	1.95869e-05	0.00161936	0.00142318	1333	tags=62%, list=19%, signal=51%	NPHP4/MKKS/TTC12/ROPN1L/SLIRP/BBS2/GAS2L2/RSPH4A/CCDC40/DNAH5/FSIP2/DNAAF2/RSPH9/DPCD/BBS4/VPS13A/PLTP/INPP5B	Contrast_1	GOBP
GO:0060285	cilium-dependent cell motility	29	0.694452	2.11892	1.95869e-05	0.00161936	0.00142318	1333	tags=62%, list=19%, signal=51%	NPHP4/MKKS/TTC12/ROPN1L/SLIRP/BBS2/GAS2L2/RSPH4A/CCDC40/DNAH5/FSIP2/DNAAF2/RSPH9/DPCD/BBS4/VPS13A/PLTP/INPP5B	Contrast_1	GOBP
GO:0035082	axoneme assembly	20	0.772779	2.16893	4.48417e-06	0.000448362	0.000394046	1523	tags=90%, list=22%, signal=71%	TTC12/DNAAF1/TTC26/BBS2/RSPH4A/DNAAF5/CCDC40/DNAH5/RSPH1/FSIP2/DNAAF2/DNAJB13/RSPH9/JHY/ZMYND10/TTC25/DNAAF3/CCDC151	Contrast_1	GOBP
GO:0042776	mitochondrial ATP synthesis coupled proton transport	18	0.793124	2.17619	4.617e-06	0.000448362	0.000394046	1007	tags=78%, list=14%, signal=67%	ANTKMT/ATP5PD/MT-ATP8/DMAC2L/ATP5F1D/ATP5PF/ATP5PB/ATP5MG/CYC1/ATP5F1B/COX5B/ATP5PO/ATP5F1C/ATP5F1A	Contrast_1	GOBP
GO:0043648	dicarboxylic acid metabolic process	61	0.609116	2.17626	1.9287e-07	2.74413e-05	2.4117e-05	1550	tags=61%, list=22%, signal=48%	GLUD1/ALDH1L2/SUCLG2/GCLC/ALDH5A1/GLUL/PRODH/MRPS36/PCK2/ALDH1L1/FH/OGDH/L2HGDH/SUCLA2/ACSF3/IDH3B/IDH2/SLC25A12/GOT2/DLST/DGLUCY/MTHFD2/SDHB/ALDH4A1/PHYH/OAT/DLD/HAL/ME1/ME3/ME2/MDH2/GCLM/MTHFS/D2HGDH/ASS1/GPT2	Contrast_1	GOBP
GO:0007006	mitochondrial membrane organization	103	0.569149	2.18615	1.69421e-08	2.96149e-06	2.60272e-06	1721	tags=58%, list=24%, signal=45%	BAD/ATP5PD/TIMM13/TOMM22/MT-ATP8/TP63/APOO/DMAC2L/TIMM10/MICOS13/GCLC/MTX3/ATP5F1D/RCC1L/ATP5PF/LETM1/OMA1/PDCD5/ATP5PB/ATP5IF1/ATP5MG/BCS1L/MTX2/ATP5F1B/NDUFA13/HEBP2/ROMO1/AGK/COX18/OPA1/PPIF/CHCHD6/OXA1L/ATP5PO/DYNLT1/SPG7/ATP5F1C/ATP5F1A/ADCK1/TIMM50/MTX1/SFN/BCL2L2/IMMT/APOOL/TIMM29/AFG3L2/RHOT2/DNAJC11/TMEM11/TOMM20/GHITM/TOMM70/HSP90AA1/THEM4/BID/TIMM22/CHCHD3/MAIP1/HSPA9	Contrast_1	GOBP
GO:0042407	cristae formation	26	0.731449	2.18745	2.40797e-06	0.000258456	0.000227146	1526	tags=85%, list=22%, signal=67%	ATP5PD/MT-ATP8/APOO/DMAC2L/MICOS13/ATP5F1D/ATP5PF/LETM1/OMA1/ATP5PB/ATP5MG/ATP5F1B/CHCHD6/ATP5PO/SPG7/ATP5F1C/ATP5F1A/ADCK1/IMMT/APOOL/AFG3L2/DNAJC11	Contrast_1	GOBP
GO:0017004	cytochrome complex assembly	26	0.734833	2.19757	2.00425e-06	0.000227074	0.000199565	1438	tags=77%, list=20%, signal=62%	UQCRB/COA6/UQCRFS1/UQCR10/COA3/COA1/TACO1/LYRM7/COX20/BCS1L/COX15/COX18/SCO1/COX14/OXA1L/UQCC1/COX17/HCCS/TIMM21/TTC19	Contrast_1	GOBP
GO:0003341	cilium movement	43	0.676168	2.25771	3.07037e-07	4.26922e-05	3.75203e-05	1356	tags=63%, list=19%, signal=51%	NPHP4/MKKS/TTC12/DNAAF1/ROPN1L/SLIRP/BBS2/GAS2L2/RSPH4A/CELSR2/OFD1/DNAAF5/CCDC40/DNAH5/FSIP2/RSPH9/CFAP298/JHY/ZMYND10/DPCD/STARD7/BBS4/VPS13A/DNAH9/PLTP/INPP5B/TTC25	Contrast_1	GOBP
GO:0006099	tricarboxylic acid cycle	28	0.754209	2.27435	1.62918e-07	2.37317e-05	2.08568e-05	1388	tags=82%, list=20%, signal=66%	DHTKD1/SUCLG2/SUCLG1/IDH3A/DLAT/SDHD/FH/PDHB/OGDH/PDHA1/SUCLA2/IDH3B/IDH2/DLST/SDHB/IDH3G/ACO2/CS/DLD/ME3/ME2/MDH2/FAHD1	Contrast_1	GOBP
GO:0009060	aerobic respiration	65	0.645926	2.31104	3.76388e-09	7.52367e-07	6.61222e-07	1442	tags=63%, list=20%, signal=51%	UQCRB/SIRT3/DHTKD1/NDUFS8/UQCR10/SUCLG2/UQCRC1/SUCLG1/IDH3A/ATP5F1D/UQCRC2/AFG1L/COX5A/DLAT/CYCS/SDHD/FH/MT-ND4/NDUFS7/PDHB/COX15/COX5B/OGDH/PDHA1/SUCLA2/OXA1L/IDH3B/IDH2/DLST/SDHB/FXN/IDH3G/ACO2/CS/DLD/ME3/ME2/MDH2/COX6B1/FAHD1/COX7C	Contrast_1	GOBP
GO:0046034	ATP metabolic process	213	0.558716	2.35	1e-10	2.91333e-08	2.5604e-08	1314	tags=42%, list=19%, signal=35%	NDUFV3/GPD1/BAD/ANTKMT/CDK1/UQCRB/COA6/SLC25A23/AK2/DHTKD1/ATP5PD/NDUFA5/NDUFA8/NDUFS8/UQCRFS1/MT-ATP8/UQCR10/COQ9/NDUFV2/UQCRC1/NDUFB1/MT-CYB/NDUFB4/DMAC2L/FBP1/MT-ND5/NDUFA3/ATP5F1D/NDUFA7/NDUFA6/NDUFA11/UQCRQ/NDUFB7/NDUFA2/MT-ND2/SLC25A25/ATP5PF/UQCRC2/NDUFC2/ATP5PB/ATP5IF1/NDUFB8/ATP5MG/NDUFAB1/NDUFS6/AFG1L/NDUFS5/NDUFB11/COX5A/CYC1/CYCS/NDUFB5/SDHD/NUP62/NIPSNAP2/MT-ND4/NDUFB3/NDUFS7/PARK7/A…	Contrast_1	GOBP
GO:0098840	protein transport along microtubule	43	0.722179	2.41134	2.52457e-09	5.51618e-07	4.84793e-07	1021	tags=60%, list=14%, signal=52%	TCTEX1D2/IFT80/DYNLL1/IFT43/HSPB1/IFT57/MAP1A/IFT172/TTC26/CEP131/IFT27/IFT22/IFT74/WDR19/IFT140/IFT52/TTC21B/DYNC2H1/IFT88/TTC30A/DYNC2LI1/PCM1/TRAF3IP1/IFT122/IFT81/KIF3B	Contrast_1	GOBP
GO:0099118	microtubule-based protein transport	43	0.722179	2.41134	2.52457e-09	5.51618e-07	4.84793e-07	1021	tags=60%, list=14%, signal=52%	TCTEX1D2/IFT80/DYNLL1/IFT43/HSPB1/IFT57/MAP1A/IFT172/TTC26/CEP131/IFT27/IFT22/IFT74/WDR19/IFT140/IFT52/TTC21B/DYNC2H1/IFT88/TTC30A/DYNC2LI1/PCM1/TRAF3IP1/IFT122/IFT81/KIF3B	Contrast_1	GOBP
GO:0035735	intraciliary transport involved in cilium assembly	28	0.803652	2.42345	1.53632e-09	3.75969e-07	3.30423e-07	1021	tags=79%, list=14%, signal=67%	IFT80/DYNLL1/IFT43/IFT57/IFT172/TTC26/CEP131/IFT27/IFT22/IFT74/WDR19/IFT140/IFT52/TTC21B/DYNC2H1/IFT88/DYNC2LI1/PCM1/TRAF3IP1/IFT122/IFT81/KIF3B	Contrast_1	GOBP
GO:1990542	mitochondrial transmembrane transport	76	0.665046	2.4382	1e-10	2.91333e-08	2.5604e-08	1725	tags=71%, list=24%, signal=54%	ANTKMT/SLC25A23/ATP5PD/MT-ATP8/SFXN4/DMAC2L/ATP5F1D/SLC25A4/ATP5PF/LETM1/MRPL18/ATP5PB/ATP5MG/SFXN2/CYC1/PAM16/SFXN1/ATP5F1B/MPC1/COX5B/ROMO1/SMDT1/OPA1/TOMM40L/ATP5PO/PNPT1/ATP5F1C/DNLZ/SLC25A12/SLC25A15/ATP5F1A/HSPD1/AIFM1/SLC25A22/CPT2/TOMM40/TIMM50/MICU1/GRPEL1/STOML2/TIMM21/TIMM44/AFG3L2/SLC25A1/TIMM17B/MPC2/SLC25A13/TOMM20/TOMM70/MCU/SFXN3/VDAC1/MAIP1/CPT1A	Contrast_1	GOBP
GO:0007007	inner mitochondrial membrane organization	42	0.736849	2.43923	5.07294e-10	1.41074e-07	1.23984e-07	1721	tags=93%, list=24%, signal=71%	ATP5PD/TIMM13/MT-ATP8/APOO/DMAC2L/TIMM10/MICOS13/MTX3/ATP5F1D/ATP5PF/LETM1/OMA1/ATP5PB/ATP5MG/MTX2/ATP5F1B/NDUFA13/ROMO1/AGK/OPA1/CHCHD6/ATP5PO/SPG7/ATP5F1C/ATP5F1A/ADCK1/MTX1/IMMT/APOOL/TIMM29/AFG3L2/DNAJC11/TMEM11/GHITM/TOMM70/TIMM22/CHCHD3/MAIP1/HSPA9	Contrast_1	GOBP
GO:0042073	intraciliary transport	31	0.791774	2.44062	8.09413e-10	2.15304e-07	1.89221e-07	1021	tags=77%, list=14%, signal=67%	TCTEX1D2/IFT80/DYNLL1/IFT43/IFT57/IFT172/TTC26/CEP131/IFT27/IFT22/IFT74/WDR19/IFT140/IFT52/TTC21B/DYNC2H1/IFT88/TTC30A/DYNC2LI1/PCM1/TRAF3IP1/IFT122/IFT81/KIF3B	Contrast_1	GOBP
GO:0043624	cellular protein complex disassembly	164	0.601339	2.44785	1e-10	2.91333e-08	2.5604e-08	1100	tags=52%, list=16%, signal=45%	MRPL46/MTRF1/MRPL12/MRPL53/MRPL49/GADD45GIP1/MRPL50/MRPL23/MRPL20/MRPL17/MAP1A/MRPL9/MRPS10/MRPS30/MRPL33/MRPL43/MRPL13/MRPS31/MRPS11/MRPS14/MRPL28/MRPS26/GFM2/MRPL38/MRPS18B/MRPL16/MRPL41/MRPL18/MRPL4/MRPL3/GAS2L2/MRPS36/MRPL51/MRPS34/MRPL44/MRPS35/MRPS6/MRPS9/MTPN/MRPS25/MRPL14/MRPS24/MRPL32/MRPL30/MRPS7/MRPL37/MRPL10/CHCHD1/MRPS22/MRPS2/MRPL21/CIB1/MRPS23/MRPL47/MRPL22/MRPL54/MRPL39/MRPL40/MRP…	Contrast_1	GOBP
GO:0015980	energy derivation by oxidation of organic compounds	184	0.60775	2.52216	1e-10	2.91333e-08	2.5604e-08	1388	tags=57%, list=20%, signal=47%	NDUFV3/GPD1/CDK1/UQCRB/COA6/SLC25A23/SIRT3/DHTKD1/NDUFA5/NDUFA8/NDUFS8/UQCRFS1/UQCR10/SOD2/COQ9/NDUFV2/SUCLG2/UQCRC1/NDUFB1/MT-CYB/NDUFB4/SUCLG1/IDH3A/MT-ND5/NDUFA3/ATP5F1D/NDUFA7/NDUFA6/NDUFA11/UQCRQ/NDUFB7/NDUFA2/MT-ND2/LYRM7/SLC25A25/UQCRC2/NDUFC2/ACADM/NDUFB8/NDUFAB1/NDUFS6/HMGB1/AFG1L/POLG2/NDUFS5/NDUFB11/COX5A/DLAT/CYC1/CYCS/NDUFB5/RB1CC1/SDHD/FH/ETFA/MT-ND4/NDUFB3/NDUFS7/PARK7/PDHB/NDUFA9/…	Contrast_1	GOBP
GO:0022900	electron transport chain	129	0.657736	2.60237	1e-10	2.91333e-08	2.5604e-08	1319	tags=64%, list=19%, signal=53%	GLRX/NDUFV3/GPD1/GPX2/MAOB/CDK1/UQCRB/COA6/NDUFA5/NDUFA8/NDUFS8/UQCRFS1/UQCR10/SOD2/COQ9/NDUFV2/UQCRC1/NDUFB1/MT-CYB/NDUFB4/PHGDH/MT-ND5/NDUFA3/NDUFA7/NDUFA6/NDUFA11/UQCRQ/NDUFB7/NDUFA2/MT-ND2/GLRX5/UQCRC2/NDUFC2/CYB5A/CYB5B/NDUFB8/NDUFAB1/NDUFS6/AFG1L/POLG2/NDUFS5/NDUFB11/COX5A/CYC1/CYCS/NDUFB5/SDHD/COX11/ETFA/MT-ND4/NDUFB3/NDUFS7/PARK7/NDUFA9/NDUFA13/COX15/NDUFA12/FDX1/DGUOK/COX5B/ISCU/GPD2/NDU…	Contrast_1	GOBP
GO:0006120	mitochondrial electron transport, NADH to ubiquinone	46	0.773685	2.62931	1e-10	2.91333e-08	2.5604e-08	1314	tags=87%, list=19%, signal=71%	NDUFV3/NDUFA5/NDUFA8/NDUFS8/COQ9/NDUFV2/NDUFB1/NDUFB4/MT-ND5/NDUFA3/NDUFA7/NDUFA6/NDUFA11/NDUFB7/NDUFA2/MT-ND2/NDUFC2/NDUFB8/NDUFAB1/NDUFS6/NDUFS5/NDUFB11/NDUFB5/MT-ND4/NDUFB3/NDUFS7/PARK7/NDUFA9/NDUFA13/NDUFA12/ISCU/NDUFAF1/NDUFS4/NDUFS2/NDUFB6/NDUFS1/DLD/NDUFB10/NDUFV1/NDUFS3	Contrast_1	GOBP
GO:0010257	NADH dehydrogenase complex assembly	58	0.754303	2.65929	1e-10	2.91333e-08	2.5604e-08	1314	tags=83%, list=19%, signal=68%	NDUFV3/NDUFA5/NDUFA8/NDUFS8/COA1/NDUFV2/NDUFB1/NDUFB4/MT-ND5/NDUFA3/NDUFA7/NDUFA6/NDUFA11/NDUFB7/NDUFA2/MT-ND2/NDUFC2/NDUFB8/NDUFAB1/NDUFS6/NDUFAF7/DMAC2/NDUFS5/NDUFB11/BCS1L/ACAD9/NDUFB5/MT-ND4/NDUFB3/NDUFS7/NDUFA9/NDUFA13/NDUFA12/ECSIT/NUBPL/NDUFAF1/OXA1L/NDUFS4/NDUFAF2/NDUFS2/NDUFB6/TMEM126A/AIFM1/NDUFS1/NDUFB10/NDUFV1/TIMM21/NDUFS3	Contrast_1	GOBP
GO:0032981	mitochondrial respiratory chain complex I assembly	58	0.754303	2.65929	1e-10	2.91333e-08	2.5604e-08	1314	tags=83%, list=19%, signal=68%	NDUFV3/NDUFA5/NDUFA8/NDUFS8/COA1/NDUFV2/NDUFB1/NDUFB4/MT-ND5/NDUFA3/NDUFA7/NDUFA6/NDUFA11/NDUFB7/NDUFA2/MT-ND2/NDUFC2/NDUFB8/NDUFAB1/NDUFS6/NDUFAF7/DMAC2/NDUFS5/NDUFB11/BCS1L/ACAD9/NDUFB5/MT-ND4/NDUFB3/NDUFS7/NDUFA9/NDUFA13/NDUFA12/ECSIT/NUBPL/NDUFAF1/OXA1L/NDUFS4/NDUFAF2/NDUFS2/NDUFB6/TMEM126A/AIFM1/NDUFS1/NDUFB10/NDUFV1/TIMM21/NDUFS3	Contrast_1	GOBP
GO:0042775	mitochondrial ATP synthesis coupled electron transport	73	0.725543	2.66479	1e-10	2.91333e-08	2.5604e-08	1442	tags=81%, list=20%, signal=65%	NDUFV3/CDK1/UQCRB/NDUFA5/NDUFA8/NDUFS8/UQCRFS1/UQCR10/COQ9/NDUFV2/UQCRC1/NDUFB1/MT-CYB/NDUFB4/MT-ND5/NDUFA3/NDUFA7/NDUFA6/NDUFA11/UQCRQ/NDUFB7/NDUFA2/MT-ND2/UQCRC2/NDUFC2/NDUFB8/NDUFAB1/NDUFS6/AFG1L/NDUFS5/NDUFB11/COX5A/CYC1/CYCS/NDUFB5/SDHD/MT-ND4/NDUFB3/NDUFS7/PARK7/NDUFA9/NDUFA13/COX15/NDUFA12/DGUOK/COX5B/ISCU/NDUFAF1/NDUFS4/NDUFS2/NDUFB6/NDUFS1/DLD/NDUFB10/NDUFV1/NDUFS3/COX6B1/NDUFA10/COX7C	Contrast_1	GOBP
GO:0042773	ATP synthesis coupled electron transport	74	0.727879	2.67008	1e-10	2.91333e-08	2.5604e-08	1442	tags=81%, list=20%, signal=65%	NDUFV3/CDK1/UQCRB/COA6/NDUFA5/NDUFA8/NDUFS8/UQCRFS1/UQCR10/COQ9/NDUFV2/UQCRC1/NDUFB1/MT-CYB/NDUFB4/MT-ND5/NDUFA3/NDUFA7/NDUFA6/NDUFA11/UQCRQ/NDUFB7/NDUFA2/MT-ND2/UQCRC2/NDUFC2/NDUFB8/NDUFAB1/NDUFS6/AFG1L/NDUFS5/NDUFB11/COX5A/CYC1/CYCS/NDUFB5/SDHD/MT-ND4/NDUFB3/NDUFS7/PARK7/NDUFA9/NDUFA13/COX15/NDUFA12/DGUOK/COX5B/ISCU/NDUFAF1/NDUFS4/NDUFS2/NDUFB6/NDUFS1/DLD/NDUFB10/NDUFV1/NDUFS3/COX6B1/NDUFA10/CO…	Contrast_1	GOBP
GO:0022904	respiratory electron transport chain	89	0.727992	2.71817	1e-10	2.91333e-08	2.5604e-08	1442	tags=79%, list=20%, signal=63%	NDUFV3/GPD1/CDK1/UQCRB/COA6/NDUFA5/NDUFA8/NDUFS8/UQCRFS1/UQCR10/SOD2/COQ9/NDUFV2/UQCRC1/NDUFB1/MT-CYB/NDUFB4/MT-ND5/NDUFA3/NDUFA7/NDUFA6/NDUFA11/UQCRQ/NDUFB7/NDUFA2/MT-ND2/UQCRC2/NDUFC2/NDUFB8/NDUFAB1/NDUFS6/AFG1L/POLG2/NDUFS5/NDUFB11/COX5A/CYC1/CYCS/NDUFB5/SDHD/ETFA/MT-ND4/NDUFB3/NDUFS7/PARK7/NDUFA9/NDUFA13/COX15/NDUFA12/DGUOK/COX5B/ISCU/GPD2/NDUFAF1/NDUFS4/NDUFS2/NDUFB6/SLC25A12/SDHB/SLC25A22/E…	Contrast_1	GOBP
GO:0033108	mitochondrial respiratory chain complex assembly	79	0.739944	2.73196	1e-10	2.91333e-08	2.5604e-08	1314	tags=77%, list=19%, signal=64%	NDUFV3/UQCRB/NDUFA5/NDUFA8/NDUFS8/UQCRFS1/UQCR10/COA3/COA1/TACO1/NDUFV2/NDUFB1/NDUFB4/MT-ND5/NDUFA3/NDUFA7/NDUFA6/NDUFA11/NDUFB7/NDUFA2/MT-ND2/LYRM7/COX20/NDUFC2/OMA1/NDUFB8/NDUFAB1/NDUFS6/NDUFAF7/DMAC2/NDUFS5/NDUFB11/BCS1L/ACAD9/NDUFB5/MT-ND4/NDUFB3/NDUFS7/NDUFA9/NDUFA13/NDUFA12/ECSIT/NUBPL/COX18/NDUFAF1/SCO1/COX14/OXA1L/UQCC1/NDUFS4/NDUFAF2/NDUFS2/NDUFB6/TMEM126A/COX17/AIFM1/NDUFS1/NDUFB10/NDUF…	Contrast_1	GOBP
GO:0006119	oxidative phosphorylation	107	0.708968	2.73247	1e-10	2.91333e-08	2.5604e-08	1052	tags=64%, list=15%, signal=56%	NDUFV3/ANTKMT/CDK1/UQCRB/COA6/SLC25A23/ATP5PD/NDUFA5/NDUFA8/NDUFS8/UQCRFS1/MT-ATP8/UQCR10/COQ9/NDUFV2/UQCRC1/NDUFB1/MT-CYB/NDUFB4/DMAC2L/MT-ND5/NDUFA3/ATP5F1D/NDUFA7/NDUFA6/NDUFA11/UQCRQ/NDUFB7/NDUFA2/MT-ND2/ATP5PF/UQCRC2/NDUFC2/ATP5PB/NDUFB8/ATP5MG/NDUFAB1/NDUFS6/AFG1L/NDUFS5/NDUFB11/COX5A/CYC1/CYCS/NDUFB5/SDHD/NIPSNAP2/MT-ND4/NDUFB3/NDUFS7/PARK7/ATP5F1B/NDUFA9/NDUFA13/COX15/NDUFA12/DGUOK/COX5B/…	Contrast_1	GOBP
GO:0006414	translational elongation	120	0.720374	2.8276	1e-10	2.91333e-08	2.5604e-08	1323	tags=72%, list=19%, signal=59%	MRPL46/MRPL12/MRPL53/MRPL49/GADD45GIP1/MRPL50/MRPL23/MRPL20/MRPL17/MRPL9/MRPS10/MRPS30/MRPL33/MRPL43/MRPL13/MRPS31/MRPS11/MRPS14/MRPL28/MRPS26/GFM2/MRPL38/MRPS18B/MRPL16/MRPL41/MRPL18/MRPL4/MRPL3/MRPS36/MRPL51/MRPS34/MRPL44/MRPS35/MRPS6/MRPS9/MRPS25/MRPL14/MRPS24/MRPL32/MRPL30/MRPS7/TRNAU1AP/MRPL37/MRPL10/CHCHD1/MRPS22/MRPS2/MRPL21/EEF1B2/MRPS23/MRPL47/MRPL22/MRPL54/MRPL39/MRPL40/MRPL48/ALKBH1/MR…	Contrast_1	GOBP
GO:0045333	cellular respiration	138	0.713608	2.85616	1e-10	2.91333e-08	2.5604e-08	1442	tags=73%, list=20%, signal=59%	NDUFV3/GPD1/CDK1/UQCRB/COA6/SLC25A23/SIRT3/DHTKD1/NDUFA5/NDUFA8/NDUFS8/UQCRFS1/UQCR10/SOD2/COQ9/NDUFV2/SUCLG2/UQCRC1/NDUFB1/MT-CYB/NDUFB4/SUCLG1/IDH3A/MT-ND5/NDUFA3/ATP5F1D/NDUFA7/NDUFA6/NDUFA11/UQCRQ/NDUFB7/NDUFA2/MT-ND2/LYRM7/SLC25A25/UQCRC2/NDUFC2/NDUFB8/NDUFAB1/NDUFS6/AFG1L/POLG2/NDUFS5/NDUFB11/COX5A/DLAT/CYC1/CYCS/NDUFB5/SDHD/FH/ETFA/MT-ND4/NDUFB3/NDUFS7/PARK7/PDHB/NDUFA9/NDUFA13/COX15/NDUFA…	Contrast_1	GOBP
GO:0006415	translational termination	95	0.77245	2.90532	1e-10	2.91333e-08	2.5604e-08	1100	tags=81%, list=16%, signal=69%	MRPL46/MTRF1/MRPL12/MRPL53/MRPL49/GADD45GIP1/MRPL50/MRPL23/MRPL20/MRPL17/MRPL9/MRPS10/MRPS30/MRPL33/MRPL43/MRPL13/MRPS31/MRPS11/MRPS14/MRPL28/MRPS26/GFM2/MRPL38/MRPS18B/MRPL16/MRPL41/MRPL18/MRPL4/MRPL3/MRPS36/MRPL51/MRPS34/MRPL44/MRPS35/MRPS6/MRPS9/MRPS25/MRPL14/MRPS24/MRPL32/MRPL30/MRPS7/MRPL37/MRPL10/CHCHD1/MRPS22/MRPS2/MRPL21/MRPS23/MRPL47/MRPL22/MRPL54/MRPL39/MRPL40/MRPL48/MRPS28/MRRF/MRPL15/…	Contrast_1	GOBP
GO:0070125	mitochondrial translational elongation	83	0.808324	2.99795	1e-10	2.91333e-08	2.5604e-08	1100	tags=90%, list=16%, signal=77%	MRPL46/MRPL12/MRPL53/MRPL49/GADD45GIP1/MRPL50/MRPL23/MRPL20/MRPL17/MRPL9/MRPS10/MRPS30/MRPL33/MRPL43/MRPL13/MRPS31/MRPS11/MRPS14/MRPL28/MRPS26/MRPL38/MRPS18B/MRPL16/MRPL41/MRPL18/MRPL4/MRPL3/MRPS36/MRPL51/MRPS34/MRPL44/MRPS35/MRPS6/MRPS9/MRPS25/MRPL14/MRPS24/MRPL32/MRPL30/MRPS7/MRPL37/MRPL10/CHCHD1/MRPS22/MRPS2/MRPL21/MRPS23/MRPL47/MRPL22/MRPL54/MRPL39/MRPL40/MRPL48/MRPS28/MRPL15/MRPS21/DAP3/MRPS…	Contrast_1	GOBP
GO:0032543	mitochondrial translation	123	0.767383	3.02055	1e-10	2.91333e-08	2.5604e-08	1346	tags=85%, list=19%, signal=70%	MRPL46/MTRF1/MRPL12/MRPL53/MRPL49/MALSU1/GADD45GIP1/COA3/MRPL50/C1QBP/MRPL23/MRPL20/MRPL17/TACO1/MRPL9/MRPS10/MRPS30/MRPL33/MRPL43/MRPL13/MRPS31/MRPS11/MRPS14/MRPL28/MRPS26/NDUFA7/GFM2/MRPL38/MTIF3/RCC1L/MRPS18B/DARS2/MRPL16/MRPL41/MRPL18/MRPL4/MRPL3/MRPS36/MRPL51/MRPS34/MRPL44/MRPS35/MTIF2/MRPS6/RPUSD3/MRPS9/MRPS25/MRPL14/MRPS24/MRPL32/MRPL30/MRPS7/MRPL37/MRPL10/CHCHD1/MRPS22/MRPS2/MRPL21/SARS2/…	Contrast_1	GOBP
GO:0140053	mitochondrial gene expression	143	0.754858	3.03454	1e-10	2.91333e-08	2.5604e-08	1346	tags=81%, list=19%, signal=67%	MRPL46/MTRF1/MRPL12/MTRES1/MRPL53/MRPL49/MALSU1/GADD45GIP1/COA3/MRPL50/C1QBP/MRPL23/MRPL20/MRPL17/TACO1/MRPL9/TRIT1/MRPS10/MRPS30/MRPL33/MRPL43/MRPL13/MTO1/MRPS31/MRPS11/MRPS14/MRPL28/MRPS26/NDUFA7/GFM2/MRPL38/MTIF3/RCC1L/MRPS18B/DARS2/MRPL16/MRPL41/MRPL18/MRPL4/MRPL3/MRPS36/MRPL51/MRPS34/MRPL44/MRPS35/MTIF2/MRPS6/RPUSD3/MRPS9/MRPS25/MRPL14/MRPS24/MRPL32/MRPL30/MRPS7/MRPL37/MRPL10/CHCHD1/MRPS22/M…	Contrast_1	GOBP
GO:0070126	mitochondrial translational termination	84	0.81853	3.04213	1e-10	2.91333e-08	2.5604e-08	1100	tags=92%, list=16%, signal=78%	MRPL46/MTRF1/MRPL12/MRPL53/MRPL49/GADD45GIP1/MRPL50/MRPL23/MRPL20/MRPL17/MRPL9/MRPS10/MRPS30/MRPL33/MRPL43/MRPL13/MRPS31/MRPS11/MRPS14/MRPL28/MRPS26/GFM2/MRPL38/MRPS18B/MRPL16/MRPL41/MRPL18/MRPL4/MRPL3/MRPS36/MRPL51/MRPS34/MRPL44/MRPS35/MRPS6/MRPS9/MRPS25/MRPL14/MRPS24/MRPL32/MRPL30/MRPS7/MRPL37/MRPL10/CHCHD1/MRPS22/MRPS2/MRPL21/MRPS23/MRPL47/MRPL22/MRPL54/MRPL39/MRPL40/MRPL48/MRPS28/MRRF/MRPL15/…	Contrast_1	GOBP
GO:0030055	cell-substrate junction	308	-0.437078	-2.12307	1e-10	4.7e-09	3.83041e-09	1098	tags=28%, list=16%, signal=24%	PPIB/ILK/CAV2/RPS5/SORBS2/LIMA1/ZYX/RPL7A/MSN/PARVA/CALR/TRIP6/FERMT1/ARHGEF2/CSPG4/LRP1/RPS29/CSRP2/FOCAD/CORO1C/NRP1/PPP1R12A/FLNB/MYH9/SCARB2/LIMS1/ITGA2/EGFR/RRAS/VCL/PALLD/NCSTN/LIMK1/HMGA1/ACTN1/SORBS3/FLNA/FAT1/TNC/LASP1/CD46/CNN3/MMP14/ARPC5L/ARHGAP31/ITGB1/DMD/GJA1/MCAM/RPS10/SH3KBP1/PHLDB2/ADAM9/TES/AJUBA/MPZL1/RND3/COL17A1/FLOT1/SVIL/FERMT2/ITGA3/ALKBH6/PVR/CAV1/TPM4/FLRT3/TNS4/CD151/F…	Contrast_1	GOCC
GO:0032432	actin filament bundle	50	-0.575896	-2.0947	1.76542e-05	0.000317776	0.000258981	1314	tags=60%, list=19%, signal=49%	ACTN4/PTK2/MYH10/PLS3/SEPTIN7/PRKCZ/DAAM1/CNN2/TPM1/ILK/LIMA1/ZYX/MICALL2/TRIP6/SEPTIN9/SEPTIN11/FLNB/MYH9/PDLIM5/PALLD/ACTN1/MYLK/FSCN1/SYNPO/FERMT2/TPM4/LIMCH1/MYL9/MARCKS/PDLIM7	Contrast_1	GOCC
GO:0005925	focal adhesion	304	-0.432275	-2.09006	1e-10	4.7e-09	3.83041e-09	1098	tags=27%, list=16%, signal=24%	PPIB/ILK/CAV2/RPS5/SORBS2/LIMA1/ZYX/RPL7A/MSN/PARVA/CALR/TRIP6/FERMT1/ARHGEF2/CSPG4/LRP1/RPS29/CSRP2/FOCAD/CORO1C/NRP1/PPP1R12A/FLNB/MYH9/SCARB2/LIMS1/ITGA2/EGFR/RRAS/VCL/PALLD/NCSTN/LIMK1/HMGA1/ACTN1/SORBS3/FLNA/FAT1/TNC/LASP1/CD46/CNN3/MMP14/ARPC5L/ARHGAP31/ITGB1/GJA1/MCAM/RPS10/SH3KBP1/PHLDB2/ADAM9/TES/AJUBA/MPZL1/RND3/FLOT1/SVIL/FERMT2/ITGA3/ALKBH6/PVR/CAV1/TPM4/FLRT3/TNS4/CD151/FLOT2/ANXA5/I…	Contrast_1	GOCC
GO:0042641	actomyosin	54	-0.566683	-2.08175	9.18406e-06	0.000180691	0.00014726	1314	tags=44%, list=19%, signal=36%	CNN2/TPM1/ILK/LIMA1/ZYX/MICALL2/TRIP6/SEPTIN9/HDAC4/SEPTIN11/FLNB/MYH9/PDLIM5/PALLD/ACTN1/MYLK/FSCN1/SYNPO/FERMT2/TPM4/LIMCH1/DBN1/MYL9/PDLIM7	Contrast_1	GOCC
GO:0001725	stress fiber	47	-0.570749	-2.05034	3.11188e-05	0.000506278	0.000412607	1314	tags=47%, list=19%, signal=38%	CNN2/TPM1/ILK/LIMA1/ZYX/MICALL2/TRIP6/SEPTIN9/SEPTIN11/FLNB/MYH9/PDLIM5/PALLD/ACTN1/MYLK/FSCN1/SYNPO/FERMT2/TPM4/LIMCH1/MYL9/PDLIM7	Contrast_1	GOCC
GO:0097517	contractile actin filament bundle	47	-0.570749	-2.05034	3.11188e-05	0.000506278	0.000412607	1314	tags=47%, list=19%, signal=38%	CNN2/TPM1/ILK/LIMA1/ZYX/MICALL2/TRIP6/SEPTIN9/SEPTIN11/FLNB/MYH9/PDLIM5/PALLD/ACTN1/MYLK/FSCN1/SYNPO/FERMT2/TPM4/LIMCH1/MYL9/PDLIM7	Contrast_1	GOCC
GO:0031258	lamellipodium membrane	15	-0.760471	-2.03838	0.000248618	0.0028423	0.00231642	268	tags=40%, list=4%, signal=39%	ANTXR1/PIEZO1/FERMT2/PLEK2/ITGAV/DPP4	Contrast_1	GOCC
GO:0030684	preribosome	61	-0.534077	-2.03285	3.61456e-05	0.000537559	0.0004381	1928	tags=61%, list=27%, signal=45%	NIP7/WDR3/UTP4/BMS1/RRP15/RRP1B/UTP18/MRTO4/FTSJ3/PES1/ZNF622/WDR37/LAS1L/FAM207A/NOL10/NOC2L/BYSL/RIOK3/EIF6/HEATR1/NOP9/UTP6/NOP56/SNU13/NOP58/WDR36/FBLL1/NGDN/RRS1/LTV1/IMP4/FBL/SRFBP1/RRP1/TBL3/WDR74/NSA2	Contrast_1	GOCC
GO:0005901	caveola	36	-0.576097	-1.98718	0.000225049	0.00264432	0.00215507	1106	tags=42%, list=16%, signal=35%	CLN3/CAV2/CAVIN1/CORO1C/MYOF/SLC2A1/INSR/IRS1/CAVIN3/TGFBR2/FLOT1/CAV1/FLOT2/SCARB1/PLPP1	Contrast_1	GOCC
GO:0031256	leading edge membrane	81	-0.488754	-1.95839	1.28035e-05	0.000240707	0.000196171	1983	tags=51%, list=28%, signal=37%	DIAPH1/VASP/ATP6AP2/PACSIN2/DNM2/RPS3/CFL1/CD44/PDXP/WLS/PLEKHA1/DDX58/ABCA7/IFIT5/TLN1/PIP5K1C/PPP1R9B/TPM1/DOCK8/MTMR6/FERMT1/PTPRK/ARHGEF2/CSPG4/CORO1C/INSR/MTMR9/ITGB1/WWC1/VEZT/MAPK8IP3/PALM/ANTXR1/PIEZO1/FERMT2/PLEK2/ITGAV/ANK1/ITGA5/PIP5K1A/DPP4	Contrast_1	GOCC
GO:0009897	external side of plasma membrane	76	-0.493771	-1.95765	1.93714e-05	0.000341421	0.000278252	743	tags=42%, list=11%, signal=38%	CTSB/ITGA2/ACKR3/INSR/ECE1/TGFBR2/FAS/TMEM123/ITGB1/MCAM/BTN3A3/ADAM9/MFGE8/TFRC/ANTXR1/SLC7A5/FLOT1/ITGA3/LDLR/BTN2A1/ANXA5/ITGAV/IL1R1/THBS1/TF/F3/ULBP2/ITGA5/ADA/ICAM1/ABCC4/ITGB6	Contrast_1	GOCC
GO:0072562	blood microparticle	32	-0.583233	-1.94266	0.000505827	0.00534912	0.00435943	277	tags=22%, list=4%, signal=21%	TFRC/STOM/ANXA5/TF/APOL1/SERPINA3/FN1	Contrast_1	GOCC
GO:0071437	invadopodium	10	-0.79573	-1.93263	0.000857674	0.008638	0.0070398	406	tags=60%, list=6%, signal=57%	MSN/FSCN1/ITGB1/SVIL/ITGA3/DPP4	Contrast_1	GOCC
GO:0043256	laminin complex	8	-0.848996	-1.89456	0.000431927	0.00468475	0.00381798	1052	tags=88%, list=15%, signal=75%	LAMA5/LAMC1/NTN4/LAMB1/LAMB3/LAMA3/LAMC2	Contrast_1	GOCC
GO:0030027	lamellipodium	140	-0.432635	-1.88013	3.20394e-06	7.32576e-05	5.97035e-05	1283	tags=33%, list=18%, signal=27%	ACTR3/PPP1R9B/INPPL1/AKT1/PTK2B/DOCK8/PHACTR4/ILK/MCC/SORBS2/PARVA/CSPG4/PLCG1/NRBP1/CAPRIN1/CORO1C/APP/FGD4/PALLD/LIMK1/FGD3/MYLK/FAT1/ABI2/FSCN1/ARHGAP31/ITGB1/DMD/PLEKHG5/AJUBA/SSH1/ANTXR1/PIEZO1/FLOT1/FERMT2/PLEK2/CORO1A/FLOT2/ITGAV/DBN1/ARHGEF6/RAC2/PIP5K1A/DPYSL3/TUBB3/DPP4	Contrast_1	GOCC
GO:0005732	sno(s)RNA-containing ribonucleoprotein complex	21	-0.614966	-1.84968	0.00282082	0.0236278	0.0192562	1349	tags=48%, list=19%, signal=39%	POP7/RPP30/GAR1/NOP56/SNU13/NOP58/FBLL1/FBL/RPP40/RPP25	Contrast_1	GOCC
GO:0005938	cell cortex	183	-0.402845	-1.83533	6.03375e-07	1.59517e-05	1.30003e-05	2009	tags=41%, list=28%, signal=30%	ACTN4/CFL2/NCL/PTK2/MYH10/FGF1/PSEN2/MYO9B/SPIRE1/ARHGEF7/CFL1/WDR1/ARHGAP32/SEPTIN7/ITPR2/RAI14/GSN/PRKCZ/SEPTIN2/MLPH/SH3BP1/KDF1/RHOC/AGTRAP/PARD6B/CAP1/MICAL3/FNBP1L/CLASP1/GNAI1/PPP1R9B/PTK2B/FRYL/DSTN/SEPTIN6/TRIP10/SEPTIN9/SEPTIN11/PSEN1/NRBP1/CORO1C/SHROOM3/FLNB/MYH9/SLC2A1/EMD/VCL/TNFAIP2/NEDD4/COTL1/FLNA/LASP1/FSCN1/CTSZ/RTKN/SEPTIN5/PHLDB2/RND3/CCN2/MYADM/FLOT1/FERMT2/CAV1/TPM4/CORO1A/…	Contrast_1	GOCC
GO:0008305	integrin complex	10	-0.752236	-1.82699	0.00346466	0.0264063	0.0215207	743	tags=60%, list=11%, signal=54%	ITGA2/ITGB1/ITGA3/ITGAV/ITGA5/ITGB6	Contrast_1	GOCC
GO:0098636	protein complex involved in cell adhesion	10	-0.752236	-1.82699	0.00346466	0.0264063	0.0215207	743	tags=60%, list=11%, signal=54%	ITGA2/ITGB1/ITGA3/ITGAV/ITGA5/ITGB6	Contrast_1	GOCC
GO:0005604	basement membrane	37	-0.521783	-1.80679	0.00238541	0.0208047	0.0169554	707	tags=41%, list=10%, signal=37%	ANXA2/LAMC1/NTN4/LAMA4/TNC/LAD1/COL17A1/P3H2/LAMB1/LAMB3/CD151/LAMA3/LAMC2/TGFBI/FN1	Contrast_1	GOCC
GO:0032153	cell division site	45	-0.503255	-1.80524	0.00104805	0.0104312	0.00850124	1981	tags=58%, list=28%, signal=42%	WDR73/NDE1/TUBGCP6/MYH10/PPP1CC/SPIRE1/PKN2/STAMBP/SEPTIN7/PDXP/SEPTIN2/RHOC/KLHDC8B/LIMA1/SEPTIN6/RAB11FIP4/SEPTIN9/SEPTIN11/MYH9/TUBGCP4/MYLK/ITGB1/RTKN/SEPTIN5/SSH1/SVIL	Contrast_1	GOCC
GO:0008250	oligosaccharyltransferase complex	11	-0.726546	-1.80307	0.00481538	0.0334187	0.0272356	1818	tags=91%, list=26%, signal=68%	STT3A/OSTC/RPN1/RPN2/DDOST/DAD1/STT3B/TUSC3/MAGT1/KRTCAP2	Contrast_1	GOCC
GO:0005844	polysome	60	-0.476222	-1.80151	0.000426674	0.00468475	0.00381798	2756	tags=72%, list=39%, signal=44%	DRG1/EIF2S1/EIF4G1/RPL6/RPS4X/RPS23/RPS21/RPL18/ABCF1/UNK/NAA30/RPL10A/NUFIP2/EEF2/EIF3H/ATXN2/RPL32/AGO2/LARP4B/MYH10/PSMA6/IMPACT/GCN1/RPS3/FXR1/LARP4/VBP1/RPL8/LARP1/NAA35/FXR2/RPL24/FMR1/RPL7A/CALR/HDLBP/RPL11/RPL18A/RPS29/RPL36/RWDD1/EIF2AK4/RPL36A	Contrast_1	GOCC
GO:0030867	rough endoplasmic reticulum membrane	22	-0.587089	-1.77878	0.0047774	0.0334187	0.0272356	2076	tags=59%, list=29%, signal=42%	SRPRB/PI4KB/SRPRA/DERL1/SEC61A1/SEC63/ARL6IP1/RPS29/DERL2/SEC61B/SEC61A2/PLOD1/PLOD2	Contrast_1	GOCC
GO:0031527	filopodium membrane	11	-0.714697	-1.77367	0.00645962	0.0440713	0.0359173	390	tags=45%, list=6%, signal=43%	DMD/PALM/ANTXR1/ITGA3/ITGAV	Contrast_1	GOCC
GO:0015629	actin cytoskeleton	278	-0.362461	-1.75741	5.99149e-07	1.59517e-05	1.30003e-05	1772	tags=38%, list=25%, signal=29%	ARPC4/CARMIL1/ARHGAP32/CD2AP/SEPTIN7/PDXP/BAIAP2L1/SPECC1L/GSN/PRKCZ/SEPTIN2/MLPH/HNRNPC/MPRIP/DDX58/H1-0/EHBP1/DAAM1/ALDOA/ARPC1B/PTPN12/WIPF2/CDC42EP4/TWF2/GBP2/SH3PXD2B/EHBP1L1/CAP1/IFIT5/CNN2/ACTR3/DGKH/PPP1R9B/CLIC4/TPM1/RAB22A/TTC17/ILK/PSTPIP2/DSTN/SORBS2/LIMA1/ZYX/MICALL2/PARVA/TRIP6/SEPTIN9/ARHGEF2/SH3GL1/HDAC4/SEPTIN11/ARHGAP21/CORO1C/PPP1R12A/SHROOM3/GBP1/FLNB/MYH9/SLC2A1/PDLIM5/VCL/PA…	Contrast_1	GOCC
GO:0062023	collagen-containing extracellular matrix	110	-0.412858	-1.74884	9.05714e-05	0.00127706	0.00104078	707	tags=34%, list=10%, signal=31%	ANXA2/LAMC1/NTN4/CTSL/LAMA4/PLOD3/TNC/CTSZ/LGALS1/MDK/LAD1/IGFBP7/MFGE8/CCN2/TGFB2/ANXA7/COL17A1/P3H1/P3H2/LAMB1/LAMB3/ANXA4/CD151/ANXA5/LAMA3/LAMC2/THBS1/ANXA11/F3/SERPINH1/SERPINE1/TGFBI/SERPINB9/ICAM1/SERPINA3/TGM2/FN1	Contrast_1	GOCC
GO:0031252	cell leading edge	255	-0.362064	-1.74433	1.30843e-06	3.16267e-05	2.57752e-05	1256	tags=42%, list=18%, signal=36%	PTK2/DIAPH1/MYH10/VASP/CTTNBP2NL/ATP6AP2/PRKCI/ARAP3/PKN2/NHS/ARHGEF7/PACSIN2/DNM2/STX2/RPS3/CFL1/CARMIL1/CD44/CD2AP/PDXP/WLS/ENAH/OCLN/PLEKHA1/GSN/PRKCZ/SH3BP1/ROCK1/HDAC6/DDX58/KDF1/VAMP7/ABCA7/TWF2/IFIT5/TLN1/ACTR3/PIP5K1C/PPP1R9B/RASA1/INPPL1/TPM1/RAB22A/AKT1/PTK2B/DOCK8/PHACTR4/ILK/MCC/SORBS2/LIMA1/MTMR6/PARVA/CDK6/FERMT1/PTPRK/ARHGEF2/CSPG4/PLCG1/NRBP1/CAPRIN1/CORO1C/APP/MYH9/AAK1/FGD4/INSR…	Contrast_1	GOCC
GO:0030666	endocytic vesicle membrane	85	-0.430604	-1.733	0.000389159	0.00438971	0.00357753	1954	tags=44%, list=28%, signal=32%	SYT7/OCRL/RAB7A/DNM2/RAB23/AP2M1/SEC22B/WLS/PIK3C3/PICALM/VAMP7/LAMP1/RAB43/TCIRG1/RAB22A/CALR/LRP1/ATP6V0A1/RAB8B/RAB31/TAPBP/SCARB2/HVCN1/CAMK2G/PIP4P1/TLR2/RAB34/TAP2/HLA-A/RAB32/CAV1/PIKFYVE/LDLR/HLA-DRA/CORO1A/SCARB1/RAC2	Contrast_1	GOCC
GO:0032154	cleavage furrow	33	-0.511153	-1.73108	0.00441511	0.0324799	0.0264705	1981	tags=61%, list=28%, signal=44%	WDR73/NDE1/MYH10/PPP1CC/SPIRE1/PKN2/STAMBP/SEPTIN7/PDXP/SEPTIN2/RHOC/KLHDC8B/LIMA1/SEPTIN6/RAB11FIP4/MYH9/MYLK/ITGB1/SSH1/SVIL	Contrast_1	GOCC
GO:0031674	I band	65	-0.449574	-1.72928	0.00127545	0.0119893	0.00977102	1042	tags=34%, list=15%, signal=29%	SORBS2/PARVA/HDAC4/PSEN1/CSRP2/PPP1R12A/FLNB/SLC2A1/PDLIM5/PALLD/ACTN1/FLNA/PPP3CA/DMD/SYNPO/MYOZ2/FERMT2/FRG1/MYL9/FHL2/ANK1/PDLIM7	Contrast_1	GOCC
GO:0009986	cell surface	224	-0.368267	-1.72769	4.35695e-06	9.45123e-05	7.70257e-05	1091	tags=33%, list=15%, signal=28%	CD109/PLAT/C3/NPTN/ANO6/MSN/CLPTM1/MIF/CALR/PTPRK/CSPG4/PSEN1/CTSB/TGFB1/NRP1/APP/EPCAM/ITGA2/ANXA2/EGFR/ACKR3/INSR/ECE1/DSG2/MET/TGFBR2/TSPAN15/TLR2/CD46/SLC11A2/ACVR1B/FAS/TMEM123/CD47/ITGB1/DMD/CTSZ/MCAM/LGALS1/BTN3A3/ADAM9/MPZL1/MFGE8/TFRC/ANTXR1/SLC7A5/HLA-A/FLOT1/FERMT2/ITGA3/PVR/LDLR/HLA-DRA/ANXA4/CD151/BTN2A1/ANXA5/ITGAV/IL1R1/THBS1/SCARB1/TF/DCBLD2/F3/ULBP2/ITGA5/ADA/ARSB/ADGRA2/ICAM1/AB…	Contrast_1	GOCC
GO:0030670	phagocytic vesicle membrane	59	-0.457122	-1.72671	0.00177723	0.015995	0.0130357	1954	tags=46%, list=28%, signal=33%	SYT7/OCRL/RAB7A/DNM2/RAB23/SEC22B/PIK3C3/VAMP7/LAMP1/RAB43/TCIRG1/RAB22A/CALR/ATP6V0A1/RAB8B/RAB31/TAPBP/HVCN1/PIP4P1/TLR2/RAB34/TAP2/HLA-A/RAB32/PIKFYVE/CORO1A/RAC2	Contrast_1	GOCC
GO:0030139	endocytic vesicle	169	-0.38444	-1.72276	2.67261e-05	0.000461435	0.000376061	1016	tags=22%, list=14%, signal=19%	ZYX/RAB11FIP4/CALR/INPP5F/LRP1/ATP6V0A1/RAB8B/RAB31/TAPBP/ZDHHC5/FLNB/SCARB2/EGFR/HVCN1/CAMK2G/PIP4P1/PLD1/TLR2/SH3KBP1/RAB34/PLEKHG5/TAP2/HLA-A/RAB32/CAV1/PIKFYVE/LDLR/HLA-DRA/CORO1A/FLOT2/ITGAV/SCARB1/ANXA11/TF/DVL2/RAC2/DPP4	Contrast_1	GOCC
GO:0031093	platelet alpha granule lumen	25	-0.548807	-1.71813	0.00690276	0.0463471	0.037772	777	tags=28%, list=11%, signal=25%	APP/ACTN1/TGFB2/THBS1/SERPINE1/SERPINA3/FN1	Contrast_1	GOCC
GO:0005788	endoplasmic reticulum lumen	125	-0.397823	-1.70798	0.000219681	0.00261761	0.0021333	1128	tags=36%, list=16%, signal=31%	TOR1A/OS9/PPIB/C3/STS/CKAP4/CALU/CALR/CNPY3/POGLUT1/MANF/SIL1/APP/ERO1A/JMJD8/LAMC1/ERAP2/COLGALT1/TSPAN15/PLOD3/TNC/CRTAP/SUMF1/MBTPS1/CTSZ/LGALS1/P4HA2/PDIA5/IGFBP7/MFGE8/COL17A1/P3H1/P3H2/LAMB1/P4HA1/THBS1/FKBP7/TF/SERPINH1/GPX8/POGLUT2/IGFBP3/ARSB/APOL1/FN1	Contrast_1	GOCC
GO:0031226	intrinsic component of plasma membrane	335	-0.347052	-1.70471	4.08558e-07	1.20158e-05	9.79267e-06	1054	tags=28%, list=15%, signal=25%	CAV2/NPTN/ANO6/TUSC3/CLPTM1/STBD1/PTPRK/KIRREL1/CSPG4/LRP1/P2RX4/SLC16A3/PSEN1/KCNH7/MAGT1/TRAF3/NRP1/APP/PCDH7/HAS1/ITGA2/SLC2A1/SLC6A6/TENM2/EGFR/INSR/HVCN1/IGF1R/MIGA2/TMC6/NCSTN/IRS1/SLC12A2/SLC17A5/SLC30A1/MET/CXADR/TGFBR2/PORCN/TSPAN6/CLCA1/TSPAN15/LMBR1/FAT1/TLR2/CD46/PI4K2A/SLC11A2/ACVR1B/MMP14/TMPRSS2/GPR137B/CD47/ITGB1/SLC26A2/GJA1/KCNK10/TM2D1/ADAM9/PTPRG/MPZL1/PALM/TFRC/JTB/NEO1/COL17…	Contrast_1	GOCC
GO:0031012	extracellular matrix	126	-0.395636	-1.70316	0.000194857	0.00235498	0.00191927	467	tags=32%, list=7%, signal=30%	ANXA2/LAMC1/NTN4/CTSL/LAMA4/PLOD3/TNC/MMP14/CTSZ/LGALS1/MDK/LAD1/MFAP1/IGFBP7/MFGE8/CCN2/TGFB2/ANXA7/COL17A1/P3H1/P3H2/LAMB1/LAMB3/ANXA4/FLRT3/CD151/ANXA5/LAMA3/LAMC2/THBS1/ANXA11/F3/SERPINH1/SERPINE1/TGFBI/SERPINB9/ICAM1/SERPINA3/TGM2/FN1	Contrast_1	GOCC
GO:0030018	Z disc	62	-0.442835	-1.69362	0.00320996	0.0255712	0.02084	1042	tags=34%, list=15%, signal=29%	SORBS2/PARVA/HDAC4/PSEN1/CSRP2/PPP1R12A/FLNB/SLC2A1/PDLIM5/PALLD/ACTN1/FLNA/PPP3CA/DMD/SYNPO/MYOZ2/FRG1/MYL9/FHL2/ANK1/PDLIM7	Contrast_1	GOCC
GO:0030017	sarcomere	84	-0.416636	-1.68461	0.00114037	0.0110891	0.00903742	1090	tags=31%, list=15%, signal=26%	ILK/SORBS2/PARVA/HDAC4/PSEN1/CSRP2/CORO1C/PPP1R12A/FLNB/SLC2A1/PDLIM5/PALLD/ACTN1/FLNA/PPP3CA/DMD/SYNPO/MYOZ2/FERMT2/FRG1/TPM4/MYL9/FHL2/ANK1/PDLIM7/TPM2	Contrast_1	GOCC
GO:0044291	cell-cell contact zone	39	-0.479434	-1.67457	0.00413703	0.0307676	0.025075	725	tags=26%, list=10%, signal=23%	SLC2A1/VCL/DSG2/ACTN1/CXADR/DSC2/ITGB1/GJA1/FLOT1/FLOT2	Contrast_1	GOCC
GO:0045121	membrane raft	148	-0.381582	-1.66866	0.000103395	0.00136156	0.00110965	1054	tags=26%, list=15%, signal=22%	CAV2/CAVIN1/CBLB/KIRREL1/PSEN1/CORO1C/APP/PPP2CA/MYOF/SLC2A1/ANXA2/EGFR/INSR/VCL/IRS1/CAVIN3/CXADR/TGFBR2/DAPK3/TLR2/PI4K2A/FAS/ITGB1/DMD/GJA1/RFTN1/MYADM/FLOT1/CAV1/PIKFYVE/CARD11/STOM/FLOT2/SCARB1/SERPINH1/ICAM1/PLPP1/DPP4	Contrast_1	GOCC
GO:0098857	membrane microdomain	148	-0.381582	-1.66866	0.000103395	0.00136156	0.00110965	1054	tags=26%, list=15%, signal=22%	CAV2/CAVIN1/CBLB/KIRREL1/PSEN1/CORO1C/APP/PPP2CA/MYOF/SLC2A1/ANXA2/EGFR/INSR/VCL/IRS1/CAVIN3/CXADR/TGFBR2/DAPK3/TLR2/PI4K2A/FAS/ITGB1/DMD/GJA1/RFTN1/MYADM/FLOT1/CAV1/PIKFYVE/CARD11/STOM/FLOT2/SCARB1/SERPINH1/ICAM1/PLPP1/DPP4	Contrast_1	GOCC
GO:0005765	lysosomal membrane	233	-0.349291	-1.65632	3.62185e-05	0.000537559	0.0004381	1288	tags=25%, list=18%, signal=21%	ACP2/GNAI1/TCIRG1/CTSA/TLR3/DDOST/DAGLB/ITM2C/CLN3/MEAK7/VLDLR/CKAP4/DTX3L/PRCP/GAA/CYBRD1/LRP1/ATP6V0A1/HGSNAT/P2RX4/PSEN1/ABCD1/MAGT1/SNX14/SCARB2/ANXA2/SLC15A4/AP3M1/ECE1/PIP4P1/SLC35F6/NCSTN/SLC17A5/ITFG2/SEC13/RAP1B/PLD1/PI4K2A/SLC11A2/ATP11C/GPR137B/SLC49A4/CLN5/SLC46A3/SLC7A5/FLOT1/GNB1/LDLR/HLA-DRA/LAPTM4A/STOM/LPCAT1/SLC29A3/GNB4/TMEM175/SCARB1/SLC12A4/TPCN1/DPP4	Contrast_1	GOCC
GO:0098852	lytic vacuole membrane	233	-0.349291	-1.65632	3.62185e-05	0.000537559	0.0004381	1288	tags=25%, list=18%, signal=21%	ACP2/GNAI1/TCIRG1/CTSA/TLR3/DDOST/DAGLB/ITM2C/CLN3/MEAK7/VLDLR/CKAP4/DTX3L/PRCP/GAA/CYBRD1/LRP1/ATP6V0A1/HGSNAT/P2RX4/PSEN1/ABCD1/MAGT1/SNX14/SCARB2/ANXA2/SLC15A4/AP3M1/ECE1/PIP4P1/SLC35F6/NCSTN/SLC17A5/ITFG2/SEC13/RAP1B/PLD1/PI4K2A/SLC11A2/ATP11C/GPR137B/SLC49A4/CLN5/SLC46A3/SLC7A5/FLOT1/GNB1/LDLR/HLA-DRA/LAPTM4A/STOM/LPCAT1/SLC29A3/GNB4/TMEM175/SCARB1/SLC12A4/TPCN1/DPP4	Contrast_1	GOCC
GO:0030016	myofibril	97	-0.395249	-1.64386	0.0011642	0.0111922	0.00912142	862	tags=30%, list=12%, signal=27%	ILK/SORBS2/PARVA/HDAC4/PSEN1/CSRP2/CORO1C/PPP1R12A/FLNB/SLC2A1/PDLIM5/VCL/PALLD/ACTN1/FLNA/PPP3CA/DMD/SYNPO/MYOZ2/SVIL/FERMT2/FRG1/TPM4/MYL9/FHL2/ANK1/PDLIM7/CALD1/TPM2	Contrast_1	GOCC
GO:0005911	cell-cell junction	247	-0.340217	-1.63288	3.04652e-05	0.000506278	0.000412607	1990	tags=40%, list=28%, signal=30%	ACTN4/LSR/OBSCN/VASP/NCK1/PRKCI/PAK2/PKN2/NHS/ANK3/PACSIN2/CFL1/WDR1/YBX3/CD2AP/PDXP/BAIAP2L1/SPECC1L/KRT18/OCLN/PPP1CA/PRKCZ/ARHGAP17/SH3BP1/DDX58/PLPP3/PARD6B/FRMD6/DSP/CDC42EP4/RPGRIP1L/TLN1/PNN/CNN2/ADAM10/ACTR3/NDRG1/PIP5K1C/PPP1R9B/CLIC4/TRAF4/AKT1/DSG3/GJB2/ILK/ZYX/MICALL2/PTPRK/ARHGEF2/KIRREL1/MTDH/PLCG1/SHROOM3/APP/EPCAM/MYH9/LIMS1/SLC2A1/PDLIM5/ANXA2/VCL/SAV1/CDK4/DSG2/ACTN1/RAP1B/CXADR…	Contrast_1	GOCC
GO:0043292	contractile fiber	102	-0.388958	-1.63277	0.0010939	0.0107609	0.00876994	862	tags=27%, list=12%, signal=24%	HDAC4/PSEN1/CSRP2/CORO1C/PPP1R12A/FLNB/SLC2A1/PDLIM5/VCL/PALLD/MYL6B/ACTN1/FLNA/PPP3CA/DMD/SYNPO/MYOZ2/SVIL/FERMT2/FRG1/TPM4/IDO1/MYL9/FHL2/ANK1/PDLIM7/CALD1/TPM2	Contrast_1	GOCC
GO:0030863	cortical cytoskeleton	67	-0.417567	-1.62356	0.0031796	0.0255712	0.02084	780	tags=22%, list=11%, signal=20%	SHROOM3/MYH9/SLC2A1/VCL/COTL1/FLNA/LASP1/RTKN/MYADM/FLOT1/TPM4/CORO1A/FLOT2/DBN1/CALD1	Contrast_1	GOCC
GO:0005887	integral component of plasma membrane	321	-0.32957	-1.61777	5.41675e-06	0.000114564	9.33676e-05	1054	tags=28%, list=15%, signal=25%	CAV2/NPTN/ANO6/TUSC3/CLPTM1/STBD1/PTPRK/KIRREL1/CSPG4/LRP1/P2RX4/SLC16A3/PSEN1/KCNH7/MAGT1/TRAF3/NRP1/APP/PCDH7/HAS1/ITGA2/SLC2A1/SLC6A6/TENM2/EGFR/INSR/HVCN1/IGF1R/MIGA2/TMC6/NCSTN/IRS1/SLC12A2/SLC17A5/SLC30A1/MET/CXADR/TGFBR2/PORCN/TSPAN6/CLCA1/TSPAN15/LMBR1/FAT1/TLR2/CD46/PI4K2A/SLC11A2/ACVR1B/MMP14/TMPRSS2/GPR137B/CD47/ITGB1/SLC26A2/GJA1/KCNK10/TM2D1/PTPRG/MPZL1/TFRC/JTB/NEO1/COL17A1/HLA-A/IT…	Contrast_1	GOCC
GO:0098552	side of membrane	187	-0.353902	-1.61146	0.00015018	0.00184133	0.00150065	830	tags=24%, list=12%, signal=22%	TAPBP/CTSB/TRAF3/ITGA2/ACKR3/INSR/ECE1/TNK1/TGFBR2/PPP3CA/FAS/TMEM123/ITGB1/DMD/MCAM/DNAJC25/BTN3A3/ADAM9/PALM/MFGE8/TFRC/ANTXR1/SLC7A5/HLA-A/FLOT1/FERMT2/ITGA3/GNB1/LDLR/HLA-DRA/BTN2A1/ANXA5/ITGAV/GNB4/IL1R1/THBS1/TF/ANK1/F3/ULBP2/ITGA5/ADA/ICAM1/ABCC4/ITGB6	Contrast_1	GOCC
GO:0030864	cortical actin cytoskeleton	54	-0.432715	-1.58961	0.00461899	0.0333989	0.0272194	780	tags=24%, list=11%, signal=22%	SHROOM3/MYH9/SLC2A1/VCL/COTL1/LASP1/RTKN/MYADM/FLOT1/CORO1A/FLOT2/DBN1/CALD1	Contrast_1	GOCC
GO:0005884	actin filament	70	-0.400084	-1.56217	0.00453153	0.033049	0.0269343	710	tags=21%, list=10%, signal=19%	PDLIM5/PALLD/ACTN1/COTL1/FLNA/MYO1B/DAPK3/PAWR/TPM4/CORO1A/DBN1/PDLIM7/RAC2/DPYSL3/TPM2	Contrast_1	GOCC
GO:0022626	cytosolic ribosome	93	-0.380062	-1.56184	0.00323418	0.0255712	0.02084	2768	tags=66%, list=39%, signal=40%	RPL21/RPL27/RPL13/RPL6/RPS3A/RPS4X/RPS23/RPS9/RPS21/RPL18/RPL4/RPL10A/RPL27A/RPL3/RPS19/RPS8/RPS7/RPL28/RPL32/RPS14/RPS15/RPL23A/RPL17/RPS2/RPL15/RPS18/RPLP1/RPL10/RPS3/RPL22/RPL26L1/LARP4/RPS20/RPL8/RACK1/RPL34/RPS11/MCTS1/RPL29/DHX29/FXR2/RPS25/RPL12/RPL23/RPL24/RPS5/RPL7A/RPL37/RPL11/RPL18A/RPS29/RPL36/EIF2AK2/ZCCHC17/RPL7L1/RPL26/EIF2AK3/RPL36AL/RPS10/EIF2AK4/RPL36A	Contrast_1	GOCC
GO:0045335	phagocytic vesicle	96	-0.375565	-1.55848	0.00414599	0.0307676	0.025075	2200	tags=43%, list=31%, signal=30%	LAMP2/BECN1/PDIA3/ANXA3/CLCN3/SYT7/OCRL/TRIM14/RAB7A/RAB11FIP5/DNM2/RAB23/SEC22B/GSN/PIK3C3/VAMP7/CDC42EP4/LAMP1/RAB43/TCIRG1/RAB22A/ZYX/CALR/ATP6V0A1/RAB8B/RAB31/TAPBP/ZDHHC5/FLNB/HVCN1/PIP4P1/TLR2/RAB34/TAP2/HLA-A/RAB32/PIKFYVE/CORO1A/ITGAV/ANXA11/RAC2	Contrast_1	GOCC
GO:0005793	endoplasmic reticulum-Golgi intermediate compartment	92	-0.37809	-1.54474	0.00342758	0.0264063	0.0215207	2131	tags=47%, list=30%, signal=33%	ERGIC2/SURF4/MPP5/P4HB/TMED4/STX5/ROBO1/STING1/CSNK1D/SEC22B/COPG1/TBC1D20/LMAN2L/LRPAP1/TMED1/COPB1/SEC23IP/YKT6/PLPP3/RAB37/TMED2/UGGT2/COPG2/GJB2/ERGIC3/MTMR6/CALR/TMED10/ATP6AP1/TAPBP/GNPNAT1/TMED3/DDHD2/YIF1A/CTSZ/VMP1/TAP2/PIEZO1/GOSR2/MGAT4B/SERPINH1/RAB6B/FN1	Contrast_1	GOCC
GO:0005774	vacuolar membrane	262	-0.317249	-1.53532	0.000420224	0.00467776	0.00381229	1258	tags=24%, list=18%, signal=21%	GNAI1/TCIRG1/RPN2/CTSA/TLR3/DDOST/DAGLB/ITM2C/CLN3/MEAK7/WIPI1/VLDLR/CKAP4/DTX3L/PRCP/GAA/CYBRD1/LRP1/ATP6V0A1/HGSNAT/P2RX4/PSEN1/ABCD1/MAGT1/SNX14/SCARB2/ENTPD4/ANXA2/SLC15A4/AP3M1/ECE1/PIP4P1/SLC35F6/NCSTN/RRAGC/SLC17A5/ITFG2/SEC13/RAP1B/PLD1/PI4K2A/SLC11A2/ATP11C/GPR137B/SLC49A4/CLN5/VMP1/SLC46A3/SLC7A5/FLOT1/GNB1/LDLR/HLA-DRA/LAPTM4A/STOM/LPCAT1/SLC29A3/GNB4/TMEM175/SCARB1/SLC12A4/TPCN1/DPP4	Contrast_1	GOCC
GO:0140534	endoplasmic reticulum protein-containing complex	94	-0.370338	-1.52731	0.00320581	0.0255712	0.02084	2289	tags=54%, list=32%, signal=37%	PIGK/SPCS3/PIGS/SPCS2/HSP90B1/PIGU/VCP/DNAJC10/PDIA3/SRPRB/P4HB/HYOU1/SDF2L1/MMGT1/EMC1/SRPRA/STT3A/OSTC/EMC7/RPN1/SPTLC1/DERL1/MARCHF6/SEL1L/ALG14/SEC61A1/SEC63/SEC11A/RPN2/DDOST/DAD1/OS9/ARL6IP1/STT3B/PPIB/SYVN1/TUSC3/CALR/DERL2/SREBF2/TAPBP/MAGT1/SEC61B/SPTLC2/SEC61A2/SPCS1/TAP2/EMC6/HLA-A/P4HA1/KRTCAP2	Contrast_1	GOCC
GO:0030135	coated vesicle	176	-0.324612	-1.46948	0.0018506	0.0164801	0.0134309	2648	tags=49%, list=37%, signal=32%	AP1G2/PHETA1/PIK3C2A/FURIN/AP2A2/HLA-F/SEC23B/LMAN1/AP2B1/LDLRAP1/VPS18/RAB5A/AP1G1/GPR107/HLA-B/AP3B1/COPB2/GGA2/AP1S1/VMA21/SCAMP1/STX17/SEC24C/GOPC/TMED5/FCHO2/USO1/SEC24A/IER3IP1/ERGIC2/SORT1/TMED4/STX5/OCRL/COPA/DNM2/AP2M1/SCAP/SEC22B/COPG1/NECAP1/USE1/STON2/RAB3A/LMAN2L/TMED1/COPB1/SEC23IP/PICALM/VAMP7/TMED2/ADAM10/PACS1/IDUA/COPG2/VAMP4/VTI1A/ERGIC3/WIPI1/ARCN1/SPG21/INPP5F/TMED10/LRP1/RAB…	Contrast_1	GOCC
GO:0031253	cell projection membrane	146	-0.335465	-1.46741	0.00390973	0.0295324	0.0240683	1256	tags=29%, list=18%, signal=25%	PIP5K1C/PPP1R9B/TPM1/DOCK8/SLC27A4/DHRS3/LIMA1/MSN/MTMR6/FERMT1/ARHGEF2/KIRREL1/CYBRD1/CSPG4/CORO1C/SLC6A6/INSR/SLC12A2/MTMR9/MFSD10/SLC11A2/FSCN1/ITGB1/DMD/SLC26A2/ASAP1/WWC1/VEZT/MAPK8IP3/PALM/ANTXR1/PIEZO1/SLC7A5/FERMT2/ITGA3/PLEK2/GNB1/ITGAV/SCARB1/ANK1/ITGA5/PIP5K1A/DPP4	Contrast_1	GOCC
GO:0010008	endosome membrane	304	-0.285938	-1.38252	0.00174944	0.0159143	0.0129698	1460	tags=26%, list=21%, signal=22%	ABCA7/CHMP3/APH1A/HGS/TAB3/RIPK1/EHD1/SORCS2/LAMP1/BOK/CHMP7/NDRG1/STEAP4/TCIRG1/PIP5K1C/TLR3/CHMP1A/SNX13/RAB22A/PLEKHM2/VTI1A/VPS29/CLN3/TOM1L1/WIPI1/SPG21/WDR91/RAB11FIP4/DTX3L/INPP5F/RABEPK/SH3GL1/TAB2/ATP6V0A1/RAB8B/RAB31/PSEN1/PRAF2/ATP6AP1/MAP3K7/YIPF2/CORO1C/SNX14/MICALL1/SCARB2/ANXA2/EGFR/SLC15A4/INSR/ECE1/PML/PIP4P1/NCSTN/OSBPL9/RBSN/IKBKE/SNX19/GNPNAT1/PLD1/MYO1B/TSPAN15/PI4K2A/SLC11A2…	Contrast_1	GOCC
GO:0032838	plasma membrane bounded cell projection cytoplasm	101	0.421869	1.61298	0.00336436	0.0263542	0.0214781	1356	tags=37%, list=19%, signal=30%	TCTEX1D2/HSPB1/IFT57/DNAAF1/MAP1A/IFT172/PRKACA/ARL13B/ARL6/DNALI1/BBS1/IFT140/RSPH4A/DYNC2H1/BLOC1S6/CCDC40/DNAH5/SYBU/BLOC1S5/DTNBP1/DNAJB13/TTC30A/RSPH9/DYNC2LI1/TRAF3IP1/OPA1/SPG7/BLOC1S4/KIF3B/DNAH9/SPAG6/BBS7/SOD1/ARL8B/BLOC1S3/BAIAP2/TTC25	Contrast_1	GOCC
GO:0005777	peroxisome	99	0.430264	1.64393	0.0017258	0.0158699	0.0129336	1794	tags=42%, list=25%, signal=32%	RIDA/PEX19/GSTK1/MPV17/ALDH3A2/PECR/HMGCL/ECH1/PRDX5/ZADH2/EPHX2/ACSL1/MTARC2/ABCD4/TTC1/PAOX/DECR2/IDH2/HSPD1/MGST1/CRAT/SCP2/ISOC1/PXMP4/MVK/PHYH/HSDL2/ABCD3/SOD1/NUDT19/MLYCD/ACAD11/EHHADH/PXMP2/ACOX3/PEX1/XDH/MARF1/VWA8/DHRS7B/PEX3/PNPLA8	Contrast_1	GOCC
GO:0042579	microbody	99	0.430264	1.64393	0.0017258	0.0158699	0.0129336	1794	tags=42%, list=25%, signal=32%	RIDA/PEX19/GSTK1/MPV17/ALDH3A2/PECR/HMGCL/ECH1/PRDX5/ZADH2/EPHX2/ACSL1/MTARC2/ABCD4/TTC1/PAOX/DECR2/IDH2/HSPD1/MGST1/CRAT/SCP2/ISOC1/PXMP4/MVK/PHYH/HSDL2/ABCD3/SOD1/NUDT19/MLYCD/ACAD11/EHHADH/PXMP2/ACOX3/PEX1/XDH/MARF1/VWA8/DHRS7B/PEX3/PNPLA8	Contrast_1	GOCC
GO:0036126	sperm flagellum	33	0.543605	1.68922	0.00724778	0.0482805	0.0393477	1189	tags=45%, list=17%, signal=38%	AK2/IFT172/PRKACA/IFT27/SLIRP/DNALI1/IFT88/RSPH1/FSIP2/DNAJB13/AK1/IFT81/ATP1B3/VPS13A/SPAG6	Contrast_1	GOCC
GO:0030286	dynein complex	25	0.589949	1.72079	0.00658476	0.0445657	0.0363202	1146	tags=40%, list=16%, signal=34%	TCTEX1D2/DYNLL1/DNALI1/DYNC2H1/DNAL4/DNAH5/DYNC2LI1/DYNLT1/DNAH9/DNAH6	Contrast_1	GOCC
GO:0034705	potassium channel complex	9	0.756582	1.72538	0.00485875	0.0334187	0.0272356	390	tags=33%, list=6%, signal=32%	KCNH2/KCNAB2/ABCB8	Contrast_1	GOCC
GO:0008076	voltage-gated potassium channel complex	7	0.812058	1.73411	0.00483794	0.0334187	0.0272356	365	tags=29%, list=5%, signal=27%	KCNH2/KCNAB2	Contrast_1	GOCC
GO:0001401	SAM complex	12	0.726062	1.76253	0.00476168	0.0334187	0.0272356	1946	tags=100%, list=28%, signal=73%	APOO/MICOS13/MTX3/MTX2/CHCHD6/MTX1/IMMT/APOOL/DNAJC11/CHCHD3/HSPA9/SAMM50	Contrast_1	GOCC
GO:0140275	MIB complex	12	0.726062	1.76253	0.00476168	0.0334187	0.0272356	1946	tags=100%, list=28%, signal=73%	APOO/MICOS13/MTX3/MTX2/CHCHD6/MTX1/IMMT/APOOL/DNAJC11/CHCHD3/HSPA9/SAMM50	Contrast_1	GOCC
GO:0035580	specific granule lumen	35	0.56173	1.76819	0.0026899	0.0227565	0.0185461	1122	tags=31%, list=16%, signal=27%	LYZ/TCN1/GHDC/LRG1/TIMP2/CRACR2A/SLPI/HPSE/B2M/TOLLIP/FRK	Contrast_1	GOCC
GO:0000276	mitochondrial proton-transporting ATP synthase complex, coupling factor F(o)	7	0.829324	1.77098	0.00300469	0.0246793	0.0201132	956	tags=86%, list=14%, signal=74%	ATP5PD/MT-ATP8/ATP5PF/ATP5PB/ATP5MG/ATP5PO	Contrast_1	GOCC
GO:1904724	tertiary granule lumen	33	0.57082	1.77379	0.00266701	0.0227565	0.0185461	1117	tags=30%, list=16%, signal=26%	LYZ/TCN1/CST3/LRG1/TIMP2/CSTB/FTH1/B2M/CTSS/METTL7A	Contrast_1	GOCC
GO:0097546	ciliary base	14	0.711819	1.80563	0.00267373	0.0227565	0.0185461	891	tags=64%, list=13%, signal=56%	TCTEX1D2/NPHP4/ENKD1/PRKACA/TTC26/IFT52/IFT88/TRAF3IP1/IFT122	Contrast_1	GOCC
GO:0060170	ciliary membrane	25	0.619845	1.80799	0.00287707	0.0238628	0.0194477	1217	tags=56%, list=17%, signal=47%	TMEM231/ARL13B/ARL6/CLTB/EFCAB7/IQCE/BBS2/BBS1/PROM1/TMEM67/EHD3/BBS4/BBS7/EPS15	Contrast_1	GOCC
GO:0045240	dihydrolipoyl dehydrogenase complex	8	0.818941	1.8089	0.0020309	0.0178973	0.0145859	1287	tags=100%, list=18%, signal=82%	BCKDK/MRPS36/DBT/OGDH/BCKDHA/DLST/DLD/BCKDHB	Contrast_1	GOCC
GO:0098533	ATPase dependent transmembrane transport complex	9	0.79773	1.81922	0.00125325	0.0119129	0.00970876	1005	tags=56%, list=14%, signal=48%	ATP12A/ABCB6/ABCB8/ABCD4/ATP1B3	Contrast_1	GOCC
GO:0045263	proton-transporting ATP synthase complex, coupling factor F(o)	9	0.809936	1.84705	0.000715609	0.00738299	0.00601699	956	tags=78%, list=14%, signal=67%	ATP5PD/MT-ATP8/DMAC2L/ATP5PF/ATP5PB/ATP5MG/ATP5PO	Contrast_1	GOCC
GO:0097729	9+2 motile cilium	39	0.57214	1.85882	0.000490942	0.00525743	0.0042847	1189	tags=49%, list=17%, signal=41%	AK2/CROCC/IFT172/PRKACA/IFT27/SLIRP/DNALI1/IFT88/DNAH5/RSPH1/FSIP2/DNAJB13/RSPH9/AK1/IFT81/ATP1B3/VPS13A/DNAH9/SPAG6	Contrast_1	GOCC
GO:0019867	outer membrane	138	0.46475	1.85989	7.37663e-06	0.000148586	0.000121095	1787	tags=49%, list=25%, signal=38%	BAD/MAOB/NUCB2/CLMN/SYNE1/TOMM22/APOO/ABCB6/MICOS13/MTX3/AGPAT4/SPATA18/CYB5A/CYB5B/RTN4IP1/BPHL/HAX1/ACSL5/MTX2/PGRMC1/EPHA4/NIPSNAP2/AGPAT5/AGK/ACSL1/CISD1/MTARC2/OPA1/TOMM40L/RNF185/CHCHD6/PHB2/STARD7/HADHB/MAOA/SYNJ2BP/VPS13A/MGST1/NUTF2/TOMM40/MTX1/AIFM2/BCL2L2/NLRX1/IMMT/LRPPRC/APOOL/VDAC3/QTRT1/CISD2/COASY/ASS1/RHOT2/DNAJC11/MYO19/TOMM20/TOMM70/FUNDC2/VDAC1/BID/CHCHD3/LETMD1/HSPA9/MARCHF5/…	Contrast_1	GOCC
GO:0031968	organelle outer membrane	138	0.46475	1.85989	7.37663e-06	0.000148586	0.000121095	1787	tags=49%, list=25%, signal=38%	BAD/MAOB/NUCB2/CLMN/SYNE1/TOMM22/APOO/ABCB6/MICOS13/MTX3/AGPAT4/SPATA18/CYB5A/CYB5B/RTN4IP1/BPHL/HAX1/ACSL5/MTX2/PGRMC1/EPHA4/NIPSNAP2/AGPAT5/AGK/ACSL1/CISD1/MTARC2/OPA1/TOMM40L/RNF185/CHCHD6/PHB2/STARD7/HADHB/MAOA/SYNJ2BP/VPS13A/MGST1/NUTF2/TOMM40/MTX1/AIFM2/BCL2L2/NLRX1/IMMT/LRPPRC/APOOL/VDAC3/QTRT1/CISD2/COASY/ASS1/RHOT2/DNAJC11/MYO19/TOMM20/TOMM70/FUNDC2/VDAC1/BID/CHCHD3/LETMD1/HSPA9/MARCHF5/…	Contrast_1	GOCC
GO:0005741	mitochondrial outer membrane	123	0.474889	1.87308	1.19795e-05	0.000230333	0.000187717	1787	tags=51%, list=25%, signal=39%	BAD/MAOB/TOMM22/APOO/ABCB6/MICOS13/MTX3/AGPAT4/SPATA18/CYB5A/CYB5B/RTN4IP1/BPHL/HAX1/ACSL5/MTX2/PGRMC1/EPHA4/NIPSNAP2/AGPAT5/AGK/ACSL1/CISD1/MTARC2/OPA1/TOMM40L/RNF185/CHCHD6/PHB2/STARD7/HADHB/MAOA/SYNJ2BP/VPS13A/MGST1/TOMM40/MTX1/AIFM2/BCL2L2/NLRX1/IMMT/APOOL/VDAC3/QTRT1/CISD2/COASY/ASS1/RHOT2/DNAJC11/MYO19/TOMM20/TOMM70/FUNDC2/VDAC1/BID/CHCHD3/LETMD1/HSPA9/MARCHF5/CPT1A/PGAM5/BRI3BP/CNP	Contrast_1	GOCC
GO:0031314	extrinsic component of mitochondrial inner membrane	12	0.772286	1.87474	0.000829755	0.0084575	0.0068927	1090	tags=75%, list=15%, signal=64%	COQ8A/COQ7/COQ8B/COQ3/COQ6/PAM16/OPA1/COQ5/NOA1	Contrast_1	GOCC
GO:0015935	small ribosomal subunit	66	0.52317	1.87786	0.000144246	0.00179459	0.00146256	953	tags=38%, list=13%, signal=33%	MRPS10/MRPS31/MRPS11/MRPS14/MRPS26/MRPS18B/MRPS36/MRPS34/MRPS35/MRPS6/MRPS9/MRPS24/MRPS7/MRPS22/MRPS2/MRPS28/MRPS21/DAP3/MRPS12/MRPS18A/MRPS5/MRPS16/MRPS33/RPS24/MRPS27	Contrast_1	GOCC
GO:0036064	ciliary basal body	64	0.543447	1.94206	0.000103865	0.00136156	0.00110965	1209	tags=41%, list=17%, signal=34%	IFT80/NPHP4/MKKS/IFT57/IFT172/TTC26/CEP131/MKS1/CETN3/BBS2/BBS1/IFT140/IFT52/GAS2L2/IFT88/OFD1/TTC30A/DYNC2LI1/PCM1/TRAF3IP1/CEP41/IFT122/IFT81/BBS4/RAB3IP/BBS7	Contrast_1	GOCC
GO:0009295	nucleoid	39	0.59909	1.94638	0.000106221	0.00136156	0.00110965	2193	tags=77%, list=31%, signal=53%	SOD2/ATAD3A/DNA2/POLDIP2/POLG2/SSBP1/DBT/ATP5F1B/TEFM/TUFM/HADHB/SUPV3L1/FASTKD5/HADHA/HSD17B10/PRORP/LRPPRC/TRMT10C/LONP1/CLPX/VDAC1/TFB1M/HSPA9/TFAM/TFB2M/POLG/SLC25A5/ACADVL/DNAJA3/UQCC2	Contrast_1	GOCC
GO:0042645	mitochondrial nucleoid	39	0.59909	1.94638	0.000106221	0.00136156	0.00110965	2193	tags=77%, list=31%, signal=53%	SOD2/ATAD3A/DNA2/POLDIP2/POLG2/SSBP1/DBT/ATP5F1B/TEFM/TUFM/HADHB/SUPV3L1/FASTKD5/HADHA/HSD17B10/PRORP/LRPPRC/TRMT10C/LONP1/CLPX/VDAC1/TFB1M/HSPA9/TFAM/TFB2M/POLG/SLC25A5/ACADVL/DNAJA3/UQCC2	Contrast_1	GOCC
GO:0070069	cytochrome complex	19	0.704734	1.9501	0.000602383	0.00629156	0.0051275	750	tags=63%, list=11%, signal=57%	UQCRB/UQCRFS1/UQCR10/COA3/UQCRC1/MT-CYB/UQCRQ/UQCRC2/BCS1L/COX5A/CYC1/COX15	Contrast_1	GOCC
GO:0035869	ciliary transition zone	27	0.662159	1.97148	0.000117051	0.00147799	0.00120453	1011	tags=59%, list=14%, signal=51%	NPHP4/IFT57/TMEM231/NPHP1/CEP131/MKS1/CETN3/WDR19/IFT140/IFT52/TMEM67/DYNC2LI1/PCM1/TRAF3IP1/IFT122/BBS4	Contrast_1	GOCC
GO:0031970	organelle envelope lumen	63	0.556888	1.98823	3.43322e-05	0.000537559	0.0004381	1364	tags=44%, list=19%, signal=36%	CHCHD7/COA6/GATM/DIABLO/AK2/NDUFA8/GFER/TIMM13/TIMM10/NDUFB7/PPOX/NDUFS5/CYCS/HAX1/PARK7/AGK/RNASET2/OPA1/PNPT1/COX17/AIFM1/HTRA2/NDUFS1/IMMT/SOD1/MICU1/STOML2/TIMM29	Contrast_1	GOCC
GO:0098799	outer mitochondrial membrane protein complex	20	0.713942	1.99072	0.000243312	0.00281975	0.00229804	1721	tags=80%, list=24%, signal=61%	TOMM22/APOO/MICOS13/MTX3/MTX2/TOMM40L/CHCHD6/TOMM40/MTX1/IMMT/APOOL/DNAJC11/TOMM20/TOMM70/CHCHD3/HSPA9	Contrast_1	GOCC
GO:0005930	axoneme	46	0.594904	1.99157	5.67548e-05	0.000813806	0.000663236	1606	tags=57%, list=23%, signal=44%	TCTEX1D2/IFT57/DNAAF1/IFT172/PRKACA/ARL13B/ARL6/DNALI1/BBS1/IFT140/RSPH4A/DYNC2H1/CCDC40/DNAH5/DNAJB13/TTC30A/RSPH9/DYNC2LI1/TRAF3IP1/DNAH9/SPAG6/BBS7/TTC25/ATG5/CCDC151/KIFAP3	Contrast_1	GOCC
GO:0097014	ciliary plasm	46	0.594904	1.99157	5.67548e-05	0.000813806	0.000663236	1606	tags=57%, list=23%, signal=44%	TCTEX1D2/IFT57/DNAAF1/IFT172/PRKACA/ARL13B/ARL6/DNALI1/BBS1/IFT140/RSPH4A/DYNC2H1/CCDC40/DNAH5/DNAJB13/TTC30A/RSPH9/DYNC2LI1/TRAF3IP1/DNAH9/SPAG6/BBS7/TTC25/ATG5/CCDC151/KIFAP3	Contrast_1	GOCC
GO:0045239	tricarboxylic acid cycle enzyme complex	13	0.804333	2.00378	9.3983e-05	0.00130344	0.00106228	1287	tags=92%, list=18%, signal=76%	SUCLG2/SUCLG1/BCKDK/MRPS36/FH/DBT/OGDH/SUCLA2/BCKDHA/DLST/DLD/BCKDHB	Contrast_1	GOCC
GO:0005929	cilium	217	0.478671	2.00959	3.00317e-09	1.05862e-07	8.62753e-08	1217	tags=37%, list=17%, signal=31%	TCTEX1D2/IFT80/DYNLL1/AK2/IFT43/CROCC/NPHP4/MKKS/IFT57/TMEM231/ENKD1/DNAAF1/NPHP1/ROPN1L/IFT172/PRKACA/TTC26/CEP131/MKS1/ARL13B/CETN3/ARL6/NAXE/IFT27/IFT22/CLTB/SLIRP/EFCAB7/IFT74/WDR19/IQCE/BBS2/DAW1/DNALI1/BBS1/IFT140/IFT52/GAS2L2/TTC21B/RSPH4A/DYNC2H1/SNTN/IFT88/DNAL4/UBXN10/OFD1/RSPH3/CCDC40/DNAH5/RSPH1/PROM1/TMEM67/FSIP2/DNAJB13/TTC30A/RSPH9/DYNC2LI1/PCM1/TRAF3IP1/CEP41/IFT122/AK1/CFAP298/EH…	Contrast_1	GOCC
GO:0016469	proton-transporting two-sector ATPase complex	34	0.649072	2.03755	3.31852e-05	0.000529712	0.000431705	1007	tags=50%, list=14%, signal=43%	ATP5PD/ATP6V1C2/MT-ATP8/ATP5MPL/DMAC2L/ATP5F1D/ATP5PF/ATP5PB/ATP5MD/ATP5MG/TMEM199/ATP5F1B/CCDC115/PPIF/ATP5PO/ATP5F1C/ATP5F1A	Contrast_1	GOCC
GO:0005750	mitochondrial respiratory chain complex III	9	0.918448	2.09451	6.96369e-07	1.73273e-05	1.41214e-05	585	tags=100%, list=8%, signal=92%	UQCRB/UQCRFS1/UQCR10/UQCRC1/MT-CYB/UQCRQ/UQCRC2/BCS1L/CYC1	Contrast_1	GOCC
GO:0045275	respiratory chain complex III	9	0.918448	2.09451	6.96369e-07	1.73273e-05	1.41214e-05	585	tags=100%, list=8%, signal=92%	UQCRB/UQCRFS1/UQCR10/UQCRC1/MT-CYB/UQCRQ/UQCRC2/BCS1L/CYC1	Contrast_1	GOCC
GO:0015934	large ribosomal subunit	102	0.546879	2.09878	1.62176e-07	5.08151e-06	4.14133e-06	1069	tags=46%, list=15%, signal=40%	MRPL46/MRPL12/MRPL53/MRPL49/MALSU1/MRPL50/MRPL23/MRPL20/MRPL17/MRPL9/MRPS30/MRPL33/MRPL43/MRPL13/MRPL28/MRPL38/MRPL16/MRPL41/MRPL18/MRPL4/MRPL3/NDUFAB1/MRPL51/MRPL44/MRPL14/MRPL32/MRPL30/MRPL37/MRPL10/MRPL21/MRPL47/MRPL22/MRPL54/MRPL39/MRPL40/MRPL48/MRPL15/NSUN4/MRPS18A/MTERF4/MRPL19/MRPL24/MRPL35/MRPL1/MRPL2/MRPL58/RPLP0	Contrast_1	GOCC
GO:0005840	ribosome	202	0.506273	2.11034	1e-10	4.7e-09	3.83041e-09	1096	tags=40%, list=15%, signal=35%	MRPL46/MRPL12/MRPL53/MRPL49/MALSU1/GADD45GIP1/MRPL50/MRPL23/MRPL20/MRPL17/MRPL9/MRPS10/MRPS30/MRPL33/MRPL43/MRPL13/MRPS31/MRPS11/MRPS14/MRPL28/MRPS26/NDUFA7/MRPL38/MRPS18B/MRPL16/MRPL41/MRPL18/MRPL4/MRPL3/MRPS36/NDUFAB1/MRPL51/MRPS34/MRPL44/MRPS35/MRPS6/MRPS9/MRPS25/MRPL14/MRPS24/MRPL32/MRPL30/MRPS7/MRPL37/MRPL10/CHCHD1/MRPS22/MRPS2/MRPL21/MRPS23/APOD/MRPL47/MRPL22/MRPL54/MRPL39/MRPL40/MRPL48/MRP…	Contrast_1	GOCC
GO:0005753	mitochondrial proton-transporting ATP synthase complex	15	0.824469	2.14145	1.34966e-05	0.000248221	0.000202295	1007	tags=87%, list=14%, signal=74%	ATP5PD/MT-ATP8/ATP5MPL/ATP5F1D/ATP5PF/ATP5PB/ATP5MD/ATP5MG/ATP5F1B/PPIF/ATP5PO/ATP5F1C/ATP5F1A	Contrast_1	GOCC
GO:0030992	intraciliary transport particle B	14	0.85295	2.16363	1.78898e-06	4.20411e-05	3.42627e-05	1003	tags=93%, list=14%, signal=80%	IFT80/IFT57/IFT172/TTC26/IFT27/IFT22/IFT74/IFT52/IFT88/UBXN10/TTC30A/TRAF3IP1/IFT81	Contrast_1	GOCC
GO:0005758	mitochondrial intermembrane space	55	0.624274	2.17051	4.26093e-07	1.20158e-05	9.79267e-06	1813	tags=62%, list=26%, signal=46%	CHCHD7/COA6/GATM/DIABLO/AK2/NDUFA8/GFER/TIMM13/TIMM10/NDUFB7/PPOX/NDUFS5/CYCS/HAX1/PARK7/AGK/RNASET2/OPA1/PNPT1/COX17/AIFM1/HTRA2/NDUFS1/IMMT/SOD1/MICU1/STOML2/TIMM29/DTYMK/LYN/THEM4/CLPB/TRAP1/SUOX	Contrast_1	GOCC
GO:0045259	proton-transporting ATP synthase complex	16	0.82737	2.17104	4.08962e-06	9.10478e-05	7.42022e-05	1007	tags=88%, list=14%, signal=75%	ATP5PD/MT-ATP8/ATP5MPL/DMAC2L/ATP5F1D/ATP5PF/ATP5PB/ATP5MD/ATP5MG/ATP5F1B/PPIF/ATP5PO/ATP5F1C/ATP5F1A	Contrast_1	GOCC
GO:0031514	motile cilium	64	0.608315	2.17387	4.16714e-07	1.20158e-05	9.79267e-06	1356	tags=55%, list=19%, signal=45%	AK2/CROCC/MKKS/NPHP1/ROPN1L/IFT172/PRKACA/ARL13B/IFT27/SLIRP/IFT74/WDR19/BBS2/DNALI1/IFT52/RSPH4A/DYNC2H1/IFT88/OFD1/DNAH5/RSPH1/FSIP2/DNAJB13/RSPH9/DYNC2LI1/AK1/IFT81/ATP1B3/BBS4/VPS13A/DNAH9/SPAG6/DLD/ANXA1/TTC25	Contrast_1	GOCC
GO:0044391	ribosomal subunit	166	0.539124	2.20413	1e-10	4.7e-09	3.83041e-09	1096	tags=43%, list=15%, signal=38%	MRPL46/MRPL12/MRPL53/MRPL49/MALSU1/MRPL50/MRPL23/MRPL20/MRPL17/MRPL9/MRPS10/MRPS30/MRPL33/MRPL43/MRPL13/MRPS31/MRPS11/MRPS14/MRPL28/MRPS26/MRPL38/MRPS18B/MRPL16/MRPL41/MRPL18/MRPL4/MRPL3/MRPS36/NDUFAB1/MRPL51/MRPS34/MRPL44/MRPS35/MRPS6/MRPS9/MRPL14/MRPS24/MRPL32/MRPL30/MRPS7/MRPL37/MRPL10/MRPS22/MRPS2/MRPL21/MRPL47/MRPL22/MRPL54/MRPL39/MRPL40/MRPL48/MRPS28/MRPL15/NSUN4/MRPS21/DAP3/MRPS12/MRPS18A/…	Contrast_1	GOCC
GO:0097542	ciliary tip	27	0.774604	2.30627	9.23546e-08	3.00508e-06	2.44908e-06	1021	tags=74%, list=14%, signal=64%	IFT80/DYNLL1/IFT43/IFT57/IFT172/TTC26/IFT27/IFT22/IFT74/WDR19/IFT140/IFT52/TTC21B/DYNC2H1/IFT88/DYNC2LI1/TRAF3IP1/IFT122/IFT81/KIF3B	Contrast_1	GOCC
GO:0030990	intraciliary transport particle	21	0.841062	2.3562	6.51498e-09	2.20467e-07	1.79676e-07	1003	tags=90%, list=14%, signal=78%	IFT80/IFT43/IFT57/IFT172/TTC26/IFT27/IFT22/IFT74/WDR19/IFT140/IFT52/TTC21B/IFT88/UBXN10/TTC30A/DYNC2LI1/TRAF3IP1/IFT122/IFT81	Contrast_1	GOCC
GO:0098573	intrinsic component of mitochondrial membrane	67	0.668543	2.4026	1.3314e-10	5.92822e-09	4.83139e-09	1725	tags=75%, list=24%, signal=57%	ABCB10/SLC25A19/COA3/COA1/SFXN4/MT-CYB/APOO/ABCB6/MICOS13/MTX3/SLC25A4/PPOX/SFXN2/COX11/MTX2/SFXN1/TMEM70/MPC1/AGK/SMDT1/COX18/L2HGDH/SCO1/CHCHD6/OXA1L/SPG7/TMEM177/ADCK1/TOMM40/SLC25A3/MTX1/IMMT/APOOL/MICU1/AFG3L2/CCDC51/RHOT2/TIMM17B/DNAJC11/TMEM11/MPC2/TOMM20/GHITM/FUNDC2/MCU/SFXN3/BID/CHCHD3/HSPA9/CPT1A	Contrast_1	GOCC
GO:0032592	integral component of mitochondrial membrane	66	0.673257	2.41658	1e-10	4.7e-09	3.83041e-09	1725	tags=76%, list=24%, signal=58%	ABCB10/SLC25A19/COA3/COA1/SFXN4/MT-CYB/APOO/ABCB6/MICOS13/MTX3/SLC25A4/PPOX/SFXN2/COX11/MTX2/SFXN1/TMEM70/MPC1/AGK/SMDT1/COX18/L2HGDH/SCO1/CHCHD6/OXA1L/SPG7/TMEM177/ADCK1/TOMM40/SLC25A3/MTX1/IMMT/APOOL/MICU1/AFG3L2/CCDC51/RHOT2/TIMM17B/DNAJC11/TMEM11/MPC2/TOMM20/GHITM/FUNDC2/MCU/SFXN3/BID/CHCHD3/HSPA9/CPT1A	Contrast_1	GOCC
GO:0000314	organellar small ribosomal subunit	27	0.811881	2.41726	1.9836e-09	7.29619e-08	5.94625e-08	1096	tags=93%, list=15%, signal=79%	MRPS10/MRPS31/MRPS11/MRPS14/MRPS26/MRPS18B/MRPS36/MRPS34/MRPS35/MRPS6/MRPS9/MRPS24/MRPS7/MRPS22/MRPS2/MRPS28/MRPS21/DAP3/MRPS12/MRPS18A/MRPS5/MRPS16/MRPS33/MRPS27/MRPS15	Contrast_1	GOCC
GO:0005763	mitochondrial small ribosomal subunit	27	0.811881	2.41726	1.9836e-09	7.29619e-08	5.94625e-08	1096	tags=93%, list=15%, signal=79%	MRPS10/MRPS31/MRPS11/MRPS14/MRPS26/MRPS18B/MRPS36/MRPS34/MRPS35/MRPS6/MRPS9/MRPS24/MRPS7/MRPS22/MRPS2/MRPS28/MRPS21/DAP3/MRPS12/MRPS18A/MRPS5/MRPS16/MRPS33/MRPS27/MRPS15	Contrast_1	GOCC
GO:0031304	intrinsic component of mitochondrial inner membrane	44	0.736422	2.44281	3.48826e-10	1.40527e-08	1.14527e-08	1721	tags=86%, list=24%, signal=66%	SLC25A19/COA3/COA1/SFXN4/MT-CYB/APOO/MICOS13/MTX3/PPOX/SFXN2/COX11/MTX2/SFXN1/MPC1/AGK/SMDT1/COX18/L2HGDH/SCO1/CHCHD6/OXA1L/SPG7/TMEM177/SLC25A3/MTX1/IMMT/APOOL/AFG3L2/CCDC51/TIMM17B/DNAJC11/TMEM11/MPC2/GHITM/MCU/SFXN3/CHCHD3/HSPA9	Contrast_1	GOCC
GO:0031305	integral component of mitochondrial inner membrane	44	0.736422	2.44281	3.48826e-10	1.40527e-08	1.14527e-08	1721	tags=86%, list=24%, signal=66%	SLC25A19/COA3/COA1/SFXN4/MT-CYB/APOO/MICOS13/MTX3/PPOX/SFXN2/COX11/MTX2/SFXN1/MPC1/AGK/SMDT1/COX18/L2HGDH/SCO1/CHCHD6/OXA1L/SPG7/TMEM177/SLC25A3/MTX1/IMMT/APOOL/AFG3L2/CCDC51/TIMM17B/DNAJC11/TMEM11/MPC2/GHITM/MCU/SFXN3/CHCHD3/HSPA9	Contrast_1	GOCC
GO:0005747	mitochondrial respiratory chain complex I	43	0.771214	2.55779	1e-10	4.7e-09	3.83041e-09	1314	tags=86%, list=19%, signal=70%	NDUFV3/NDUFA5/NDUFA8/NDUFS8/NDUFV2/NDUFB1/NDUFB4/MT-ND5/NDUFA3/NDUFA7/NDUFA6/NDUFA11/NDUFB7/NDUFA2/MT-ND2/NDUFC2/NDUFB8/NDUFAB1/NDUFS6/DMAC2/NDUFS5/NDUFB11/NDUFB5/MT-ND4/NDUFB3/NDUFS7/NDUFA9/NDUFA13/NDUFA12/NDUFAF1/NDUFS4/NDUFS2/NDUFB6/NDUFS1/NDUFB10/NDUFV1/NDUFS3	Contrast_1	GOCC
GO:0030964	NADH dehydrogenase complex	43	0.771214	2.55779	1e-10	4.7e-09	3.83041e-09	1314	tags=86%, list=19%, signal=70%	NDUFV3/NDUFA5/NDUFA8/NDUFS8/NDUFV2/NDUFB1/NDUFB4/MT-ND5/NDUFA3/NDUFA7/NDUFA6/NDUFA11/NDUFB7/NDUFA2/MT-ND2/NDUFC2/NDUFB8/NDUFAB1/NDUFS6/DMAC2/NDUFS5/NDUFB11/NDUFB5/MT-ND4/NDUFB3/NDUFS7/NDUFA9/NDUFA13/NDUFA12/NDUFAF1/NDUFS4/NDUFS2/NDUFB6/NDUFS1/NDUFB10/NDUFV1/NDUFS3	Contrast_1	GOCC
GO:0045271	respiratory chain complex I	43	0.771214	2.55779	1e-10	4.7e-09	3.83041e-09	1314	tags=86%, list=19%, signal=70%	NDUFV3/NDUFA5/NDUFA8/NDUFS8/NDUFV2/NDUFB1/NDUFB4/MT-ND5/NDUFA3/NDUFA7/NDUFA6/NDUFA11/NDUFB7/NDUFA2/MT-ND2/NDUFC2/NDUFB8/NDUFAB1/NDUFS6/DMAC2/NDUFS5/NDUFB11/NDUFB5/MT-ND4/NDUFB3/NDUFS7/NDUFA9/NDUFA13/NDUFA12/NDUFAF1/NDUFS4/NDUFS2/NDUFB6/NDUFS1/NDUFB10/NDUFV1/NDUFS3	Contrast_1	GOCC
GO:0070469	respirasome	71	0.721507	2.59496	1e-10	4.7e-09	3.83041e-09	1442	tags=80%, list=20%, signal=65%	NDUFV3/UQCRB/NDUFA5/NDUFA8/NDUFS8/UQCRFS1/UQCR10/COA3/NDUFV2/UQCRC1/NDUFB1/MT-CYB/NDUFB4/MT-ND5/NDUFA3/NDUFA7/NDUFA6/NDUFA11/UQCRQ/NDUFB7/NDUFA2/MT-ND2/UQCRC2/NDUFC2/NDUFB8/NDUFAB1/NDUFS6/DMAC2/NDUFS5/NDUFB11/BCS1L/COX5A/CYC1/CYCS/NDUFB5/SDHD/MT-ND4/NDUFB3/NDUFS7/NDUFA9/NDUFA13/COX15/NDUFA12/NDUFAF1/OXA1L/NDUFS4/NDUFS2/NDUFB6/SDHB/NDUFS1/NDUFB10/NDUFV1/NDUFS3/COX6B1/TTC19/NDUFA10/COX7C	Contrast_1	GOCC
GO:0005746	mitochondrial respirasome	66	0.72741	2.61095	1e-10	4.7e-09	3.83041e-09	1051	tags=73%, list=15%, signal=63%	NDUFV3/UQCRB/NDUFA5/NDUFA8/NDUFS8/UQCRFS1/UQCR10/COA3/NDUFV2/UQCRC1/NDUFB1/MT-CYB/NDUFB4/MT-ND5/NDUFA3/NDUFA7/NDUFA6/NDUFA11/UQCRQ/NDUFB7/NDUFA2/MT-ND2/UQCRC2/NDUFC2/NDUFB8/NDUFAB1/NDUFS6/DMAC2/NDUFS5/NDUFB11/BCS1L/COX5A/CYC1/NDUFB5/SDHD/MT-ND4/NDUFB3/NDUFS7/NDUFA9/NDUFA13/COX15/NDUFA12/NDUFAF1/OXA1L/NDUFS4/NDUFS2/NDUFB6/SDHB	Contrast_1	GOCC
GO:0098803	respiratory chain complex	63	0.737421	2.63278	1e-10	4.7e-09	3.83041e-09	1442	tags=84%, list=20%, signal=68%	NDUFV3/UQCRB/NDUFA5/NDUFA8/NDUFS8/UQCRFS1/UQCR10/COA3/NDUFV2/UQCRC1/NDUFB1/MT-CYB/NDUFB4/MT-ND5/NDUFA3/NDUFA7/NDUFA6/NDUFA11/UQCRQ/NDUFB7/NDUFA2/MT-ND2/UQCRC2/NDUFC2/NDUFB8/NDUFAB1/NDUFS6/DMAC2/NDUFS5/NDUFB11/BCS1L/COX5A/CYC1/NDUFB5/SDHD/MT-ND4/NDUFB3/NDUFS7/NDUFA9/NDUFA13/NDUFA12/NDUFAF1/NDUFS4/NDUFS2/NDUFB6/SDHB/NDUFS1/NDUFB10/NDUFV1/NDUFS3/COX6B1/NDUFA10/COX7C	Contrast_1	GOCC
GO:0000315	organellar large ribosomal subunit	50	0.802008	2.73942	1e-10	4.7e-09	3.83041e-09	1039	tags=90%, list=15%, signal=77%	MRPL46/MRPL12/MRPL53/MRPL49/MALSU1/MRPL50/MRPL23/MRPL20/MRPL17/MRPL9/MRPS30/MRPL33/MRPL43/MRPL13/MRPL28/MRPL38/MRPL16/MRPL41/MRPL18/MRPL4/MRPL3/NDUFAB1/MRPL51/MRPL44/MRPL14/MRPL32/MRPL30/MRPL37/MRPL10/MRPL21/MRPL47/MRPL22/MRPL54/MRPL39/MRPL40/MRPL48/MRPL15/NSUN4/MRPS18A/MTERF4/MRPL19/MRPL24/MRPL35/MRPL2/MRPL58	Contrast_1	GOCC
GO:0005762	mitochondrial large ribosomal subunit	50	0.802008	2.73942	1e-10	4.7e-09	3.83041e-09	1039	tags=90%, list=15%, signal=77%	MRPL46/MRPL12/MRPL53/MRPL49/MALSU1/MRPL50/MRPL23/MRPL20/MRPL17/MRPL9/MRPS30/MRPL33/MRPL43/MRPL13/MRPL28/MRPL38/MRPL16/MRPL41/MRPL18/MRPL4/MRPL3/NDUFAB1/MRPL51/MRPL44/MRPL14/MRPL32/MRPL30/MRPL37/MRPL10/MRPL21/MRPL47/MRPL22/MRPL54/MRPL39/MRPL40/MRPL48/MRPL15/NSUN4/MRPS18A/MTERF4/MRPL19/MRPL24/MRPL35/MRPL2/MRPL58	Contrast_1	GOCC
GO:1990204	oxidoreductase complex	84	0.746983	2.77675	1e-10	4.7e-09	3.83041e-09	1314	tags=81%, list=19%, signal=67%	NDUFV3/GPD1/UQCRB/DUOX2/GMPR/NDUFA5/NDUFA8/NDUFS8/UQCRFS1/UQCR10/PDK2/NDUFV2/UQCRC1/NDUFB1/MT-CYB/NDUFB4/MT-ND5/NDUFA3/NDUFA7/NDUFA6/NDUFA11/UQCRQ/NDUFB7/NDUFA2/MT-ND2/UQCRC2/NDUFC2/CBR4/CYB5B/BCKDK/NDUFB8/MRPS36/NDUFAB1/NDUFS6/DMAC2/NDUFS5/NDUFB11/PDHX/BCS1L/DLAT/CYC1/NDUFB5/SDHD/MT-ND4/DBT/NDUFB3/NDUFS7/PDHB/NDUFA9/DUOX1/NDUFA13/NDUFA12/OGDH/GPD2/PDHA1/NDUFAF1/NDUFS4/NDUFS2/NDUFB6/BCKDHA/DLST/S…	Contrast_1	GOCC
GO:0098800	inner mitochondrial membrane protein complex	108	0.744039	2.8847	1e-10	4.7e-09	3.83041e-09	1535	tags=83%, list=22%, signal=66%	NDUFV3/UQCRB/ATP5PD/NDUFA5/NDUFA8/NDUFS8/UQCRFS1/MT-ATP8/UQCR10/COA3/ATP5MPL/NDUFV2/UQCRC1/NDUFB1/MT-CYB/APOO/NDUFB4/TIMM10/MICOS13/MTX3/MT-ND5/NDUFA3/ATP5F1D/NDUFA7/NDUFA6/NDUFA11/UQCRQ/NDUFB7/NDUFA2/MT-ND2/ATP5PF/UQCRC2/NDUFC2/ATP5PB/NDUFB8/ATP5MD/ATP5MG/NDUFAB1/NDUFS6/DMAC2/NDUFS5/NDUFB11/BCS1L/COX5A/CYC1/NDUFB5/SDHD/PAM16/PHB/MTX2/MT-ND4/NDUFB3/NDUFS7/ATP5F1B/NDUFA9/NDUFA13/NDUFA12/ROMO1/AGK/…	Contrast_1	GOCC
GO:0000313	organellar ribosome	79	0.797738	2.93032	1e-10	4.7e-09	3.83041e-09	1096	tags=90%, list=15%, signal=77%	MRPL46/MRPL12/MRPL53/MRPL49/MALSU1/MRPL50/MRPL23/MRPL20/MRPL17/MRPL9/MRPS10/MRPS30/MRPL33/MRPL43/MRPL13/MRPS31/MRPS11/MRPS14/MRPL28/MRPS26/NDUFA7/MRPL38/MRPS18B/MRPL16/MRPL41/MRPL18/MRPL4/MRPL3/MRPS36/NDUFAB1/MRPL51/MRPS34/MRPL44/MRPS35/MRPS6/MRPS9/MRPL14/MRPS24/MRPL32/MRPL30/MRPS7/MRPL37/MRPL10/CHCHD1/MRPS22/MRPS2/MRPL21/MRPL47/MRPL22/MRPL54/MRPL39/MRPL40/MRPL48/MRPS28/MRPL15/NSUN4/MRPS21/DAP3/M…	Contrast_1	GOCC
GO:0005761	mitochondrial ribosome	79	0.797738	2.93032	1e-10	4.7e-09	3.83041e-09	1096	tags=90%, list=15%, signal=77%	MRPL46/MRPL12/MRPL53/MRPL49/MALSU1/MRPL50/MRPL23/MRPL20/MRPL17/MRPL9/MRPS10/MRPS30/MRPL33/MRPL43/MRPL13/MRPS31/MRPS11/MRPS14/MRPL28/MRPS26/NDUFA7/MRPL38/MRPS18B/MRPL16/MRPL41/MRPL18/MRPL4/MRPL3/MRPS36/NDUFAB1/MRPL51/MRPS34/MRPL44/MRPS35/MRPS6/MRPS9/MRPL14/MRPS24/MRPL32/MRPL30/MRPS7/MRPL37/MRPL10/CHCHD1/MRPS22/MRPS2/MRPL21/MRPL47/MRPL22/MRPL54/MRPL39/MRPL40/MRPL48/MRPS28/MRPL15/NSUN4/MRPS21/DAP3/M…	Contrast_1	GOCC
GO:0098798	mitochondrial protein-containing complex	217	0.758291	3.18352	1e-10	4.7e-09	3.83041e-09	1315	tags=81%, list=19%, signal=68%	NDUFV3/MRPL46/MRPL12/UQCRB/MRPL53/MRPL49/MALSU1/ATP5PD/NDUFA5/NDUFA8/NDUFS8/UQCRFS1/TIMM13/TOMM22/MT-ATP8/UQCR10/COA3/PDK2/MRPL50/MRPL23/MRPL20/MRPL17/ATP5MPL/NDUFV2/MRPL9/SUCLG2/UQCRC1/NDUFB1/MT-CYB/APOO/NDUFB4/MRPS10/MRPS30/MRPL33/MRPL43/MRPL13/TIMM10/MRPS31/MRPS11/MRPS14/MRPL28/MICOS13/MTX3/MRPS26/MT-ND5/NDUFA3/ATP5F1D/NDUFA7/NDUFA6/NDUFA11/UQCRQ/NDUFB7/NDUFA2/MRPL38/MT-ND2/MRPS18B/MRPL16/ATP5…	Contrast_1	GOCC
hsa04510	Focal adhesion	102	-0.520044	-2.19339	7.51549e-08	2.45005e-06	1.73252e-06	1257	tags=42%, list=18%, signal=35%	O60331/Q9BZL4/Q9GZP0/P31749/P60484/Q13418/P51636/O15230/Q15942/Q9NVD7/P49841/O14974/O75369/P17301/P00533/P11047/P52735/P08069/P18206/P12814/P08581/Q16363/P61224/P21333/Q15746/P24821/P05556/O00459/P26006/P07942/Q03135/Q13751/P01112/Q16787/P06756/Q13753/P24844/P07996/P08648/P15153/Q99755/P18564/P02751	Contrast_1	KEGG
hsa05143	African trypanosomiasis	12	-0.793243	-2.04935	0.000243038	0.00316921	0.00224106	536	tags=42%, list=8%, signal=39%	Q16363/P25445/P14902/P05362/O14791	Contrast_1	KEGG
hsa04512	ECM-receptor interaction	31	-0.598171	-1.97579	0.000295157	0.00356375	0.00252005	743	tags=52%, list=11%, signal=46%	P17301/P11047/Q16363/P24821/Q08722/P05556/P26006/P07942/Q13751/Q16787/P06756/Q13753/P07996/P08648/P18564/P02751	Contrast_1	KEGG
hsa03008	Ribosome biogenesis in eukaryotes	56	-0.518933	-1.94832	0.000153297	0.00217282	0.00153648	1922	tags=79%, list=27%, signal=58%	P19784/Q8IZH2/Q969H6/Q9UBU9/Q9Y3B8/O60832/Q99575/P62826/Q92979/O15381/Q7Z2Z2/Q9NW13/Q9H6R4/Q9H0D6/Q9UNX4/Q969X6/Q14692/Q9BVP2/P78345/Q9Y5J1/Q13823/Q9BZE4/Q96D46/O75817/P78346/Q13428/Q8NB90/Q9NY12/P56537/Q9H583/Q9Y2P8/Q9NYH9/O00567/P55769/Q9Y2X3/Q8NI36/Q9Y3A5/Q96G21/P22087/O75818/Q12788/Q15061/Q8IWA0/Q9BUL9	Contrast_1	KEGG
hsa04151	PI3K-Akt signaling pathway	132	-0.441842	-1.93529	1.26593e-06	2.9478e-05	2.08449e-05	883	tags=27%, list=12%, signal=24%	P13725/P49841/O60346/O43524/P67775/P17301/P13807/P00533/P11047/P06213/P08069/P11802/P35568/Q07820/P08581/Q16363/Q9NX09/P24821/O60603/Q6ZUJ8/P05556/O00459/P38936/P26006/P62873/P07942/Q13751/P01112/Q16787/P06756/Q9HAV0/Q13753/P07996/P08648/P18564/P02751	Contrast_1	KEGG
hsa05205	Proteoglycans in cancer	109	-0.447303	-1.90276	5.37935e-06	0.000103157	7.29459e-05	864	tags=26%, list=12%, signal=23%	P19174/P01137/O14974/O75369/P17301/P00533/P10301/P52735/P08069/Q13555/P07711/P08581/P21333/O60603/P25445/P05556/P61812/O00459/P38936/Q03135/P01112/Q14643/P06756/P07996/P16157/P08648/P22694/P02751	Contrast_1	KEGG
hsa04810	Regulation of actin cytoskeleton	122	-0.43397	-1.887	8.93709e-06	0.00015617	0.000110434	787	tags=44%, list=11%, signal=40%	O43707/Q9Y281/P28482/Q05397/O60610/P35580/P05230/P36873/Q13177/O75116/Q07889/Q14155/P23528/P59998/Q8N8S7/P06396/P62136/Q13464/O15143/Q07890/P61158/O60331/Q9BZL4/Q9GZP0/Q92888/Q8TBX8/P26038/O14974/P35579/P17301/P00533/P10301/P52735/P18206/P53667/P12814/Q5JSP0/Q15746/Q9NYB9/Q9BPX5/P05556/Q8WYL5/O00459/P26006/Q9Y2I7/P01112/P06756/P24844/Q15052/P08648/P15153/Q99755/P18564/P02751	Contrast_1	KEGG
hsa05146	Amoebiasis	49	-0.507972	-1.87361	0.000705073	0.00656725	0.00464394	882	tags=35%, list=12%, signal=31%	P35237/P01137/P11047/P18206/P12814/Q16363/O60603/P61812/O00459/P07942/Q13751/Q16787/Q13753/P14778/P22694/P50453/P02751	Contrast_1	KEGG
hsa05412	Arrhythmogenic right ventricular cardiomyopathy	25	-0.596098	-1.87159	0.00104373	0.00829891	0.00586846	743	tags=48%, list=11%, signal=43%	P17301/P50402/Q14126/P54284/Q02487/P05556/P11532/P17302/P26006/P06756/P08648/P18564	Contrast_1	KEGG
hsa05414	Dilated cardiomyopathy	26	-0.58792	-1.85657	0.00223527	0.0165613	0.0117111	794	tags=54%, list=11%, signal=48%	P01137/P17301/P50402/P54284/P05556/P11532/P61812/P26006/P67936/P06756/P08648/P22694/P07951/P18564	Contrast_1	KEGG
hsa05206	MicroRNAs in cancer	85	-0.448876	-1.85515	7.53553e-05	0.0011698	0.000827208	864	tags=26%, list=12%, signal=23%	P19174/P56524/P00533/P16949/P35568/P00519/Q07820/P08581/Q9Y4H2/Q9NX09/P24821/P42771/Q16658/Q16678/P61812/O00459/P38936/P01112/P07996/P29966/P08648/P52926	Contrast_1	KEGG
hsa05144	Malaria	12	-0.7155	-1.8485	0.00368125	0.0230786	0.0163197	923	tags=58%, list=13%, signal=51%	Q07954/P01137/P08581/O60603/P61812/P07996/P05362	Contrast_1	KEGG
hsa00534	Glycosaminoglycan biosynthesis - heparan sulfate / heparin	10	-0.745555	-1.83298	0.0041615	0.0255972	0.0181007	1027	tags=70%, list=15%, signal=60%	Q9UBQ6/Q9H1B5/Q16394/P52848/O94766/O43909/Q9UBV7	Contrast_1	KEGG
hsa04145	Phagosome	77	-0.448987	-1.82198	0.000206964	0.00281126	0.00198795	1686	tags=47%, list=24%, signal=36%	P27824/P21283/O15400/P07437/Q8NEB9/Q9UI12/Q9UBG0/O14964/P61619/P11279/Q13488/Q13885/P01024/P27797/Q9BUF5/Q93050/Q15904/P17301/P68366/P07711/P60468/Q9H9S3/O60603/P05556/Q03519/P02786/P04439/Q9BQE3/Q9Y2I7/P01903/P31146/P06756/P07996/Q8WTV0/P08648/Q13509	Contrast_1	KEGG
hsa05219	Bladder cancer	23	-0.590558	-1.81654	0.00254085	0.0169992	0.0120207	703	tags=35%, list=10%, signal=31%	P00533/P11802/Q9UIK4/O43293/P42771/P38936/P01112/P07996	Contrast_1	KEGG
hsa04390	Hippo signaling pathway	64	-0.466209	-1.8052	0.000385696	0.00413644	0.00292503	1975	tags=47%, list=28%, signal=34%	P05230/P41743/Q13188/P36873/P48730/P62714/P62136/Q05513/Q13490/P61981/Q9BYG5/Q96NE9/P84022/Q6ZTQ3/Q92997/P28347/P49841/P01137/P67775/Q9H4B6/Q15797/Q99594/P37173/P49674/Q8IX03/Q96IF1/P29279/P61812/P05121/O14641	Contrast_1	KEGG
hsa05410	Hypertrophic cardiomyopathy	30	-0.550199	-1.79716	0.00186887	0.0141686	0.0100191	794	tags=43%, list=11%, signal=39%	P01137/P17301/P50402/P54284/P05556/P11532/P61812/P26006/P67936/P06756/P08648/P07951/P18564	Contrast_1	KEGG
hsa05222	Small cell lung cancer	53	-0.48055	-1.79531	0.000770525	0.00684089	0.00483744	1207	tags=40%, list=17%, signal=33%	Q9BUZ4/P31749/P60484/O15230/Q00534/Q07812/Q13114/P17301/P11047/P11802/Q16363/P05556/O00459/P38936/P26006/P07942/Q13751/Q16787/P06756/Q13753/P02751	Contrast_1	KEGG
hsa05140	Leishmaniasis	27	-0.562438	-1.79153	0.00285389	0.0182425	0.0128999	1062	tags=37%, list=15%, signal=32%	P01024/Q9NYJ8/O43318/P01137/O60603/P05556/P61812/P01903/P15260/P49006	Contrast_1	KEGG
hsa00532	Glycosaminoglycan biosynthesis - chondroitin sulfate / dermatan sulfate	8	-0.754596	-1.75368	0.00675912	0.0351614	0.0248639	1694	tags=88%, list=24%, signal=67%	Q96L58/Q8NCH0/Q9H1B5/O94766/Q86X52/Q9UBV7/Q8IZ52	Contrast_1	KEGG
hsa04650	Natural killer cell mediated cytotoxicity	47	-0.46908	-1.71216	0.00251718	0.0169992	0.0120207	864	tags=26%, list=12%, signal=23%	P19174/P52735/P78314/Q08209/P25445/O00459/P04439/P01112/P15260/Q9BZM5/P15153/P05362	Contrast_1	KEGG
hsa05135	Yersinia infection	93	-0.404861	-1.69657	0.000393343	0.00413644	0.00292503	2006	tags=38%, list=28%, signal=27%	P28482/Q05397/O75116/Q16513/Q14155/P29466/Q04206/P59998/Q14653/Q13464/Q14161/O15143/Q8TF74/P45985/P61158/O60331/P31749/Q14289/Q92888/Q9NYJ8/P49841/P19174/O43318/P52735/Q96JJ3/P53667/Q9BPX5/P05556/O00459/P08648/P15153/Q99755/O75563/O15117/P02751	Contrast_1	KEGG
hsa04142	Lysosome	96	-0.407697	-1.69225	0.000353788	0.00397707	0.00281233	1575	tags=42%, list=22%, signal=33%	P59780/P51688/Q9UI12/Q9UBX1/P17405/P07686/P11279/P11117/Q13488/P10619/P53677/P35475/Q9UPM8/Q13286/P10253/Q93050/Q68CP4/P22304/Q15904/P04066/P07858/Q14108/Q9Y227/P15586/Q9Y2T2/P13686/P07711/Q9NRA2/P16278/Q9Y6B7/Q8NCC3/P49281/Q8NBK3/Q9UBR2/O75503/Q9UK23/P43234/Q15012/P38571/P15848	Contrast_1	KEGG
hsa05165	Human papillomavirus infection	160	-0.377156	-1.68826	7.11627e-05	0.00115995	0.000820244	967	tags=23%, list=14%, signal=20%	Q00534/Q92997/Q07812/Q93050/P49841/Q12986/P49768/Q15904/Q13114/P67775/P17301/P19525/P00533/P11047/P11802/Q14164/P62380/Q16363/P24821/P25445/P05556/O00459/P38936/P04439/P26006/P07942/Q13751/P01112/Q16787/P06756/Q13753/P07996/O14641/P08648/P22694/P18564/P02751	Contrast_1	KEGG
hsa04514	Cell adhesion molecules	33	-0.500371	-1.66062	0.00696187	0.035462	0.0250765	520	tags=27%, list=7%, signal=25%	P22223/P05556/O95297/Q92859/P04439/P15151/P01903/P06756/P05362	Contrast_1	KEGG
hsa04066	HIF-1 signaling pathway	67	-0.405432	-1.60132	0.00679499	0.0351614	0.0248639	1529	tags=34%, list=22%, signal=27%	P04075/P00338/P00558/P52789/Q9GZT9/P31749/Q01813/P62877/P19174/P11166/P00533/P06213/P08069/Q2TB90/Q13555/Q15118/Q16875/P02786/O00459/P38936/P15260/P02787/P05121	Contrast_1	KEGG
hsa05224	Breast cancer	47	-0.435681	-1.59025	0.00997099	0.0485155	0.0343071	1190	tags=30%, list=17%, signal=25%	P31749/P60484/Q00534/Q92997/Q07812/P49841/P00533/P08069/P11802/P08047/O00459/P38936/P01112/O14641	Contrast_1	KEGG
hsa05100	Bacterial invasion of epithelial cells	59	-0.413427	-1.56703	0.00528346	0.0313165	0.022145	1090	tags=25%, list=15%, signal=22%	Q13418/P51636/Q14141/Q9UHD8/Q9NVA2/P18206/Q05193/Q96JJ3/P08581/Q9BPX5/P05556/O00459/Q03135/P08648/P02751	Contrast_1	KEGG
hsa04015	Rap1 signaling pathway	81	-0.37718	-1.54103	0.00754824	0.0378573	0.0267703	2006	tags=36%, list=28%, signal=26%	P28482/P05230/P50552/P41743/O60503/Q8WWN8/Q8N8S7/Q05513/Q9BYG5/P04899/Q9Y490/P63096/Q9GZP0/P31749/Q9BZL6/P19174/P00533/P10301/P06213/P52735/P08069/P08581/P61224/P05556/O00459/P01112/P07996/P15153/O15117	Contrast_1	KEGG
hsa05200	Pathways in cancer	213	-0.318661	-1.49614	0.00077642	0.00684089	0.00483744	967	tags=22%, list=14%, signal=19%	Q00534/Q92997/Q07812/P49841/P19174/Q13114/P01137/P17301/Q15311/P11166/P00533/P11047/P08069/Q13555/P29590/P11802/P00519/P08581/Q16363/Q13393/P37173/Q9UIK4/O43293/P42771/P25445/P05556/O94827/P08047/P61812/O00459/P38936/P26006/P62873/P07942/Q13751/P01112/P15260/Q16787/P06756/Q9HAV0/Q13753/O14641/P15153/P22694/P21266/P02751	Contrast_1	KEGG
hsa05163	Human cytomegalovirus infection	116	-0.347747	-1.48792	0.00644262	0.0351614	0.0248639	2052	tags=40%, list=29%, signal=29%	O15085/P16298/P28482/Q05397/O60503/Q86WV6/O75116/Q07889/Q14790/Q04206/Q15628/Q14653/Q14571/Q13464/Q14573/P62879/Q07890/P04899/Q13546/P63096/P31749/Q14289/Q92888/P27797/Q00534/Q07812/P49841/O15533/P00533/P11802/Q08209/P42771/P25445/Q03519/P08047/O00459/P38936/P04439/P62873/P01112/Q14643/P06756/Q9HAV0/P14778/P15153/P22694	Contrast_1	KEGG
hsa04010	MAPK signaling pathway	123	-0.337966	-1.46755	0.00576636	0.0329795	0.023321	2035	tags=41%, list=29%, signal=30%	P16298/Q00653/P28482/P05230/Q13188/Q13164/Q13177/Q07889/P53041/Q9Y2U5/Q04206/Q15628/Q7L7X3/Q13043/Q07890/Q8IVH8/Q9NPH3/P45985/Q9Y6R4/P20936/Q9GZP0/P31749/P21359/Q01201/P49137/Q9NYJ8/O43318/O75676/P01137/O75369/P00533/P10301/P06213/P08069/P16949/Q13163/P08581/P61224/P37173/P21333/P54284/P11831/Q08209/P25445/Q9UPT6/Q9UL54/P61812/P01112/P14778/P15153/P22694	Contrast_1	KEGG
hsa05171	Coronavirus disease - COVID-19	139	-0.329183	-1.44862	0.00256506	0.0169992	0.0120207	2741	tags=57%, list=39%, signal=36%	P45983/P61353/P26373/Q02878/P61247/P62701/P62266/P43405/P55265/P46781/P63220/Q00978/Q07020/P36578/P62906/P46776/P42224/P52630/P39023/P39019/P62241/Q9NWZ3/P62081/P46779/P62910/P62263/P62841/P62750/P18621/P28482/P00751/P15880/Q86WV6/P61313/P62269/P05386/P27635/P23396/P35268/P29466/Q04206/Q9UNX3/Q14653/P60866/P62917/O95786/P49207/P62280/P47914/P62851/Q7Z434/O15455/P30050/P62829/P83731/P01024/P46782/…	Contrast_1	KEGG
hsa05168	Herpes simplex virus 1 infection	110	-0.340425	-1.44554	0.00656691	0.0351614	0.0248639	1237	tags=28%, list=17%, signal=24%	Q7Z434/O15455/P31749/P23497/Q07955/P84103/Q13242/P01024/P27797/Q07812/Q9NYJ8/Q9BYX4/O43318/O15533/Q13114/P19525/P14859/P29590/Q9BRL6/Q14164/Q9NZJ5/O60603/Q9NX65/P25445/Q03519/O00459/Q9P2K8/P04439/P01903/P15260/P08648	Contrast_1	KEGG
hsa01240	Biosynthesis of cofactors	101	0.408771	1.55854	0.00512753	0.0309551	0.0218895	1484	tags=37%, list=21%, signal=29%	Q96T66/P54819/Q969G6/O75414/Q99807/Q9NZJ6/Q9NVS9/P48506/O15382/P51648/Q02127/Q9Y234/Q8NBN7/P50336/Q9Y2Z9/P35270/Q7KZN9/P13196/P15559/P00568/Q5HYK3/P13995/Q63HM1/Q9Y697/P30085/Q9Y3D8/P09622/P22830/Q6XQN6/Q9Y5P6/P19224/P48507/P13716/Q9UIJ7/Q4G0N4/P27144/Q13057	Contrast_1	KEGG
hsa05010	Alzheimer disease	232	0.370057	1.56651	0.000330071	0.00384297	0.0027175	1007	tags=25%, list=14%, signal=23%	P56181/Q92934/P14927/O75947/Q16718/P51970/O00217/P47985/P03928/Q9UDW1/Q93084/P19404/P31930/O75438/P00156/O95168/P03915/O95167/P30049/O95182/P56556/Q86Y39/O14949/P17568/O43678/P03891/P12235/P18859/P22695/O95298/P24539/O95169/O14561/O75380/O43920/Q9NX14/P27482/P20674/P08574/P99999/O43674/Q8TDY2/O14521/P03905/O43676/O75251/P06576/Q16795/Q9P0J0/Q96BY7/Q9UI09/P10606/P30405/P48047/O43181/O75306/P36542/…	Contrast_1	KEGG
hsa00970	Aminoacyl-tRNA biosynthesis	42	0.502547	1.6421	0.00569076	0.0329795	0.023321	2056	tags=48%, list=29%, signal=34%	Q96DP5/Q6PI48/Q96GW9/Q5ST30/Q9NP81/Q96I59/Q7L3T8/Q9UGM6/O75879/Q9NSE4/Q15031/Q9Y2Z4/Q9H0R6/Q9HA77/Q9BW92/Q5T160/P49590/O95363/Q5JPH6/Q5JTZ9	Contrast_1	KEGG
hsa00730	Thiamine metabolism	8	0.763753	1.65045	0.0101504	0.0486622	0.0344108	1478	tags=88%, list=21%, signal=69%	P54819/P00568/Q9BU02/P24666/Q9Y697/Q9BSD7/P27144	Contrast_1	KEGG
hsa00330	Arginine and proline metabolism	29	0.544632	1.66851	0.0061623	0.0346364	0.0244926	1137	tags=41%, list=16%, signal=35%	P27338/Q14353/P50440/P12532/P51648/O43272/P06732/P49189/P21397/P00505/P30038/P04181	Contrast_1	KEGG
hsa00760	Nicotinate and nicotinamide metabolism	16	0.630956	1.67879	0.00982506	0.0485155	0.0343071	1832	tags=62%, list=26%, signal=46%	Q9NTG7/Q96T66/Q9NWW6/Q6XQN6/Q4G0N4/P00491/Q13423/Q8TCD5/P43490/Q8IXJ6	Contrast_1	KEGG
hsa01212	Fatty acid metabolism	43	0.518885	1.70018	0.00242376	0.0169992	0.0120207	1806	tags=56%, list=26%, signal=42%	Q5VWC8/Q8IVS2/P45954/P50897/P16219/Q9BV79/Q92506/Q8N4T8/P11310/P24752/Q9ULC5/Q16836/P33121/Q4G176/P55084/P22307/P23786/P40939/P30084/Q9UMR5/Q08426/O15254/P50416/Q9NWU1	Contrast_1	KEGG
hsa03010	Ribosome	119	0.435311	1.70186	0.000444793	0.0044141	0.00312137	1096	tags=33%, list=15%, signal=28%	P52815/Q16540/Q9BYC9/Q9NRX2/Q9BYD2/P82664/O75394/Q9BYD1/P82912/O60783/Q13084/Q9NX20/Q9H0U6/Q9BYD3/P09001/P82932/P82933/Q6P1L8/Q9BYC8/Q8TCC3/Q9Y2R9/Q7Z7H8/Q9Y399/Q7Z2W9/Q9NWU5/Q9P015/P82921/O15235/Q9NVS2/P82675/P49406/Q96A35/Q9NZE8/Q9Y3D3/P62847/Q9BYD6/Q5T653/P05388/P82914	Contrast_1	KEGG
hsa04964	Proximal tubule bicarbonate reclamation	10	0.735768	1.71353	0.00674876	0.0351614	0.0248639	1005	tags=40%, list=14%, signal=34%	P00367/Q9UBX3/Q16822/P54709	Contrast_1	KEGG
hsa04146	Peroxisome	61	0.484086	1.72583	0.000933653	0.00780181	0.00551694	1758	tags=49%, list=25%, signal=37%	P40855/P04179/Q9Y2Q3/P39210/Q9BY49/P35914/Q13011/P30044/Q9ULC5/P34913/P33121/O14678/Q6QHF9/Q9NUI1/P48735/P22307/Q9Y6I8/Q03426/O14832/Q06830/P28288/P00441/A8MXV4/O95822/Q08426/Q9NR77/O15254/O43933/P47989/P56589	Contrast_1	KEGG
hsa00860	Porphyrin and chlorophyll metabolism	21	0.640068	1.81451	0.00240142	0.0169992	0.0120207	1349	tags=43%, list=19%, signal=35%	P30043/P50336/Q7KZN9/P13196/Q16595/P53701/P22830/P19224/P13716	Contrast_1	KEGG
hsa00650	Butanoate metabolism	17	0.673874	1.81965	0.00260724	0.0169992	0.0120207	1513	tags=71%, list=21%, signal=56%	P54868/P16219/Q02338/P51649/P35914/P24752/Q16836/Q9H9P8/P40939/P80404/P30084/Q08426	Contrast_1	KEGG
hsa00630	Glyoxylate and dicarboxylate metabolism	21	0.650424	1.84387	0.00177361	0.0137666	0.00973486	2128	tags=76%, list=30%, signal=53%	Q96PE7/P15104/P24752/P05166/P05165/Q9NUB1/Q63HM1/Q99798/O75390/P09622/P40926/P22033/Q9NR19/Q9UBQ7/Q9BWD1/P34896	Contrast_1	KEGG
hsa05022	Pathways of neurodegeneration - multiple diseases	278	0.429615	1.8498	1.70265e-08	7.92947e-07	5.60721e-07	1535	tags=37%, list=22%, signal=30%	P56181/Q92934/P18283/P14927/O75947/Q16718/P51970/O00217/P47985/P03928/Q9UDW1/Q9NWB7/Q93084/P19404/P31930/O75438/P00156/O95168/O14618/P63000/P03915/O95167/P30049/O95182/P56556/Q86Y39/O14949/P17568/O43678/P03891/O14645/P12235/P18859/P22695/O95298/P24539/O95169/O14561/O75380/O43920/Q9NX14/P27482/P20674/P08574/P99999/O96015/O43674/Q8TDY2/O14521/P07203/Q8TE73/P03905/O43676/O75251/Q99497/P06576/Q16795/…	Contrast_1	KEGG
hsa00071	Fatty acid degradation	32	0.596843	1.85328	0.000951834	0.00780181	0.00551694	1725	tags=62%, list=24%, signal=47%	P40394/P42126/P45954/P16219/P00326/P51648/P11310/P24752/P49189/Q9ULC5/Q16836/P33121/P55084/P23786/P40939/P30084/Q92947/Q08426/O15254/P50416	Contrast_1	KEGG
hsa00980	Metabolism of xenobiotics by cytochrome P450	25	0.640442	1.88087	0.000957277	0.00780181	0.00551694	1326	tags=76%, list=19%, signal=62%	P40394/P30838/Q16696/Q9Y2Q3/P43353/P09210/P00326/O14880/O75828/P28161/P09211/O43488/P24903/P10620/P07099/Q96SQ9/P30711/P19224/P16152	Contrast_1	KEGG
hsa00982	Drug metabolism - cytochrome P450	21	0.680441	1.92896	0.000555617	0.00532738	0.00376718	1309	tags=76%, list=19%, signal=62%	P31513/P40394/P30838/P27338/P31512/Q9Y2Q3/P43353/P09210/P00326/O14880/P28161/P09211/P21397/P10620/P30711/P19224	Contrast_1	KEGG
hsa00061	Fatty acid biosynthesis	12	0.795554	1.9311	0.000279042	0.00349876	0.0024741	939	tags=58%, list=13%, signal=51%	Q8IVS2/Q9BV79/Q92506/Q8N4T8/Q9ULC5/P33121/Q4G176	Contrast_1	KEGG
hsa05020	Prion disease	173	0.47412	1.94517	1.04122e-07	3.08581e-06	2.18209e-06	1454	tags=42%, list=21%, signal=34%	P56181/Q92934/P14927/O75947/Q16718/P51970/O00217/P47985/P03928/Q9UDW1/P19404/P31930/O75438/P00156/O95168/P17612/P63000/P03915/O95167/P30049/O95182/P56556/Q86Y39/O14949/P17568/O43678/P03891/P12235/P18859/P22695/O95298/P24539/O95169/O14561/O75380/O43920/Q9NX14/P20674/P08574/P99999/O43674/O14521/P03905/O43676/O75251/P06576/Q16795/Q9P0J0/Q9UI09/P10606/P30405/P48047/O43181/O75306/P36542/O95139/P25705/…	Contrast_1	KEGG
hsa00410	beta-Alanine metabolism	19	0.708163	1.9561	0.000446826	0.0044141	0.00312137	1913	tags=79%, list=27%, signal=58%	P30838/P16219/P43353/P51648/Q6NVY1/P49189/Q02252/P40939/P80404/O95822/P30084/Q08426/O15254/Q12882/P05091	Contrast_1	KEGG
hsa05012	Parkinson disease	180	0.476648	1.95883	4.0693e-08	1.65824e-06	1.1726e-06	1458	tags=44%, list=21%, signal=36%	P56181/P27338/P14927/O75947/Q16718/P51970/O00217/P47985/P03928/Q9UDW1/P19404/P31930/O75438/P00156/P10599/O95168/P17612/P03915/O95167/P30049/O95182/P56556/Q86Y39/O14949/P17568/O43678/P03891/P12235/P18859/P22695/O95298/P24539/O95169/O14561/O75380/O43920/Q9NX14/P27482/P20674/P08574/P99999/O43674/O14521/P03905/O43676/O75251/Q99497/P06576/Q16795/Q9P0J0/Q9UI09/P10606/Q13557/P60604/P30405/P48047/O43181/…	Contrast_1	KEGG
hsa00620	Pyruvate metabolism	36	0.621106	1.97713	0.0001284	0.00190266	0.00134544	2042	tags=72%, list=29%, signal=52%	P40394/P07311/P11498/P00326/Q04760/P51648/P24752/Q16822/P10515/P49189/P07954/Q9NUB1/P11177/P08559/P09622/P48163/Q16798/P23368/P40926/P14621/P14550/Q9NR19/Q9UBQ7/P05091/Q16775/Q9BWD1	Contrast_1	KEGG
hsa05014	Amyotrophic lateral sclerosis	245	0.466899	1.99067	2.50175e-09	1.35929e-07	9.612e-08	1454	tags=36%, list=21%, signal=30%	P56181/Q92934/P18283/P14927/O75947/Q16718/P51970/O00217/P47985/P03928/Q9UDW1/P19404/P31930/O75438/P00156/O95168/O14618/P63000/Q9NRR5/P03915/O95167/P30049/O95182/P56556/Q86Y39/O14949/P17568/O43678/P03891/O14645/P18859/P22695/O95298/P24539/O95169/O14561/O75380/O43920/Q9NX14/P20674/P08574/P99999/O96015/O43674/Q8TDY2/O14521/P07203/P37198/Q8TE73/P03905/O43676/O75251/P06576/Q16795/Q9P0J0/Q96BY7/Q9UI09/…	Contrast_1	KEGG
hsa00280	Valine, leucine and isoleucine degradation	43	0.619674	2.03042	9.10196e-06	0.00015617	0.000110434	1594	tags=77%, list=23%, signal=60%	P54868/P45954/P31937/P16219/Q96PE7/O15382/P51648/P11310/P35914/P24752/P05166/Q6NVY1/Q96RQ3/P49189/P05165/P11182/Q02252/Q16836/Q9HCC0/Q9UKU7/Q4G176/P55084/P26440/P12694/P09622/P40939/Q99714/P80404/P21953/P30084/P22033/Q08426/Q13825	Contrast_1	KEGG
hsa04723	Retrograde endocannabinoid signaling	74	0.557813	2.04372	4.12619e-06	8.40712e-05	5.94498e-05	994	tags=46%, list=14%, signal=40%	P56181/Q16718/P51970/O00217/Q99685/P19404/O75438/O95168/P17612/P03915/O95167/O95182/P56556/Q86Y39/P17568/O43678/P03891/O95298/O95169/O14561/O75380/O43920/Q9NX14/O43674/P03905/O43676/O75251/Q16795/Q9P0J0/Q9UI09/Q9BV23/O43181/O75306/O95139	Contrast_1	KEGG
hsa05016	Huntington disease	204	0.489837	2.0461	1.83338e-09	1.19536e-07	8.45285e-08	1454	tags=42%, list=21%, signal=34%	P56181/P18283/P14927/O75947/Q16718/P51970/O00217/P47985/P03928/Q9UDW1/P04179/Q9NWB7/P19404/P31930/O75438/P00156/O95168/P09497/P03915/O95167/P30049/O95182/P56556/Q86Y39/O14949/P17568/O43678/P03891/O14645/P12235/P18859/P53803/P22695/O95298/P24539/O95169/O14561/O75380/O43920/Q9NX14/P20674/P08574/P99999/O96015/P09496/O43674/Q8TDY2/O14521/P07203/Q8TE73/P03905/O43676/O75251/P06576/Q16795/Q9P0J0/Q96BY7/…	Contrast_1	KEGG
hsa01200	Carbon metabolism	89	0.553557	2.07534	3.96158e-07	9.93444e-06	7.025e-06	1681	tags=53%, list=24%, signal=41%	P00367/P16219/O00757/Q96I99/O43175/P53597/P11498/Q96PE7/P09467/P50213/P24752/P05166/P49247/Q6NVY1/P10515/P05165/O14521/P07954/Q9NUB1/P11177/Q02252/Q02218/P08559/Q9P2R7/O95336/O43837/P48735/P00505/P36957/P21912/P51553/Q99798/O75390/P09622/P11413/P48163/Q16798/P23368/P40926/P30084/Q3LXA3/P22033/P52209/Q8TD30/O15254/P37837/Q9NR19	Contrast_1	KEGG
hsa04932	Non-alcoholic fatty liver disease	101	0.557228	2.12457	4.68333e-08	1.6964e-06	1.19959e-06	1535	tags=51%, list=22%, signal=41%	P56181/P14927/Q16718/P51970/O00217/P47985/Q9UDW1/P19404/P31930/O75438/P00156/O95168/P63000/O95167/O95182/P56556/Q86Y39/O14949/P17568/O43678/P22695/O95298/O95169/O14561/O75380/O43920/Q9NX14/P20674/P08574/P99999/O43674/O14521/O43676/O75251/Q16795/Q9P0J0/Q9UI09/P10606/O43181/O75306/O95139/P21912/P28331/O96000/P49821/O75489/P19793/P14854/O95299/P15954/Q12933/Q9Y6M9	Contrast_1	KEGG
hsa00640	Propanoate metabolism	28	0.7158	2.1629	3.8862e-06	8.40712e-05	5.94498e-05	1681	tags=79%, list=24%, signal=60%	P16219/Q96I99/P53597/Q96PE7/P05166/Q6NVY1/P05165/Q9NUB1/P11182/Q02252/Q9P2R7/P12694/P09622/P40939/P80404/P21953/O95822/P30084/P22033/Q08426/O15254/Q9NR19	Contrast_1	KEGG
hsa05415	Diabetic cardiomyopathy	140	0.555098	2.21569	1e-10	8.15e-09	5.76316e-09	1065	tags=46%, list=15%, signal=40%	P56181/P14927/O75947/Q16718/P51970/O00217/P47985/P03928/Q9UDW1/Q15119/Q93084/P19404/P31930/O75438/P00156/O95168/P63000/P03915/O95167/P30049/O95182/P56556/Q86Y39/O14949/P17568/O43678/P03891/P12235/P18859/P22695/O95298/P24539/O95169/O14561/O75380/O43920/Q9NX14/P20674/P08574/O43674/O14521/P03905/O43676/O75251/P11177/P06576/Q16795/Q9P0J0/Q9Y5U8/Q9UI09/P10606/P08559/P12821/Q13557/P30405/P48047/O43181/…	Contrast_1	KEGG
hsa05208	Chemical carcinogenesis - reactive oxygen species	158	0.550931	2.2329	1e-10	8.15e-09	5.76316e-09	1326	tags=47%, list=19%, signal=39%	P56181/Q92934/P14927/O75947/Q16718/P51970/O00217/P47985/P03928/Q9UDW1/P04179/P19404/P31930/O75438/P00156/O95168/P63000/P09210/P03915/O95167/P30049/O95182/P56556/O14880/Q86Y39/O14949/P17568/O43678/P03891/P12235/P18859/P22695/O95298/P24539/O95169/O14561/O75380/O43920/Q9NX14/P20674/P08574/O43674/O14521/P34913/P25963/P03905/O43676/O75251/P06576/Q16795/Q9P0J0/P28161/Q9UI09/P10606/P15559/P30405/P24903/…	Contrast_1	KEGG
hsa00020	Citrate cycle (TCA cycle)	26	0.768258	2.2811	2.84013e-07	7.71569e-06	5.45604e-06	1335	tags=81%, list=19%, signal=66%	Q96I99/P53597/P11498/P50213/Q16822/P10515/O14521/P07954/P11177/Q02218/P08559/Q9P2R7/O43837/P48735/P36957/P21912/P51553/Q99798/O75390/P09622/P40926	Contrast_1	KEGG
hsa04714	Thermogenesis	145	0.636384	2.54841	1e-10	8.15e-09	5.76316e-09	1086	tags=49%, list=15%, signal=42%	P56181/P14927/Q5JTJ3/O75947/Q16718/P51970/O00217/P47985/P03928/Q9UDW1/Q9Y2R0/Q9GZY4/Q99685/P19404/P31930/O75438/P00156/O95168/P17612/P03915/O95167/P30049/O95182/P56556/Q86Y39/O14949/P17568/O43678/P03891/Q5RI15/P18859/P22695/O95298/P24539/O95169/O75964/O14561/O75380/Q7L592/O43920/Q9NX14/P20674/P08574/Q9ULC5/O43674/O14521/Q9Y6N1/P03905/O43676/O75251/P06576/Q16795/Q9P0J0/Q7KZN9/Q9UI09/P10606/P33121/…	Contrast_1	KEGG
hsa00190	Oxidative phosphorylation	97	0.697886	2.65529	1e-10	8.15e-09	5.76316e-09	1442	tags=71%, list=20%, signal=57%	P56181/P14927/P54707/O75947/Q16718/P51970/O00217/Q8NEY4/P47985/P03928/Q9UDW1/P19404/P31930/O75438/P00156/O95168/P03915/O95167/P30049/O95182/P56556/Q86Y39/O14949/P17568/O43678/P03891/P18859/P22695/O95298/P24539/O95169/O75964/O14561/O75380/O43920/Q9NX14/P20674/P08574/P99999/O43674/O14521/Q9Y6N1/P03905/O43676/O75251/P06576/Q16795/Q9P0J0/Q7KZN9/Q9UI09/P10606/P48047/O43181/O75306/P36542/O95139/P25705/…	Contrast_1	KEGG
REAC:R-HSA-1474244	Extracellular matrix organization	100	-0.542444	-2.26519	6.17042e-09	7.1474e-07	6.33821e-07	851	tags=45%, list=12%, signal=40%	PSEN1/CTSB/APP/CAST/ITGA2/LAMC1/NTN4/COLGALT1/CTSL/NCSTN/ACTN1/LAMA4/PLOD3/TNC/CRTAP/MMP14/CD47/ITGB1/DMD/P4HA2/MFAP1/ADAM9/TGFB2/COL17A1/P3H1/P3H2/ITGA3/TTR/LAMB1/LAMB3/CAPN13/CD151/P4HA1/LAMA3/ITGAV/LAMC2/THBS1/SERPINH1/PLOD1/SERPINE1/PLOD2/ITGA5/ICAM1/ITGB6/FN1	Contrast_1	REAC
REAC:R-HSA-8874081	MET activates PTK2 signaling	16	-0.803147	-2.20646	3.9871e-06	0.000277103	0.000245731	743	tags=69%, list=11%, signal=62%	ITGA2/LAMC1/MET/LAMA4/ITGB1/ITGA3/LAMB1/LAMB3/LAMA3/LAMC2/FN1	Contrast_1	REAC
REAC:R-HSA-216083	Integrin cell surface interactions	22	-0.725496	-2.18147	1.33072e-05	0.000739882	0.000656116	449	tags=45%, list=6%, signal=43%	TNC/CD47/ITGB1/ITGA3/ITGAV/THBS1/ITGA5/ICAM1/ITGB6/FN1	Contrast_1	REAC
REAC:R-HSA-1474290	Collagen formation	29	-0.657209	-2.14295	1.89971e-05	0.000943069	0.0008363	626	tags=59%, list=9%, signal=54%	CTSB/COLGALT1/CTSL/PLOD3/CRTAP/P4HA2/COL17A1/P3H1/P3H2/LAMB3/CD151/P4HA1/LAMA3/LAMC2/SERPINH1/PLOD1/PLOD2	Contrast_1	REAC
REAC:R-HSA-8875878	MET promotes cell motility	26	-0.682304	-2.12593	5.31251e-05	0.00199578	0.00176983	743	tags=50%, list=11%, signal=45%	ITGA2/LAMC1/MET/LAMA4/RAP1B/ITGB1/ITGA3/LAMB1/LAMB3/TNS4/LAMA3/LAMC2/FN1	Contrast_1	REAC
REAC:R-HSA-1650814	Collagen biosynthesis and modifying enzymes	16	-0.76701	-2.10718	4.44083e-05	0.00181552	0.00160997	626	tags=69%, list=9%, signal=63%	COLGALT1/PLOD3/CRTAP/P4HA2/COL17A1/P3H1/P3H2/P4HA1/SERPINH1/PLOD1/PLOD2	Contrast_1	REAC
REAC:R-HSA-6791226	Major pathway of rRNA processing in the nucleolus and cytosol	152	-0.464956	-2.07671	1.1326e-08	1.12451e-06	9.97195e-07	2251	tags=55%, list=32%, signal=38%	RPL3/NOL6/RPS19/RPS8/XRN2/EXOSC4/RPS7/RPL28/RPL32/RPS14/RPS15/DDX21/RPL23A/RPL17/NCL/RPS2/NIP7/WDR3/RPL15/UTP4/RPS18/RPLP1/CSNK1D/BMS1/RPL10/RPS3/RPL22/GNL3/RPL26L1/EXOSC8/RPS20/RPP38/UTP18/FTSJ3/RPL8/PES1/RPL34/RPS11/LAS1L/RPL29/RPP30/ERI1/RPS25/RPL12/RPL23/RPL24/EXOSC1/BYSL/RIOK3/NOL11/RPS5/HEATR1/RCL1/RPL7A/RPL37/UTP6/NOP56/RPL11/SNU13/RPL18A/DHX37/RPS29/NOP58/WDR36/RPL36/EXOSC3/PNO1/C1D/LTV1/…	Contrast_1	REAC
REAC:R-HSA-8868773	rRNA processing in the nucleus and cytosol	162	-0.455336	-2.06814	3.25536e-08	3.01663e-06	2.6751e-06	2251	tags=53%, list=32%, signal=37%	RPL3/NOL6/RPS19/RPS8/XRN2/EXOSC4/RPS7/RPL28/RPL32/RPS14/RPS15/DDX21/RPL23A/RPL17/NCL/RPS2/NIP7/WDR3/RPL15/UTP4/RPS18/RPLP1/CSNK1D/TSR3/BMS1/RPL10/RPS3/RPL22/GNL3/RPL26L1/EXOSC8/RPS20/RPP38/UTP18/FTSJ3/RPL8/PES1/RPL34/RPS11/NOP2/LAS1L/RPL29/RPP30/GAR1/ERI1/RPS25/RPL12/RPL23/RPL24/EXOSC1/BYSL/RIOK3/NOL11/RPS5/HEATR1/RCL1/RPL7A/RPL37/UTP6/NOP56/RPL11/SNU13/RPL18A/DHX37/RPS29/NOP58/WDR36/RPL36/EXOSC3…	Contrast_1	REAC
REAC:R-HSA-3000171	Non-integrin membrane-ECM interactions	31	-0.610024	-2.02824	0.000208747	0.0063408	0.00562293	743	tags=52%, list=11%, signal=46%	ITGA2/LAMC1/NTN4/ACTN1/LAMA4/TNC/ITGB1/DMD/TTR/LAMB1/LAMB3/LAMA3/ITGAV/LAMC2/THBS1/FN1	Contrast_1	REAC
REAC:R-HSA-6806834	Signaling by MET	53	-0.54011	-1.98934	5.05854e-05	0.00199578	0.00176983	914	tags=34%, list=13%, signal=30%	LAMA5/SH3GL1/SPINT2/ITGA2/LAMC1/MET/LAMA4/RAP1B/ITGB1/SH3KBP1/ITGA3/LAMB1/LAMB3/HRAS/TNS4/LAMA3/LAMC2/FN1	Contrast_1	REAC
REAC:R-HSA-1799339	SRP-dependent cotranslational protein targeting to membrane	99	-0.47275	-1.96998	5.59337e-06	0.000353399	0.000313389	2945	tags=77%, list=42%, signal=45%	RPL14/RPS15A/RPL7/RPS13/SRP9/RPS17/RPL21/RPL27/RPL13/RPL6/RPS3A/SRP72/RPS4X/RPS23/RPS9/RPS21/RPL18/RPL4/RPL10A/RPL27A/SPCS3/RPL3/RPS19/RPS8/SPCS2/SRP14/RPS7/RPL28/RPL32/RPS14/RPS15/RPL23A/SRP54/RPL17/SRPRB/SRP68/RPS2/RPL15/RPS18/RPLP1/RPL10/SRPRA/RPS3/RPL22/RPL26L1/RPN1/RPS20/RPL8/RPL34/RPS11/SSR1/SEC61A1/RPL29/SEC11A/RPN2/RPS25/DDOST/RPL12/RPL23/RPL24/RPS5/RPL7A/RPL37/RPL11/RPL18A/RPS29/RPL36/RP…	Contrast_1	REAC
REAC:R-HSA-1566948	Elastic fibre formation	14	-0.729329	-1.94881	0.000599611	0.0141819	0.0125763	391	tags=50%, list=6%, signal=47%	ITGB1/MFAP1/TGFB2/ITGAV/ITGA5/ITGB6/FN1	Contrast_1	REAC
REAC:R-HSA-425407	SLC-mediated transmembrane transport	76	-0.47645	-1.88242	6.42274e-05	0.00229564	0.00203574	863	tags=39%, list=12%, signal=35%	SLC4A7/SLC2A10/SLC27A4/SLC35B3/SLC44A3/SLC16A3/SLC39A3/SLC2A1/SLC6A6/SLC15A4/SLC35C1/SLC12A2/SLC17A5/SLC30A1/SLC30A7/SLC35B2/SLC8B1/SLC11A2/SLC26A2/SLC39A7/SLC35A2/SLC7A5/SLC35A1/SLC29A3/EMB/SLC43A2/SLC12A4/SLC39A1/SLC6A14/SLC38A5	Contrast_1	REAC
REAC:R-HSA-381038	XBP1(S) activates chaperone genes	33	-0.556687	-1.8802	0.000982385	0.0203808	0.0180734	2076	tags=55%, list=29%, signal=39%	SRPRB/HYOU1/SRPRA/DNAJC3/SSR1/DNAJB11/TLN1/WFS1/WIPI1/SYVN1/EXTL2/CUL7/GFPT1/ARFGAP1/YIF1A/EXTL3/PDIA5/GOSR2	Contrast_1	REAC
REAC:R-HSA-1500931	Cell-Cell communication	67	-0.482036	-1.8729	0.00042436	0.0107247	0.00951055	560	tags=34%, list=8%, signal=32%	PTK2B/SIRPA/ILK/PARVA/KIRREL1/LIMS1/ACTN1/CDH3/FLNA/CD47/ITGB1/PIK3R2/COL17A1/FERMT2/PVR/LAMB3/CD151/LAMA3/LAMC2/ARHGEF6/SDK2/SKAP2/FYB1	Contrast_1	REAC
REAC:R-HSA-425393	Transport of inorganic cations/anions and amino acids/oligopeptides	31	-0.562766	-1.87111	0.00194508	0.0342235	0.0303489	723	tags=35%, list=10%, signal=32%	SLC6A6/SLC15A4/SLC12A2/SLC17A5/SLC8B1/SLC26A2/SLC7A5/SLC43A2/SLC12A4/SLC6A14/SLC38A5	Contrast_1	REAC
REAC:R-HSA-3000178	ECM proteoglycans	21	-0.631805	-1.85692	0.00111128	0.0214981	0.0190642	777	tags=62%, list=11%, signal=55%	APP/ITGA2/LAMC1/LAMA4/TNC/ITGB1/TGFB2/LAMB1/LAMA3/ITGAV/SERPINE1/ITGB6/FN1	Contrast_1	REAC
REAC:R-HSA-72312	rRNA processing	171	-0.405641	-1.8536	2.35167e-06	0.000172043	0.000152565	2251	tags=51%, list=32%, signal=36%	RPL3/NOL6/RPS19/RPS8/XRN2/EXOSC4/RPS7/RPL28/RPL32/RPS14/RPS15/DDX21/RPL23A/RPL17/NCL/RPS2/NIP7/WDR3/RPL15/UTP4/RPS18/RPLP1/CSNK1D/TSR3/BMS1/RPL10/RPS3/RPL22/GNL3/RPL26L1/EXOSC8/RPS20/RPP38/UTP18/ELAC2/FTSJ3/RPL8/PES1/RPL34/RPS11/NOP2/LAS1L/RPL29/RPP30/GAR1/ERI1/RPS25/RPL12/RPL23/RPL24/EXOSC1/BYSL/RIOK3/NOL11/RPS5/HEATR1/RCL1/RPL7A/RPL37/UTP6/NOP56/RPL11/SNU13/RPL18A/DHX37/RPS29/NOP58/WDR36/RPL36/…	Contrast_1	REAC
REAC:R-HSA-6785807	Interleukin-4 and Interleukin-13 signaling	34	-0.548377	-1.85326	0.000768191	0.016954	0.0150346	1190	tags=35%, list=17%, signal=29%	AKT1/LAMA5/OSM/FOXO3/POU2F1/JUNB/MCL1/FSCN1/ITGB1/CDKN1A/ICAM1/FN1	Contrast_1	REAC
REAC:R-HSA-9633012	Response of EIF2AK4 (GCN2) to amino acid deficiency	84	-0.45971	-1.85124	6.44099e-05	0.00229564	0.00203574	2768	tags=74%, list=39%, signal=45%	RPL14/RPS15A/RPL7/RPS13/RPS17/RPL21/RPL27/RPL13/EIF2S1/RPL6/RPS3A/RPS4X/RPS23/RPS9/RPS21/RPL18/RPL4/RPL10A/RPL27A/RPL3/RPS19/RPS8/RPS7/RPL28/RPL32/RPS14/RPS15/RPL23A/RPL17/RPS2/IMPACT/RPL15/RPS18/RPLP1/GCN1/RPL10/RPS3/RPL22/RPL26L1/RPS20/RPL8/RPL34/RPS11/RPL29/RPS25/RPL12/RPL23/RPL24/RPS5/RPL7A/RPL37/RPL11/RPL18A/RPS29/RPL36/EIF2S3/RPL26/RPL36AL/RPS10/EIF2AK4/CEBPB/RPL36A	Contrast_1	REAC
REAC:R-HSA-3000170	Syndecan interactions	14	-0.690277	-1.84447	0.00233164	0.0385831	0.034215	743	tags=50%, list=11%, signal=45%	ITGA2/ACTN1/TNC/ITGB1/ITGAV/THBS1/FN1	Contrast_1	REAC
REAC:R-HSA-425410	Metal ion SLC transporters	10	-0.757638	-1.8321	0.00225315	0.0381937	0.0338696	854	tags=60%, list=12%, signal=53%	SLC39A3/SLC30A1/SLC30A7/SLC11A2/SLC39A7/SLC39A1	Contrast_1	REAC
REAC:R-HSA-6790901	rRNA modification in the nucleus and cytosol	48	-0.507981	-1.83014	0.000224353	0.00636429	0.00564376	2246	tags=56%, list=32%, signal=39%	NOL6/RPS7/RPS14/RPS2/WDR3/UTP4/TSR3/BMS1/UTP18/NOP2/GAR1/NOL11/HEATR1/RCL1/UTP6/NOP56/SNU13/DHX37/NOP58/WDR36/PNO1/IMP4/FBL/TBL3/DDX49/WDR43/WDR75	Contrast_1	REAC
REAC:R-HSA-3000157	Laminin interactions	19	-0.633995	-1.82801	0.00246141	0.0396907	0.0351971	743	tags=58%, list=11%, signal=52%	LAMA5/ITGA2/LAMC1/LAMA4/ITGB1/ITGA3/LAMB1/LAMB3/LAMA3/ITGAV/LAMC2	Contrast_1	REAC
REAC:R-HSA-381070	IRE1alpha activates chaperones	34	-0.539997	-1.82493	0.00111357	0.0214981	0.0190642	2076	tags=59%, list=29%, signal=42%	PPP2R5B/HSPA5/SRPRB/HYOU1/SRPRA/DNAJC3/SSR1/DNAJB11/TLN1/WFS1/WIPI1/SYVN1/EXTL2/CUL7/GFPT1/ARFGAP1/YIF1A/EXTL3/PDIA5/GOSR2	Contrast_1	REAC
REAC:R-HSA-1793185	Chondroitin sulfate/dermatan sulfate metabolism	19	-0.627884	-1.81039	0.00313885	0.0474239	0.0420549	1733	tags=74%, list=25%, signal=56%	HEXA/B3GALT6/AGRN/CHST14/HEXB/IDUA/XYLT2/CSPG4/IDS/B3GAT3/CHSY1/B4GALT7/ARSB/CHPF	Contrast_1	REAC
REAC:R-HSA-1630316	Glycosaminoglycan metabolism	51	-0.489177	-1.78595	0.00101841	0.0208174	0.0184606	1752	tags=53%, list=25%, signal=40%	CD44/HEXA/B3GALT6/AGRN/CHST14/SGSH/HEXB/IDUA/SLC35B3/XYLT2/EXT1/CSPG4/HGSNAT/IDS/NDST1/HAS1/GNS/ST3GAL4/GLB1/SLC35B2/B3GAT3/SLC26A2/CHSY1/B4GALT7/PAPSS2/ARSB/CHPF	Contrast_1	REAC
REAC:R-HSA-927802	Nonsense-Mediated Decay (NMD)	99	-0.428186	-1.78428	0.000130265	0.00421089	0.00373415	3007	tags=71%, list=43%, signal=41%	RPL35A/SMG6/RPL14/RPS15A/RPL7/UPF1/RPS13/RPS17/RPL21/RPL27/RPL13/EIF4G1/RPL6/RPS3A/RPS4X/EIF4A3/RPS23/RNPS1/RPS9/RPS21/RPL18/RPL4/RPL10A/RPL27A/RPL3/RPS19/UPF3B/RPS8/SMG9/RPS7/RPL28/RPL32/RPS14/RPS15/RPL23A/RPL17/RPS2/RPL15/RPS18/RPLP1/GSPT1/RPL10/RPS3/RPL22/RPL26L1/SMG8/ETF1/RPS20/RPL8/RPL34/RPS11/RBM8A/RPL29/RPS25/RPL12/RPL23/DCP1A/RPL24/RPS5/RPL7A/RPL37/RPL11/RPL18A/RPS29/RPL36/PPP2CA/RPL26/RP…	Contrast_1	REAC
REAC:R-HSA-975957	Nonsense Mediated Decay (NMD) enhanced by the Exon Junction Complex (EJC)	99	-0.428186	-1.78428	0.000130265	0.00421089	0.00373415	3007	tags=71%, list=43%, signal=41%	RPL35A/SMG6/RPL14/RPS15A/RPL7/UPF1/RPS13/RPS17/RPL21/RPL27/RPL13/EIF4G1/RPL6/RPS3A/RPS4X/EIF4A3/RPS23/RNPS1/RPS9/RPS21/RPL18/RPL4/RPL10A/RPL27A/RPL3/RPS19/UPF3B/RPS8/SMG9/RPS7/RPL28/RPL32/RPS14/RPS15/RPL23A/RPL17/RPS2/RPL15/RPS18/RPLP1/GSPT1/RPL10/RPS3/RPL22/RPL26L1/SMG8/ETF1/RPS20/RPL8/RPL34/RPS11/RBM8A/RPL29/RPS25/RPL12/RPL23/DCP1A/RPL24/RPS5/RPL7A/RPL37/RPL11/RPL18A/RPS29/RPL36/PPP2CA/RPL26/RP…	Contrast_1	REAC
REAC:R-HSA-9668328	Sealing of the nuclear envelope (NE) by ESCRT-III	21	-0.606216	-1.78171	0.00242086	0.0395882	0.0351063	1439	tags=43%, list=20%, signal=34%	CHMP3/LEMD2/CHMP7/TUBB2A/TUBB6/TUBA4A/CHMP2B/TUBA1C/TUBB3	Contrast_1	REAC
REAC:R-HSA-975956	Nonsense Mediated Decay (NMD) independent of the Exon Junction Complex (EJC)	84	-0.432963	-1.74353	0.000280597	0.00780061	0.00691746	2945	tags=71%, list=42%, signal=42%	RPL14/RPS15A/RPL7/UPF1/RPS13/RPS17/RPL21/RPL27/RPL13/EIF4G1/RPL6/RPS3A/RPS4X/RPS23/RPS9/RPS21/RPL18/RPL4/RPL10A/RPL27A/RPL3/RPS19/RPS8/RPS7/RPL28/RPL32/RPS14/RPS15/RPL23A/RPL17/RPS2/RPL15/RPS18/RPLP1/GSPT1/RPL10/RPS3/RPL22/RPL26L1/ETF1/RPS20/RPL8/RPL34/RPS11/RPL29/RPS25/RPL12/RPL23/RPL24/RPS5/RPL7A/RPL37/RPL11/RPL18A/RPS29/RPL36/RPL26/RPL36AL/RPS10/RPL36A	Contrast_1	REAC
REAC:R-HSA-156902	Peptide chain elongation	77	-0.439419	-1.74093	0.000346918	0.00909841	0.00806833	2945	tags=74%, list=42%, signal=44%	RPL14/RPS15A/RPL7/RPS13/RPS17/RPL21/RPL27/RPL13/RPL6/RPS3A/RPS4X/RPS23/RPS9/RPS21/RPL18/RPL4/RPL10A/RPL27A/RPL3/RPS19/EEF2/RPS8/RPS7/RPL28/RPL32/RPS14/RPS15/RPL23A/RPL17/RPS2/RPL15/RPS18/RPLP1/RPL10/RPS3/RPL22/RPL26L1/RPS20/RPL8/RPL34/RPS11/RPL29/RPS25/RPL12/RPL23/RPL24/RPS5/RPL7A/RPL37/RPL11/RPL18A/RPS29/RPL36/RPL26/RPL36AL/RPS10/RPL36A	Contrast_1	REAC
REAC:R-HSA-192823	Viral mRNA Translation	78	-0.436195	-1.73671	0.000844477	0.0177852	0.0157717	2945	tags=73%, list=42%, signal=43%	RPL14/RPS15A/RPL7/RPS13/RPS17/RPL21/RPL27/RPL13/RPL6/RPS3A/RPS4X/RPS23/RPS9/RPS21/RPL18/RPL4/RPL10A/RPL27A/RPL3/RPS19/RPS8/RPS7/RPL28/RPL32/RPS14/RPS15/RPL23A/RPL17/RPS2/RPL15/RPS18/RPLP1/RPL10/RPS3/RPL22/RPL26L1/DNAJC3/RPS20/RPL8/RPL34/RPS11/RPL29/RPS25/RPL12/RPL23/RPL24/RPS5/RPL7A/RPL37/RPL11/RPL18A/RPS29/RPL36/RPL26/RPL36AL/RPS10/RPL36A	Contrast_1	REAC
REAC:R-HSA-8957275	Post-translational protein phosphorylation	43	-0.490828	-1.73188	0.00174685	0.0315132	0.0279455	1338	tags=42%, list=19%, signal=34%	APLP2/WFS1/ADAM10/C3/CKAP4/CALU/APP/LAMC1/TNC/MBTPS1/LGALS1/IGFBP7/MFGE8/LAMB1/TF/IGFBP3/APOL1/FN1	Contrast_1	REAC
REAC:R-HSA-114608	Platelet degranulation	62	-0.455778	-1.72733	0.000770694	0.016954	0.0150346	1528	tags=37%, list=22%, signal=29%	ALDOA/MAGED2/CAP1/TLN1/APLP2/ENDOD1/CD109/CALU/MANF/APP/PCDH7/TUBA4A/VCL/ACTN1/FLNA/TGFB2/ANXA5/THBS1/TF/SERPINE1/ABCC4/SERPINA3/FN1	Contrast_1	REAC
REAC:R-HSA-72613	Eukaryotic Translation Initiation	107	-0.405401	-1.72085	0.000314837	0.00841583	0.00746303	2945	tags=67%, list=42%, signal=40%	RPL14/RPS15A/RPL7/RPS13/RPS17/EIF2B2/RPL21/EIF3I/RPL27/RPL13/EIF2S1/EIF4G1/EIF2B3/RPL6/RPS3A/RPS4X/RPS23/RPS9/RPS21/EIF4A1/RPL18/RPL4/EIF3B/RPL10A/RPL27A/RPL3/RPS19/RPS8/EIF3H/EIF2B5/RPS7/RPL28/RPL32/RPS14/RPS15/RPL23A/EIF2B4/RPL17/EIF5B/EIF3G/RPS2/RPL15/RPS18/RPLP1/RPL10/EIF3M/RPS3/RPL22/RPL26L1/RPS20/EIF3D/RPL8/RPL34/RPS11/RPL29/RPS25/RPL12/RPL23/RPL24/RPS5/RPL7A/RPL37/RPL11/RPL18A/RPS29/RPL36/…	Contrast_1	REAC
REAC:R-HSA-72737	Cap-dependent Translation Initiation	107	-0.405401	-1.72085	0.000314837	0.00841583	0.00746303	2945	tags=67%, list=42%, signal=40%	RPL14/RPS15A/RPL7/RPS13/RPS17/EIF2B2/RPL21/EIF3I/RPL27/RPL13/EIF2S1/EIF4G1/EIF2B3/RPL6/RPS3A/RPS4X/RPS23/RPS9/RPS21/EIF4A1/RPL18/RPL4/EIF3B/RPL10A/RPL27A/RPL3/RPS19/RPS8/EIF3H/EIF2B5/RPS7/RPL28/RPL32/RPS14/RPS15/RPL23A/EIF2B4/RPL17/EIF5B/EIF3G/RPS2/RPL15/RPS18/RPLP1/RPL10/EIF3M/RPS3/RPL22/RPL26L1/RPS20/EIF3D/RPL8/RPL34/RPS11/RPL29/RPS25/RPL12/RPL23/RPL24/RPS5/RPL7A/RPL37/RPL11/RPL18A/RPS29/RPL36/…	Contrast_1	REAC
REAC:R-HSA-72764	Eukaryotic Translation Termination	81	-0.42897	-1.71253	0.000597779	0.0141819	0.0125763	2945	tags=73%, list=42%, signal=43%	RPL14/RPS15A/RPL7/RPS13/RPS17/RPL21/RPL27/RPL13/RPL6/RPS3A/RPS4X/RPS23/APEH/RPS9/RPS21/RPL18/RPL4/RPL10A/RPL27A/RPL3/RPS19/RPS8/RPS7/RPL28/RPL32/RPS14/RPS15/RPL23A/RPL17/RPS2/RPL15/RPS18/RPLP1/GSPT1/RPL10/RPS3/RPL22/RPL26L1/ETF1/RPS20/RPL8/RPL34/RPS11/RPL29/RPS25/RPL12/RPL23/RPL24/RPS5/RPL7A/RPL37/RPL11/RPL18A/RPS29/RPL36/RPL26/RPL36AL/RPS10/RPL36A	Contrast_1	REAC
REAC:R-HSA-202733	Cell surface interactions at the vascular wall	50	-0.470196	-1.70969	0.00214492	0.0368079	0.0326407	1147	tags=34%, list=16%, signal=29%	SIRPA/GLG1/MIF/PLCG1/SLC16A3/EPCAM/CXADR/CD47/ITGB1/PIK3R2/SLC7A5/ITGA3/CAV1/HRAS/ITGAV/ITGA5/FN1	Contrast_1	REAC
REAC:R-HSA-381426	Regulation of Insulin-like Growth Factor (IGF) transport and uptake by Insulin-like Growth Factor Binding Proteins (IGFBPs)	44	-0.484197	-1.70695	0.00248424	0.0396907	0.0351971	1338	tags=41%, list=19%, signal=33%	APLP2/WFS1/ADAM10/C3/CKAP4/CALU/APP/LAMC1/TNC/MBTPS1/LGALS1/IGFBP7/MFGE8/LAMB1/TF/IGFBP3/APOL1/FN1	Contrast_1	REAC
REAC:R-HSA-2408522	Selenoamino acid metabolism	99	-0.409172	-1.70505	0.000361554	0.00930668	0.00825302	2768	tags=57%, list=39%, signal=35%	RPL21/AHCY/RPL27/RPL13/RPL6/RPS3A/RPS4X/RPS23/RPS9/RPS21/RPL18/RPL4/RPL10A/RPL27A/RPL3/RPS19/RPS8/RPS7/RPL28/RPL32/RPS14/RPS15/RPL23A/RPL17/RPS2/RPL15/RPS18/RPLP1/RPL10/KARS1/RPS3/RPL22/RPL26L1/RPS20/SARS1/RPL8/RPL34/RPS11/RPL29/RPS25/RPL12/RPL23/RPL24/RPS5/RPL7A/RPL37/RPL11/RPL18A/RPS29/RPL36/RPL26/RPL36AL/RPS10/HNMT/PAPSS2/RPL36A	Contrast_1	REAC
REAC:R-HSA-109582	Hemostasis	263	-0.351966	-1.70497	4.50573e-06	0.000298237	0.000264472	1190	tags=24%, list=17%, signal=21%	AKT1/DOCK8/TUBB2A/DAGLB/SIRPA/AAMP/ENDOD1/CD109/PLAT/GLG1/KIF1B/CALU/MIF/TUBB6/PRCP/SERPINB6/P2RX4/PLCG1/SLC16A3/MANF/APP/PCDH7/EPCAM/PPP2CA/ITGA2/ANXA2/VAV2/TUBA4A/VCL/DOCK5/ABL1/CBX5/ACTN1/RBSN/RAP1B/CXADR/FLNA/MICAL1/CD47/ITGB1/TGFB2/PIK3R2/SLC7A5/ITGA3/GNB1/CAV1/TUBA1C/HRAS/ITPR1/ANXA5/ITGAV/GNB4/THBS1/TF/F3/SERPINE1/ITGA5/PDE5A/RAC2/PRKACB/ABCC4/TUBB3/SERPINA3/FN1	Contrast_1	REAC
REAC:R-HSA-72706	GTP hydrolysis and joining of the 60S ribosomal subunit	101	-0.408922	-1.70072	0.000218963	0.0063408	0.00562293	2768	tags=62%, list=39%, signal=39%	RPL21/EIF3I/RPL27/RPL13/EIF2S1/EIF4G1/RPL6/RPS3A/RPS4X/RPS23/RPS9/RPS21/EIF4A1/RPL18/RPL4/EIF3B/RPL10A/RPL27A/RPL3/RPS19/RPS8/EIF3H/RPS7/RPL28/RPL32/RPS14/RPS15/RPL23A/RPL17/EIF5B/EIF3G/RPS2/RPL15/RPS18/RPLP1/RPL10/EIF3M/RPS3/RPL22/RPL26L1/RPS20/EIF3D/RPL8/RPL34/RPS11/RPL29/RPS25/RPL12/RPL23/RPL24/RPS5/RPL7A/RPL37/RPL11/RPL18A/RPS29/RPL36/EIF2S3/RPL26/EIF1AX/RPL36AL/RPS10/RPL36A	Contrast_1	REAC
REAC:R-HSA-2408557	Selenocysteine synthesis	81	-0.425682	-1.6994	0.000780617	0.016954	0.0150346	2945	tags=70%, list=42%, signal=42%	RPL14/RPS15A/RPL7/RPS13/RPS17/RPL21/RPL27/RPL13/RPL6/RPS3A/RPS4X/RPS23/RPS9/RPS21/RPL18/RPL4/RPL10A/RPL27A/RPL3/RPS19/RPS8/RPS7/RPL28/RPL32/RPS14/RPS15/RPL23A/RPL17/RPS2/RPL15/RPS18/RPLP1/RPL10/RPS3/RPL22/RPL26L1/RPS20/SARS1/RPL8/RPL34/RPS11/RPL29/RPS25/RPL12/RPL23/RPL24/RPS5/RPL7A/RPL37/RPL11/RPL18A/RPS29/RPL36/RPL26/RPL36AL/RPS10/RPL36A	Contrast_1	REAC
REAC:R-HSA-156827	L13a-mediated translational silencing of Ceruloplasmin expression	100	-0.406889	-1.69912	0.00063675	0.0147514	0.0130813	2768	tags=67%, list=39%, signal=41%	RPL14/RPS15A/RPL7/RPS13/RPS17/RPL21/EIF3I/RPL27/RPL13/EIF2S1/EIF4G1/RPL6/RPS3A/RPS4X/RPS23/RPS9/RPS21/EIF4A1/RPL18/RPL4/EIF3B/RPL10A/RPL27A/RPL3/RPS19/RPS8/EIF3H/RPS7/RPL28/RPL32/RPS14/RPS15/RPL23A/RPL17/EIF3G/RPS2/RPL15/RPS18/RPLP1/RPL10/EIF3M/RPS3/RPL22/RPL26L1/RPS20/EIF3D/RPL8/RPL34/RPS11/RPL29/RPS25/RPL12/RPL23/RPL24/RPS5/RPL7A/RPL37/RPL11/RPL18A/RPS29/RPL36/EIF2S3/RPL26/EIF1AX/RPL36AL/RPS10/…	Contrast_1	REAC
REAC:R-HSA-76005	Response to elevated platelet cytosolic Ca2+	65	-0.440381	-1.6931	0.00144429	0.0267675	0.023737	819	tags=35%, list=12%, signal=32%	ALDOA/MAGED2/CAP1/TLN1/APLP2/ENDOD1/CD109/CALU/MANF/APP/PCDH7/TUBA4A/VCL/ACTN1/FLNA/TGFB2/ANXA5/THBS1/TF/SERPINE1/ABCC4/SERPINA3/FN1	Contrast_1	REAC
REAC:R-HSA-6811558	PI5P, PP2A and IER3 Regulate PI3K/AKT Signaling	42	-0.477358	-1.68388	0.00259564	0.0409994	0.0363576	1256	tags=31%, list=18%, signal=26%	PIP5K1C/AKT1/PIP4K2C/PPP2CA/EGFR/INSR/IRS1/MET/IRS2/PIK3AP1/PIK3R2/RAC2/PIP5K1A	Contrast_1	REAC
REAC:R-HSA-72689	Formation of a pool of free 40S subunits	90	-0.408724	-1.68235	0.000807037	0.0172582	0.0153043	2945	tags=70%, list=42%, signal=41%	RPL14/RPS15A/RPL7/RPS13/RPS17/RPL21/EIF3I/RPL27/RPL13/RPL6/RPS3A/RPS4X/RPS23/RPS9/RPS21/RPL18/RPL4/EIF3B/RPL10A/RPL27A/RPL3/RPS19/RPS8/EIF3H/RPS7/RPL28/RPL32/RPS14/RPS15/RPL23A/RPL17/EIF3G/RPS2/RPL15/RPS18/RPLP1/RPL10/EIF3M/RPS3/RPL22/RPL26L1/RPS20/EIF3D/RPL8/RPL34/RPS11/RPL29/RPS25/RPL12/RPL23/RPL24/RPS5/RPL7A/RPL37/RPL11/RPL18A/RPS29/RPL36/RPL26/EIF1AX/RPL36AL/RPS10/RPL36A	Contrast_1	REAC
REAC:R-HSA-156842	Eukaryotic Translation Elongation	80	-0.417777	-1.66707	0.00121143	0.0227553	0.020179	2945	tags=74%, list=42%, signal=44%	RPL14/RPS15A/RPL7/RPS13/RPS17/EEF1G/RPL21/RPL27/RPL13/RPL6/RPS3A/RPS4X/RPS23/RPS9/RPS21/RPL18/RPL4/RPL10A/RPL27A/RPL3/RPS19/EEF2/RPS8/RPS7/RPL28/RPL32/RPS14/RPS15/RPL23A/RPL17/RPS2/RPL15/RPS18/RPLP1/RPL10/RPS3/RPL22/RPL26L1/RPS20/RPL8/RPL34/RPS11/RPL29/RPS25/RPL12/RPL23/RPL24/RPS5/RPL7A/RPL37/RPL11/RPL18A/RPS29/RPL36/EEF1D/RPL26/RPL36AL/RPS10/RPL36A	Contrast_1	REAC
REAC:R-HSA-446728	Cell junction organization	45	-0.469465	-1.65784	0.00273445	0.0427065	0.0378715	560	tags=31%, list=8%, signal=29%	LIMS1/ACTN1/CDH3/FLNA/ITGB1/COL17A1/FERMT2/PVR/LAMB3/CD151/LAMA3/LAMC2/ARHGEF6/SDK2	Contrast_1	REAC
REAC:R-HSA-8873719	RAB geranylgeranylation	49	-0.456498	-1.6514	0.00201455	0.0350028	0.03104	1908	tags=37%, list=27%, signal=27%	RAB6A/RAB7A/RAB23/RAB3A/RAB3D/RAB37/RABGGTA/RAB33B/RAB43/RAB22A/RAB2B/RAB30/RAB8B/RAB31/RAB34/RAB29/RAB32/RAB6B	Contrast_1	REAC
REAC:R-HSA-9006934	Signaling by Receptor Tyrosine Kinases	258	-0.334549	-1.62383	4.12202e-05	0.0017905	0.00158779	1200	tags=26%, list=17%, signal=22%	TCIRG1/RASA1/PDGFD/AKT1/RICTOR/PTK2B/AAMP/PLAT/LAMA5/MAPKAPK2/POLR2L/PTPRK/SH3GL1/BAX/TAB2/ATP6V0A1/SPINT2/PLCG1/PSEN1/ATP6AP1/NRP1/POLR2E/PPP2CA/NAB1/ITGA2/EGFR/LAMC1/INSR/VAV2/IGF1R/STMN1/HNRNPH1/DNM1/MAP2K5/AHCYL1/NCSTN/ELMO2/JUNB/IRS1/MET/LAMA4/NEDD4/RAP1B/IRS2/SRF/ABI2/MEF2D/ITGB1/SH3KBP1/RIT1/PIK3R2/ITGA3/LAMB1/CAV1/LAMB3/HRAS/FLRT3/TNS4/ITPR1/LAMA3/ITGAV/LAMC2/THBS1/F3/PRKACB/PTPN18/FN1	Contrast_1	REAC
REAC:R-HSA-76002	Platelet activation, signaling and aggregation	133	-0.354383	-1.55853	0.00114443	0.0217912	0.0193242	1580	tags=29%, list=22%, signal=23%	PRKCZ/ITPR3/GNB2/ALDOA/MAGED2/GNAI2/CAP1/TLN1/APLP2/DGKH/GNAI1/AKT1/DAGLB/AAMP/ENDOD1/CD109/CALU/MANF/APP/PCDH7/VAV2/TUBA4A/VCL/ACTN1/RAP1B/FLNA/TGFB2/PIK3R2/GNB1/ITPR1/ANXA5/GNB4/THBS1/TF/SERPINE1/RAC2/ABCC4/SERPINA3/FN1	Contrast_1	REAC
REAC:R-HSA-9675108	Nervous system development	336	-0.305449	-1.50928	9.50409e-05	0.00322213	0.00285734	2164	tags=39%, list=31%, signal=29%	RPL28/RPL32/RPS14/RPS15/SMARCA4/PSMD4/RPL23A/RPL17/PSMD3/PSME4/ARHGEF11/PPP3CB/MAPK1/PTK2/ROBO1/MYH10/PSEN2/VASP/PSMA6/NCK1/MAPK7/MYO9B/RPS2/PAK2/ROCK2/RPL15/RPS18/RPLP1/GSPT1/SOS1/ANK3/ARHGEF7/DNM2/RPL10/RPS3/RPL22/CFL1/AP2M1/ZSWIM8/RPL26L1/ARPC4/PSMB9/ETF1/ENAH/RPS20/PSMD1/AGRN/RPL8/ROCK1/PLXNA1/RPL34/RPS11/RBM8A/ARPC1B/RHOC/CHL1/SOS2/APH1A/CAP1/TLN1/CLASP1/RPL29/ADAM10/ACTR3/PIP5K1C/RASA1/RPS2…	Contrast_1	REAC
REAC:R-HSA-422475	Axon guidance	325	-0.300671	-1.47283	0.000214424	0.0063408	0.00562293	2266	tags=41%, list=32%, signal=29%	SHTN1/PTPN11/RPL3/RPS19/UPF3B/RPS8/RPS7/RPL28/RPL32/RPS14/RPS15/PSMD4/RPL23A/RPL17/PSMD3/PSME4/ARHGEF11/PPP3CB/MAPK1/PTK2/ROBO1/MYH10/PSEN2/VASP/PSMA6/NCK1/MAPK7/MYO9B/RPS2/PAK2/ROCK2/RPL15/RPS18/RPLP1/GSPT1/SOS1/ANK3/ARHGEF7/DNM2/RPL10/RPS3/RPL22/CFL1/AP2M1/ZSWIM8/RPL26L1/ARPC4/PSMB9/ETF1/ENAH/RPS20/PSMD1/AGRN/RPL8/ROCK1/PLXNA1/RPL34/RPS11/RBM8A/ARPC1B/RHOC/CHL1/SOS2/APH1A/CAP1/TLN1/CLASP1/RPL29…	Contrast_1	REAC
REAC:R-HSA-196854	Metabolism of vitamins and cofactors	97	0.42719	1.60882	0.00295958	0.045709	0.0405341	1049	tags=31%, list=15%, signal=27%	GCHFR/TCN1/NMNAT3/RFK/SLC25A19/COQ7/ALDH1L2/COQ9/COQ3/NAXE/PC/PNPO/NMRK1/BCO2/PDZD11/CYB5A/PCCB/ALDH1L1/MCCC1/MMAA/COQ6/PCCA/SLC25A16/SPR/SDC1/MCCC2/ABCD4/COQ5/THTPA/MTHFD2	Contrast_1	REAC
REAC:R-HSA-3371599	Defective HLCS causes multiple carboxylase deficiency	7	0.842924	1.7251	0.00231565	0.0385831	0.034215	877	tags=71%, list=12%, signal=63%	PC/PCCB/MCCC1/PCCA/MCCC2	Contrast_1	REAC
REAC:R-HSA-196780	Biotin transport and metabolism	9	0.791466	1.74252	0.00301325	0.0460265	0.0408157	877	tags=67%, list=12%, signal=58%	PC/PDZD11/PCCB/MCCC1/PCCA/MCCC2	Contrast_1	REAC
REAC:R-HSA-6805567	Keratinization	44	0.526729	1.75476	0.00176837	0.0315132	0.0279455	988	tags=34%, list=14%, signal=30%	TGM1/SPRR3/CSTA/PKP1/PRSS8/KRT4/KRT15/KRT13/SPRR1A/CAPNS1/KRT1/KRT9/KRT5/KRT14/EVPL	Contrast_1	REAC
REAC:R-HSA-6809371	Formation of the cornified envelope	44	0.526729	1.75476	0.00176837	0.0315132	0.0279455	988	tags=34%, list=14%, signal=30%	TGM1/SPRR3/CSTA/PKP1/PRSS8/KRT4/KRT15/KRT13/SPRR1A/CAPNS1/KRT1/KRT9/KRT5/KRT14/EVPL	Contrast_1	REAC
REAC:R-HSA-74182	Ketone body metabolism	7	0.860549	1.76118	0.00108677	0.0214981	0.0190642	496	tags=57%, list=7%, signal=53%	HMGCS2/BDH1/HMGCL/ACAT1	Contrast_1	REAC
REAC:R-HSA-196849	Metabolism of water-soluble vitamins and cofactors	65	0.499439	1.78478	0.000526326	0.0130642	0.0115851	1484	tags=42%, list=21%, signal=33%	TCN1/NMNAT3/RFK/SLC25A19/ALDH1L2/NAXE/PC/PNPO/NMRK1/PDZD11/CYB5A/PCCB/ALDH1L1/MCCC1/MMAA/PCCA/SLC25A16/MCCC2/ABCD4/THTPA/MTHFD2/NAPRT/NAXD/NADK2/MTHFS/MMUT/COASY	Contrast_1	REAC
REAC:R-HSA-77111	Synthesis of Ketone Bodies	6	0.917136	1.79833	0.000216437	0.0063408	0.00562293	496	tags=67%, list=7%, signal=62%	HMGCS2/BDH1/HMGCL/ACAT1	Contrast_1	REAC
REAC:R-HSA-8949664	Processing of SMDT1	15	0.712762	1.80469	0.00110916	0.0214981	0.0190642	1923	tags=80%, list=27%, signal=58%	PARL/PHB/SMDT1/SPG7/PHB2/MICU1/STOML2/AFG3L2/MCU/MAIP1/PMPCA/MICU2	Contrast_1	REAC
REAC:R-HSA-8978868	Fatty acid metabolism	107	0.480026	1.82583	3.59161e-05	0.00161043	0.00142811	1410	tags=43%, list=20%, signal=35%	HPGD/GPX2/DBI/ECI1/HACD4/MCAT/PPT1/ACADS/MECR/ACAD10/MCEE/PECR/HSD17B8/CBR4/ACADM/PCCB/NDUFAB1/MMAA/PCCA/ACSL5/EPHX2/GPX1/ACBD6/HADH/ACSL1/CYP4B1/DECR1/ACSF3/DECR2/HADHB/PTGES2/CRAT/SCP2/CPT2/PHYH/PTGR2/HADHA/NUDT19/ACOT13/RXRA/CBR1/ECHS1/SLC25A1/ALOX15B/PPT2/ACAD11	Contrast_1	REAC
REAC:R-HSA-70895	Branched-chain amino acid catabolism	20	0.680932	1.88849	0.000736331	0.0167787	0.0148791	1358	tags=90%, list=19%, signal=73%	ACADSB/HIBADH/BCAT2/BCKDK/ACAT1/HIBCH/MCCC1/DBT/ALDH6A1/MCCC2/ACAD8/IVD/BCKDHA/DLD/SLC25A44/HSD17B10/BCKDHB/ECHS1	Contrast_1	REAC
REAC:R-HSA-211859	Biological oxidations	87	0.510866	1.8977	2.65144e-05	0.00127086	0.00112698	1076	tags=39%, list=15%, signal=34%	CES1/FMO3/ADH7/ALDH3A1/MAOB/CYP2A13/UGT2A1/ABHD14B/ALDH1A1/GSTK1/FDXR/GSTA2/ADH1C/GCLC/MGST3/CBR3/CYB5B/OPLAH/BPHL/ACSS1/ABHD10/CES2/GSTM2/FDX1/ACY1/MTARC2/CYP4B1/GSTP1/AKR7A2/CYP2F1/PAOX/MAOA/MGST1/EPHX1	Contrast_1	REAC
REAC:R-HSA-379726	Mitochondrial tRNA aminoacylation	21	0.671106	1.89798	0.000601967	0.0141819	0.0125763	2056	tags=86%, list=29%, signal=61%	DARS2/MARS2/VARS2/SARS2/NARS2/PARS2/WARS2/IARS2/PPA2/LARS2/YARS2/CARS2/TARS2/RARS2/HARS2/FARS2/EARS2/AARS2	Contrast_1	REAC
REAC:R-HSA-5620922	BBSome-mediated cargo-targeting to cilium	14	0.767858	1.90562	0.000192626	0.00608524	0.00539631	1209	tags=57%, list=17%, signal=47%	MKKS/ARL6/BBS2/BBS1/LZTFL1/BBS4/RAB3IP/BBS7	Contrast_1	REAC
REAC:R-HSA-163210	Formation of ATP by chemiosmotic coupling	13	0.818796	1.9858	3.52919e-05	0.00161043	0.00142811	1007	tags=85%, list=14%, signal=73%	ATP5PD/MT-ATP8/DMAC2L/ATP5F1D/ATP5PF/ATP5PB/ATP5MG/ATP5F1B/ATP5PO/ATP5F1C/ATP5F1A	Contrast_1	REAC
REAC:R-HSA-77289	Mitochondrial Fatty Acid Beta-Oxidation	30	0.655389	1.99336	9.50413e-05	0.00322213	0.00285734	1464	tags=70%, list=21%, signal=56%	DBI/ECI1/MCAT/ACADS/MECR/ACAD10/MCEE/ACADM/PCCB/NDUFAB1/MMAA/PCCA/ACBD6/HADH/DECR1/HADHB/HADHA/ACOT13/ECHS1/ACAD11/MMUT	Contrast_1	REAC
REAC:R-HSA-389661	Glyoxylate metabolism and glycine degradation	17	0.76385	2.01792	5.24056e-05	0.00199578	0.00176983	1287	tags=88%, list=18%, signal=72%	DHTKD1/LIPT1/NDUFAB1/PDHX/DLAT/DBT/PDHB/OGDH/PDHA1/BCKDHA/GOT2/DLST/ALDH4A1/DLD/BCKDHB	Contrast_1	REAC
REAC:R-HSA-72766	Translation	270	0.473849	2.02476	1e-10	1.39e-08	1.23263e-08	1100	tags=34%, list=16%, signal=30%	MRPL46/MRPL12/MRPL53/MRPL49/GADD45GIP1/MRPL50/MRPL23/MRPL20/MRPL17/MRPL9/MRPS10/MRPS30/MRPL33/MRPL43/MRPL13/MRPS31/MRPS11/MRPS14/MTFMT/MRPL28/MRPS26/GFM2/MRPL38/MTIF3/MRPS18B/DARS2/MRPL16/MARS2/MRPL41/MRPL18/MRPL4/MRPL3/VARS2/MRPS36/MRPL51/MRPS34/MRPL44/MRPS35/MTIF2/MRPS6/MRPS9/MRPS25/MRPL14/MRPS24/MRPL32/MRPL30/MRPS7/MRPL37/MRPL10/CHCHD1/MRPS22/MRPS2/MRPL21/EEF1B2/SARS2/MRPS23/NARS2/MRPL47/MRPL2…	Contrast_1	REAC
REAC:R-HSA-5620924	Intraflagellar transport	35	0.639147	2.02534	4.41721e-05	0.00181552	0.00160997	1021	tags=63%, list=14%, signal=54%	TCTEX1D2/IFT80/DYNLL1/IFT43/IFT57/IFT172/TTC26/IFT27/IFT22/IFT74/WDR19/IFT140/IFT52/TTC21B/DYNC2H1/IFT88/TTC30A/DYNC2LI1/TRAF3IP1/IFT122/IFT81/KIF3B	Contrast_1	REAC
REAC:R-HSA-211945	Phase I - Functionalization of compounds	42	0.621624	2.04111	1.72704e-05	0.000889108	0.000788448	1181	tags=52%, list=17%, signal=44%	CES1/FMO3/ADH7/ALDH3A1/MAOB/CYP2A13/ALDH1A1/FDXR/ADH1C/CBR3/CYB5B/BPHL/ACSS1/CES2/FDX1/MTARC2/CYP4B1/CYP2F1/PAOX/MAOA/EPHX1/CYP2S1	Contrast_1	REAC
REAC:R-HSA-6803157	Antimicrobial peptides	12	0.858052	2.04158	2.24489e-06	0.000172043	0.000152565	506	tags=67%, list=7%, signal=62%	LYZ/S100A7/S100A9/BPIFB1/CLU/S100A8/PDZD11/BPIFA1	Contrast_1	REAC
REAC:R-HSA-5617833	Cilium Assembly	110	0.540982	2.07663	1.18764e-07	1.03176e-05	9.14954e-06	1021	tags=36%, list=14%, signal=32%	TCTEX1D2/IFT80/CDK1/DYNLL1/IFT43/NPHP4/MKKS/IFT57/NPHP1/IFT172/PRKACA/TTC26/CEP131/MKS1/ARL13B/ARL6/IFT27/IFT22/IFT74/WDR19/BBS2/BBS1/IFT140/IFT52/TTC21B/DYNC2H1/IFT88/OFD1/CEP76/TMEM67/LZTFL1/TTC30A/DYNC2LI1/PCM1/TRAF3IP1/CEP41/IFT122/IFT81/BBS4/KIF3B	Contrast_1	REAC
REAC:R-HSA-1592230	Mitochondrial biogenesis	59	0.594879	2.07856	1.15154e-05	0.000666936	0.000591429	1746	tags=63%, list=25%, signal=48%	SIRT3/GLUD1/ATP5PD/MT-ATP8/SOD2/APOO/DMAC2L/CRTC1/MICOS13/ATP5F1D/ATP5PF/ATP5PB/ATP5MG/POLG2/SSBP1/CYCS/MTX2/ATP5F1B/ALAS1/CHCHD6/ATP5PO/ATP5F1C/IDH2/ATP5F1A/MTX1/NCOA6/IMMT/APOOL/RXRA/DNAJC11/TMEM11/NRF1/TFB1M/ACSS2/CHCHD3/HSPA9/TFAM	Contrast_1	REAC
REAC:R-HSA-8949613	Cristae formation	25	0.719129	2.10194	1.63824e-05	0.000875829	0.000776672	1721	tags=88%, list=24%, signal=67%	ATP5PD/MT-ATP8/APOO/DMAC2L/MICOS13/ATP5F1D/ATP5PF/ATP5PB/ATP5MG/MTX2/ATP5F1B/CHCHD6/ATP5PO/ATP5F1C/ATP5F1A/MTX1/IMMT/APOOL/DNAJC11/TMEM11/CHCHD3/HSPA9	Contrast_1	REAC
REAC:R-HSA-71403	Citric acid cycle (TCA cycle)	21	0.761193	2.15276	8.11087e-06	0.000490179	0.000434683	1388	tags=90%, list=20%, signal=73%	SUCLG2/SUCLG1/IDH3A/SDHD/FH/OGDH/SUCLA2/IDH3B/IDH2/DLST/SDHB/IDH3G/ACO2/CS/DLD/ME3/ME2/MDH2/FAHD1	Contrast_1	REAC
REAC:R-HSA-9609507	Protein localization	108	0.567562	2.16391	7.66476e-09	8.1954e-07	7.26756e-07	1758	tags=56%, list=25%, signal=42%	CHCHD7/COA6/PEX19/HSCB/GFER/TIMM13/TOMM22/GSTK1/UBL4A/CMC2/TIMM10/MPV17/PECR/SLC25A4/HMGCL/ECH1/NDUFB8/BCS1L/CYC1/PAM16/EPHX2/MTX2/SGTA/ATP5F1B/PAOX/DECR2/SLC25A12/ATP5F1A/COX17/HSPD1/FXN/CRAT/IDH3G/SCP2/TOMM40/PXMP4/PHYH/TIMM50/MTX1/ACO2/CS/ABCD3/NUDT19/GRPEL1/TIMM21/TIMM44/TIMM17B/EHHADH/SLC25A13/TOMM20/PXMP2/TOMM70/ACOX3/VDAC1/TIMM22/CHCHD3/PEX1/HSPA9/PMPCA/PEX3	Contrast_1	REAC
REAC:R-HSA-1852241	Organelle biogenesis and maintenance	169	0.550481	2.23406	1e-10	1.39e-08	1.23263e-08	1273	tags=43%, list=18%, signal=36%	TCTEX1D2/IFT80/CDK1/DYNLL1/SIRT3/IFT43/GLUD1/ATP5PD/NPHP4/MT-ATP8/MKKS/SOD2/IFT57/APOO/NPHP1/IFT172/PRKACA/TTC26/CEP131/MKS1/ARL13B/ARL6/IFT27/IFT22/DMAC2L/CRTC1/MICOS13/IFT74/ATP5F1D/WDR19/BBS2/BBS1/IFT140/ATP5PF/ATP5PB/IFT52/ATP5MG/TTC21B/POLG2/SSBP1/DYNC2H1/CYCS/IFT88/MTX2/OFD1/CEP76/ATP5F1B/TMEM67/LZTFL1/TTC30A/ALAS1/DYNC2LI1/PCM1/TRAF3IP1/CEP41/IFT122/CHCHD6/ATP5PO/ATP5F1C/IDH2/IFT81/ATP5F1A…	Contrast_1	REAC
REAC:R-HSA-71406	Pyruvate metabolism and Citric Acid (TCA) cycle	45	0.666562	2.2421	4.69288e-07	3.83712e-05	3.4027e-05	1662	tags=80%, list=24%, signal=62%	PDK2/SUCLG2/SUCLG1/GLO1/IDH3A/PDP1/PDHX/DLAT/SDHD/FH/PDHB/MPC1/OGDH/L2HGDH/PDHA1/SUCLA2/IDH3B/IDH2/PDPR/DLST/PDK3/SDHB/IDH3G/ACO2/CS/DLD/ME1/ME3/ME2/RXRA/MDH2/FAHD1/D2HGDH/MPC2/VDAC1/NNT	Contrast_1	REAC
REAC:R-HSA-1268020	Mitochondrial protein import	45	0.725603	2.4407	6.18295e-10	7.813e-08	6.92845e-08	1726	tags=84%, list=24%, signal=64%	CHCHD7/COA6/HSCB/GFER/TIMM13/TOMM22/CMC2/TIMM10/SLC25A4/NDUFB8/BCS1L/CYC1/PAM16/MTX2/ATP5F1B/SLC25A12/ATP5F1A/COX17/HSPD1/FXN/IDH3G/TOMM40/TIMM50/MTX1/ACO2/CS/GRPEL1/TIMM21/TIMM44/TIMM17B/SLC25A13/TOMM20/TOMM70/VDAC1/TIMM22/CHCHD3/HSPA9/PMPCA	Contrast_1	REAC
REAC:R-HSA-6799198	Complex I biogenesis	50	0.751432	2.56715	1e-10	1.39e-08	1.23263e-08	1711	tags=94%, list=24%, signal=72%	NDUFV3/NDUFA5/NDUFA8/NDUFS8/NDUFV2/NDUFB1/NDUFB4/MT-ND5/NDUFA3/NDUFA7/NDUFA6/NDUFA11/NDUFB7/NDUFA2/MT-ND2/NDUFC2/NDUFB8/NDUFAB1/NDUFS6/NDUFAF7/NDUFS5/NDUFB11/ACAD9/NDUFB5/MT-ND4/NDUFB3/NDUFS7/NDUFA9/NDUFA13/NDUFA12/ECSIT/NUBPL/NDUFAF1/NDUFS4/NDUFAF2/NDUFS2/NDUFB6/NDUFS1/NDUFB10/NDUFV1/NDUFS3/NDUFA10/NDUFB9/TMEM126B/NDUFAF4/TIMMDC1/NDUFAF3	Contrast_1	REAC
REAC:R-HSA-611105	Respiratory electron transport	87	0.708192	2.6307	1e-10	1.39e-08	1.23263e-08	1442	tags=76%, list=20%, signal=61%	NDUFV3/UQCRB/NDUFA5/NDUFA8/NDUFS8/UQCRFS1/UQCR10/TACO1/NDUFV2/UQCRC1/NDUFB1/MT-CYB/NDUFB4/MT-ND5/NDUFA3/NDUFA7/NDUFA6/NDUFA11/UQCRQ/NDUFB7/NDUFA2/MT-ND2/COX20/UQCRC2/NDUFC2/NDUFB8/NDUFAB1/NDUFS6/NDUFAF7/NDUFS5/NDUFB11/COX5A/CYC1/CYCS/ACAD9/NDUFB5/SDHD/COX11/ETFA/MT-ND4/NDUFB3/NDUFS7/NDUFA9/NDUFA13/NDUFA12/COX5B/ECSIT/NUBPL/COX18/NDUFAF1/SCO1/COX14/NDUFS4/NDUFAF2/NDUFS2/NDUFB6/SDHB/ETFB/NDUFS1/LRP…	Contrast_1	REAC
REAC:R-HSA-163200	Respiratory electron transport, ATP synthesis by chemiosmotic coupling, and heat production by uncoupling proteins.	100	0.717399	2.70782	1e-10	1.39e-08	1.23263e-08	1314	tags=74%, list=19%, signal=61%	NDUFV3/UQCRB/ATP5PD/NDUFA5/NDUFA8/NDUFS8/UQCRFS1/MT-ATP8/UQCR10/TACO1/NDUFV2/UQCRC1/NDUFB1/MT-CYB/NDUFB4/DMAC2L/MT-ND5/NDUFA3/ATP5F1D/NDUFA7/NDUFA6/NDUFA11/UQCRQ/NDUFB7/NDUFA2/MT-ND2/COX20/ATP5PF/UQCRC2/NDUFC2/ATP5PB/NDUFB8/ATP5MG/NDUFAB1/NDUFS6/NDUFAF7/NDUFS5/NDUFB11/COX5A/CYC1/CYCS/ACAD9/NDUFB5/SDHD/COX11/ETFA/MT-ND4/NDUFB3/NDUFS7/ATP5F1B/NDUFA9/NDUFA13/NDUFA12/COX5B/ECSIT/NUBPL/COX18/NDUFAF1/S…	Contrast_1	REAC
REAC:R-HSA-1428517	The citric acid (TCA) cycle and respiratory electron transport	142	0.706117	2.80882	1e-10	1.39e-08	1.23263e-08	1443	tags=76%, list=20%, signal=62%	NDUFV3/UQCRB/ATP5PD/NDUFA5/NDUFA8/NDUFS8/UQCRFS1/MT-ATP8/UQCR10/PDK2/TACO1/NDUFV2/SUCLG2/UQCRC1/NDUFB1/MT-CYB/NDUFB4/SUCLG1/DMAC2L/GLO1/IDH3A/MT-ND5/NDUFA3/ATP5F1D/NDUFA7/NDUFA6/NDUFA11/UQCRQ/NDUFB7/NDUFA2/PDP1/MT-ND2/COX20/ATP5PF/UQCRC2/NDUFC2/ATP5PB/NDUFB8/ATP5MG/NDUFAB1/NDUFS6/NDUFAF7/NDUFS5/NDUFB11/PDHX/COX5A/DLAT/CYC1/CYCS/ACAD9/NDUFB5/SDHD/COX11/FH/ETFA/MT-ND4/NDUFB3/NDUFS7/PDHB/ATP5F1B/NDU…	Contrast_1	REAC
REAC:R-HSA-5389840	Mitochondrial translation elongation	83	0.808324	2.97871	1e-10	1.39e-08	1.23263e-08	1100	tags=90%, list=16%, signal=77%	MRPL46/MRPL12/MRPL53/MRPL49/GADD45GIP1/MRPL50/MRPL23/MRPL20/MRPL17/MRPL9/MRPS10/MRPS30/MRPL33/MRPL43/MRPL13/MRPS31/MRPS11/MRPS14/MRPL28/MRPS26/MRPL38/MRPS18B/MRPL16/MRPL41/MRPL18/MRPL4/MRPL3/MRPS36/MRPL51/MRPS34/MRPL44/MRPS35/MRPS6/MRPS9/MRPS25/MRPL14/MRPS24/MRPL32/MRPL30/MRPS7/MRPL37/MRPL10/CHCHD1/MRPS22/MRPS2/MRPL21/MRPS23/MRPL47/MRPL22/MRPL54/MRPL39/MRPL40/MRPL48/MRPS28/MRPL15/MRPS21/DAP3/MRPS…	Contrast_1	REAC
REAC:R-HSA-5419276	Mitochondrial translation termination	83	0.817414	3.01221	1e-10	1.39e-08	1.23263e-08	1100	tags=92%, list=16%, signal=78%	MRPL46/MRPL12/MRPL53/MRPL49/GADD45GIP1/MRPL50/MRPL23/MRPL20/MRPL17/MRPL9/MRPS10/MRPS30/MRPL33/MRPL43/MRPL13/MRPS31/MRPS11/MRPS14/MRPL28/MRPS26/GFM2/MRPL38/MRPS18B/MRPL16/MRPL41/MRPL18/MRPL4/MRPL3/MRPS36/MRPL51/MRPS34/MRPL44/MRPS35/MRPS6/MRPS9/MRPS25/MRPL14/MRPS24/MRPL32/MRPL30/MRPS7/MRPL37/MRPL10/CHCHD1/MRPS22/MRPS2/MRPL21/MRPS23/MRPL47/MRPL22/MRPL54/MRPL39/MRPL40/MRPL48/MRPS28/MRRF/MRPL15/MRPS21…	Contrast_1	REAC
REAC:R-HSA-5368287	Mitochondrial translation	89	0.810817	3.01425	1e-10	1.39e-08	1.23263e-08	1100	tags=90%, list=16%, signal=77%	MRPL46/MRPL12/MRPL53/MRPL49/GADD45GIP1/MRPL50/MRPL23/MRPL20/MRPL17/MRPL9/MRPS10/MRPS30/MRPL33/MRPL43/MRPL13/MRPS31/MRPS11/MRPS14/MTFMT/MRPL28/MRPS26/GFM2/MRPL38/MTIF3/MRPS18B/MRPL16/MRPL41/MRPL18/MRPL4/MRPL3/MRPS36/MRPL51/MRPS34/MRPL44/MRPS35/MTIF2/MRPS6/MRPS9/MRPS25/MRPL14/MRPS24/MRPL32/MRPL30/MRPS7/MRPL37/MRPL10/CHCHD1/MRPS22/MRPS2/MRPL21/MRPS23/MRPL47/MRPL22/MRPL54/MRPL39/MRPL40/MRPL48/MRPS28/…	Contrast_1	REAC
REAC:R-HSA-5368286	Mitochondrial translation initiation	83	0.819014	3.01811	1e-10	1.39e-08	1.23263e-08	1100	tags=93%, list=16%, signal=79%	MRPL46/MRPL12/MRPL53/MRPL49/GADD45GIP1/MRPL50/MRPL23/MRPL20/MRPL17/MRPL9/MRPS10/MRPS30/MRPL33/MRPL43/MRPL13/MRPS31/MRPS11/MRPS14/MTFMT/MRPL28/MRPS26/MRPL38/MTIF3/MRPS18B/MRPL16/MRPL41/MRPL18/MRPL4/MRPL3/MRPS36/MRPL51/MRPS34/MRPL44/MRPS35/MTIF2/MRPS6/MRPS9/MRPS25/MRPL14/MRPS24/MRPL32/MRPL30/MRPS7/MRPL37/MRPL10/CHCHD1/MRPS22/MRPS2/MRPL21/MRPS23/MRPL47/MRPL22/MRPL54/MRPL39/MRPL40/MRPL48/MRPS28/MRPL1…	Contrast_1	REAC
WP:WP4786	Type I collagen synthesis in the context of Osteogenesis imperfecta	16	-0.814472	-2.27634	2.13109e-06	0.000105063	8.54681e-05	626	tags=69%, list=9%, signal=63%	COLGALT1/CRTAP/MBTPS1/P4HA2/P3H1/P3H2/ITPR1/P4HA1/SERPINH1/PLOD1/PLOD2	Contrast_1	WP
WP:WP4541	Hippo-Merlin Signaling Dysregulation	49	-0.59268	-2.16222	2.48361e-06	0.000111311	9.05506e-05	913	tags=39%, list=13%, signal=34%	TEAD1/PPP1R12A/ITGA2/EGFR/INSR/IGF1R/SAV1/TEAD3/MET/CDH3/ITGB1/AJUBA/CCN2/ITGA3/HRAS/ITGAV/ITGA5/PRKACB/ITGB6	Contrast_1	WP
WP:WP306	Focal Adhesion	103	-0.504106	-2.14056	1.8981e-07	1.3368e-05	1.08748e-05	1256	tags=42%, list=18%, signal=35%	PIP5K1C/PPP1R12C/PDGFD/AKT1/PTEN/ILK/CAV2/LAMA5/ZYX/PARVA/GSK3B/PPP1R12A/FLNB/ITGA2/EGFR/LAMC1/VAV2/IGF1R/VCL/TNK1/ACTN1/MET/LAMA4/RAP1B/FLNA/MYLK/TNC/ITGB1/PIK3R2/ITGA3/LAMB1/CAV1/LAMB3/HRAS/LAMA3/ITGAV/LAMC2/MYL9/THBS1/ITGA5/RAC2/ITGB6/FN1	Contrast_1	WP
WP:WP2118	Arrhythmogenic Right Ventricular Cardiomyopathy	26	-0.647391	-2.05238	0.000189563	0.00549732	0.00447204	743	tags=50%, list=11%, signal=45%	ITGA2/EMD/DSG2/ACTN1/CACNB3/DSC2/ITGB1/DMD/GJA1/ITGA3/ITGAV/ITGA5/ITGB6	Contrast_1	WP
WP:WP3932	Focal Adhesion-PI3K-Akt-mTOR-signaling pathway	122	-0.463894	-2.02887	9.49467e-07	5.85109e-05	4.75983e-05	883	tags=30%, list=12%, signal=26%	OSM/GSK3B/PHLPP1/FOXO3/PPP2CA/ITGA2/PELO/SLC2A1/GYS1/EGFR/LAMC1/INSR/IGF1R/IRS1/MET/LAMA4/IRS2/DDIT4/TNC/ITGB1/PFKFB3/PIK3R2/CDKN1A/ITGA3/GNB1/LAMB1/LAMB3/HRAS/LAMA3/ITGAV/GNB4/LAMC2/THBS1/ITGA5/ITGB6/FN1	Contrast_1	WP
WP:WP4172	PI3K-Akt Signaling Pathway	122	-0.459028	-2.00759	1.36351e-06	7.46902e-05	6.07601e-05	883	tags=30%, list=12%, signal=26%	OSM/GSK3B/PHLPP1/FOXO3/PPP2CA/ITGA2/GYS1/EGFR/LAMC1/INSR/IGF1R/CDK4/IRS1/MCL1/MET/LAMA4/DDIT4/TNC/TLR2/PIK3AP1/ITGB1/PIK3R2/CDKN1A/ITGA3/GNB1/LAMB1/LAMB3/HRAS/LAMA3/ITGAV/GNB4/LAMC2/THBS1/ITGA5/ITGB6/FN1	Contrast_1	WP
WP:WP4784	Proteoglycan biosynthesis	13	-0.754154	-1.97295	0.000809122	0.0166207	0.0135209	1137	tags=92%, list=16%, signal=78%	B3GALT6/CHST14/SLC35B3/XYLT2/EXT1/SLC35B2/B3GAT3/EXTL3/SLC26A2/CHSY1/B4GALT7/PAPSS2	Contrast_1	WP
WP:WP4844	The influence of laminopathies on Wnt signaling	17	-0.690858	-1.96185	0.00103372	0.0182267	0.0148273	967	tags=35%, list=14%, signal=31%	CDK6/GSK3B/EMD/TOR1AIP1/CEBPB/HMGA2	Contrast_1	WP
WP:WP4816	TGF-beta Receptor Signalling in Skeletal Dysplasias	22	-0.646678	-1.95316	0.000806606	0.0166207	0.0135209	794	tags=32%, list=11%, signal=28%	TGFB1/SMAD1/TGFBR2/HRAS/THBS1/SERPINE1/ITGB6	Contrast_1	WP
WP:WP560	TGF-beta Receptor Signaling	22	-0.646678	-1.95316	0.000806606	0.0166207	0.0135209	794	tags=32%, list=11%, signal=28%	TGFB1/SMAD1/TGFBR2/HRAS/THBS1/SERPINE1/ITGB6	Contrast_1	WP
WP:WP2828	Bladder Cancer	24	-0.617615	-1.91515	0.00103519	0.0182267	0.0148273	703	tags=38%, list=10%, signal=34%	EGFR/CDK4/DAPK2/DAPK3/CDKN2A/PIK3R2/CDKN1A/HRAS/THBS1	Contrast_1	WP
WP:WP453	Inflammatory Response Pathway	7	-0.84955	-1.8667	0.0012511	0.0205598	0.0167252	1052	tags=86%, list=15%, signal=73%	LAMA5/LAMC1/LAMB1/LAMC2/THBS1/FN1	Contrast_1	WP
WP:WP4760	PKC-gamma calcium signaling pathway in ataxia	10	-0.757413	-1.85404	0.00382706	0.0438536	0.0356746	376	tags=40%, list=5%, signal=38%	PDK1/HOMER3/ITPR1/CA8	Contrast_1	WP
WP:WP2881	Estrogen Receptor Pathway	6	-0.888424	-1.83328	0.000640996	0.0158005	0.0128536	423	tags=50%, list=6%, signal=47%	NR0B2/CYP1B1/SP1	Contrast_1	WP
WP:WP3850	Factors and pathways affecting insulin-like growth factor (IGF1)-Akt signaling	23	-0.594468	-1.83108	0.00421243	0.0445309	0.0362256	1302	tags=48%, list=18%, signal=39%	SMAD3/AKT1/RICTOR/PTEN/ILK/GSK3B/IGF1R/IRS1/PLD1/ITGB1/PDK1	Contrast_1	WP
WP:WP1422	Sphingolipid pathway	21	-0.604554	-1.8194	0.0031531	0.0392337	0.0319164	1766	tags=52%, list=25%, signal=39%	KDSR/PPP1CA/SPTLC1/GBA2/CERS5/PPP2CA/UGCG/CERS6/SPTLC2/SERINC1/PLPP1	Contrast_1	WP
WP:WP3287	Overview of nanoparticle effects	7	-0.81305	-1.7865	0.00424534	0.0445309	0.0362256	910	tags=57%, list=13%, signal=50%	BAX/CDH3/LAMA3/FN1	Contrast_1	WP
WP:WP410	Exercise-induced Circadian Regulation	24	-0.574304	-1.78085	0.00400286	0.0438536	0.0356746	1174	tags=29%, list=17%, signal=24%	UGP2/ZFR/STBD1/TAB2/GSTM3/CEBPB/TUBB3	Contrast_1	WP
WP:WP69	T-Cell antigen Receptor (TCR) Signaling Pathway	46	-0.486834	-1.7402	0.002292	0.0322845	0.0262633	1190	tags=26%, list=17%, signal=22%	AKT1/PTK2B/CBLB/PLCG1/MAP3K7/TGFB1/FAS/PIK3R2/HRAS/ITPR1/CARD11/FYB1	Contrast_1	WP
WP:WP185	Integrin-mediated Cell Adhesion	61	-0.448993	-1.72163	0.00124347	0.0205598	0.0167252	2005	tags=48%, list=28%, signal=34%	MAPK1/PTK2/VASP/MAPK7/PAK2/ROCK2/SOS1/ARHGEF7/ROCK1/GIT2/TLN1/AKT1/ILK/CAV2/ZYX/ITGA2/VAV2/VCL/MAP2K5/RAP1B/ITGB1/PIK3R2/ITGA3/CAV1/HRAS/ITGAV/ITGA5/RAC2/ITGB6	Contrast_1	WP
WP:WP4658	Small cell lung cancer	56	-0.444062	-1.66562	0.00318326	0.0392337	0.0319164	1207	tags=38%, list=17%, signal=31%	TRAF4/AKT1/PTEN/LAMA5/CDK6/BAX/TRAF3/ITGA2/LAMC1/CDK4/LAMA4/ITGB1/PIK3R2/CDKN1A/ITGA3/LAMB1/LAMB3/LAMA3/ITGAV/LAMC2/FN1	Contrast_1	WP
WP:WP4217	Ebola Virus Pathway on Host	81	-0.400223	-1.62902	0.00297999	0.0386615	0.0314509	2009	tags=47%, list=28%, signal=34%	ACTN4/NFKB2/MAPK1/TPCN2/TOP1/RAB7A/RELA/NPC1/IRF3/GSN/DDX58/RHOC/PRKRA/AKT1/RFC1/CAV2/RELB/CTSB/FLNB/ITGA2/EIF2AK2/EGFR/VAV2/IGF1R/CTSL/ACTN1/IKBKE/NEDD4/FLNA/ITGB1/MFGE8/PIK3R2/HLA-A/ITGA3/CAV1/HLA-DRA/ITGAV/ITGA5	Contrast_1	WP
WP:WP23	B Cell Receptor Signaling Pathway	62	-0.420133	-1.61732	0.00254946	0.0349134	0.0284019	874	tags=21%, list=12%, signal=19%	GSK3B/PLCG1/MAP3K7/VAV2/SH3BP2/MEF2D/PIK3AP1/PIK3R2/HRAS/CARD11/RAC2/PTPN18/PIP5K1A	Contrast_1	WP
WP:WP477	Cytoplasmic Ribosomal Proteins	78	-0.400937	-1.61333	0.00392114	0.0438536	0.0356746	2945	tags=71%, list=42%, signal=42%	RPL14/RPS15A/RPL7/RPS6KA1/RPS13/RPS17/RPL21/RPL27/RPL13/RPL6/RPS3A/RPS4X/RPS23/RPS9/RPS21/RPL18/RPL4/RPL10A/RPL27A/RPL3/RPS19/RPS8/RPS7/RPL28/RPL32/RPS14/RPS15/RPL23A/RPL17/RPS2/RPL15/RPS18/RPLP1/RPL10/RPS3/RPL22/RPS20/RPL8/RPL34/RPS11/RPL29/RPS25/RPL12/RPL23/RPL24/RPS5/RPL7A/RPL37/RPL11/RPL18A/RPS29/RPL36/RPL26/RPS10/RPL36A	Contrast_1	WP
WP:WP366	TGF-beta Signaling Pathway	81	-0.395384	-1.60932	0.00374547	0.0438536	0.0356746	1403	tags=32%, list=20%, signal=26%	HGS/MAP2K4/PJA1/SMAD3/DCP1A/AKT1/RBX1/STRAP/NEDD4L/MAP3K7/TGFB1/APP/ITGA2/PML/JUNB/MET/TGFBR2/TNC/ITGB1/PDK1/SP1/PIK3R2/CDKN1A/CAV1/THBS1/FN1	Contrast_1	WP
WP:WP3915	Angiopoietin Like Protein 8 Regulatory Pathway	91	-0.383802	-1.60894	0.00215168	0.0311994	0.0253805	2005	tags=37%, list=28%, signal=27%	MAPK1/MAPK7/MLST8/SOS1/SCD/MAP3K2/PIK3C3/SOS2/MAP4K3/MAP4K5/CAP1/MAP2K4/MAP3K4/PRKAG1/AKT1/RICTOR/CBLB/TRIP10/GSK3B/SREBF2/MAP3K7/RPS6KA4/FOXO3/SLC2A1/GYS1/INSR/MAP2K5/IRS1/SESN3/IRS2/PIK3R2/FLOT1/HRAS/FLOT2	Contrast_1	WP
WP:WP4754	IL-18 signaling pathway	127	-0.350537	-1.53871	0.00164838	0.0253953	0.0206589	1002	tags=23%, list=14%, signal=20%	LMNB2/PRCC/BAX/GSK3B/PLCG1/MAP3K7/ANP32A/NACA/STMN1/TNFAIP2/RFX5/ARFGAP1/MEPCE/PLD1/PLOD3/NR0B2/MMP14/FAS/MBTPS1/SP1/BPGM/TF/ULBP2/KIFC3/ICAM1/TRPC4AP/CEBPB/TGM2/FN1	Contrast_1	WP
WP:WP481	Insulin Signaling	111	-0.340739	-1.46927	0.00442833	0.0454827	0.0369999	1623	tags=29%, list=23%, signal=23%	PRKCZ/PIK3C3/INPP4A/SOS2/MAP4K3/MAP4K5/CAP1/MAP2K4/EHD1/MAP3K4/INPPL1/AKT1/PTEN/CBLB/GSK3B/MAP3K7/RPS6KA4/FOXO3/SLC2A1/GYS1/INSR/IGF1R/TBC1D4/MAP2K5/IRS1/IRS2/SRF/PIK3R2/FLOT1/HRAS/FLOT2/RAC2	Contrast_1	WP
WP:WP3888	VEGFA-VEGFR2 Signaling Pathway	306	-0.298785	-1.45724	0.000426656	0.0110706	0.00900587	1660	tags=30%, list=23%, signal=24%	ELOA/SARS1/OCLN/EIF3D/CAMKK2/ASCC3/PPP1CA/PRKCZ/RACK1/ROCK1/RPS11/ALDOA/LDHA/RHOC/DHX36/PGK1/RAB37/FAM120A/PPM1G/PBXIP1/HDAC7/PTPN9/GIGYF2/HGS/MAP2K4/ADAM10/DHX29/PRKRA/PRRC2C/NDRG1/FXR2/LRRC59/INPP4B/AKT1/RICTOR/PTK2B/EPHB2/SYNJ1/SND1/CALU/MAPKAPK2/CALR/PRKD2/SET/LUC7L/RPL18A/GSK3B/PLCG1/HDAC4/CSRP2/FOXO3/CCDC124/PPP2CA/FLNB/MYH9/ACKR3/VAV2/VCL/RPL26/LIMK1/ABL1/TMSB10/RAP1B/EIF2AK3/PLOD3/SRF/PPP…	Contrast_1	WP
WP:WP4352	Ciliary landscape	151	0.414713	1.66989	0.000283305	0.0077594	0.00631223	1406	tags=29%, list=20%, signal=24%	TCTEX1D2/IFT80/DYNLL1/GID8/IFT43/NDUFA5/IFT57/IFT172/TTC26/RAC1/MKS1/IFT27/IFT22/IFT74/BBS2/SMC4/BBS1/IFT140/IFT52/IQGAP2/IFT88/CCDC40/NDUFA9/LZTFL1/TTC30A/TRAF3IP1/IFT122/COPS8/UQCC1/DYNLT1/XPNPEP3/EHD3/IFT81/BBS4/MYL6/HTRA2/BBS7/CNOT6L/ARL8B/LRPPRC/ECHS1/AFG3L2/COPS5/ZYG11B	Contrast_1	WP
WP:WP4656	Joubert Syndrome	40	0.536004	1.73352	0.00214228	0.0311994	0.0253805	1273	tags=45%, list=18%, signal=37%	NPHP4/CEP120/TMEM231/NPHP1/MKS1/ARL13B/BBS2/BBS1/OFD1/TMEM67/PCM1/CEP41/BBS4/CEP104/PIBF1/RAB3IP/BBS7/ARL3	Contrast_1	WP
WP:WP3942	PPAR signaling pathway	32	0.582057	1.79394	0.00275782	0.0367461	0.0298928	1725	tags=50%, list=24%, signal=38%	HMGCS2/FABP3/DBI/ACADM/PCK2/ACSL5/ACSL1/FABP5/SCP2/CPT2/PLTP/ME1/RXRA/EHHADH/ACOX3/CPT1A	Contrast_1	WP
WP:WP100	Glutathione metabolism	12	0.726517	1.80689	0.00372949	0.0438536	0.0356746	1810	tags=75%, list=26%, signal=56%	GPX2/GCLC/OPLAH/GPX1/GSTM2/G6PD/GCLM/GSR/ANPEP	Contrast_1	WP
WP:WP4236	Disorders of the Krebs cycle	7	0.855626	1.83972	0.000985905	0.0182267	0.0148273	1027	tags=100%, list=15%, signal=86%	DHTKD1/SUCLG2/SUCLG1/PDHX/FH/SUCLA2/DLST	Contrast_1	WP
WP:WP4922	Mitochondrial CIV Assembly	26	0.631208	1.85437	0.000880947	0.0173723	0.0141322	1041	tags=54%, list=15%, signal=46%	COA6/CMC1/PNKD/COA3/TACO1/COX20/COX5A/COX11/COX15/COX5B/COX18/COX14/COX17/TMEM177	Contrast_1	WP
WP:WP368	Mitochondrial LC-Fatty Acid Beta-Oxidation	16	0.701895	1.85947	0.00155698	0.024761	0.0201429	1725	tags=69%, list=24%, signal=52%	ECI1/ACADS/PECR/ACADM/HADH/ACSL1/SCP2/CPT2/HADHA/EHHADH/CPT1A	Contrast_1	WP
WP:WP3925	Amino Acid metabolism	68	0.524062	1.87908	8.0828e-05	0.00249051	0.00202602	1640	tags=56%, list=23%, signal=43%	HMGCS2/ADH7/GLUD1/ALDH1A1/HIBADH/SUCLG1/PC/ADH1C/GLUL/MARS2/ACADM/HMGCL/HIBCH/PDHX/MCCC1/FH/ACSS1/OGDH/HADH/PDHA1/MAOA/GOT2/DLST/OAT/ACO2/CS/LARS2/DLD/HAL/MDH2/GCLM/PPM1L/MMUT/ASS1/EHHADH/GPT2/AUH/GSR	Contrast_1	WP
WP:WP2453	TCA Cycle and Deficiency of Pyruvate Dehydrogenase complex (PDHc)	15	0.744512	1.95481	0.000690536	0.0162112	0.0131877	1211	tags=67%, list=17%, signal=55%	SUCLG2/PC/IDH3A/DLAT/FH/OGDH/PDHA1/DLST/CS/DLD	Contrast_1	WP
WP:WP4921	Mitochondrial CIII assembly	13	0.818385	2.07874	2.7617e-05	0.000907679	0.000738392	585	tags=77%, list=8%, signal=71%	UQCRB/UQCRFS1/UQCR10/UQCRC1/MT-CYB/UQCRQ/LYRM7/UQCRC2/BCS1L/CYC1	Contrast_1	WP
WP:WP143	Fatty Acid Beta Oxidation	26	0.714187	2.09815	1.21813e-05	0.000461953	0.000375796	1725	tags=73%, list=24%, signal=55%	ECI1/ACADS/ACADM/ACAT1/ACSL5/HADH/ACSL1/GPD2/DECR1/HADHB/CRAT/CPT2/PNPLA2/DLD/HADHA/ECHS1/GCDH/ACSS2/CPT1A	Contrast_1	WP
WP:WP4532	Intraflagellar transport proteins binding to dynein	20	0.756372	2.1041	1.82496e-05	0.000642646	0.000522789	1003	tags=65%, list=14%, signal=56%	TCTEX1D2/IFT80/DYNLL1/IFT43/IFT27/IFT22/WDR19/IFT140/DYNC2H1/DYNC2LI1/IFT122/DYNLT1/IFT81	Contrast_1	WP
WP:WP4396	Nonalcoholic fatty liver disease	98	0.562851	2.126	6.14223e-08	5.04686e-06	4.10559e-06	1535	tags=53%, list=22%, signal=42%	NDUFV3/UQCRB/NDUFA5/NDUFA8/NDUFS8/UQCRFS1/UQCR10/NDUFV2/UQCRC1/NDUFB1/MT-CYB/NDUFB4/RAC1/NDUFA3/NDUFA7/NDUFA6/NDUFA11/UQCRQ/NDUFB7/NDUFA2/UQCRC2/NDUFC2/NDUFB8/NDUFAB1/NDUFS6/NDUFS5/NDUFB11/COX5A/CYC1/CYCS/NDUFB5/SDHD/NDUFB3/NDUFS7/NDUFA9/NDUFA13/NDUFA12/COX5B/NDUFS4/NDUFS2/NDUFB6/SDHB/NDUFS1/NDUFB10/NDUFV1/NDUFS3/RXRA/COX6B1/NDUFA10/COX7C/TRAF2/NDUFB9	Contrast_1	WP
WP:WP78	TCA Cycle (aka Krebs or citric acid cycle)	17	0.792716	2.13976	1.18878e-05	0.000461953	0.000375796	1335	tags=94%, list=19%, signal=77%	SUCLG2/SUCLG1/IDH3A/SDHD/FH/OGDH/SUCLA2/IDH3B/IDH2/DLST/SDHB/IDH3G/ACO2/CS/DLD/MDH2	Contrast_1	WP
WP:WP4803	Ciliopathies	77	0.645538	2.372	1.79517e-10	1.77004e-08	1.43992e-08	1273	tags=61%, list=18%, signal=51%	TCTEX1D2/IFT80/IFT43/NPHP4/CEP120/MKKS/IFT57/TMEM231/DNAAF1/NPHP1/IFT172/MKS1/ARL13B/ARL6/IFT27/WDR19/BBS2/BBS1/IFT140/IFT52/TTC21B/RSPH4A/DYNC2H1/OFD1/RSPH3/DNAAF5/CCDC40/RSPH1/TMEM67/DNAAF2/DNAJB13/LZTFL1/RSPH9/DYNC2LI1/TRAF3IP1/CEP41/IFT122/CFAP298/ZMYND10/XPNPEP3/IFT81/BBS4/CEP104/DNAH6/PIBF1/BBS7/ARL3	Contrast_1	WP
WP:WP623	Oxidative phosphorylation	49	0.751316	2.55096	1e-10	1.2325e-08	1.00263e-08	1314	tags=82%, list=19%, signal=67%	NDUFV3/ATP5PD/NDUFA5/NDUFA8/NDUFS8/NDUFV2/NDUFB1/NDUFB4/DMAC2L/MT-ND5/NDUFA3/ATP5F1D/NDUFA7/NDUFA6/NDUFA11/NDUFB7/NDUFA2/MT-ND2/ATP5PF/NDUFC2/ATP5PB/NDUFB8/ATP5MG/NDUFAB1/NDUFS6/NDUFS5/NDUFB5/MT-ND4/NDUFS7/ATP5F1B/NDUFA9/ATP5PO/NDUFS4/NDUFS2/NDUFB6/ATP5F1A/NDUFS1/NDUFB10/NDUFV1/NDUFS3	Contrast_1	WP
WP:WP4324	Mitochondrial complex I assembly model OXPHOS system	48	0.756811	2.55446	1e-10	1.2325e-08	1.00263e-08	1711	tags=96%, list=24%, signal=73%	NDUFV3/NDUFA5/NDUFA8/COA1/NDUFV2/NDUFB1/NDUFB4/MT-ND5/NDUFA3/NDUFA7/NDUFA6/NDUFB7/NDUFA2/MT-ND2/NDUFC2/NDUFB8/NDUFAB1/NDUFS6/NDUFAF7/DMAC2/NDUFS5/NDUFB11/ACAD9/NDUFB5/MT-ND4/NDUFB3/TMEM70/NDUFA13/NDUFA12/ECSIT/NUBPL/NDUFAF1/NDUFS4/NDUFAF2/NDUFS2/NDUFB6/NDUFS1/NDUFB10/NDUFV1/NDUFS3/NDUFA10/NDUFB9/TMEM126B/NDUFAF4/TIMMDC1/NDUFAF3	Contrast_1	WP
WP:WP4536	Genes related to primary cilium development (based on CRISPR)	55	0.755666	2.63147	1e-10	1.2325e-08	1.00263e-08	1273	tags=73%, list=18%, signal=60%	TCTEX1D2/IFT80/DYNLL1/IFT43/CEP120/MKKS/IFT57/TMEM231/IFT172/TTC26/MKS1/ARL13B/ARL6/IFT27/EFCAB7/IFT74/WDR19/IQCE/BBS2/BBS1/IFT140/IFT52/TTC21B/DYNC2H1/IFT88/OFD1/CEP76/TMEM67/LZTFL1/DYNC2LI1/TRAF3IP1/IFT122/DYNLT1/IFT81/BBS4/KIF3B/CEP104/PIBF1/BBS7/ARL3	Contrast_1	WP
WP:WP111	Electron Transport Chain (OXPHOS system in mitochondria)	80	0.729366	2.69664	1e-10	1.2325e-08	1.00263e-08	1051	tags=70%, list=15%, signal=60%	NDUFV3/UQCRB/ATP5PD/NDUFA5/NDUFA8/NDUFS8/UQCRFS1/MT-ATP8/UQCR10/NDUFV2/UQCRC1/NDUFB1/MT-CYB/NDUFB4/DMAC2L/MT-ND5/NDUFA3/ATP5F1D/NDUFA7/NDUFA6/UQCRQ/NDUFB7/NDUFA2/MT-ND2/SLC25A4/ATP5PF/UQCRC2/NDUFC2/ATP5PB/ATP5IF1/NDUFB8/ATP5MG/NDUFAB1/NDUFS6/NDUFS5/COX5A/NDUFB5/SDHD/COX11/MT-ND4/NDUFB3/NDUFS7/ATP5F1B/NDUFA9/COX15/NDUFA12/COX5B/SCO1/ATP5PO/NDUFS4/NDUFS2/ATP5F1C/NDUFB6/ATP5F1A/COX17/SDHB	Contrast_1	WP
CHARAFE_BREAST_CANCER_LUMINAL_VS_BASAL_DN	CHARAFE_BREAST_CANCER_LUMINAL_VS_BASAL_DN	277	-0.469389	-2.22895	1e-10	1.23212e-08	1.02265e-08	1006	tags=34%, list=14%, signal=30%	85377/54438/54751/718/114883/84617/25932/135228/151195/54101/79901/3915/9519/51170/7048/340061/64359/2222/445815/302/837/2633/10928/23603/7277/80005/26010/114793/23406/64167/90102/10384/4017/10479/4430/1829/140885/4233/87/6891/2131/4664/858/8660/2590/4323/81618/84925/3688/1756/30011/6624/23231/7798/3872/355/84168/8829/1001/9019/83941/55214/7378/7097/3868/4240/55243/29969/3914/6840/390/3490/857/38…		Curated gene sets
CHARAFE_BREAST_CANCER_LUMINAL_VS_MESENCHYMAL_DN	CHARAFE_BREAST_CANCER_LUMINAL_VS_MESENCHYMAL_DN	215	-0.567113	-2.60874	1e-10	1.23212e-08	1.02265e-08	1272	tags=45%, list=18%, signal=38%	834/8540/2355/4088/55742/1021/64853/112464/284119/1956/4478/7187/10644/54890/54751/5214/84617/51762/4281/1466/3915/2054/51170/7048/22848/9902/57584/445815/302/10928/23603/2135/7414/26010/114793/1759/115207/84668/90102/4638/4017/50807/4233/87/6891/4162/7003/2131/4664/23180/6793/858/8436/83871/2590/81618/57142/1756/30011/6624/7798/355/84168/8829/5793/1687/64175/55214/89796/7378/10491/4240/55243/557…		Curated gene sets
DUTERTRE_ESTRADIOL_RESPONSE_24HR_DN	DUTERTRE_ESTRADIOL_RESPONSE_24HR_DN	281	-0.471992	-2.25258	1e-10	1.23212e-08	1.02265e-08	1243	tags=38%, list=18%, signal=33%	55690/4088/1021/58488/7464/7095/80315/55088/9497/51465/7360/5066/55625/3801/84343/7403/7286/1029/4133/29995/5796/83667/54751/1265/23135/4281/57658/151636/51474/54101/1026/831/84144/7048/196527/83666/23327/7791/64759/51274/23582/10205/4627/302/8942/54625/666/26503/90102/868/10611/4017/7764/4430/2131/23180/1382/23022/54541/4179/10626/389/5526/961/59277/11346/6016/1001/5074/8754/1613/3726/9666/1490/…		Curated gene sets
JINESH_BLEBBISHIELD_TO_IMMUNE_CELL_FUSION_PBSHMS_UP	JINESH_BLEBBISHIELD_TO_IMMUNE_CELL_FUSION_PBSHMS_UP	228	-0.462893	-2.16099	1e-10	1.23212e-08	1.02265e-08	1146	tags=36%, list=16%, signal=32%	284119/1956/5066/114876/10644/55757/8821/7403/23052/6130/3911/1265/84617/23286/581/334/5099/340371/22848/7791/4627/302/7325/2633/2317/23603/7414/7324/10144/6558/23406/10611/4638/7105/57103/50807/1829/51768/87/81671/23022/858/389/9780/79143/8220/3688/3105/50484/3872/977/1522/6484/3491/2195/8754/91663/3868/9819/79001/89846/23767/9052/7204/6840/6876/857/22998/121457/22836/3685/1627/2274/220/6560/871…		Curated gene sets
KEGG_ALZHEIMERS_DISEASE	KEGG_ALZHEIMERS_DISEASE	110	0.606517	2.3008	1e-10	1.23212e-08	1.02265e-08	1006	tags=50%, list=14%, signal=44%	4731/7381/10476/4698/4728/572/29796/4509/4710/4729/7386/4726/4695/4707/63928/4706/513/4702/11261/4701/7384/4696/4718/515/810/4713/4725/7385/4700/9377/4519/54205/522/489/506/4709/1537/4711/4722/4712/6392/27089/4704/539/374291/498/6622/509/4724/1329/4714/3028/6390/4720/4716		Curated gene sets
KEGG_OXIDATIVE_PHOSPHORYLATION	KEGG_OXIDATIVE_PHOSPHORYLATION	93	0.700605	2.59581	1e-10	1.23212e-08	1.02265e-08	1043	tags=62%, list=15%, signal=54%	4731/479/7381/10476/4698/4728/29796/4509/4710/4729/7386/4726/4695/4707/4706/513/4540/4702/4701/7384/4696/126328/4718/515/4713/4725/7385/4700/9377/4519/1355/522/10632/245973/506/4709/1537/4711/4722/1353/4712/6392/4538/27089/4704/4536/539/374291/498/10063/509/4724/1329/4714/6390/4720/4716/27068		Curated gene sets
KEGG_PARKINSONS_DISEASE	KEGG_PARKINSONS_DISEASE	90	0.694403	2.55165	1e-10	1.23212e-08	1.02265e-08	1398	tags=72%, list=20%, signal=59%	4731/7381/10476/4698/4728/29796/4509/4710/4729/7386/4726/4695/4707/4706/513/4540/4702/4701/7384/4696/4718/515/4713/4725/7385/4700/9377/4519/54205/522/291/506/4709/1537/4711/4722/4712/6392/4538/7327/27089/4704/4536/11315/539/374291/498/6622/27429/509/4724/1329/4714/6390/4720/4716/4719/7419/9246/4723/1340/7332/4715/4705/7318		Curated gene sets
KRIEG_HYPOXIA_NOT_VIA_KDM3A	KRIEG_HYPOXIA_NOT_VIA_KDM3A	370	-0.397715	-1.93464	1e-10	1.23212e-08	1.02265e-08	1615	tags=40%, list=23%, signal=33%	8568/112869/26502/55276/58190/5501/6319/3556/79065/22882/7168/23361/5315/3939/226/4216/4734/6428/84376/102/219771/3433/546/113189/8553/5230/271/55689/1824/55692/2632/55690/123803/9168/10238/6520/3614/2932/3099/54583/6513/284119/51465/5598/1956/5066/7187/6397/54108/54890/115908/2997/55236/5214/56888/84617/1466/64943/54928/54101/23210/121260/57185/57589/81542/831/5236/196527/7791/8560/445815/6307/4…		Curated gene sets
LIM_MAMMARY_STEM_CELL_UP	LIM_MAMMARY_STEM_CELL_UP	144	-0.578206	-2.5414	1e-10	1.23212e-08	1.02265e-08	974	tags=48%, list=14%, signal=42%	144402/6949/84617/813/1466/28514/51474/1026/3915/9759/5099/64359/445815/163782/868/4638/51768/4162/2131/8436/83871/114815/54434/8613/9871/3688/7798/26136/355/84168/8829/1001/3956/64175/79070/55214/1490/7378/6535/3868/1308/3914/10398/390/3265/6876/2697/84951/857/3909/3912/131566/59345/3486/10979/9260/6560/871/4232/8777/25960/3383/54549/800/8611/7057/7169/1809/92745		Curated gene sets
MEBARKI_HCC_PROGENITOR_WNT_UP	MEBARKI_HCC_PROGENITOR_WNT_UP	59	-0.700914	-2.64203	1e-10	1.23212e-08	1.02265e-08	1049	tags=64%, list=15%, signal=55%	23052/115908/54751/6949/55752/9902/2048/64359/9050/4627/2633/23603/79899/87/1545/2316/2131/57591/3491/1836/89796/8974/8140/91663/7171/84433/3554/7042/131566/2274/3678/9260/2152/5054/7045/2335/1809/10643		Curated gene sets
MILI_PSEUDOPODIA_HAPTOTAXIS_DN	MILI_PSEUDOPODIA_HAPTOTAXIS_DN	417	-0.461294	-2.26565	1e-10	1.23212e-08	1.02265e-08	1589	tags=41%, list=22%, signal=34%	7841/6319/6184/23613/79065/91289/60559/27020/9562/55054/57488/4247/29927/79573/3710/79770/23478/11018/23344/90196/81037/55322/10999/10994/5361/780/7094/1947/1362/9144/113189/54929/79087/23151/6136/91012/84641/90231/84447/81490/81559/25921/80146/5977/55129/51343/147991/1603/9497/6513/1650/2734/25926/23052/6609/4035/1861/55676/64747/10970/5796/26608/11270/219931/813/11188/10695/135228/904/3480/8452…		Curated gene sets
MOOTHA_HUMAN_MITODB_6_2002	MOOTHA_HUMAN_MITODB_6_2002	336	0.706265	2.99001	1e-10	1.23212e-08	1.02265e-08	1411	tags=69%, list=20%, signal=58%	3158/4129/7381/9617/740/56616/6182/10476/26589/4698/4728/1632/2628/204/572/89874/8192/10229/3336/36/2746/4710/10058/6648/63875/4729/622/7295/7386/26517/35/9553/55173/56993/55052/2232/8802/27109/26519/65005/4726/1528/4695/4707/4706/63931/513/5091/4702/3419/28998/587/2230/54948/4701/7384/11194/5498/4696/1468/4718/10587/38/80777/515/540/64963/4713/5096/10935/54704/1723/34/29074/5106/8402/4725/7385/4…		Curated gene sets
MOOTHA_MITOCHONDRIA	MOOTHA_MITOCHONDRIA	348	0.697817	2.96358	1e-10	1.23212e-08	1.02265e-08	1411	tags=68%, list=20%, signal=57%	3158/4129/7381/79085/9617/740/56616/4151/6182/10476/26589/9556/4698/4728/1632/2628/204/56997/89874/10229/3336/3958/26292/36/27349/2746/4710/6648/63875/4729/622/7386/26517/35/9553/55173/56993/55052/708/2232/8802/27109/26519/65005/4726/1528/4695/4707/4706/63931/513/5091/4702/3419/28998/10573/587/2230/54948/4701/7384/11194/5498/4696/1468/4718/10587/38/80777/515/64963/11222/4713/5096/10651/10935/1723…		Curated gene sets
MOOTHA_PGC	MOOTHA_PGC	301	0.502326	2.10793	1e-10	1.23212e-08	1.02265e-08	1476	tags=44%, list=21%, signal=37%	8000/7381/2745/2170/1622/26589/9556/4698/29796/8192/3336/6648/4784/4729/26517/35/56942/55052/8802/51218/97/4706/4702/11261/3419/28998/2230/7384/10651/10935/34/29074/8402/4725/4700/51128/65993/6449/28973/54205/51116/10632/51073/6183/291/489/57447/25874/4709/1537/2271/26073/4711/5162/64319/4722/4712/55168/55847/8803/25796/4802/29088/55856/5264/26355/54148/64976/55037/203/2631/10016/7284/11331/3329/…		Curated gene sets
MOOTHA_VOXPHOS	MOOTHA_VOXPHOS	67	0.737606	2.56917	1e-10	1.23212e-08	1.02265e-08	1000	tags=73%, list=14%, signal=63%	7381/10476/4698/4728/29796/4710/7386/4726/1528/4695/4707/4706/513/4702/4701/7384/4696/4718/515/4713/4725/7385/4700/9377/1355/54205/522/10632/51079/506/4709/1537/4711/4722/1353/4712/6392/27089/4704/5188/539/374291/617/509/4724/1329/4714/6390/4720		Curated gene sets
PASINI_SUZ12_TARGETS_DN	PASINI_SUZ12_TARGETS_DN	162	-0.574328	-2.58929	1e-10	1.23212e-08	1.02265e-08	1259	tags=47%, list=18%, signal=39%	2355/55742/10512/1021/83892/284119/51465/10493/4478/2634/3611/132/1265/84617/1026/663/80381/7791/3667/302/351/1912/23603/7414/7324/90102/10611/4017/83607/1525/87/1545/2316/23022/858/83871/8660/4323/3688/114908/5947/26136/977/3491/3956/5074/79070/55023/91663/3675/23767/9052/308/7171/390/6876/857/7042/4082/22836/131566/3685/3486/1627/80727/9260/2152/871/5352/5272/800/123/2335/7057/7169/8091		Curated gene sets
REACTOME_COMPLEX_I_BIOGENESIS	REACTOME_COMPLEX_I_BIOGENESIS	51	0.78976	2.62556	1e-10	1.23212e-08	1.02265e-08	1389	tags=92%, list=20%, signal=75%	4731/4698/4728/55744/4710/4729/4726/4695/4707/4706/4540/4702/4701/4696/126328/4718/54539/4713/4725/4700/51079/55967/28976/4709/55471/4711/51295/4722/4712/4538/80224/4704/4536/91942/374291/4724/4714/4720/4716/4719/51103/55863/25915/4723/51300/4715/4705		Curated gene sets
REACTOME_EXTRACELLULAR_MATRIX_ORGANIZATION	REACTOME_EXTRACELLULAR_MATRIX_ORGANIZATION	101	-0.578204	-2.44911	1e-10	1.23212e-08	1.02265e-08	865	tags=46%, list=12%, signal=41%	3915/1508/831/79709/3673/351/23385/4017/87/6650/8985/4323/4236/961/59277/3688/1756/977/8754/64175/55214/3910/8974/10491/3371/1308/3675/3914/1514/5033/92291/7042/3909/3912/7276/5351/3685/3918/3678/5054/871/5352/3383/2335/7057/3694		Curated gene sets
REACTOME_MITOCHONDRIAL_TRANSLATION	REACTOME_MITOCHONDRIAL_TRANSLATION	89	0.817005	2.99839	1e-10	1.23212e-08	1.02265e-08	1081	tags=90%, list=15%, signal=77%	740/6182/26589/116540/63875/54534/9553/55173/55052/65005/51258/90480/92259/123263/63931/116541/84545/28998/10573/54948/124995/84340/64963/11222/64949/64928/29074/65993/64978/28973/64951/51116/65080/64968/51073/6183/10884/29093/60488/118487/56945/219927/51318/51642/64975/92399/4528/57129/51081/51649/55168/10240/54460/64432/51263/28957/29088/64965/54148/64976/7818/55037/51253/7284/51021/79590/9801/…		Curated gene sets
REACTOME_ORGANELLE_BIOGENESIS_AND_MAINTENANCE	REACTOME_ORGANELLE_BIOGENESIS_AND_MAINTENANCE	173	0.55239	2.20223	1e-10	1.23212e-08	1.02265e-08	1374	tags=45%, list=19%, signal=37%	23410/8655/112752/10476/55081/26160/89891/79989/57560/2746/4509/6648/983/79659/64792/27109/11020/79135/4867/92104/51098/9742/513/80173/51626/55112/255758/79809/84100/22994/8100/515/10651/582/117177/55764/54205/522/10632/6742/57728/28981/79959/506/23373/583/54585/26146/200894/261734/125988/11116/9371/4580/211/5108/11232/3418/539/498/84303/509/8834/10540/57539/6256/51106/91147/64216/55212/23054/956…		Curated gene sets
REACTOME_RESPIRATORY_ELECTRON_TRANSPORT	REACTOME_RESPIRATORY_ELECTRON_TRANSPORT	88	0.729128	2.67603	1e-10	1.23212e-08	1.02265e-08	1389	tags=80%, list=20%, signal=65%	4731/7381/4698/4728/29796/55744/4710/4729/7386/51204/4726/4695/4707/4706/4540/4702/4701/7384/4696/126328/4718/54539/4713/4725/7385/4700/9377/4519/54205/51079/55967/2108/28976/4709/55471/1537/4711/51295/4722/1353/4712/6392/4538/80224/84987/27089/4704/4536/91942/285521/374291/116228/4724/1329/4714/6390/4720/6341/4716/2109/4719/51103/55863/10128/25915/4723/1340/51300/4715/4705		Curated gene sets
REACTOME_RESPIRATORY_ELECTRON_TRANSPORT_ATP_SYNTHESIS_BY_CHEMIOSMOTIC_COUPLING_AND_HEAT_PRODUCTION_BY_UNCOUPLING_PROTEINS	REACTOME_RESPIRATORY_ELECTRON_TRANSPORT_ATP_SYNTHESIS_BY_CHEMIOSMOTIC_COUPLING_AND_HEAT_PRODUCTION_BY_UNCOUPLING_PROTEINS	101	0.736632	2.76192	1e-10	1.23212e-08	1.02265e-08	1389	tags=80%, list=20%, signal=65%	4731/7381/10476/4698/4728/29796/55744/4509/4710/4729/7386/51204/27109/4726/4695/4707/4706/513/4540/4702/4701/7384/4696/126328/4718/515/54539/4713/4725/7385/4700/9377/4519/54205/522/10632/51079/55967/2108/28976/506/4709/55471/1537/4711/51295/4722/1353/4712/6392/4538/80224/84987/27089/4704/4536/91942/285521/539/374291/116228/498/509/4724/1329/4714/6390/4720/6341/4716/2109/4719/51103/55863/10128/259…		Curated gene sets
REACTOME_THE_CITRIC_ACID_TCA_CYCLE_AND_RESPIRATORY_ELECTRON_TRANSPORT	REACTOME_THE_CITRIC_ACID_TCA_CYCLE_AND_RESPIRATORY_ELECTRON_TRANSPORT	144	0.723989	2.83086	1e-10	1.23212e-08	1.02265e-08	1328	tags=77%, list=19%, signal=64%	4731/7381/10476/4698/4728/29796/55744/4509/4710/4729/7386/8801/51204/8802/27109/4726/4695/4707/4706/2739/513/5164/4540/4702/3419/4701/7384/92483/4696/126328/4718/515/54539/4713/54704/4725/7385/4700/9377/4519/54205/522/10632/51079/55967/8050/2108/28976/1737/506/25874/4709/55471/1537/2271/4711/51295/5162/4722/1353/4712/6392/8803/4538/80224/4967/84987/27089/4704/4536/3420/91942/285521/3418/539/37429…		Curated gene sets
REACTOME_TRANSLATION	REACTOME_TRANSLATION	271	0.495627	2.065	1e-10	1.23212e-08	1.02265e-08	1081	tags=35%, list=15%, signal=31%	740/6182/26589/116540/63875/54534/9553/55173/55052/65005/51258/90480/92259/123263/63931/116541/84545/28998/10573/54948/55157/124995/84340/64963/11222/64949/64928/29074/57176/65993/64978/25973/28973/64951/51116/65080/64968/51073/6183/10884/29093/60488/118487/56945/219927/51318/51642/64975/92399/4528/57129/51081/51649/55168/10240/54460/64432/51067/51263/28957/54938/29088/64965/92935/54148/64976/781…		Curated gene sets
REN_ALVEOLAR_RHABDOMYOSARCOMA_DN	REN_ALVEOLAR_RHABDOMYOSARCOMA_DN	273	-0.442364	-2.1008	1e-10	1.23212e-08	1.02265e-08	1471	tags=44%, list=21%, signal=37%	10652/7905/79971/28985/102/55062/7094/9107/3920/285203/51092/2771/56925/54480/4088/55742/10512/123803/55129/64121/6238/54187/284119/1956/10493/4478/5066/8460/6990/6892/5728/23052/10938/2673/23423/4035/64747/1265/813/25932/11230/51474/3916/3915/334/7991/1508/55379/831/7048/7791/9902/3423/2799/11152/4627/302/837/5480/537/24140/29071/10611/9236/4638/10952/4017/50807/4430/5908/81555/87/2131/23180/858…		Curated gene sets
SENGUPTA_NASOPHARYNGEAL_CARCINOMA_DN	SENGUPTA_NASOPHARYNGEAL_CARCINOMA_DN	158	0.631993	2.49064	1e-10	1.23212e-08	1.02265e-08	1315	tags=53%, list=19%, signal=44%	1066/828/479/6280/116844/148808/94025/51673/92747/131177/10406/55081/11343/1580/26160/11076/132671/10974/3851/9145/127700/84836/148741/79583/221/126/7802/80736/221421/123872/84058/83875/440335/89765/2281/164781/83853/55466/9576/132203/1604/1767/133690/6590/25824/1728/54970/345895/124045/10840/1476/8842/343990/79819/55638/10519/127254/5284/53905/54585/79838/26146/113146/23120/127733/3613/219681/91…		Curated gene sets
STARK_PREFRONTAL_CORTEX_22Q11_DELETION_DN	STARK_PREFRONTAL_CORTEX_22Q11_DELETION_DN	360	0.450184	1.9214	1e-10	1.23212e-08	1.02265e-08	1561	tags=36%, list=22%, signal=30%	8655/6277/2170/10476/83451/4728/29796/3336/28958/11112/4710/63875/4784/4729/84908/7295/5538/7386/5625/81892/708/128240/27247/8266/4726/51258/4695/51506/6631/4702/3419/10573/4701/126328/2286/10587/29937/54539/64963/11222/10935/26275/7385/51128/54205/522/10632/55967/4259/6183/118487/56945/399665/25874/11051/1537/2271/64975/128989/140823/5162/53938/51649/4722/55168/55847/148223/10330/7163/28957/2908…		Curated gene sets
STEIN_ESRRA_TARGETS_UP	STEIN_ESRRA_TARGETS_UP	273	0.502435	2.0907	1e-10	1.23212e-08	1.02265e-08	1441	tags=48%, list=20%, signal=40%	7381/9617/51011/9556/4728/1632/9145/57017/36/55744/6648/51102/373156/7386/56942/2232/51204/8802/27247/11020/79135/97/4702/3419/2230/7384/38/25875/51805/64963/10651/34/224/7385/9377/54205/522/10632/8050/51073/4259/6183/291/10884/489/56945/1737/57447/25874/51318/2271/55848/4711/26873/23479/51295/79675/4722/6392/55847/8803/95/29088/26355/10105/203/4967/4835/4704/4285/29083/3420/9371/25970/211/1666/5…		Curated gene sets
WONG_MITOCHONDRIA_GENE_MODULE	WONG_MITOCHONDRIA_GENE_MODULE	183	0.714485	2.86862	1e-10	1.23212e-08	1.02265e-08	1411	tags=73%, list=20%, signal=60%	3158/7381/740/56616/6182/84693/10476/4698/4728/150274/1632/204/29796/8192/36/84681/27349/2746/4710/10058/6648/4729/7386/26517/2232/8802/26519/4726/1528/92259/4707/4706/4702/28998/118980/4701/4696/4718/38/515/51805/25824/11222/1728/5096/10651/54704/29074/5106/4725/4700/9377/28973/55349/522/10632/60386/55967/8050/10884/1629/4329/506/4709/1537/2271/4711/10456/5162/4722/1353/4712/55168/8803/2820/2895…		Curated gene sets
WP_ELECTRON_TRANSPORT_CHAIN_OXPHOS_SYSTEM_IN_MITOCHONDRIA	WP_ELECTRON_TRANSPORT_CHAIN_OXPHOS_SYSTEM_IN_MITOCHONDRIA	80	0.742689	2.6806	1e-10	1.23212e-08	1.02265e-08	1006	tags=72%, list=14%, signal=63%	4731/7381/10476/4698/4728/29796/4509/4710/4729/7386/27109/4726/4695/4707/4706/513/4540/4702/4701/7384/4696/4718/515/4713/4725/7385/4700/9377/4519/1355/522/10632/55967/291/506/4709/4711/4722/1353/4712/6392/4538/27089/4704/4536/539/374291/498/10063/509/4724/1329/4714/93974/6390/4720/6341/4716		Curated gene sets
WP_GENES_RELATED_TO_PRIMARY_CILIUM_DEVELOPMENT_BASED_ON_CRISPR	WP_GENES_RELATED_TO_PRIMARY_CILIUM_DEVELOPMENT_BASED_ON_CRISPR	57	0.71264	2.41854	1e-10	1.23212e-08	1.02265e-08	1374	tags=72%, list=19%, signal=58%	8655/112752/55081/26160/89891/79989/57560/79583/79659/11020/51098/9742/80173/23288/51626/55112/255758/79809/84100/8100/84455/582/55764/57728/28981/79959/583/54585/26146/200894/11116/9371/153241/57539/91147/6993/10464/55212/51668/8481/79598		Curated gene sets
WP_MITOCHONDRIAL_COMPLEX_I_ASSEMBLY_MODEL_OXPHOS_SYSTEM	WP_MITOCHONDRIAL_COMPLEX_I_ASSEMBLY_MODEL_OXPHOS_SYSTEM	48	0.787584	2.58618	1e-10	1.23212e-08	1.02265e-08	1389	tags=94%, list=20%, signal=76%	4731/4698/55744/4710/4729/4726/4695/4707/4706/4540/4702/4701/4696/4718/54539/4713/4725/4700/51079/55967/28976/55101/4709/55471/4711/51295/4722/4712/4538/80224/54968/4536/91942/4724/4714/4720/4716/4719/51103/55863/25915/4723/51300/4715/4705		Curated gene sets
WP_OXIDATIVE_PHOSPHORYLATION	WP_OXIDATIVE_PHOSPHORYLATION	49	0.762145	2.51124	1e-10	1.23212e-08	1.02265e-08	1006	tags=78%, list=14%, signal=67%	4731/10476/4698/4728/4710/4729/27109/4726/4695/4707/4706/513/4540/4702/4701/4696/126328/4718/515/4713/4725/4700/522/10632/506/4711/4722/4712/4538/4704/4536/539/374291/498/4724/4714/4720/4716		Curated gene sets
KEGG_HUNTINGTONS_DISEASE	KEGG_HUNTINGTONS_DISEASE	116	0.590078	2.25851	1.29708e-10	1.55116e-08	1.28745e-08	1416	tags=59%, list=20%, signal=48%	4731/7381/10476/55081/4698/4728/29796/4509/4710/6648/4729/7386/7802/1212/4726/4695/4707/4706/513/4702/4701/7384/5440/4696/4718/515/1211/10126/4713/4725/7385/4700/9377/4519/2876/54205/522/291/506/4709/1537/4711/4722/4712/6392/27089/4704/539/374291/498/509/4724/1329/4714/6390/10540/4720/4716/4719/5435/7419/4723/1340/6647/7019/4715/4705/1387		Curated gene sets
MILI_PSEUDOPODIA_CHEMOTAXIS_DN	MILI_PSEUDOPODIA_CHEMOTAXIS_DN	285	-0.41238	-1.95923	1.5788e-10	1.83412e-08	1.5223e-08	1437	tags=36%, list=20%, signal=30%	79971/5514/219771/57007/780/7094/1464/6136/55219/84641/23353/84447/54480/6400/25921/4350/5977/6533/6238/2932/27229/9497/6513/1650/2734/6185/6892/4035/55676/10970/56927/23135/11188/135228/3480/54978/5998/3915/334/1508/5660/79893/23327/6721/2799/79709/51274/79415/8560/351/2317/2548/23162/30001/7414/255967/29071/10280/10227/50807/3157/9451/6891/3297/9978/2896/4891/4323/55176/23275/3688/81031/3105/86…		Curated gene sets
WP_CILIOPATHIES	WP_CILIOPATHIES	78	0.638902	2.29553	2.68974e-10	3.03791e-08	2.52143e-08	1314	tags=59%, list=19%, signal=49%	112752/51364/55081/26160/89891/57560/79583/79659/221421/11020/4867/51098/123872/9742/89765/352909/51626/55112/374407/255758/79809/84100/582/345895/55764/57728/28981/55172/583/54585/63929/56683/26146/200894/261734/115948/153241/57539/91147/83538/55036/10464/54919/55212/95681/8481		Curated gene sets
PICCALUGA_ANGIOIMMUNOBLASTIC_LYMPHOMA_UP	PICCALUGA_ANGIOIMMUNOBLASTIC_LYMPHOMA_UP	82	-0.600722	-2.44823	2.88529e-10	3.1707e-08	2.63165e-08	998	tags=45%, list=14%, signal=39%	115908/718/11213/1466/79901/3915/64759/5480/9639/115207/10611/4638/5337/1545/858/6237/8613/84168/3910/3371/10398/390/1514/6876/3490/91107/2697/3912/4082/22836/10979/871/9060/3176/800/2335/1809		Curated gene sets
CUI_TCF21_TARGETS_2_DN	CUI_TCF21_TARGETS_2_DN	419	-0.362101	-1.77738	4.2196e-10	4.51497e-08	3.74738e-08	1251	tags=28%, list=18%, signal=24%	23161/23592/55742/84898/5359/80315/57590/163590/284119/253260/7360/7280/5445/51136/6990/57551/23431/7403/23052/121512/201627/80267/144402/867/7098/29761/1486/51663/56987/23239/64423/831/9351/7048/408/3423/79982/51274/3667/8560/1968/5269/445815/3673/351/54625/9517/163782/79683/80005/7414/26509/23608/22875/26503/6558/114793/29071/115207/868/9236/4017/5337/3987/3707/4430/5908/140885/56907/57514/2302…		Curated gene sets
MEBARKI_HCC_PROGENITOR_WNT_UP_BLOCKED_BY_FZD8CRD	MEBARKI_HCC_PROGENITOR_WNT_UP_BLOCKED_BY_FZD8CRD	40	-0.729777	-2.55334	9.90073e-10	1.03221e-07	8.56727e-08	956	tags=65%, list=14%, signal=57%	6949/55752/2048/64359/9050/4627/23603/87/1545/2131/57591/1836/89796/8140/91663/23677/7171/3554/7042/2274/9260/2152/5054/2335/1809/10643		Curated gene sets
WONG_ADULT_TISSUE_STEM_MODULE	WONG_ADULT_TISSUE_STEM_MODULE	274	-0.412001	-1.95773	1.26041e-09	1.28121e-07	1.06339e-07	748	tags=28%, list=11%, signal=26%	11328/9500/7325/837/5971/5480/351/9639/2317/57537/25/6558/90102/4638/7105/4430/87/1545/6793/8436/6237/83871/54541/23604/55337/57451/81618/8613/4086/11346/1756/5947/26136/1266/1522/3491/9019/3956/3726/10211/1490/89796/91663/4240/3371/5567/29969/10398/1514/6876/3490/3554/91107/2697/857/1051/22998/133418/353116/3912/4082/3486/51661/65108/10979/2152/5054/871/3459/8777/3383/800/8611/2335/7057/12/7052		Curated gene sets
SHETH_LIVER_CANCER_VS_TXNIP_LOSS_PAM4	SHETH_LIVER_CANCER_VS_TXNIP_LOSS_PAM4	124	0.556714	2.13734	1.93745e-09	1.92138e-07	1.59473e-07	1057	tags=39%, list=15%, signal=34%	1066/3158/3248/23410/28992/79153/572/56997/216/79145/23456/36/11112/2671/373156/25953/8801/80765/97/2739/56994/55210/38/51181/2876/55825/10741/28976/57447/223/4329/5095/2053/50865/23788/11315/2180/64081/2202/1572/130589/6567/79944/27034/30845/10166/18/124540		Curated gene sets
BLANCO_MELO_BETA_INTERFERON_TREATED_BRONCHIAL_EPITHELIAL_CELLS_DN	BLANCO_MELO_BETA_INTERFERON_TREATED_BRONCHIAL_EPITHELIAL_CELLS_DN	67	0.659822	2.29824	3.09454e-09	2.99581e-07	2.48649e-07	1257	tags=54%, list=18%, signal=45%	6707/144568/3248/1048/6278/1475/6947/22802/479/6280/79153/6279/56997/123099/146439/6698/148741/1515/100137047/27076/22994/81607/6590/1476/8495/2125/79671/79919/4598/57719/3713/2043/8416/6820/2049/51442		Curated gene sets
HOSHIDA_LIVER_CANCER_SUBCLASS_S3	HOSHIDA_LIVER_CANCER_SUBCLASS_S3	145	0.536788	2.09929	4.49511e-09	4.25049e-07	3.52786e-07	1436	tags=46%, list=20%, signal=37%	1066/3158/563/2877/4129/2644/7381/10247/645/1632/216/36/2329/51200/6648/4729/622/35/2939/1528/513/3419/2286/6590/5096/34/224/10788/5106/670/1476/522/4792/929/6382/4329/5095/2271/10857/95/3033/4128/2180/211/1666/3418/8659/6567/1329/2806/2052/3028/6390/3712/873/2308/8991/4594/368/10588/5336/6647/1962/445/9361/975		Curated gene sets
REACTOME_MITOCHONDRIAL_PROTEIN_IMPORT	REACTOME_MITOCHONDRIAL_PROTEIN_IMPORT	45	0.715262	2.3179	5.27969e-09	4.87892e-07	4.04945e-07	1642	tags=84%, list=23%, signal=65%	388753/150274/79145/2671/26517/56942/56993/26519/10651/51025/291/506/1537/3329/4580/10452/8604/617/498/10063/4714/3421/50/92609/131118/29090/1431/2395/10245/10469/9868/80273/9804/1678/3313/54927/23203/10165		Curated gene sets
WP_NONALCOHOLIC_FATTY_LIVER_DISEASE	WP_NONALCOHOLIC_FATTY_LIVER_DISEASE	98	0.584146	2.1812	5.67676e-09	5.12927e-07	4.25724e-07	1059	tags=46%, list=15%, signal=40%	4731/7381/5879/4698/4728/29796/4710/4729/7386/4726/4695/4707/4706/4702/4701/7384/4696/126328/4718/54539/4713/4725/7385/4700/9377/4519/54205/51079/55967/4709/1537/4711/4722/4712/6392/27089/4704/374291/4724/1329/4714/6390/4720/4716/6256		Curated gene sets
STEIN_ESRRA_TARGETS	STEIN_ESRRA_TARGETS	362	0.430725	1.83998	6.0748e-09	5.36959e-07	4.4567e-07	1441	tags=41%, list=20%, signal=34%	7381/9617/51011/9556/55957/4728/1632/9145/57017/36/55744/6648/51102/373156/7386/56942/2232/25792/51204/8802/27247/1365/11020/79135/97/4702/3419/2230/7384/38/25875/51805/64963/10651/34/224/7385/9377/54205/522/10632/8050/5245/51073/4259/6183/291/10884/489/56945/1737/57447/25874/51318/2271/55848/4711/26873/23479/51295/79675/4722/6392/55847/8803/95/29088/1716/26355/10105/203/4967/4835/4704/4285/29083…		Curated gene sets
KIM_WT1_TARGETS_UP	KIM_WT1_TARGETS_UP	108	-0.527249	-2.24789	7.32986e-09	6.34111e-07	5.26305e-07	1666	tags=47%, list=24%, signal=37%	2296/4791/60673/3191/11176/6461/3556/11322/4864/2246/1464/8553/2355/4088/5791/7187/6699/23135/26030/79572/5099/7791/64759/5971/351/7414/3159/10611/3157/1595/87/4664/6722/3872/3491/1613/3726/54442/5128/253782/3914/7204/390/2274/10979/2152/5054/800/7057/9590/8091		Curated gene sets
KAAB_HEART_ATRIUM_VS_VENTRICLE_DN	KAAB_HEART_ATRIUM_VS_VENTRICLE_DN	163	0.513259	2.03554	9.79157e-09	8.29427e-07	6.88416e-07	1210	tags=42%, list=17%, signal=35%	1123/563/4129/2170/1632/5420/57017/55744/4729/622/7386/35/9553/708/4726/7915/1528/587/7384/38/10935/1891/9377/10840/28973/8050/1537/2271/23479/23593/4722/6392/5264/3033/826/4967/27089/4704/3420/593/211/5029/1666/3418/374291/4976/9131/498/10063/8738/509/5018/3613/2806/6390/4720/64087/1738/205/3983/4719/3030/10939/51103/5250/10570/5435/347		Curated gene sets
PETROVA_ENDOTHELIUM_LYMPHATIC_VS_BLOOD_DN	PETROVA_ENDOTHELIUM_LYMPHATIC_VS_BLOOD_DN	85	-0.560783	-2.28136	1.25453e-08	1.02571e-06	8.51329e-07	608	tags=28%, list=9%, signal=26%	1889/4017/2131/6237/4323/79143/1687/7378/6535/5567/6876/5351/3685/2274/3918/3678/5054/5880/5352/7045/3383/7169/10643/7052		Curated gene sets
WANG_SMARCE1_TARGETS_UP	WANG_SMARCE1_TARGETS_UP	118	-0.506909	-2.16792	1.26133e-08	1.02571e-06	8.51329e-07	1018	tags=39%, list=14%, signal=34%	29995/55304/6167/115908/54751/7436/6318/28514/135228/51474/79901/5099/90459/3667/3673/868/4638/3987/1829/79899/286410/23231/26136/84168/23646/5074/283209/23767/4131/10398/6876/3554/7042/5918/2040/54947/84952/4082/22836/2274/51661/586/7045/800/2335/1809		Curated gene sets
HUANG_DASATINIB_SENSITIVITY_UP	HUANG_DASATINIB_SENSITIVITY_UP	54	-0.652248	-2.43074	1.70471e-08	1.35909e-06	1.12803e-06	1261	tags=59%, list=18%, signal=49%	8540/55742/284119/1956/4478/51474/54101/5099/831/5236/7048/7791/2048/445815/115207/23406/10384/4233/2131/858/30011/55214/7378/55700/3914/857/131566/3678/2152/5880/7045/800		Curated gene sets
BURTON_ADIPOGENESIS_5	BURTON_ADIPOGENESIS_5	79	0.612151	2.20545	1.90519e-08	1.48971e-06	1.23644e-06	1448	tags=62%, list=20%, signal=50%	6182/1622/204/57017/55052/4706/5091/4702/11261/2230/64949/10651/10935/34/29074/84833/65993/874/54205/5245/4259/25874/1537/8038/6392/55847/29088/10105/55037/23786/11331/2180/10452/64981/9131/10063/2171/1384/80142/4716/3712/50/2109/2539/6510/4191/51099/80273/5686		Curated gene sets
REACTOME_PROTEIN_LOCALIZATION	REACTOME_PROTEIN_LOCALIZATION	114	0.555944	2.11947	2.16727e-08	1.66266e-06	1.37999e-06	1772	tags=56%, list=25%, signal=43%	388753/5824/150274/79145/2671/373156/26517/56942/56993/8266/26519/1528/4358/10651/224/1891/51025/6449/55825/3155/291/506/1537/2053/5264/3329/4580/26063/10452/8604/617/498/10063/6342/1384/4714/3421/196743/50/11264/92609/131118/29090/1431/2395/390916/10245/10469/23417/5825/1962/9868/80273/5827/9804/1678/3313/54927/23203/10165/8310/8504/7416/23600		Curated gene sets
BURTON_ADIPOGENESIS_6	BURTON_ADIPOGENESIS_6	123	0.545401	2.09316	2.36022e-08	1.77716e-06	1.47502e-06	1141	tags=49%, list=16%, signal=42%	7381/2819/6279/5824/4698/11343/29796/216/11112/28970/35/8802/51258/1528/513/56994/587/7384/1468/80777/4713/26275/7385/28976/1629/56922/1737/94081/4709/4711/5162/4722/4712/57104/3033/51015/4967/7284/27089/594/4704/4257/211/1666/539/83549/6342/28996/203228/1329/4714/6390/4199/1738/3655/873/1743/1431/2395/4719		Curated gene sets
PID_INTEGRIN1_PATHWAY	PID_INTEGRIN1_PATHWAY	28	-0.771192	-2.46245	3.41842e-08	2.52715e-06	2.0975e-06	369	tags=54%, list=5%, signal=51%	3688/3910/3371/3675/3914/4192/3909/3912/3685/3918/3678/7045/2335/7057/7052		Curated gene sets
KEGG_CITRATE_CYCLE_TCA_CYCLE	KEGG_CITRATE_CYCLE_TCA_CYCLE	26	0.785398	2.26949	3.48139e-08	2.52774e-06	2.098e-06	1270	tags=81%, list=18%, signal=67%	8801/8802/5091/3419/5106/1737/2271/5162/6392/8803/4967/3420/3418/5160/6390/3421/1738/50/1743/1431/4191		Curated gene sets
ZWANG_CLASS_1_TRANSIENTLY_INDUCED_BY_EGF	ZWANG_CLASS_1_TRANSIENTLY_INDUCED_BY_EGF	238	-0.403369	-1.89815	3.704e-08	2.64218e-06	2.19298e-06	1241	tags=32%, list=18%, signal=27%	4088/10776/64320/2185/83892/5791/5471/1105/7286/10938/163859/144402/1265/51762/6318/904/5099/55573/23327/23033/57584/445815/2633/54625/9181/80005/7414/84668/342184/868/10611/7764/4233/2131/23022/535/116039/8660/54541/6722/4209/10626/9943/9747/3688/8394/8829/5817/1266/23143/3491/1836/1613/84128/54622/7097/3868/55357/5128/3371/283209/3914/9052/7171/3554/3949/25819/7042/3909/2274/3918/800/7057/9590/…		Curated gene sets
KEGG_FOCAL_ADHESION	KEGG_FOCAL_ADHESION	99	-0.519827	-2.18783	5.50938e-08	3.86226e-06	3.20564e-06	1239	tags=40%, list=18%, signal=34%	55742/5747/2932/1956/5728/3611/3911/80310/3480/3915/7791/3673/2317/7414/5296/4659/7410/4638/5908/4233/87/2316/858/3688/3910/3371/3675/3914/10398/3265/857/3909/3912/3685/3918/3678/5880/2335/7057/3694		Curated gene sets
QI_PLASMACYTOMA_UP	QI_PLASMACYTOMA_UP	111	-0.501871	-2.1429	6.26698e-08	4.2477e-06	3.52555e-06	1054	tags=32%, list=15%, signal=28%	84343/2634/10938/1265/23616/408/7791/837/5971/23608/839/6452/6793/26259/4891/6722/3927/4236/961/3688/7127/1796/6624/355/84433/9536/311/4082/59345/9260/5880/3459/26469/10381/7052/1803		Curated gene sets
SCHUETZ_BREAST_CANCER_DUCTAL_INVASIVE_UP	SCHUETZ_BREAST_CANCER_DUCTAL_INVASIVE_UP	97	-0.521551	-2.19238	6.26813e-08	4.2477e-06	3.52555e-06	1156	tags=46%, list=16%, signal=39%	112464/284119/4478/5066/5728/29995/11213/84617/55752/3915/10484/9123/51170/7048/9902/64759/5480/2633/115207/4017/10479/23022/355/8829/51303/3491/3956/3910/1490/4131/10398/3490/3554/3122/3912/3486/10979/871/10257/7045/800/2335/8935/1809/7052		Curated gene sets
FOSTER_TOLERANT_MACROPHAGE_DN	FOSTER_TOLERANT_MACROPHAGE_DN	192	-0.419783	-1.93819	9.97223e-08	6.64706e-06	5.51699e-06	1306	tags=31%, list=18%, signal=26%	6416/10758/160851/64853/152518/64135/9497/79627/163590/8460/55802/1105/7090/23052/84617/7098/28514/1026/55752/7791/7779/54625/2317/1912/114793/10611/5371/3707/79899/9615/2131/55337/55591/23160/6624/7798/784/355/1266/23143/29066/3726/55023/7378/91663/3371/5209/7171/390/2697/857/25819/353116/59345/3685/6560/5054/5352/12		Curated gene sets
WP_FOCAL_ADHESION	WP_FOCAL_ADHESION	103	-0.50396	-2.14509	2.01047e-07	1.31848e-05	1.09432e-05	1239	tags=40%, list=18%, signal=33%	55742/54776/5747/2932/1956/5728/3611/3911/80310/3480/3915/7791/3673/2317/7414/5296/4659/7410/4638/5908/4233/87/2316/858/3688/3910/3371/3675/3914/10398/3265/857/3909/3912/3685/3918/3678/5880/2335/7057/3694		Curated gene sets
REACTOME_CILIUM_ASSEMBLY	REACTOME_CILIUM_ASSEMBLY	113	0.530191	2.01269	2.26368e-07	1.46097e-05	1.21259e-05	861	tags=33%, list=12%, signal=29%	8655/112752/55081/26160/89891/79989/57560/983/79659/64792/11020/4867/92104/51098/9742/80173/51626/55112/255758/79809/84100/22994/8100/582/117177/55764/57728/28981/79959/583/54585/26146/200894/261734/11116/9371/5108		Curated gene sets
REACTOME_PYRUVATE_METABOLISM_AND_CITRIC_ACID_TCA_CYCLE	REACTOME_PYRUVATE_METABOLISM_AND_CITRIC_ACID_TCA_CYCLE	46	0.677501	2.20663	2.4432e-07	1.5522e-05	1.28831e-05	1328	tags=74%, list=19%, signal=60%	8801/8802/2739/5164/3419/92483/54704/8050/1737/25874/2271/5162/6392/8803/4967/3420/3418/5160/79944/10873/55066/6390/3421/5165/4199/1738/50/6256/4200/1743/1431/81889/4191/728294		Curated gene sets
WP_FOCAL_ADHESIONPI3KAKTMTORSIGNALING_PATHWAY	WP_FOCAL_ADHESIONPI3KAKTMTORSIGNALING_PATHWAY	122	-0.471308	-2.02845	2.79988e-07	1.75143e-05	1.45367e-05	1221	tags=35%, list=17%, signal=30%	5523/5747/2932/6513/1956/92335/5728/3911/53918/2997/80310/5515/5008/3480/1026/3915/23239/3643/3667/3673/5296/4233/8660/54541/5526/2309/3688/3910/2782/3371/3675/3914/5209/3265/3909/3912/59345/3685/3918/3678/2335/7057/3694		Curated gene sets
CREIGHTON_ENDOCRINE_THERAPY_RESISTANCE_2	CREIGHTON_ENDOCRINE_THERAPY_RESISTANCE_2	144	0.49496	1.93534	5.30043e-07	3.26539e-05	2.71024e-05	1235	tags=35%, list=17%, signal=30%	828/51673/112752/51364/55081/79989/79583/7802/64792/221421/11020/4867/92104/51098/123872/80173/89765/352909/83853/374407/23512/132203/84100/1767/133690/10126/54970/345895/124045/400566/79864/343990/79819/28981/54585/25911/56683/90506/261734/11116/5108/153241/219681/10540/91147/83538/376267/55036/84883/2021/7419		Curated gene sets
WP_HIPPOMERLIN_SIGNALING_DYSREGULATION	WP_HIPPOMERLIN_SIGNALING_DYSREGULATION	49	-0.617484	-2.24981	7.2032e-07	4.37138e-05	3.6282e-05	1191	tags=45%, list=17%, signal=38%	5747/1956/7005/5577/3480/3643/3673/4659/84962/60485/4233/7003/9978/3688/1001/1490/5567/3675/3265/3685/3678/3694		Curated gene sets
SENESE_HDAC3_TARGETS_UP	SENESE_HDAC3_TARGETS_UP	249	-0.368933	-1.74841	8.58355e-07	5.13246e-05	4.25989e-05	1602	tags=37%, list=23%, signal=29%	2296/8450/4791/8675/6303/6319/444/162394/3556/9522/26099/9991/57488/29927/23204/2760/6789/102/57707/3433/8087/10959/4763/257397/1021/6533/80315/2932/10432/9877/54795/9882/2137/57551/4133/29995/51107/51762/6318/10600/79572/55752/1508/55573/7048/54901/23327/3423/79982/340061/51274/55127/8942/114793/11180/84668/3159/90102/950/5337/60485/4430/4233/56907/1525/7003/3297/5530/6793/4179/4323/389/55624/83…		Curated gene sets
REACTOME_INTEGRIN_CELL_SURFACE_INTERACTIONS	REACTOME_INTEGRIN_CELL_SURFACE_INTERACTIONS	22	-0.775856	-2.31332	9.59355e-07	5.65324e-05	4.69213e-05	397	tags=45%, list=6%, signal=43%	961/3688/3371/3675/3685/3678/3383/2335/7057/3694		Curated gene sets
RODRIGUES_THYROID_CARCINOMA_ANAPLASTIC_UP	RODRIGUES_THYROID_CARCINOMA_ANAPLASTIC_UP	431	-0.317762	-1.5667	1.05526e-06	6.12953e-05	5.08745e-05	1602	tags=30%, list=23%, signal=24%	8675/30836/162394/3556/6672/9522/4869/8634/9991/57488/5476/11047/55031/10973/23029/10153/6789/9643/102/253832/11183/3433/51068/8087/23586/546/81545/116092/7072/257397/8315/8540/6400/10512/1021/5359/64135/3614/2932/3099/79627/6513/163590/1956/55239/25831/9933/55034/10528/10644/4076/55757/84343/51773/7286/2673/1029/132/115908/8562/83667/55103/55236/51026/813/25932/84365/2863/10600/79572/25843/7991/…		Curated gene sets
CROMER_TUMORIGENESIS_DN	CROMER_TUMORIGENESIS_DN	28	0.741391	2.16205	1.14788e-06	6.57364e-05	5.45605e-05	1354	tags=71%, list=19%, signal=58%	8000/131/1048/218/1191/57228/4925/3851/3860/3866/223/634/3557/4582/4680/347/8991/5493/4629/5226		Curated gene sets
WP_INTRAFLAGELLAR_TRANSPORT_PROTEINS_BINDING_TO_DYNEIN	WP_INTRAFLAGELLAR_TRANSPORT_PROTEINS_BINDING_TO_DYNEIN	22	0.773857	2.17902	1.28305e-06	7.24566e-05	6.01382e-05	575	tags=64%, list=8%, signal=59%	8655/112752/89891/57560/79659/64792/11020/9742/51626/55112/255758/55764/57728/28981		Curated gene sets
REACTOME_FATTY_ACID_METABOLISM	REACTOME_FATTY_ACID_METABOLISM	110	0.521886	1.97976	1.5092e-06	8.40602e-05	6.97691e-05	1499	tags=45%, list=21%, signal=36%	3248/2877/1622/84693/1580/401494/1632/27349/51102/5538/35/80724/4706/84869/7923/5096/34/224/51703/2876/55825/5095/166785/2053/55856/5264/3033/2180/1666/26063/6342/1384/80142/3032/197322/6256/117145/873/1376/3030/390916/4594/145482/23417/6576/1962/84129/247/8644/1374		Curated gene sets
FLECHNER_BIOPSY_KIDNEY_TRANSPLANT_REJECTED_VS_OK_DN	FLECHNER_BIOPSY_KIDNEY_TRANSPLANT_REJECTED_VS_OK_DN	356	0.389992	1.65885	1.57696e-06	8.66476e-05	7.19166e-05	1766	tags=43%, list=25%, signal=34%	3248/563/4129/2644/10247/2745/5824/4698/4728/1632/2628/5420/3336/36/3315/7295/7386/708/1212/2939/7915/1528/2203/4706/84869/5091/7384/10591/2286/38/55312/10935/26275/34/224/5106/1891/7385/670/28973/54205/522/3155/26112/8050/5245/291/2108/223/6382/4329/5092/25874/5095/2271/2053/4711/9867/1353/10857/5037/95/55856/5264/3033/4835/27089/3329/4128/8574/9371/3418/539/9131/498/6342/3291/8659/5018/4724/884…		Curated gene sets
REACTOME_MITOCHONDRIAL_BIOGENESIS	REACTOME_MITOCHONDRIAL_BIOGENESIS	60	0.607574	2.09068	1.62252e-06	8.7179e-05	7.23577e-05	1619	tags=63%, list=23%, signal=49%	23410/10476/2746/4509/6648/27109/79135/513/515/10651/54205/522/10632/6742/506/23373/125988/4580/211/11232/3418/539/498/84303/509/8834/6256/51106/64216/23054/10989/55735/7019/1387/55902/139322/3313/54927		Curated gene sets
JIANG_HYPOXIA_NORMAL	JIANG_HYPOXIA_NORMAL	137	-0.429537	-1.88157	1.62951e-06	8.7179e-05	7.23577e-05	1364	tags=35%, list=19%, signal=29%	1362/10617/1717/821/7812/6520/400/6513/5598/7360/6780/4035/83667/56888/997/54101/3915/26135/6307/23363/9181/84061/7324/7357/23524/10947/140885/55361/3105/55905/7378/4192/9052/1514/23779/5033/857/307/11151/2040/3486/5054/3459/5352/123/9590/7052/1803		Curated gene sets
DELYS_THYROID_CANCER_UP	DELYS_THYROID_CANCER_UP	231	-0.380778	-1.7781	1.76407e-06	9.20145e-05	7.63711e-05	1049	tags=27%, list=15%, signal=24%	23052/2634/4133/132/9249/718/11230/5998/1026/334/5099/7991/1508/9902/10205/6307/302/3673/23603/6455/1889/23295/4017/51768/4233/1545/1382/6237/23604/1756/23231/3872/355/977/5793/1001/23646/3956/8974/8140/7378/7097/4240/3371/3675/10449/3914/4192/8654/22836/3486/3918/220/586/3383/123/2335/7057/11254/1809/8091/7052/1803		Curated gene sets
ZHOU_INFLAMMATORY_RESPONSE_LIVE_UP	ZHOU_INFLAMMATORY_RESPONSE_LIVE_UP	142	-0.430215	-1.88561	1.76516e-06	9.20145e-05	7.63711e-05	495	tags=18%, list=7%, signal=17%	57514/23022/116039/8613/7127/6624/157695/7097/4131/6840/7171/390/3554/3949/3909/5918/64778/4082/10979/2152/5054/767/3383/51560/1809/9590		Curated gene sets
REACTOME_CITRIC_ACID_CYCLE_TCA_CYCLE	REACTOME_CITRIC_ACID_CYCLE_TCA_CYCLE	21	0.780007	2.16657	2.05518e-06	0.000105777	8.77936e-05	1270	tags=90%, list=18%, signal=74%	8801/8802/3419/2271/6392/8803/4967/3420/3418/10873/6390/3421/1738/50/4200/1743/1431/81889/4191		Curated gene sets
WU_CELL_MIGRATION	WU_CELL_MIGRATION	110	-0.4689	-1.99296	2.0986e-06	0.000106661	8.85278e-05	715	tags=34%, list=10%, signal=31%	445815/8942/7277/7357/4072/64167/4017/140885/1525/27075/7127/3898/3872/51303/1001/3491/4131/3490/2697/9536/3909/22998/22836/131566/3486/5054/5880/4232/7045/123/2335/7057/7169/2947/9590/8091/7052		Curated gene sets
MEBARKI_HCC_PROGENITOR_WNT_UP_CTNNB1_DEPENDENT	MEBARKI_HCC_PROGENITOR_WNT_UP_CTNNB1_DEPENDENT	26	-0.720288	-2.25273	2.22728e-06	0.000110316	9.15607e-05	998	tags=54%, list=14%, signal=46%	115908/54751/2048/2633/79899/3491/1836/8974/7171/3554/9260/2152/5054/10643		Curated gene sets
MEBARKI_HCC_PROGENITOR_WNT_UP_CTNNB1_DEPENDENT_BLOCKED_BY_FZD8CRD	MEBARKI_HCC_PROGENITOR_WNT_UP_CTNNB1_DEPENDENT_BLOCKED_BY_FZD8CRD	14	-0.85402	-2.28878	2.23935e-06	0.000110316	9.15607e-05	294	tags=57%, list=4%, signal=55%	2048/1836/7171/3554/9260/2152/5054/10643		Curated gene sets
KEGG_DILATED_CARDIOMYOPATHY	KEGG_DILATED_CARDIOMYOPATHY	26	-0.720114	-2.25218	2.25189e-06	0.000110316	9.15607e-05	705	tags=50%, list=10%, signal=45%	3673/2010/3688/1756/784/5567/3675/7171/7042/3685/3678/7169/3694		Curated gene sets
WINTER_HYPOXIA_METAGENE	WINTER_HYPOXIA_METAGENE	130	-0.430897	-1.86609	2.40998e-06	0.000116655	9.68222e-05	304	tags=20%, list=4%, signal=19%	140885/4233/54541/7037/3956/4134/8974/6535/5209/308/5033/3486/220/7018/3678/2152/5054/5352/7045/3383/800/123/2335/7057/6173/7052		Curated gene sets
REACTOME_PHASE_I_FUNCTIONALIZATION_OF_COMPOUNDS	REACTOME_PHASE_I_FUNCTIONALIZATION_OF_COMPOUNDS	42	0.663195	2.12204	2.60967e-06	0.000123135	0.000102201	1170	tags=57%, list=17%, signal=48%	1066/2328/131/4129/218/1553/1580/216/2232/126/2230/80777/8824/670/874/84532/4835/4128/1572/2052/196743/6256/54996/29785		Curated gene sets
RODWELL_AGING_KIDNEY_UP	RODWELL_AGING_KIDNEY_UP	216	-0.380786	-1.75032	2.62207e-06	0.000123135	0.000102201	1351	tags=35%, list=19%, signal=29%	9144/821/23313/6136/1155/834/54480/9168/6533/3134/5791/5066/23102/6892/23423/6230/55304/115908/51762/813/79778/151636/3916/412/340061/79415/8560/302/54625/23603/26509/80162/10384/25902/50807/87/4162/23180/6793/83871/2896/8985/81618/3927/961/7127/3105/1796/5947/6624/23231/355/84168/4134/6204/4240/3371/283209/283537/6876/91107/3122/11151/5918/121457/59345/79888/9459/493869/5880/2533/7045/2335/54741…		Curated gene sets
ROZANOV_MMP14_TARGETS_SUBSET	ROZANOV_MMP14_TARGETS_SUBSET	15	-0.820246	-2.22826	2.63472e-06	0.000123135	0.000102201	286	tags=67%, list=4%, signal=64%	30001/64175/3910/22856/4192/3912/871/5352/800/2335		Curated gene sets
NAGASHIMA_NRG1_SIGNALING_UP	NAGASHIMA_NRG1_SIGNALING_UP	71	-0.536755	-2.11344	3.39739e-06	0.000156975	0.000130287	1125	tags=41%, list=16%, signal=35%	7280/7286/84617/6699/23135/818/23210/1491/7791/81873/7414/10611/23022/8660/6722/57018/26136/3491/3726/1490/23767/5209/3949/7042/1051/3909/2274/3918/10979		Curated gene sets
CROMER_TUMORIGENESIS_UP	CROMER_TUMORIGENESIS_UP	18	-0.799638	-2.26438	3.64281e-06	0.000164714	0.000136711	535	tags=61%, list=8%, signal=57%	4430/87/8985/5947/3872/3868/3371/3909/3918/5054/2335		Curated gene sets
YAO_TEMPORAL_RESPONSE_TO_PROGESTERONE_CLUSTER_13	YAO_TEMPORAL_RESPONSE_TO_PROGESTERONE_CLUSTER_13	132	0.497305	1.91954	3.64691e-06	0.000164714	0.000136711	1616	tags=45%, list=23%, signal=36%	1066/4731/7381/388753/57226/6277/1622/9556/4698/29796/28958/1070/4695/5091/28998/10573/4696/80777/54539/5096/29074/1891/7385/84833/522/51079/84299/54344/51318/4711/140823/9403/10465/55168/7818/125988/4704/9141/11315/539/1329/4714/4720/51264/84311/2109/301/8407/27258/51020/51650/5686/150684/98/11017/84817/2936/9158/9364/59286		Curated gene sets
REACTOME_INTRAFLAGELLAR_TRANSPORT	REACTOME_INTRAFLAGELLAR_TRANSPORT	37	0.688307	2.14277	3.71657e-06	0.000164714	0.000136711	836	tags=65%, list=12%, signal=57%	8655/112752/55081/26160/89891/79989/57560/79659/64792/11020/92104/51098/9742/80173/51626/55112/255758/79809/8100/55764/57728/28981/26146/9371		Curated gene sets
SMID_BREAST_CANCER_LUMINAL_B_DN	SMID_BREAST_CANCER_LUMINAL_B_DN	171	-0.401628	-1.83109	3.72693e-06	0.000164714	0.000136711	723	tags=30%, list=10%, signal=28%	10205/8942/351/2633/23406/4638/5371/4233/1545/2316/6793/858/4323/81618/2309/8613/3898/1756/6624/23231/3872/355/1001/3491/2195/1490/3868/4240/3371/3914/4131/390/6876/857/3854/3122/11151/5918/64778/3486/220/10979/871/9060/5880/3620/57048/10257/3383/800/11254/10643		Curated gene sets
WP_TCA_CYCLE_AKA_KREBS_OR_CITRIC_ACID_CYCLE	WP_TCA_CYCLE_AKA_KREBS_OR_CITRIC_ACID_CYCLE	17	0.801928	2.12925	4.08514e-06	0.000178604	0.00014824	1270	tags=94%, list=18%, signal=77%	8801/8802/3419/2271/6392/8803/4967/3420/3418/6390/3421/1738/50/1743/1431/4191		Curated gene sets
WP_PI3KAKT_SIGNALING_PATHWAY	WP_PI3KAKT_SIGNALING_PATHWAY	121	-0.441067	-1.89863	4.68771e-06	0.000202769	0.000168296	1232	tags=34%, list=17%, signal=28%	1021/5523/5747/2932/1956/5728/3911/2997/80310/5515/5008/3480/1026/3915/23239/3643/1019/3667/3673/5296/4233/54541/5526/2309/3688/3910/2782/7097/3371/3675/3914/3265/3909/3912/59345/3685/3918/3678/2335/7057/3694		Curated gene sets
KEGG_PROPANOATE_METABOLISM	KEGG_PROPANOATE_METABOLISM	28	0.719233	2.09744	4.76669e-06	0.000204014	0.00016933	1648	tags=79%, list=23%, signal=61%	84693/8801/8802/92483/38/5096/26275/34/224/84532/223/4329/5095/8803/18/3030/4594/23417/1962/55902/1892/217		Curated gene sets
PHONG_TNF_RESPONSE_NOT_VIA_P38	PHONG_TNF_RESPONSE_NOT_VIA_P38	173	-0.403683	-1.84724	4.8901e-06	0.000207116	0.000171904	1132	tags=31%, list=16%, signal=27%	1956/7280/7187/8821/2634/10938/10625/4281/5998/64423/408/7873/64359/9641/4627/3673/7779/5971/2633/90861/23141/1889/10611/4017/1525/54677/4664/6793/79567/1455/116039/8660/10626/8613/961/4086/7127/3105/10211/8974/23677/9052/7204/3949/1051/9536/53373/22836/3918/5054/5880/3459/3383/800		Curated gene sets
VERRECCHIA_EARLY_RESPONSE_TO_TGFB1	VERRECCHIA_EARLY_RESPONSE_TO_TGFB1	31	-0.673652	-2.20331	5.43707e-06	0.000227909	0.000189162	430	tags=35%, list=6%, signal=33%	4323/389/8754/3910/3675/390/3486/65108/5054/3383/2335		Curated gene sets
REACTOME_SLC_MEDIATED_TRANSMEMBRANE_TRANSPORT	REACTOME_SLC_MEDIATED_TRANSMEMBRANE_TRANSPORT	75	-0.510001	-2.01107	6.07183e-06	0.000251919	0.00020909	1217	tags=45%, list=17%, signal=38%	6520/6533/9497/6513/1317/55676/51000/121260/9123/213/29985/7779/26503/6558/126969/347734/148867/10479/4891/81031/80024/7355/1836/7922/55343/8140/10559/133418/124935/6560/27173/55315/11254/92745		Curated gene sets
WP_FATTY_ACID_BETA_OXIDATION	WP_FATTY_ACID_BETA_OXIDATION	26	0.721984	2.08625	6.28977e-06	0.000258325	0.000214407	1569	tags=73%, list=22%, signal=57%	1632/35/38/34/51703/2820/57104/3033/2180/1666/1384/3032/1738/1376/3030/2639/1374/55902/1892		Curated gene sets
KEGG_VALINE_LEUCINE_AND_ISOLEUCINE_DEGRADATION	KEGG_VALINE_LEUCINE_AND_ISOLEUCINE_DEGRADATION	41	0.648737	2.06228	6.47076e-06	0.000263101	0.000218371	1365	tags=76%, list=19%, signal=61%	3158/84693/36/11112/35/587/38/5096/26275/34/224/3155/1629/56922/223/4329/5095/3033/594/593/27034/3028/64087/3032/1738/3712/18/3030/4594/549/1962		Curated gene sets
CROONQUIST_STROMAL_STIMULATION_UP	CROONQUIST_STROMAL_STIMULATION_UP	16	-0.80122	-2.20281	6.67121e-06	0.000268566	0.000222907	344	tags=62%, list=5%, signal=60%	26509/6624/3910/1490/3490/3486/5054/7045/7169/7052		Curated gene sets
WP_TYPE_I_COLLAGEN_SYNTHESIS_IN_THE_CONTEXT_OF_OSTEOGENESIS_IMPERFECTA	WP_TYPE_I_COLLAGEN_SYNTHESIS_IN_THE_CONTEXT_OF_OSTEOGENESIS_IMPERFECTA	16	-0.799924	-2.19924	6.86046e-06	0.000273477	0.000226983	380	tags=75%, list=5%, signal=71%	5479/79709/8720/64175/55214/8974/10491/3708/5033/5351/871/5352		Curated gene sets
AMIT_EGF_RESPONSE_480_HELA	AMIT_EGF_RESPONSE_480_HELA	107	-0.465025	-1.97427	7.07663e-06	0.000279355	0.000231862	2068	tags=56%, list=29%, signal=40%	375790/960/1729/5328/9618/56926/1025/8877/5339/4507/5970/4650/1725/883/4791/8301/8568/3710/9513/56902/23370/274/55742/6238/54583/22839/1956/7280/10938/10801/3916/54978/55573/7791/3673/1912/9181/3159/10611/157922/87/2131/389/9454/10174/8613/8694/3872/5817/1613/55214/55357/9052/7204/84951/3678/9260/5054/871/7052		Curated gene sets
REACTOME_ANTIMICROBIAL_PEPTIDES	REACTOME_ANTIMICROBIAL_PEPTIDES	12	0.861668	2.09013	7.19438e-06	0.000281272	0.000233453	318	tags=67%, list=4%, signal=64%	4069/6278/6280/92747/1191/6279/51297/51248		Curated gene sets
REACTOME_CRISTAE_FORMATION	REACTOME_CRISTAE_FORMATION	25	0.734425	2.10627	7.80275e-06	0.000302152	0.000250783	1619	tags=88%, list=23%, signal=68%	10476/4509/27109/79135/513/515/10651/522/10632/506/125988/4580/539/498/84303/509/8834/10989/55735/139322/3313/54927		Curated gene sets
SENESE_HDAC1_TARGETS_UP	SENESE_HDAC1_TARGETS_UP	241	-0.358041	-1.67935	7.93936e-06	0.000303847	0.00025219	1192	tags=26%, list=17%, signal=23%	6533/80315/2932/10432/79627/399979/25831/10644/4076/2137/57551/51107/718/51762/56261/10600/51663/79572/55573/81542/7048/23327/3423/79982/51274/8560/3673/8942/84803/90861/9583/253943/11180/84668/26092/3159/1829/4233/1525/7799/7003/3297/4664/55624/8394/355/7037/201562/7378/55243/253782/3914/124801/3708/7204/56990/3918/5880/10257/123/2335/10643/7052		Curated gene sets
REACTOME_COLLAGEN_BIOSYNTHESIS_AND_MODIFYING_ENZYMES	REACTOME_COLLAGEN_BIOSYNTHESIS_AND_MODIFYING_ENZYMES	16	-0.796774	-2.19058	7.99597e-06	0.000303847	0.00025219	753	tags=75%, list=11%, signal=67%	5479/79709/8985/64175/55214/8974/10491/1308/5033/5351/871/5352		Curated gene sets
LIU_PROSTATE_CANCER_DN	LIU_PROSTATE_CANCER_DN	198	-0.373914	-1.71341	8.18232e-06	0.000308049	0.000255678	960	tags=33%, list=14%, signal=29%	54102/84617/25932/1466/85462/5099/9805/7466/1508/663/9902/10205/7205/302/3673/5480/23603/7277/7414/26509/4659/57685/84962/4638/10610/4233/2316/4162/1382/23022/858/116039/83871/8613/59277/1756/5947/3872/3956/3910/65062/55243/23767/10449/3914/4131/6840/10398/11120/6876/2697/84951/857/7042/2040/51477/3912/10979/25960/800/7169/2947/1809/9590/3694		Curated gene sets
PHONG_TNF_RESPONSE_VIA_P38_PARTIAL	PHONG_TNF_RESPONSE_VIA_P38_PARTIAL	67	-0.532789	-2.08012	8.34163e-06	0.000311166	0.000258264	1259	tags=45%, list=18%, signal=37%	2355/4088/10512/1956/7280/8460/6892/23135/23286/54101/1026/3915/5099/23327/64759/3667/8942/10614/8613/3726/9819/3371/23767/9052/3949/7042/64778/3685/5054/7057		Curated gene sets
REACTOME_COLLAGEN_FORMATION	REACTOME_COLLAGEN_FORMATION	30	-0.685709	-2.23258	8.70763e-06	0.000321866	0.000267145	829	tags=60%, list=12%, signal=53%	1508/79709/4017/8985/977/64175/55214/8974/10491/1308/3914/1514/5033/3909/5351/3918/871/5352		Curated gene sets
REACTOME_HEMOSTASIS	REACTOME_HEMOSTASIS	266	-0.341653	-1.62744	8.96841e-06	0.000328519	0.000272667	1517	tags=31%, list=21%, signal=25%	5327/226/3710/5516/23095/2770/7094/1072/3920/493/2771/5528/160851/5590/64145/6520/5747/14/221955/7280/2734/81704/23052/10938/5335/5577/84617/5515/813/135228/334/5099/23468/5660/9123/408/7873/213/5269/302/84790/3673/5547/351/7277/80005/7414/5296/25/4072/7410/5908/140885/1525/87/2316/5526/961/64780/3688/2782/8140/5567/3675/3708/308/3265/857/7042/8654/59345/3685/7018/3678/2152/5054/5880/10257/2335/7…		Curated gene sets
HAN_SATB1_TARGETS_UP	HAN_SATB1_TARGETS_UP	222	-0.354274	-1.63781	9.23768e-06	0.000335361	0.000278346	1032	tags=25%, list=15%, signal=22%	1861/3911/85377/30/219931/7436/51762/79084/79572/9759/1718/91373/10205/6307/7779/837/7277/9236/57103/3157/9451/1525/4162/51018/9978/10049/54541/55337/8613/9904/84168/1522/1001/23541/4756/3708/10398/390/23780/57161/5033/7042/53373/22998/64778/3912/3988/80328/2152/871/9060/5352/7045/800/2947		Curated gene sets
REACTOME_GLYOXYLATE_METABOLISM_AND_GLYCINE_DEGRADATION	REACTOME_GLYOXYLATE_METABOLISM_AND_GLYCINE_DEGRADATION	17	0.78624	2.0876	1.14208e-05	0.000410945	0.00034108	1087	tags=88%, list=15%, signal=75%	4706/55526/51601/8050/1629/1737/5162/4967/594/593/5160/8659/2806/1738/1743		Curated gene sets
WAMUNYOKOLI_OVARIAN_CANCER_LMP_DN	WAMUNYOKOLI_OVARIAN_CANCER_LMP_DN	84	-0.486312	-1.97888	1.23808e-05	0.00044158	0.000366507	857	tags=30%, list=12%, signal=26%	9759/663/445815/7325/2135/128/84962/140885/286410/1687/3910/65062/85004/27309/5631/81847/857/7042/131566/10979/85012/57048/800/8611/1809		Curated gene sets
KEGG_ARRHYTHMOGENIC_RIGHT_VENTRICULAR_CARDIOMYOPATHY_ARVC	KEGG_ARRHYTHMOGENIC_RIGHT_VENTRICULAR_CARDIOMYOPATHY_ARVC	26	-0.686266	-2.14632	1.30881e-05	0.000458136	0.000380248	705	tags=46%, list=10%, signal=42%	3673/2010/1829/87/3688/1756/784/3675/2697/3685/3678/3694		Curated gene sets
WP_ARRHYTHMOGENIC_RIGHT_VENTRICULAR_CARDIOMYOPATHY	WP_ARRHYTHMOGENIC_RIGHT_VENTRICULAR_CARDIOMYOPATHY	26	-0.686266	-2.14632	1.30881e-05	0.000458136	0.000380248	705	tags=46%, list=10%, signal=42%	3673/2010/1829/87/3688/1756/784/3675/2697/3685/3678/3694		Curated gene sets
REACTOME_BIOLOGICAL_OXIDATIONS	REACTOME_BIOLOGICAL_OXIDATIONS	89	0.52627	1.9314	1.32044e-05	0.000458136	0.000380248	1214	tags=43%, list=17%, signal=36%	1066/2328/131/4129/218/1553/1580/216/84836/373156/6817/2232/126/2946/2939/2729/2230/80777/8824/670/874/84532/4259/26873/95/4835/4128/8574/4257/1572/2950/55347/2052/196743/6256/54996/29785/6820		Curated gene sets
GRUETZMANN_PANCREATIC_CANCER_UP	GRUETZMANN_PANCREATIC_CANCER_UP	231	-0.36188	-1.68985	1.33912e-05	0.000458136	0.000380248	742	tags=22%, list=10%, signal=20%	3667/6307/5610/4627/3673/8942/837/2633/140465/10928/9181/537/7357/10653/4638/4017/10227/3925/5530/1382/858/2896/961/79143/3898/8754/4134/7024/3910/5567/3675/60312/308/10398/1514/5033/857/3122/3909/2040/2319/5054/871/5352/2533/10473/800/2335/1809/9590		Curated gene sets
REACTOME_MET_ACTIVATES_PTK2_SIGNALING	REACTOME_MET_ACTIVATES_PTK2_SIGNALING	16	-0.789553	-2.17073	1.34083e-05	0.000458136	0.000380248	1191	tags=81%, list=17%, signal=68%	5747/3911/3915/3673/4233/3688/3910/3675/3914/3909/3912/3918/2335		Curated gene sets
REACTOME_CELL_CELL_COMMUNICATION	REACTOME_CELL_CELL_COMMUNICATION	70	-0.513661	-2.01351	1.40233e-05	0.000475155	0.000394374	631	tags=29%, list=9%, signal=26%	5296/3987/140885/87/2316/961/3688/5817/977/1001/55243/1308/3914/3909/9459/3918/10979/2533/54549/8935		Curated gene sets
CHIARADONNA_NEOPLASTIC_TRANSFORMATION_CDC25_UP	CHIARADONNA_NEOPLASTIC_TRANSFORMATION_CDC25_UP	62	-0.531331	-2.03468	1.54309e-05	0.000515004	0.000427448	1849	tags=58%, list=26%, signal=43%	4008/55364/288/7150/4046/5935/60559/55740/10813/6428/3920/56925/5359/8460/5728/718/10625/79572/1508/9500/837/6558/90102/1545/8613/11346/3910/6535/440275/3371/3554/25819/1051/133418/7057/8091		Curated gene sets
LU_EZH2_TARGETS_DN	LU_EZH2_TARGETS_DN	196	-0.366414	-1.68589	1.54527e-05	0.000515004	0.000427448	1591	tags=36%, list=22%, signal=28%	5501/54885/444/8634/4864/55740/5327/4247/5516/10973/317781/493/257397/66036/10512/3099/5791/1196/1956/6990/11231/2673/8562/10972/3915/29982/146223/121260/57185/56983/7048/91/92014/22848/201266/9500/9639/84061/7414/27032/57685/10605/9583/4638/1829/51768/1525/6891/5530/23180/23022/8660/286410/9871/285605/57092/84168/55214/1490/79001/84285/22998/3912/3486/3918/871/9060/800/7057/10643		Curated gene sets
SUNG_METASTASIS_STROMA_UP	SUNG_METASTASIS_STROMA_UP	62	-0.530999	-2.03341	1.59021e-05	0.000523477	0.00043448	837	tags=37%, list=12%, signal=33%	811/7991/80381/2548/3157/10614/6396/81671/1382/4179/9871/23231/10954/1266/3726/3371/23012/7204/5033/307/5351/131566/5352		Curated gene sets
KEGG_LYSOSOME	KEGG_LYSOSOME	93	-0.461064	-1.90475	1.59644e-05	0.000523477	0.00043448	1648	tags=47%, list=23%, signal=37%	10312/6448/3073/4864/3074/5476/2760/3920/51606/53/8907/3425/2517/8722/23431/6609/9374/26985/3916/1508/5660/3423/2799/2548/138050/537/26503/9583/950/10947/535/1201/4891/2720/1522/54/1203/23659/9741/1514/1519/51172/3988/411		Curated gene sets
SWEET_KRAS_TARGETS_UP	SWEET_KRAS_TARGETS_UP	42	-0.611506	-2.17226	1.66511e-05	0.000540854	0.000448903	1402	tags=57%, list=20%, signal=46%	57007/3920/493/8553/6251/8821/7286/91/2048/1889/23022/1687/3726/8974/10398/6876/3490/7042/3685/3486/10979/5054/7045/800		Curated gene sets
DACOSTA_UV_RESPONSE_VIA_ERCC3_COMMON_DN	DACOSTA_UV_RESPONSE_VIA_ERCC3_COMMON_DN	311	-0.326812	-1.57213	1.67604e-05	0.000540854	0.000448903	2039	tags=38%, list=29%, signal=28%	4931/6311/7026/667/8874/8239/5782/9320/27347/4781/57553/8428/23185/996/8621/10527/5586/10180/5584/10299/9520/4850/23607/23332/23301/6654/8301/841/545/285527/4999/6461/3556/2530/23613/5305/22882/113251/6432/4204/10973/4734/6428/5921/8833/102/11183/8087/546/54874/51096/22876/5532/8553/6416/2963/23215/2632/23161/4088/10512/5523/5747/7707/2932/9497/1956/23271/9933/1105/6397/79068/5796/25820/5515/4281…		Curated gene sets
BAELDE_DIABETIC_NEPHROPATHY_DN	BAELDE_DIABETIC_NEPHROPATHY_DN	267	-0.334204	-1.58535	1.70392e-05	0.000545524	0.000452779	1272	tags=26%, list=18%, signal=22%	834/2355/10512/5359/54665/400/399979/7360/7280/5066/6185/11034/23271/6892/5577/813/6418/79572/10972/55752/9805/7991/55573/831/92140/3667/4627/7357/3150/868/10611/4638/51573/4430/1595/1525/1545/2316/4664/23022/961/114908/11346/64854/3491/2195/5074/1490/9987/5567/3675/253782/9052/10398/3490/2697/10099/9920/3685/8542/10979/2152/5054/57515/5352/800/53405/54741/1809		Curated gene sets
KEGG_ECM_RECEPTOR_INTERACTION	KEGG_ECM_RECEPTOR_INTERACTION	31	-0.656202	-2.14624	1.83594e-05	0.000583197	0.000484047	397	tags=45%, list=6%, signal=43%	961/3688/3910/3371/3675/3914/3909/3912/3685/3918/3678/2335/7057/3694		Curated gene sets
LU_AGING_BRAIN_UP	LU_AGING_BRAIN_UP	142	-0.403665	-1.76924	1.85496e-05	0.000584673	0.000485272	868	tags=25%, list=12%, signal=23%	10972/23239/3643/7466/831/7048/26509/10768/26092/10611/3707/5908/1545/23022/858/54541/9747/7107/3688/114908/10449/22856/308/2697/857/2040/22836/3685/10979/871/5352/800/8611/54741/1809/7052		Curated gene sets
REACTOME_FORMATION_OF_ATP_BY_CHEMIOSMOTIC_COUPLING	REACTOME_FORMATION_OF_ATP_BY_CHEMIOSMOTIC_COUPLING	13	0.830952	2.0638	2.02447e-05	0.000633191	0.000525542	935	tags=85%, list=13%, signal=74%	10476/4509/27109/513/515/522/10632/506/539/498/509		Curated gene sets
MIYAGAWA_TARGETS_OF_EWSR1_ETS_FUSIONS_DN	MIYAGAWA_TARGETS_OF_EWSR1_ETS_FUSIONS_DN	71	-0.511599	-2.01439	2.06478e-05	0.00064087	0.000531915	1236	tags=44%, list=17%, signal=36%	10512/5523/9497/1956/114876/8821/11231/4133/29995/23327/3667/84668/3159/4017/87/23180/4323/9747/8613/9871/8829/54622/6840/3554/4082/131566/3486/220/2152/5352/8091		Curated gene sets
NABA_CORE_MATRISOME	NABA_CORE_MATRISOME	39	-0.599795	-2.09078	2.23739e-05	0.000689183	0.000572014	399	tags=44%, list=6%, signal=41%	4236/59277/3491/3910/1490/4240/3371/1308/3914/3490/3909/3912/3486/3918/7045/2335/7057		Curated gene sets
RICKMAN_HEAD_AND_NECK_CANCER_E	RICKMAN_HEAD_AND_NECK_CANCER_E	34	0.669591	2.04953	2.25561e-05	0.000689574	0.000572339	242	tags=38%, list=3%, signal=37%	1066/2328/144568/131/1048/22802/9407/218/148808/50506/216/3851/126		Curated gene sets
DESERT_STEM_CELL_HEPATOCELLULAR_CARCINOMA_SUBCLASS_UP	DESERT_STEM_CELL_HEPATOCELLULAR_CARCINOMA_SUBCLASS_UP	138	-0.402304	-1.75736	2.28406e-05	0.00069306	0.000575233	1191	tags=30%, list=17%, signal=26%	5747/3099/9497/28969/64210/23271/10644/84823/23423/10970/813/64943/3915/1019/2091/55127/84790/65244/3276/9181/23603/7357/26010/4072/50807/1829/2131/55506/7037/8754/22913/308/390/10099/3912/4082/79888/65108/3678/871/7169/8091		Curated gene sets
CHICAS_RB1_TARGETS_CONFLUENT	CHICAS_RB1_TARGETS_CONFLUENT	247	-0.342575	-1.61306	2.37165e-05	0.000713104	0.000591869	1046	tags=31%, list=15%, signal=27%	2634/10938/6609/1029/115908/80310/9249/1265/5067/84617/64943/151636/57185/7048/9274/83666/408/7791/2048/64759/11328/64359/1718/4627/302/84790/2633/23603/26509/7357/26010/5296/23406/5723/3159/4638/4017/2316/54677/23022/858/59277/11346/5947/26136/8829/1266/51389/10211/3910/8140/23677/4240/4192/9052/4131/10398/5631/6876/857/5918/8654/3988/2274/220/3678/9260/5054/871/4232/25960/2335/7057/7169/1809/70…		Curated gene sets
REACTOME_SIGNALING_BY_RECEPTOR_TYROSINE_KINASES	REACTOME_SIGNALING_BY_RECEPTOR_TYROSINE_KINASES	261	-0.333519	-1.58004	2.3852e-05	0.000713104	0.000591869	1540	tags=30%, list=22%, signal=25%	3709/5327/2246/3710/5516/5045/4734/5921/102/51606/5528/7072/5590/2963/528/5747/2185/14/253260/5598/1956/5432/5441/5607/5335/3911/5796/51107/80310/5434/867/5515/9261/581/3480/3915/3643/64759/3667/3673/537/5296/1759/10653/10768/6455/7410/63916/23385/5908/4233/3925/4664/535/8660/6722/4209/3688/30011/8829/6016/3726/3910/5567/3675/23767/3914/3708/3265/84951/857/3909/3912/3685/3918/2152/26469/2335/7057		Curated gene sets
MANALO_HYPOXIA_UP	MANALO_HYPOXIA_UP	85	-0.470769	-1.91517	2.41936e-05	0.000718037	0.000595963	1646	tags=49%, list=23%, signal=38%	10916/26502/22882/3709/7168/55031/57007/8553/2632/55080/54583/22839/5066/8470/7436/5998/3643/5236/91/11328/30001/27032/4017/3987/6237/54541/11346/8974/6535/60312/22856/7204/57161/5033/22998/64778/3912/5351/3486/5054/5352/7045		Curated gene sets
REACTOME_NON_INTEGRIN_MEMBRANE_ECM_INTERACTIONS	REACTOME_NON_INTEGRIN_MEMBRANE_ECM_INTERACTIONS	31	-0.648437	-2.12084	2.46757e-05	0.000727039	0.000603434	511	tags=55%, list=7%, signal=51%	3911/3915/3673/87/59277/3688/1756/3910/3371/3914/3909/3912/7276/3685/3918/2335/7057		Curated gene sets
NABA_ECM_GLYCOPROTEINS	NABA_ECM_GLYCOPROTEINS	33	-0.64677	-2.15351	2.49501e-05	0.000728684	0.0006048	399	tags=48%, list=6%, signal=46%	4236/59277/3491/3910/1490/4240/3371/3914/3490/3909/3912/3486/3918/7045/2335/7057		Curated gene sets
THUM_SYSTOLIC_HEART_FAILURE_UP	THUM_SYSTOLIC_HEART_FAILURE_UP	192	-0.370814	-1.7121	2.509e-05	0.000728684	0.0006048	944	tags=23%, list=13%, signal=21%	813/25932/9261/3916/1508/55573/51170/7048/1968/8125/10933/253943/950/5163/7764/56907/4664/10170/8436/10049/4179/3688/57092/355/1266/64327/8754/79718/10491/4240/5631/9604/3122/307/3486/493869/6667/9260/5880/586/3176/53405/7057/8935/7052		Curated gene sets
REACTOME_SRP_DEPENDENT_COTRANSLATIONAL_PROTEIN_TARGETING_TO_MEMBRANE	REACTOME_SRP_DEPENDENT_COTRANSLATIONAL_PROTEIN_TARGETING_TO_MEMBRANE	100	-0.454776	-1.92246	2.53715e-05	0.000731636	0.00060725	2927	tags=77%, list=41%, signal=46%	6194/6165/6137/6125/6189/51065/6210/6218/6141/6128/6161/6129/6731/9045/6160/6228/9789/6139/6223/6202/6209/6168/6191/6203/6207/6124/6157/6729/6122/6727/6158/6147/6201/6138/6734/6208/6187/6748/6224/6222/6730/6134/58477/6188/51121/6132/6205/6184/60559/29927/23478/6164/9349/6159/6136/6745/6133/6152/1650/6185/6230/6130/6167/6193/6142/25873/6135/6166/6235/10952/55176/6154/28972/6728/23471/6204/6173		Curated gene sets
MEISSNER_BRAIN_HCP_WITH_H3K4ME3_AND_H3K27ME3	MEISSNER_BRAIN_HCP_WITH_H3K4ME3_AND_H3K27ME3	266	-0.330728	-1.5754	2.77045e-05	0.000793286	0.000658419	1096	tags=29%, list=15%, signal=25%	55034/10644/81704/1908/1029/5796/80310/9249/11213/1265/54102/84617/1466/85462/84365/26030/54101/9828/9123/7048/64759/64359/9050/302/84790/54625/163782/80005/57537/84962/7410/54847/5129/90102/10611/7764/3707/10610/1829/79899/1525/4162/116039/23555/23604/4323/389/8613/59277/3898/1796/26136/3491/5074/1490/85004/29969/6840/3490/91107/7042/2040/133418/54947/8654/3912/84952/3918/3678/6560/2152/100/2646…		Curated gene sets
JINESH_BLEBBISHIELD_TO_IMMUNE_CELL_FUSION_PBSHMS_DN	JINESH_BLEBBISHIELD_TO_IMMUNE_CELL_FUSION_PBSHMS_DN	200	0.414788	1.68624	2.84648e-05	0.00080581	0.000668814	1511	tags=38%, list=21%, signal=31%	3158/1475/828/2877/2644/6280/79085/6279/1622/7267/1580/5652/5304/2512/3860/6648/59342/6698/124220/27111/26227/10561/80765/2203/54981/56994/255758/84661/6590/8626/10651/79772/9982/1476/64951/522/3669/64968/343990/55638/5284/53905/93664/57129/4599/26355/2631/10352/2217/4600/2180/593/3557/8659/8848/3613/4939/57016/83759/7498/3430/771/200316/9246/4319/5336/84293/5226/286676/445/4938/4940/51537/9252/8…		Curated gene sets
REACTOME_NERVOUS_SYSTEM_DEVELOPMENT	REACTOME_NERVOUS_SYSTEM_DEVELOPMENT	339	-0.313894	-1.52831	2.85383e-05	0.00080581	0.000668814	2200	tags=39%, list=31%, signal=28%	5364/9475/6158/5062/5710/6147/23122/5698/6201/6138/3985/6655/2050/375790/27/6208/10093/6187/8874/5594/5707/23198/1173/1785/57698/3066/5705/6224/5687/2107/6222/288/6134/6188/51121/2935/4628/6597/4650/6093/10487/9939/23332/6654/6132/10095/6205/23396/55740/5711/6164/5921/3984/102/9349/6159/5361/7094/1072/1947/10096/5532/6136/9826/9423/6133/5747/2932/6152/5598/1956/7280/4478/10752/6230/6130/5335/6167…		Curated gene sets
JOHNSTONE_PARVB_TARGETS_3_UP	JOHNSTONE_PARVB_TARGETS_3_UP	293	-0.329352	-1.57292	3.138e-05	0.000879938	0.000730339	1364	tags=29%, list=19%, signal=25%	1362/493/9144/8553/23580/25865/84447/221294/4088/123803/29997/57326/3134/5791/399979/1650/10493/57720/4076/6892/10938/4035/7803/718/10801/1856/334/1508/162427/5660/7048/80381/408/9761/2799/196463/11152/4627/3673/7779/10162/2317/2548/26509/7357/26503/1759/1889/4072/7410/10384/4017/5337/2316/81671/79567/55738/2896/54541/2720/55624/7127/23646/4134/89796/10491/29969/7204/1514/3949/3122/307/1051/2319/…		Curated gene sets
WP_CILIARY_LANDSCAPE	WP_CILIARY_LANDSCAPE	153	0.44542	1.74984	3.59906e-05	0.00100231	0.00083191	1485	tags=31%, list=21%, signal=25%	8655/5879/112752/55081/4698/26160/89891/79989/57560/54994/64792/11020/92104/51098/9742/80173/55112/255758/8100/582/10788/55764/28981/55245/583/54585/63929/26146/10051/4704/27429/30845/4637/55207/55036/6993/5393/10939/79699/10128/55212/51668/79598/246175/1387/10920/10980/10726		Curated gene sets
VECCHI_GASTRIC_CANCER_ADVANCED_VS_EARLY_UP	VECCHI_GASTRIC_CANCER_ADVANCED_VS_EARLY_UP	42	-0.598017	-2.12435	3.68344e-05	0.00101883	0.000845621	998	tags=48%, list=14%, signal=41%	115908/144402/55752/64359/445815/1545/858/50810/84168/1687/7097/5918/59345/3486/586/5352/800/2335/7057/10643		Curated gene sets
BLANCO_MELO_COVID19_SARS_COV_2_INFECTION_A594_ACE2_EXPRESSING_CELLS_RUXOLITINIB_DN	BLANCO_MELO_COVID19_SARS_COV_2_INFECTION_A594_ACE2_EXPRESSING_CELLS_RUXOLITINIB_DN	43	0.62332	2.01189	3.83983e-05	0.00105492	0.000875569	1224	tags=60%, list=17%, signal=50%	1066/2877/2644/2628/216/3851/123099/7295/8514/1515/10535/4695/64080/5245/8038/140823/374291/8659/85477/79763/2052/57016/2109/113246/5052/2539		Curated gene sets
BERENJENO_ROCK_SIGNALING_NOT_VIA_RHOA_DN	BERENJENO_ROCK_SIGNALING_NOT_VIA_RHOA_DN	27	-0.672121	-2.13028	3.95302e-05	0.00107872	0.000895328	894	tags=41%, list=13%, signal=36%	3480/4627/80005/7414/7357/2131/8829/5074/10979/9260/2152		Curated gene sets
KIM_WT1_TARGETS_12HR_UP	KIM_WT1_TARGETS_12HR_UP	79	-0.477541	-1.91993	4.08069e-05	0.00110614	0.000918084	1656	tags=49%, list=23%, signal=38%	10724/3191/3556/23613/5327/2246/780/1464/493/23580/271/4088/51465/79098/7090/23052/2673/85377/10801/57658/22848/92140/64759/7277/26509/4638/10384/5530/79567/54541/3726/8974/55357/10398/5033/80328/10979/5054/871		Curated gene sets
REACTOME_ECM_PROTEOGLYCANS	REACTOME_ECM_PROTEOGLYCANS	21	-0.708114	-2.07925	4.14064e-05	0.00111496	0.000925403	1023	tags=67%, list=14%, signal=57%	3911/3915/3673/351/3688/3910/3371/7042/3909/3912/3685/5054/2335/3694		Curated gene sets
RODWELL_AGING_KIDNEY_NO_BLOOD_UP	RODWELL_AGING_KIDNEY_NO_BLOOD_UP	103	-0.439679	-1.87148	4.17643e-05	0.0011172	0.000927261	1146	tags=41%, list=16%, signal=35%	284119/5066/6185/23423/6230/55304/10970/115908/718/813/79778/412/26229/8560/302/26509/80162/25902/4162/23180/83871/8985/81618/9454/5947/6624/84168/4134/6204/4240/3371/55243/283209/283537/6876/91107/5918/493869/871/2335/54741/3694		Curated gene sets
SMID_BREAST_CANCER_BASAL_DN	SMID_BREAST_CANCER_BASAL_DN	279	0.383102	1.59957	4.40926e-05	0.00117177	0.000972555	1348	tags=28%, list=19%, signal=24%	6707/3158/3248/563/1048/6947/2819/51673/1101/55512/4925/1471/645/1580/216/10974/10229/5304/36/3315/5412/4059/2192/2232/7802/80736/80017/1528/2203/123872/9742/4358/5753/540/1728/54970/10788/51181/55764/10884/55638/489/8537/2593/2053/50865/79838/57104/4285/55260/4128/64081/816/84263/3306/5188/1534/8659/1384/1040/64087/8714/3712/4582/18/22996/4680/6451/8416/771/347/26960/8991/54869/368/10103/51097/4…		Curated gene sets
REACTOME_MITOCHONDRIAL_FATTY_ACID_BETA_OXIDATION	REACTOME_MITOCHONDRIAL_FATTY_ACID_BETA_OXIDATION	29	0.683213	2.00649	4.69078e-05	0.00123849	0.00102793	1372	tags=69%, list=19%, signal=56%	1622/84693/1632/27349/51102/35/80724/4706/5096/34/5095/166785/55856/3033/1666/3032/117145/3030/4594/84129		Curated gene sets
KEGG_BUTANOATE_METABOLISM	KEGG_BUTANOATE_METABOLISM	25	0.703465	2.01748	4.87124e-05	0.00127784	0.00106059	1648	tags=76%, list=23%, signal=58%	3158/622/35/7915/38/224/3155/223/5162/3033/5160/79944/57016/18/3030/1962/5019/1892/217		Curated gene sets
WP_AMINO_ACID_METABOLISM	WP_AMINO_ACID_METABOLISM	68	0.551844	1.92858	4.96131e-05	0.0012863	0.00106761	1394	tags=54%, list=20%, signal=44%	3158/131/216/11112/2746/126/8802/5091/2752/26275/34/84532/3155/8050/56922/2271/3033/92935/4967/4128/5160/3034/2806/1738/50/23395/1743/1431/151742/4594/4357/4191/549/4942/1962/2730/445		Curated gene sets
LIEN_BREAST_CARCINOMA_METAPLASTIC_VS_DUCTAL_UP	LIEN_BREAST_CARCINOMA_METAPLASTIC_VS_DUCTAL_UP	29	-0.65674	-2.10714	4.97687e-05	0.0012863	0.00106761	1439	tags=72%, list=20%, signal=58%	2770/1947/1464/55612/4478/10644/51026/813/64943/79709/84668/2316/1522/55214/7378/1051/5351/586/5352/3383/10643		Curated gene sets
KEGG_HYPERTROPHIC_CARDIOMYOPATHY_HCM	KEGG_HYPERTROPHIC_CARDIOMYOPATHY_HCM	28	-0.664096	-2.12049	4.9984e-05	0.0012863	0.00106761	705	tags=43%, list=10%, signal=39%	3673/2010/3688/1756/784/3675/7171/7042/3685/3678/7169/3694		Curated gene sets
YAMASHITA_LIVER_CANCER_STEM_CELL_DN	YAMASHITA_LIVER_CANCER_STEM_CELL_DN	26	0.68776	1.98735	5.31623e-05	0.00135948	0.00112836	941	tags=54%, list=13%, signal=47%	1066/2328/2329/55466/51703/8824/10840/929/4329/4835/4128/2180/2950/2171		Curated gene sets
WANG_CISPLATIN_RESPONSE_AND_XPC_DN	WANG_CISPLATIN_RESPONSE_AND_XPC_DN	111	-0.422825	-1.80539	5.64528e-05	0.00143064	0.00118741	1439	tags=33%, list=20%, signal=27%	2770/11183/53/9322/23313/5532/1997/528/7360/5607/7005/6879/10695/79901/1026/8487/837/9181/23608/10605/6880/4430/1545/6237/4179/8829/5793/669/3554/10559/1051/2040/10979/6560/5880/3459/10473		Curated gene sets
MCBRYAN_PUBERTAL_TGFB1_TARGETS_UP	MCBRYAN_PUBERTAL_TGFB1_TARGETS_UP	108	-0.428707	-1.82777	5.66485e-05	0.00143064	0.00118741	1186	tags=34%, list=17%, signal=29%	2185/54583/6513/7090/2137/10938/5796/3069/1026/334/6594/7277/23406/140885/2590/4323/3927/10927/1266/3491/4240/3371/5567/10449/669/6876/2697/3685/65108/2152/767/5352/800/2335/7169/1809/7052		Curated gene sets
MOOTHA_TCA	MOOTHA_TCA	14	0.796651	2.02597	6.33205e-05	0.00158927	0.00131907	1270	tags=93%, list=18%, signal=76%	8802/3419/2271/6392/8803/4967/3420/3418/6390/3421/50/1431/4191		Curated gene sets
SMID_BREAST_CANCER_BASAL_UP	SMID_BREAST_CANCER_BASAL_UP	239	-0.340755	-1.60079	7.1789e-05	0.00179076	0.00148631	1220	tags=33%, list=17%, signal=28%	55612/5359/64135/10907/79627/1956/7280/4478/55034/10644/1029/4133/85377/7436/5214/813/6318/25932/4281/1466/6418/64943/54101/79572/7991/54901/64359/10205/2633/23406/10280/3159/4638/5163/5371/3707/1829/4233/1525/87/2316/54541/4323/81618/9454/3898/5947/6624/3872/5817/1266/55506/1001/2195/1836/55214/1490/8140/7378/3868/4240/55243/3914/390/3854/5918/64778/1627/3918/871/3620/5352/3383/800/123/11254/515…		Curated gene sets
PID_HIF1_TFPATHWAY	PID_HIF1_TFPATHWAY	32	-0.618409	-2.05896	7.25779e-05	0.0017994	0.00149348	1542	tags=59%, list=22%, signal=47%	4869/5315/3939/226/5045/8553/5230/4088/3099/54583/6513/51564/5236/7037/5209/7018/6667/5054/123		Curated gene sets
TIEN_INTESTINE_PROBIOTICS_24HR_UP	TIEN_INTESTINE_PROBIOTICS_24HR_UP	392	0.353135	1.51581	8.04773e-05	0.00198316	0.001646	1340	tags=27%, list=19%, signal=23%	3158/3248/8655/57226/1622/26589/9556/4698/3336/28958/4729/55500/26517/81892/1070/55052/708/65005/51218/4695/97/4707/8226/55256/4702/80777/2752/26275/4700/51181/28973/51116/522/10632/51079/8050/29086/5245/4259/291/29093/55326/1605/56945/5092/79959/80775/4709/4521/26073/5162/79675/4085/6687/4712/8803/29099/28957/55856/10105/51015/10051/4704/64146/9141/84263/54998/5110/1854/4976/10063/56681/55699/66…		Curated gene sets
KEGG_PEROXISOME	KEGG_PEROXISOME	60	0.54808	1.88596	8.13615e-05	0.00199287	0.00165406	1772	tags=53%, list=25%, signal=40%	5824/6648/373156/4358/25824/1891/51703/55825/3155/2053/5264/2180/26063/3418/5826/6342/1384/4598/196743/11264/7498/390916/5052/23417/5825/6647/1962/5827/8310/8504/10654/23600		Curated gene sets
HOLLERN_EMT_BREAST_TUMOR_UP	HOLLERN_EMT_BREAST_TUMOR_UP	54	-0.527565	-1.96608	8.19667e-05	0.00199567	0.00165638	817	tags=41%, list=12%, signal=36%	4035/813/10484/7048/9902/11328/1759/5908/79567/23275/1796/5817/64175/23659/121457/3912/59345/1627/51661/3678/25960/2335		Curated gene sets
ELVIDGE_HYPOXIA_UP	ELVIDGE_HYPOXIA_UP	87	-0.449335	-1.84245	8.47399e-05	0.00205091	0.00170223	1410	tags=53%, list=20%, signal=43%	10994/3855/780/8553/5230/55689/1824/2632/3099/54583/6513/284119/1956/5066/2997/7436/5214/1466/56987/5236/23363/2317/30001/10144/1889/4017/5163/23030/4233/1545/54541/3491/8974/5209/3708/9052/5033/2697/857/949/22998/3486/5054/7045/123/9590		Curated gene sets
REACTOME_REGULATION_OF_INSULIN_LIKE_GROWTH_FACTOR_IGF_TRANSPORT_AND_UPTAKE_BY_INSULIN_LIKE_GROWTH_FACTOR_BINDING_PROTEINS_IGFBPS	REACTOME_REGULATION_OF_INSULIN_LIKE_GROWTH_FACTOR_IGF_TRANSPORT_AND_UPTAKE_BY_INSULIN_LIKE_GROWTH_FACTOR_BINDING_PROTEINS_IGFBPS	44	-0.565137	-2.0206	8.64276e-05	0.00207938	0.00172586	1014	tags=43%, list=14%, signal=37%	10970/718/813/3915/334/7466/213/351/8720/3491/3956/4240/3371/3490/3912/3486/7018/8542/2335		Curated gene sets
WP_PROTEOGLYCAN_BIOSYNTHESIS	WP_PROTEOGLYCAN_BIOSYNTHESIS	14	-0.789269	-2.11525	9.44299e-05	0.00225155	0.00186876	1069	tags=93%, list=15%, signal=79%	113189/2137/51000/54928/26229/126792/347734/64132/2131/1836/22856/11285/9060		Curated gene sets
SHETH_LIVER_CANCER_VS_TXNIP_LOSS_PAM2	SHETH_LIVER_CANCER_VS_TXNIP_LOSS_PAM2	83	-0.45546	-1.85663	9.46913e-05	0.00225155	0.00186876	805	tags=39%, list=11%, signal=35%	5236/7048/80381/91373/302/351/84962/64132/1829/140885/9451/4162/858/83871/389/23275/3267/6242/5947/6624/23231/51303/1687/3956/5074/9094/7378/91663/440275/5209/6876/6560		Curated gene sets
KEGG_PYRUVATE_METABOLISM	KEGG_PYRUVATE_METABOLISM	32	0.650466	1.95137	9.66494e-05	0.00228475	0.00189632	1711	tags=66%, list=24%, signal=50%	97/2739/5091/92483/38/224/5106/84532/1737/223/5162/5160/10873/4199/1738/4200/4191/98/55902/217/9380		Curated gene sets
KIM_WT1_TARGETS_12HR_DN	KIM_WT1_TARGETS_12HR_DN	132	-0.399113	-1.73259	9.73297e-05	0.00228753	0.00189863	827	tags=36%, list=12%, signal=33%	11183/57007/10959/9144/2963/10512/5359/7707/10432/1956/7280/10528/7286/132/55573/55718/7048/7873/51441/445815/837/8125/9517/23603/7764/2131/23180/81671/23212/54434/3491/51389/1490/26499/1203/9052/390/3490/22998/3912/22836/9920/3918/5352/800/7057/10643/8091		Curated gene sets
WANG_METHYLATED_IN_BREAST_CANCER	WANG_METHYLATED_IN_BREAST_CANCER	20	-0.729651	-2.12157	0.000102972	0.00240622	0.00199714	1217	tags=60%, list=17%, signal=50%	6520/284119/7791/4430/8660/3872/5793/8140/7378/857/2152/7057		Curated gene sets
GU_PDEF_TARGETS_UP	GU_PDEF_TARGETS_UP	32	-0.610559	-2.03283	0.000108339	0.00251717	0.00208923	365	tags=53%, list=5%, signal=51%	23005/9448/4088/5747/5335/9261/3915/4086/1490/3371/3675/3918/3678/5054/5880/7045/2335		Curated gene sets
NAKAMURA_ADIPOGENESIS_EARLY_DN	NAKAMURA_ADIPOGENESIS_EARLY_DN	13	-0.801507	-2.09953	0.00010926	0.00252415	0.00209502	310	tags=46%, list=4%, signal=44%	3491/3675/23012/3685/5054/800		Curated gene sets
RICKMAN_TUMOR_DIFFERENTIATED_WELL_VS_MODERATELY_DN	RICKMAN_TUMOR_DIFFERENTIATED_WELL_VS_MODERATELY_DN	46	-0.547655	-1.98963	0.000109922	0.0025251	0.0020958	1000	tags=48%, list=14%, signal=41%	7803/84617/6699/2863/51474/1026/29982/7277/81873/84962/9943/9454/7798/3872/4134/54442/26499/3868/84951/857/3854/25819		Curated gene sets
DARWICHE_PAPILLOMA_RISK_LOW_UP	DARWICHE_PAPILLOMA_RISK_LOW_UP	80	0.509742	1.83982	0.000116771	0.00266737	0.00221389	1116	tags=32%, list=16%, signal=28%	1475/6280/8655/6279/10406/11345/2512/7295/8801/56994/255758/6590/28976/1060/26355/6282/9141/3329/9801/1933/157378/56681/1329/137492/2810/1984		Curated gene sets
WP_MITOCHONDRIAL_CIII_ASSEMBLY	WP_MITOCHONDRIAL_CIII_ASSEMBLY	13	0.800708	1.98869	0.000130499	0.0029643	0.00246034	1420	tags=100%, list=20%, signal=80%	7381/29796/7386/7384/7385/4519/1537/55245/90624/27089/617/84300/54902		Curated gene sets
SMIRNOV_CIRCULATING_ENDOTHELIOCYTES_IN_CANCER_UP	SMIRNOV_CIRCULATING_ENDOTHELIOCYTES_IN_CANCER_UP	69	-0.465886	-1.82319	0.000133296	0.00301101	0.00249911	573	tags=36%, list=8%, signal=34%	9249/11213/5998/1026/1508/4638/1545/4162/23604/8140/7097/5209/1514/23779/1051/9536/3486/65108/9260/3459/586/7045/3176/123/7057		Curated gene sets
LEE_LIVER_CANCER_DENA_DN	LEE_LIVER_CANCER_DENA_DN	25	0.680389	1.9513	0.00014206	0.00319125	0.00264871	1365	tags=72%, list=19%, signal=58%	216/3851/36/5625/224/51181/57447/2053/5264/2180/1572/4199/1376/8991/5825/4942/2639/1962		Curated gene sets
MCBRYAN_PUBERTAL_BREAST_4_5WK_UP	MCBRYAN_PUBERTAL_BREAST_4_5WK_UP	138	-0.378188	-1.65202	0.000144985	0.00323907	0.00268839	740	tags=22%, list=10%, signal=21%	64359/57584/7277/23608/27032/23406/4072/23022/7127/3898/11346/23160/5947/1266/5074/6204/4240/3371/4192/390/133418/51477/121457/65108/2152/800/2335/7057/6173/1809/7052		Curated gene sets
PETROVA_PROX1_TARGETS_DN	PETROVA_PROX1_TARGETS_DN	23	-0.688162	-2.07001	0.000146543	0.00325597	0.00270242	430	tags=26%, list=6%, signal=25%	4323/8829/5567/3678/5054/10643		Curated gene sets
LIM_MAMMARY_STEM_CELL_DN	LIM_MAMMARY_STEM_CELL_DN	295	0.36573	1.53468	0.000150876	0.00333403	0.00276721	1463	tags=32%, list=21%, signal=26%	4731/4151/10406/112752/83451/5420/9145/81932/622/152100/373156/27111/10535/79774/80724/80736/1365/65005/7915/55163/27076/56994/4701/3169/84105/81607/2752/10788/117177/403313/25934/5792/3669/929/10519/8495/634/94081/4521/26873/128989/4528/54460/51231/7163/399512/95/55856/2631/23786/55930/29842/2125/5188/79132/26063/64087/2582/57460/3712/196743/4582/27068/1376/2444/58472/3430/8772/23242/92359/6820/…		Curated gene sets
REACTOME_RHOB_GTPASE_CYCLE	REACTOME_RHOB_GTPASE_CYCLE	49	-0.534881	-1.94884	0.00015724	0.00345588	0.00286835	850	tags=33%, list=12%, signal=29%	9828/5099/57584/9639/9181/5296/7410/4162/6793/6242/7037/10211/857/2040/2319/90627		Curated gene sets
WP_TCA_CYCLE_AND_DEFICIENCY_OF_PYRUVATE_DEHYDROGENASE_COMPLEX_PDHC	WP_TCA_CYCLE_AND_DEFICIENCY_OF_PYRUVATE_DEHYDROGENASE_COMPLEX_PDHC	15	0.769478	1.98633	0.000160496	0.00350848	0.002912	1128	tags=67%, list=16%, signal=56%	8801/5091/3419/1737/2271/4967/5160/1738/1743/1431		Curated gene sets
IKEDA_MIR30_TARGETS_UP	IKEDA_MIR30_TARGETS_UP	79	-0.450625	-1.81172	0.00017274	0.00375595	0.0031174	1560	tags=39%, list=22%, signal=31%	5305/9991/55031/4734/5921/9448/1021/6533/80315/9497/51465/57551/144402/29982/10484/831/3667/4659/9236/51809/50807/87/50810/8660/57466/1756/5033/64778/5926/4082/9459		Curated gene sets
SCHAEFFER_PROSTATE_DEVELOPMENT_12HR_DN	SCHAEFFER_PROSTATE_DEVELOPMENT_12HR_DN	13	-0.792137	-2.07499	0.000178524	0.00385752	0.0032017	689	tags=46%, list=10%, signal=42%	3276/7277/3925/7045/10381/8091		Curated gene sets
KOYAMA_SEMA3B_TARGETS_UP	KOYAMA_SEMA3B_TARGETS_UP	109	-0.413362	-1.75126	0.000180051	0.00385752	0.0032017	1177	tags=29%, list=17%, signal=25%	55088/3099/221955/4478/51564/1209/5728/115908/4281/57185/92014/23327/55761/84310/140885/79899/1382/54541/84168/3340/116843/1490/6204/55357/4131/131566/3918/79646/5054/388115/7045/7057		Curated gene sets
ALONSO_METASTASIS_EMT_UP	ALONSO_METASTASIS_EMT_UP	17	-0.738288	-2.06209	0.000180348	0.00385752	0.0032017	938	tags=59%, list=13%, signal=51%	25932/334/1508/6594/7277/1829/4236/3685/10381/12		Curated gene sets
KEGG_REGULATION_OF_ACTIN_CYTOSKELETON	KEGG_REGULATION_OF_ACTIN_CYTOSKELETON	116	-0.404764	-1.72133	0.000181207	0.00385752	0.0032017	709	tags=40%, list=10%, signal=36%	81/1073/5829/2934/4628/6093/5499/6654/10095/10152/5501/5305/23396/55740/2246/3984/1072/5747/1956/4478/80310/79837/4627/3673/81873/7414/5296/4659/7410/4638/200576/87/6237/54434/3688/8394/89846/3675/10398/3265/3685/9459/3678/5880/2335/3694		Curated gene sets
REACTOME_MET_PROMOTES_CELL_MOTILITY	REACTOME_MET_PROMOTES_CELL_MOTILITY	27	-0.63448	-2.01098	0.000191168	0.00404615	0.00335827	1023	tags=59%, list=14%, signal=51%	5747/3911/3915/64759/3673/5908/4233/3688/3910/3675/3914/84951/3909/3912/3918/2335		Curated gene sets
PASQUALUCCI_LYMPHOMA_BY_GC_STAGE_UP	PASQUALUCCI_LYMPHOMA_BY_GC_STAGE_UP	160	-0.364695	-1.64077	0.000192058	0.00404615	0.00335827	1799	tags=44%, list=25%, signal=34%	2923/11253/9545/6730/79139/58477/129642/83699/54749/3703/124565/1832/444/6184/29927/5875/79573/11018/81037/55062/493/3664/6745/6400/6238/51465/5445/8460/114876/10970/3069/11230/3480/5998/10972/7466/55573/84144/7873/92140/340061/9500/10205/65244/51390/30001/2135/10653/4072/5129/9236/8660/23555/27075/9871/28972/784/84168/5817/51303/1522/5074/8140/253782/308/9741/1051/64778/22836/100/7052		Curated gene sets
LEE_AGING_CEREBELLUM_DN	LEE_AGING_CEREBELLUM_DN	32	-0.597751	-1.99018	0.000193744	0.00406064	0.00337029	354	tags=28%, list=5%, signal=27%	64854/6624/3491/55776/310/3371/1308/871/7057		Curated gene sets
YAMAZAKI_TCEB3_TARGETS_UP	YAMAZAKI_TCEB3_TARGETS_UP	84	-0.447091	-1.81928	0.000205957	0.00429447	0.00356436	865	tags=35%, list=12%, signal=31%	813/3915/5660/7791/2799/11328/10205/302/351/537/5723/2131/2590/3688/1522/3491/8974/4240/23767/29969/1592/5033/3912/7276/5351/56990/2152/871/5352		Curated gene sets
BURTON_ADIPOGENESIS_8	BURTON_ADIPOGENESIS_8	44	-0.547336	-1.95695	0.000224302	0.00465313	0.00386205	1227	tags=57%, list=17%, signal=47%	9168/83892/4478/11034/6892/11230/9261/581/5660/80381/5269/4627/351/7414/90102/7105/26136/23646/2782/8140/308/3685/10412/9260/54741		Curated gene sets
BLANCO_MELO_RESPIRATORY_SYNCYTIAL_VIRUS_INFECTION_A594_CELLS_DN	BLANCO_MELO_RESPIRATORY_SYNCYTIAL_VIRUS_INFECTION_A594_CELLS_DN	25	0.666885	1.91258	0.000226305	0.00467085	0.00387675	1238	tags=56%, list=18%, signal=46%	828/51673/4151/3851/123099/4059/5625/1365/400566/8537/284013/130589/8416/2049		Curated gene sets
PEDERSEN_TARGETS_OF_611CTF_ISOFORM_OF_ERBB2	PEDERSEN_TARGETS_OF_611CTF_ISOFORM_OF_ERBB2	39	-0.551433	-1.9222	0.00022919	0.00470651	0.00390635	1176	tags=54%, list=17%, signal=45%	3099/9497/284119/1956/10644/10045/3423/30001/90102/4017/4233/87/9454/3688/8754/9819/10099/9536/3678/5352/3694		Curated gene sets
REACTOME_RESPONSE_OF_EIF2AK4_GCN2_TO_AMINO_ACID_DEFICIENCY	REACTOME_RESPONSE_OF_EIF2AK4_GCN2_TO_AMINO_ACID_DEFICIENCY	85	-0.437535	-1.77997	0.000236088	0.0048238	0.0040037	3113	tags=82%, list=44%, signal=47%	6176/6144/8894/6143/4736/6155/6227/6194/6165/6137/6125/6189/51065/6210/6218/6141/1965/6128/6161/6129/9045/6160/6228/6139/6223/6202/6209/6168/6191/6203/6207/6124/6157/6122/6158/6147/6201/10985/6138/6208/6187/6224/55364/6222/6134/6188/51121/6132/6205/6164/9349/6159/6136/6133/6152/6230/6130/6167/6193/6142/25873/6135/6166/6235/1968/6154/6204/440275/1051/6173		Curated gene sets
CHARAFE_BREAST_CANCER_LUMINAL_VS_MESENCHYMAL_UP	CHARAFE_BREAST_CANCER_LUMINAL_VS_MESENCHYMAL_UP	278	0.367592	1.53527	0.00024258	0.00491565	0.00407994	1905	tags=40%, list=27%, signal=30%	563/57402/6279/4151/83451/645/1580/5652/10974/9145/123099/146439/124220/54836/5625/1365/1528/2203/27076/23288/89765/3169/55466/4255/81607/5106/26298/343990/7227/8537/93664/8495/4329/399665/23412/10961/64975/56893/51231/55930/3418/1534/8659/6712/23086/1040/64087/57460/4582/25840/18/286077/22996/7164/2041/4680/8416/771/6820/2049/8991/54869/29911/92714/25989/2029/10103/51027/79152/23247/79961/51430/…		Curated gene sets
REACTOME_SLC_TRANSPORTER_DISORDERS	REACTOME_SLC_TRANSPORTER_DISORDERS	52	-0.500864	-1.85132	0.000243002	0.00491565	0.00407994	626	tags=21%, list=9%, signal=19%	26503/10479/6396/4891/81031/7355/1836/55343/10559/55315/11254		Curated gene sets
REACTOME_RESPONSE_TO_ELEVATED_PLATELET_CYTOSOLIC_CA2	REACTOME_RESPONSE_TO_ELEVATED_PLATELET_CYTOSOLIC_CA2	66	-0.473866	-1.83426	0.00026123	0.00525823	0.00436428	944	tags=30%, list=13%, signal=27%	813/135228/334/5099/5660/7873/213/351/7277/7414/87/2316/308/7042/7018/5054/10257/2335/7057/12		Curated gene sets
REACTOME_SIGNALING_BY_MET	REACTOME_SIGNALING_BY_MET	56	-0.514314	-1.93672	0.000262763	0.00526302	0.00436825	1023	tags=36%, list=14%, signal=31%	3911/867/3915/64759/3673/10653/6455/5908/4233/3688/30011/3910/3675/3914/3265/84951/3909/3912/3918/2335		Curated gene sets
NAKAMURA_ADIPOGENESIS_LATE_DN	NAKAMURA_ADIPOGENESIS_LATE_DN	14	-0.768067	-2.05842	0.000265708	0.00529418	0.00439411	310	tags=43%, list=4%, signal=41%	3491/8140/3675/3685/5054/800		Curated gene sets
HOSHIDA_LIVER_CANCER_SUBCLASS_S1	HOSHIDA_LIVER_CANCER_SUBCLASS_S1	129	-0.379204	-1.64686	0.000266922	0.00529418	0.00439411	756	tags=22%, list=11%, signal=20%	2799/9641/5480/537/7277/1545/2316/1382/2896/4236/961/977/6016/23646/3491/3956/8754/54/1490/8140/4131/308/6876/10099/307/11151/3912/2533/7169		Curated gene sets
LEE_LIVER_CANCER_SURVIVAL_UP	LEE_LIVER_CANCER_SURVIVAL_UP	65	0.5209	1.81231	0.000273318	0.00539472	0.00447756	1422	tags=54%, list=20%, signal=43%	1066/2328/6279/26589/56997/55268/622/35/51204/5091/1468/5096/8824/51181/10840/57447/65267/2180/211/8659/1384/2052/3028/4720/4598/3712/1376/4482/8416/8991/5833/1962/9588/51084/5002		Curated gene sets
BOSCO_EPITHELIAL_DIFFERENTIATION_MODULE	BOSCO_EPITHELIAL_DIFFERENTIATION_MODULE	43	0.587134	1.89509	0.000281891	0.00553705	0.00459569	196	tags=28%, list=3%, signal=27%	6707/8000/144568/1048/22802/9407/94025/131177/50506/3851/3860/6698		Curated gene sets
KANG_IMMORTALIZED_BY_TERT_UP	KANG_IMMORTALIZED_BY_TERT_UP	34	-0.597142	-2.0087	0.000290223	0.00567329	0.00470877	315	tags=29%, list=4%, signal=28%	1522/8974/3371/3675/7042/5918/3912/3918/3383/8935		Curated gene sets
REACTOME_RHOA_GTPASE_CYCLE	REACTOME_RHOA_GTPASE_CYCLE	100	-0.420524	-1.77767	0.000298895	0.00581486	0.00482627	909	tags=24%, list=13%, signal=21%	26030/9828/5099/57584/9639/9181/537/5296/10144/7410/5337/4162/57514/6793/6242/57449/7037/10211/7204/23779/857/2040/2319/90627		Curated gene sets
SMID_BREAST_CANCER_RELAPSE_IN_BONE_UP	SMID_BREAST_CANCER_RELAPSE_IN_BONE_UP	35	0.613228	1.88868	0.000302883	0.00586439	0.00486738	1317	tags=49%, list=19%, signal=40%	3158/1048/4151/1101/36/7802/80736/2203/54970/8537/4582/18/4680/8416/771/10103/51097		Curated gene sets
DARWICHE_SQUAMOUS_CELL_CARCINOMA_UP	DARWICHE_SQUAMOUS_CELL_CARCINOMA_UP	74	0.501754	1.78688	0.000321111	0.00618785	0.00513585	957	tags=30%, list=14%, signal=26%	4069/1475/6280/8655/6279/10406/2512/7295/25939/1515/8801/11261/56994/6590/55168/26355/6282/9141/3329/1933/157378/1329		Curated gene sets
ONDER_CDH1_SIGNALING_VIA_CTNNB1	ONDER_CDH1_SIGNALING_VIA_CTNNB1	31	-0.595746	-1.94851	0.000332679	0.00635726	0.00527646	1329	tags=61%, list=19%, signal=50%	274/10512/64135/29995/718/2048/4430/1525/27075/7037/283537/4131/10398/6876/3490/3486/10979/5054/3383		Curated gene sets
KRIEG_HYPOXIA_VIA_KDM3A	KRIEG_HYPOXIA_VIA_KDM3A	29	-0.620102	-1.98959	0.000333908	0.00635726	0.00527646	388	tags=28%, list=5%, signal=26%	55591/23541/3726/3914/3918/5054/8091/7052		Curated gene sets
PID_INTEGRIN3_PATHWAY	PID_INTEGRIN3_PATHWAY	18	-0.712126	-2.01657	0.000334592	0.00635726	0.00527646	397	tags=67%, list=6%, signal=63%	3915/7048/961/5817/3491/3910/3371/3912/3685/7045/2335/7057		Curated gene sets
KEGG_DRUG_METABOLISM_CYTOCHROME_P450	KEGG_DRUG_METABOLISM_CYTOCHROME_P450	23	0.674724	1.91112	0.00034181	0.00646418	0.0053652	865	tags=65%, list=12%, signal=57%	2328/131/4129/218/1553/2329/373156/221/126/2946/2939/4259/4128/4257/2950		Curated gene sets
NABA_MATRISOME	NABA_MATRISOME	173	-0.354801	-1.62356	0.000348142	0.00655345	0.0054393	454	tags=24%, list=6%, signal=23%	8985/4323/4236/59277/1522/3491/3956/8754/64175/55214/3910/1490/8974/310/4240/3371/1308/3914/4192/308/1514/3490/5033/1519/307/7042/3909/3912/311/5351/3486/3918/5054/871/5352/5272/7045/2335/7057/12/7052		Curated gene sets
RICKMAN_HEAD_AND_NECK_CANCER_D	RICKMAN_HEAD_AND_NECK_CANCER_D	14	0.759728	1.93208	0.000355796	0.00664767	0.00551749	698	tags=64%, list=10%, signal=58%	563/6947/92747/1191/51297/124220/8842/5284/79838		Curated gene sets
WP_RIBOFLAVIN_AND_COQ_DISORDERS	WP_RIBOFLAVIN_AND_COQ_DISORDERS	10	0.823405	1.90173	0.000356417	0.00664767	0.00551749	556	tags=60%, list=8%, signal=55%	56997/10229/57017/51004/55312/2108		Curated gene sets
BURTON_ADIPOGENESIS_PEAK_AT_2HR	BURTON_ADIPOGENESIS_PEAK_AT_2HR	18	-0.710715	-2.01257	0.00035828	0.0066519	0.005521	580	tags=61%, list=8%, signal=56%	57007/10512/3099/2010/10049/3491/3726/1490/1039/5054/7057		Curated gene sets
REACTOME_RRNA_PROCESSING	REACTOME_RRNA_PROCESSING	173	-0.354695	-1.62308	0.000363615	0.00672026	0.00557775	2429	tags=50%, list=34%, signal=34%	6223/6202/6209/6168/6191/6203/6207/6124/6157/60528/81887/6122/22803/51013/6158/79050/10557/6147/6201/54512/6138/6208/6187/705/26354/4691/9188/10438/79707/10171/84916/6224/6222/6134/6188/51121/117246/6132/8568/9790/6205/10813/56902/6164/9349/6159/4839/54433/51096/8780/6136/23481/6133/6152/10528/84946/25926/51602/6230/6130/6167/6193/6142/10885/25873/10556/6135/10607/6166/6235/90459/2091/55127/55813…		Curated gene sets
ZWANG_CLASS_3_TRANSIENTLY_INDUCED_BY_EGF	ZWANG_CLASS_3_TRANSIENTLY_INDUCED_BY_EGF	98	-0.421929	-1.77812	0.000366521	0.00674332	0.00559688	1259	tags=36%, list=18%, signal=30%	2355/10512/79689/6513/7090/7803/23135/56261/23286/3480/54101/196527/51274/3673/7357/90102/157922/51809/9451/4664/81671/8436/8613/57018/1454/7037/3726/91663/23677/5209/23012/390/10979/5054/1803		Curated gene sets
REACTOME_BRANCHED_CHAIN_AMINO_ACID_CATABOLISM	REACTOME_BRANCHED_CHAIN_AMINO_ACID_CATABOLISM	20	0.703819	1.93966	0.000376664	0.00689872	0.00572586	1271	tags=90%, list=18%, signal=74%	36/11112/587/38/26275/1629/56922/10295/4329/594/593/27034/3028/64087/1738/3712/9673/549		Curated gene sets
REACTOME_LAMININ_INTERACTIONS	REACTOME_LAMININ_INTERACTIONS	19	-0.695719	-2.00231	0.000385577	0.0070303	0.00583508	1023	tags=58%, list=14%, signal=50%	3911/3915/3673/3688/3910/3675/3914/3909/3912/3685/3918		Curated gene sets
GUENTHER_GROWTH_SPHERICAL_VS_ADHERENT_DN	GUENTHER_GROWTH_SPHERICAL_VS_ADHERENT_DN	23	-0.670885	-2.01804	0.000397997	0.00722435	0.00599613	792	tags=48%, list=11%, signal=43%	7048/2548/7414/4233/4179/3688/8829/308/857/7042/2335		Curated gene sets
REACTOME_METAL_ION_SLC_TRANSPORTERS	REACTOME_METAL_ION_SLC_TRANSPORTERS	10	-0.813828	-2.00514	0.000400399	0.00723565	0.00600551	1078	tags=80%, list=15%, signal=68%	1317/55676/29985/7779/148867/4891/7922/27173		Curated gene sets
KEGG_PATHWAYS_IN_CANCER	KEGG_PATHWAYS_IN_CANCER	151	-0.358428	-1.59456	0.000434766	0.00782194	0.00649213	1241	tags=29%, list=18%, signal=25%	4088/1021/5747/2932/54583/6513/1956/7187/5728/1029/5335/3911/867/1856/581/3480/1026/3915/1019/7048/3673/10928/5296/25/868/5371/5337/4233/9978/23604/3688/355/1613/3910/3675/3914/3265/7042/3909/3912/3685/3918/5880/2335		Curated gene sets
REACTOME_RRNA_MODIFICATION_IN_THE_NUCLEUS_AND_CYTOSOL	REACTOME_RRNA_MODIFICATION_IN_THE_NUCLEUS_AND_CYTOSOL	49	-0.508158	-1.85148	0.000436924	0.00782613	0.00649561	2175	tags=53%, list=31%, signal=37%	79050/6201/6208/6187/10171/84916/9790/10813/56902/4839/54433/51096/10528/25926/51602/10885/10607/2091/55127/55813/4809/134430/54555/92856/23160/84128		Curated gene sets
REACTOME_MITOCHONDRIAL_TRNA_AMINOACYLATION	REACTOME_MITOCHONDRIAL_TRNA_AMINOACYLATION	21	0.692011	1.92215	0.00044029	0.00785184	0.00651695	1961	tags=86%, list=28%, signal=62%	55157/57176/25973/51067/54938/92935/10352/79731/55699/27068/23395/79587/10667/80222/57038/23438/124454/57505		Curated gene sets
CHIANG_LIVER_CANCER_SUBCLASS_PROLIFERATION_DN	CHIANG_LIVER_CANCER_SUBCLASS_PROLIFERATION_DN	58	0.527566	1.80604	0.000443077	0.00786704	0.00652956	1510	tags=53%, list=21%, signal=42%	2328/563/55268/11112/2329/7915/55163/55526/224/8824/51181/10840/11162/55638/4329/2593/65267/3033/211/6342/6567/2052/18/1376/8991/23417/2639/1962/83642/98/84706		Curated gene sets
PID_SYNDECAN_2_PATHWAY	PID_SYNDECAN_2_PATHWAY	25	-0.64038	-1.99731	0.000457046	0.00807978	0.00670613	896	tags=44%, list=13%, signal=39%	5921/4763/581/2048/3673/858/3688/3265/3909/3678/2335		Curated gene sets
YAO_TEMPORAL_RESPONSE_TO_PROGESTERONE_CLUSTER_16	YAO_TEMPORAL_RESPONSE_TO_PROGESTERONE_CLUSTER_16	28	-0.611671	-1.95309	0.000461321	0.00812005	0.00673956	1156	tags=54%, list=16%, signal=45%	112464/28969/11230/5099/9274/79709/6307/11180/1595/87/9987/10491/1627/9260/4232		Curated gene sets
WOO_LIVER_CANCER_RECURRENCE_UP	WOO_LIVER_CANCER_RECURRENCE_UP	43	-0.5301	-1.8913	0.000472105	0.00827404	0.00686737	668	tags=37%, list=9%, signal=34%	9181/3159/2316/2131/64780/3910/1490/7171/10099/7042/4082/79888/3486/1627/7169/1809		Curated gene sets
BLANCO_MELO_BETA_INTERFERON_TREATED_BRONCHIAL_EPITHELIAL_CELLS_UP	BLANCO_MELO_BETA_INTERFERON_TREATED_BRONCHIAL_EPITHELIAL_CELLS_UP	152	-0.361078	-1.60158	0.00047551	0.00829795	0.00688721	1220	tags=30%, list=17%, signal=26%	55612/64853/5359/64135/2185/5791/253260/57169/55802/2634/718/5067/51762/1573/151636/79572/84955/83666/5610/3673/5971/2633/84803/22875/115207/26092/64167/5371/6891/55337/355/7037/7097/5128/283209/23780/669/1519/25819/59345/3486/3620/5272/2533/7057/7052		Curated gene sets
BERTUCCI_MEDULLARY_VS_DUCTAL_BREAST_CANCER_DN	BERTUCCI_MEDULLARY_VS_DUCTAL_BREAST_CANCER_DN	74	-0.450234	-1.77853	0.000479876	0.00833836	0.00692075	1146	tags=38%, list=16%, signal=32%	284119/79098/5598/23052/29995/80310/1265/11328/445815/4627/23363/2135/57685/4638/60485/87/2316/57142/6016/10398/6876/857/8654/10979/57048/90627/800/7169		Curated gene sets
JEON_SMAD6_TARGETS_UP	JEON_SMAD6_TARGETS_UP	12	-0.774631	-2.00068	0.000499187	0.00863699	0.00716861	486	tags=67%, list=7%, signal=62%	23180/355/7204/7042/3918/5054/871/7057		Curated gene sets
JAEGER_METASTASIS_DN	JAEGER_METASTASIS_DN	131	0.429228	1.65539	0.00050286	0.00866368	0.00719076	1394	tags=36%, list=20%, signal=29%	6278/1475/2877/6280/57402/6279/7447/5652/55268/6698/1212/5317/3866/63928/27076/29108/6590/810/8626/9982/26298/23650/53905/6382/3848/3852/5803/2125/79671/3613/3034/23086/1040/57016/8714/2810/3713/3983/7164/23242/771/3861/5493/3858/6273/1825/445		Curated gene sets
WONG_EMBRYONIC_STEM_CELL_CORE	WONG_EMBRYONIC_STEM_CELL_CORE	230	0.374744	1.53867	0.000513787	0.00881459	0.00731602	1448	tags=30%, list=20%, signal=24%	6182/6760/8192/3336/84908/983/26517/92259/4706/2739/28998/54948/10434/55157/126328/51805/4713/3148/28973/54205/51116/522/8842/7336/5245/51073/2108/10884/1737/2271/10961/4085/6392/55847/28957/29088/3033/54148/7818/10051/51253/4704/539/5160/6632/1329/27034/27335/30968/4714/80324/4720/4716/4673/205/4678/5052/5435/10856/5955/10469/10328/6119/10797/1841/6566/22/5686		Curated gene sets
SMID_BREAST_CANCER_LUMINAL_A_UP	SMID_BREAST_CANCER_LUMINAL_A_UP	15	0.746173	1.92617	0.000522857	0.00893251	0.00741389	229	tags=33%, list=3%, signal=32%	3158/2819/1580/10974/2192		Curated gene sets
CAIRO_LIVER_DEVELOPMENT_UP	CAIRO_LIVER_DEVELOPMENT_UP	80	-0.426976	-1.72429	0.000536647	0.00912974	0.00757759	2001	tags=57%, list=28%, signal=42%	705/6723/56950/3066/5232/64425/5358/9324/1503/23301/58155/5315/23157/6432/23029/56902/79971/57007/56925/1155/10776/10644/51026/1466/6594/65244/5480/10933/6558/3150/7105/399664/1382/51389/55751/4756/23767/60312/4192/2697/7042/65108/871/4232/5352/8091		Curated gene sets
ZHU_CMV_ALL_DN	ZHU_CMV_ALL_DN	54	-0.49287	-1.83678	0.000551616	0.00934529	0.00775649	719	tags=37%, list=10%, signal=34%	5269/4627/8125/84310/25/4638/1545/2316/54541/977/3910/6783/7171/6876/4082/3486/5054/3176/7057/7169		Curated gene sets
LIEN_BREAST_CARCINOMA_METAPLASTIC_VS_DUCTAL_DN	LIEN_BREAST_CARCINOMA_METAPLASTIC_VS_DUCTAL_DN	49	0.547782	1.80492	0.000556636	0.00939121	0.0077946	1208	tags=43%, list=17%, signal=36%	563/92747/4151/155465/10974/5304/100131187/124220/7802/89765/3169/291/7227/7163/55930/5029/18/22996/4680/92359/771		Curated gene sets
KEGG_FATTY_ACID_METABOLISM	KEGG_FATTY_ACID_METABOLISM	32	0.61127	1.83379	0.000575454	0.00966857	0.00802481	1695	tags=66%, list=24%, signal=50%	131/1632/36/35/126/38/34/224/51703/223/3033/2180/3032/1376/3030/2639/1962/1374/1892/217/8310		Curated gene sets
BROCKE_APOPTOSIS_REVERSED_BY_IL6	BROCKE_APOPTOSIS_REVERSED_BY_IL6	70	-0.448754	-1.75908	0.000587068	0.00982313	0.00815309	1438	tags=34%, list=20%, signal=28%	56902/55062/493/8553/4013/5359/7803/9261/6307/4638/858/2309/5793/3726/10211/5128/4131/7171/3949/1051/4082/22836/3459/3383		Curated gene sets
KEGG_GLYCOSAMINOGLYCAN_BIOSYNTHESIS_HEPARAN_SULFATE	KEGG_GLYCOSAMINOGLYCAN_BIOSYNTHESIS_HEPARAN_SULFATE	10	-0.802727	-1.97779	0.000595866	0.00992947	0.00824135	1069	tags=80%, list=15%, signal=68%	2137/26229/2135/126792/64132/2131/3340/11285		Curated gene sets
LINDGREN_BLADDER_CANCER_CLUSTER_2B	LINDGREN_BLADDER_CANCER_CLUSTER_2B	116	-0.385867	-1.64096	0.000603583	0.010017	0.00831402	610	tags=27%, list=9%, signal=25%	23406/84668/4638/3157/140885/4162/23022/11346/5947/30011/26136/1266/3491/3956/3910/1490/91663/3371/22856/10398/390/3490/857/3122/2040/5880/2533/3383/7169/9590/12		Curated gene sets
WP_SPHINGOLIPID_PATHWAY	WP_SPHINGOLIPID_PATHWAY	21	-0.647314	-1.90072	0.000639164	0.0105644	0.00876833	1895	tags=67%, list=27%, signal=49%	8877/2629/2531/10558/5499/91012/57704/55304/5515/9517/7357/253782/57515/8611		Curated gene sets
TORCHIA_TARGETS_OF_EWSR1_FLI1_FUSION_DN	TORCHIA_TARGETS_OF_EWSR1_FLI1_FUSION_DN	146	-0.364606	-1.6124	0.000647948	0.0106662	0.00885284	992	tags=26%, list=14%, signal=23%	80310/55103/1265/867/11188/151195/55752/84144/23327/64759/7325/115207/51809/7105/4664/8436/10954/3340/51303/1266/23143/9019/3956/65062/3708/126308/6840/10099/133418/8654/22836/3988/65108/3459/26469/10643/8091/7052		Curated gene sets
ROZANOV_MMP14_TARGETS_UP	ROZANOV_MMP14_TARGETS_UP	107	-0.394971	-1.67686	0.000675751	0.011079	0.00919549	740	tags=26%, list=10%, signal=24%	64359/6594/445815/30001/3150/4638/140885/54541/4323/1796/64175/3910/1490/310/7097/22856/4192/6876/3490/3554/3912/84952/51661/871/100/5352/800/2335		Curated gene sets
CERVERA_SDHB_TARGETS_1_UP	CERVERA_SDHB_TARGETS_1_UP	43	-0.523769	-1.86871	0.000678863	0.0110854	0.00920073	784	tags=35%, list=11%, signal=31%	79966/26509/4017/10610/23180/784/3872/140876/283209/4131/9920/493869/2274/3918/3694		Curated gene sets
REACTOME_SIGNALING_BY_RHO_GTPASES_MIRO_GTPASES_AND_RHOBTB3	REACTOME_SIGNALING_BY_RHO_GTPASES_MIRO_GTPASES_AND_RHOBTB3	437	-0.268921	-1.33528	0.000692034	0.0112143	0.00930776	1740	tags=29%, list=25%, signal=23%	85440/4628/9146/7879/4650/6093/11140/116985/4952/23332/147179/6654/5910/8301/10095/1832/10152/5501/23002/84033/1857/55004/23344/10652/5516/55971/3984/23370/5361/1072/54874/9322/1362/9815/10096/5528/4548/23580/55219/7532/5590/29062/9826/23592/5747/9497/284119/7280/81704/57551/10970/121512/54438/144402/84617/5515/11188/26030/1856/23616/9828/5099/5300/84144/57584/4627/84790/9639/10928/9181/23141/537…		Curated gene sets
JOHNSTONE_PARVB_TARGETS_2_UP	JOHNSTONE_PARVB_TARGETS_2_UP	92	-0.407322	-1.68806	0.000692276	0.0112143	0.00930776	1527	tags=38%, list=22%, signal=30%	5315/5327/5045/81037/7094/3433/1072/2771/4088/4514/22839/284119/51614/57169/1209/54438/23286/334/811/7791/91373/23406/2316/3105/23231/8934/977/26499/4192/9052/133418/220/5054/6173/2947		Curated gene sets
CAIRO_HEPATOBLASTOMA_DN	CAIRO_HEPATOBLASTOMA_DN	105	0.447642	1.68442	0.000722391	0.0116557	0.00967413	1791	tags=51%, list=25%, signal=39%	3248/563/10247/2819/51011/11343/11199/35/5625/8801/126/80765/2203/38/6590/55526/1723/34/5106/929/57447/399665/4835/2180/211/221749/6342/3034/30845/10166/6390/18/1376/55664/7498/2308/2021/4594/2639/2542/445/5827/6470/3628/28960/2805/23530/10157/57134/8424/51660/80149/1548/10135		Curated gene sets
REACTOME_GLYCOSAMINOGLYCAN_METABOLISM	REACTOME_GLYCOSAMINOGLYCAN_METABOLISM	51	-0.488339	-1.79433	0.000742211	0.0119225	0.00989551	788	tags=51%, list=11%, signal=46%	6448/3073/3074/1464/113189/54480/3425/51000/26229/3423/2799/138050/3036/126792/347734/64132/2131/2720/3340/6484/1836/22856/11285/79586/9060/411		Curated gene sets
REACTOME_CELL_EXTRACELLULAR_MATRIX_INTERACTIONS	REACTOME_CELL_EXTRACELLULAR_MATRIX_INTERACTIONS	12	-0.76496	-1.9757	0.000744787	0.0119225	0.00989551	1239	tags=83%, list=18%, signal=69%	55742/6251/3611/54751/3987/87/2316/3688/9459/10979		Curated gene sets
VERHAAK_GLIOBLASTOMA_MESENCHYMAL	VERHAAK_GLIOBLASTOMA_MESENCHYMAL	125	-0.381678	-1.6527	0.000752849	0.0119824	0.0099453	829	tags=29%, list=12%, signal=26%	1508/9123/831/7048/9902/79709/4627/302/8942/837/5971/26509/7764/6237/2896/9871/26136/8829/1522/3956/8974/7097/23659/10981/3554/307/1051/64778/3912/131566/2274/3678/5054/5880/7045/7057		Curated gene sets
SHETH_LIVER_CANCER_VS_TXNIP_LOSS_PAM1	SHETH_LIVER_CANCER_VS_TXNIP_LOSS_PAM1	135	-0.365569	-1.60472	0.000754428	0.0119824	0.0099453	739	tags=24%, list=10%, signal=22%	9641/51390/666/23603/5723/54847/440026/140885/1179/3925/535/54946/54541/81618/3267/5817/977/7037/55023/6535/4240/3675/390/307/7042/949/391059/9260/3459/85012/200185/7052		Curated gene sets
BENPORATH_PRC2_TARGETS	BENPORATH_PRC2_TARGETS	60	0.513618	1.76737	0.000767914	0.012116	0.0100562	670	tags=27%, list=9%, signal=24%	362/51673/50506/3958/4784/83715/5317/2203/151354/8544/9576/284273/874/53905/23576/90527		Curated gene sets
BRUECKNER_TARGETS_OF_MIRLET7A3_DN	BRUECKNER_TARGETS_OF_MIRLET7A3_DN	43	-0.521185	-1.85949	0.000768798	0.012116	0.0100562	676	tags=35%, list=10%, signal=32%	2317/23603/23406/4017/83871/3927/1687/23471/4240/1514/7042/9536/800/2335/1809		Curated gene sets
WP_TGFBETA_RECEPTOR_SIGNALING	WP_TGFBETA_RECEPTOR_SIGNALING	21	-0.641429	-1.88344	0.000785254	0.0122702	0.0101841	365	tags=29%, list=5%, signal=27%	7048/4086/3265/5054/7057/3694		Curated gene sets
WP_TGFBETA_RECEPTOR_SIGNALLING_IN_SKELETAL_DYSPLASIAS	WP_TGFBETA_RECEPTOR_SIGNALLING_IN_SKELETAL_DYSPLASIAS	21	-0.641429	-1.88344	0.000785254	0.0122702	0.0101841	365	tags=29%, list=5%, signal=27%	7048/4086/3265/5054/7057/3694		Curated gene sets
REACTOME_NONSENSE_MEDIATED_DECAY_NMD	REACTOME_NONSENSE_MEDIATED_DECAY_NMD	100	-0.407592	-1.723	0.000787635	0.0122702	0.0101841	2946	tags=69%, list=42%, signal=41%	26019/6194/6165/6137/6125/6189/51065/6210/6218/6141/6128/6161/65109/6129/9775/9045/6160/6228/6139/6223/6202/6209/6168/6191/6203/6207/6124/6157/55181/56006/6122/1981/6158/6147/6201/6138/6208/6187/6224/2107/6222/6134/6188/51121/2935/9939/6132/6205/6164/9349/6159/6136/6133/6152/55802/6230/6130/6167/6193/6142/5515/25873/6135/6166/6235/23708/6154/6204/6173		Curated gene sets
ALCALAY_AML_BY_NPM1_LOCALIZATION_UP	ALCALAY_AML_BY_NPM1_LOCALIZATION_UP	62	-0.448209	-1.71637	0.000799791	0.012377	0.0102728	1299	tags=35%, list=18%, signal=29%	1824/55219/66036/29062/10040/22954/6238/55757/79068/26608/80310/91/6307/3157/8436/10924/9858/3678/55315/3176/2947/1809		Curated gene sets
DAUER_STAT3_TARGETS_UP	DAUER_STAT3_TARGETS_UP	19	-0.674535	-1.94135	0.000800581	0.012377	0.0102728	1162	tags=63%, list=16%, signal=53%	9497/718/1508/445815/2317/7357/8613/5209/3949/3383/7057/9590		Curated gene sets
SANDERSON_PPARA_TARGETS	SANDERSON_PPARA_TARGETS	12	0.771627	1.87172	0.00081996	0.0126286	0.0104816	1365	tags=67%, list=19%, signal=54%	3158/1632/34/224/1666/26063/1376/1962		Curated gene sets
NABA_SECRETED_FACTORS	NABA_SECRETED_FACTORS	31	0.596295	1.7825	0.00085882	0.0131772	0.0109369	1061	tags=42%, list=15%, signal=36%	6278/6280/57402/6277/6279/6275/140576/388697/9982/113791/6282/3557/6284		Curated gene sets
HOUSTIS_ROS	HOUSTIS_ROS	28	0.618137	1.80262	0.000889395	0.013595	0.0112837	1387	tags=50%, list=20%, signal=40%	2877/2745/2512/6648/7295/2495/10587/10935/2876/7498/5052/6647/2730/9588		Curated gene sets
VECCHI_GASTRIC_CANCER_ADVANCED_VS_EARLY_DN	VECCHI_GASTRIC_CANCER_ADVANCED_VS_EARLY_DN	67	0.5072	1.76664	0.000899962	0.0136612	0.0113387	1205	tags=36%, list=17%, signal=30%	218/9245/131177/645/55081/126/4701/6590/8824/11162/3669/55638/5092/1537/79838/7163/203/51160/23120/55876/91689/4582/23474/84418		Curated gene sets
REACTOME_PLATELET_ACTIVATION_SIGNALING_AND_AGGREGATION	REACTOME_PLATELET_ACTIVATION_SIGNALING_AND_AGGREGATION	135	-0.362714	-1.59218	0.000900445	0.0136612	0.0113387	1677	tags=34%, list=24%, signal=27%	10487/10916/6654/26090/3709/226/3710/2770/7094/1072/3920/2771/160851/5590/5747/14/221955/23052/813/135228/334/5099/5660/408/7873/213/351/7277/7414/5296/7410/5908/87/2316/2782/3708/308/7042/59345/7018/5054/5880/10257/2335/7057/12		Curated gene sets
BILD_HRAS_ONCOGENIC_SIGNATURE	BILD_HRAS_ONCOGENIC_SIGNATURE	108	-0.385244	-1.64246	0.000909381	0.0137455	0.0114086	1392	tags=37%, list=20%, signal=30%	1947/26268/143686/7072/834/55612/3099/5791/10938/83667/813/23135/4281/28514/9123/3673/84803/2317/163782/7277/26092/23524/1545/4323/9943/57018/1454/5817/3726/7378/23767/55700/3265/3949/84951/3008/7042/80328/84985/2335		Curated gene sets
SASSON_RESPONSE_TO_FORSKOLIN_DN	SASSON_RESPONSE_TO_FORSKOLIN_DN	55	-0.484264	-1.81928	0.000914164	0.0137666	0.0114262	698	tags=24%, list=10%, signal=21%	837/2633/7414/87/55361/5074/54/2782/23677/3675/7057/7169/9590		Curated gene sets
VERRECCHIA_RESPONSE_TO_TGFB1_C2	VERRECCHIA_RESPONSE_TO_TGFB1_C2	10	-0.791714	-1.95066	0.000918809	0.0137855	0.0114418	430	tags=60%, list=6%, signal=56%	4035/4323/389/65108/3383/2335		Curated gene sets
CAIRO_LIVER_DEVELOPMENT_DN	CAIRO_LIVER_DEVELOPMENT_DN	92	0.45081	1.6657	0.000927711	0.0138679	0.0115102	1381	tags=37%, list=20%, signal=30%	1066/3158/4069/4129/6280/10247/6279/10404/6480/622/80736/34/224/5106/1891/51181/10840/3669/2108/2593/5264/2180/1572/3557/6567/301/58472/1512/8991/368/10463/2639/5833/2542		Curated gene sets
DOANE_BREAST_CANCER_ESR1_UP	DOANE_BREAST_CANCER_ESR1_UP	50	0.528909	1.75074	0.000948444	0.0141123	0.0117131	1317	tags=44%, list=19%, signal=36%	563/1101/10974/5304/36/7802/80736/2203/80173/55764/55638/2593/79838/4582/18/22996/8416/771/8991/54869/10103/51097		Curated gene sets
REACTOME_METABOLISM_OF_COFACTORS	REACTOME_METABOLISM_OF_COFACTORS	12	0.766825	1.86007	0.000953188	0.0141123	0.0117131	537	tags=50%, list=8%, signal=46%	2644/10229/57017/51004/51805/6697		Curated gene sets
REACTOME_EUKARYOTIC_TRANSLATION_INITIATION	REACTOME_EUKARYOTIC_TRANSLATION_INITIATION	108	-0.382954	-1.6327	0.000954473	0.0141123	0.0117131	3113	tags=75%, list=44%, signal=43%	6176/6144/8894/6143/4736/6155/8662/6227/51386/6194/6165/6137/6125/6189/51065/6210/6218/8891/6141/1965/6128/6161/6129/8668/1975/9045/6160/6228/8892/8890/6139/8667/6223/6202/6209/6168/6191/6203/6207/6124/6157/6122/1981/6158/6147/6201/6138/8664/6208/6187/8893/9669/6224/6222/8666/6134/10480/6188/51121/6132/6205/6164/9349/6159/6136/6133/6152/6230/6130/6167/6193/6142/25873/6135/6166/6235/1968/6154/1964…		Curated gene sets
DAVICIONI_MOLECULAR_ARMS_VS_ERMS_DN	DAVICIONI_MOLECULAR_ARMS_VS_ERMS_DN	76	-0.428351	-1.70345	0.000963452	0.0141935	0.0117804	1365	tags=39%, list=19%, signal=32%	9322/23580/271/55742/6238/1956/10644/8821/10938/91782/334/7205/23363/1936/115207/2131/1382/2590/81618/10174/8613/1796/51303/10491/10981/64778/871/100/25960/8091		Curated gene sets
YEGNASUBRAMANIAN_PROSTATE_CANCER	YEGNASUBRAMANIAN_PROSTATE_CANCER	42	0.565353	1.80897	0.000984579	0.0144523	0.0119953	1782	tags=55%, list=25%, signal=41%	3248/563/89874/80736/1365/224/1629/4329/79959/55172/64081/211/23306/64087/6832/7019/9361/2235/585/10001/2065/23600/79366		Curated gene sets
WANG_CLASSIC_ADIPOGENIC_TARGETS_OF_PPARG	WANG_CLASSIC_ADIPOGENIC_TARGETS_OF_PPARG	12	0.765154	1.85602	0.00098882	0.0144624	0.0120036	953	tags=83%, list=13%, signal=72%	216/1468/2752/4259/2053/57104/2180/4257/2171/1384		Curated gene sets
SASSON_RESPONSE_TO_GONADOTROPHINS_DN	SASSON_RESPONSE_TO_GONADOTROPHINS_DN	57	-0.482478	-1.83748	0.000999293	0.0144788	0.0120173	2226	tags=53%, list=31%, signal=36%	10577/5334/5905/10093/115/10982/8428/3875/57498/9263/6597/6602/7094/9448/5791/7280/3611/9249/837/2633/7414/87/55361/5074/54/23677/3675/7057/7169/9590		Curated gene sets
ELVIDGE_HIF1A_AND_HIF2A_TARGETS_DN	ELVIDGE_HIF1A_AND_HIF2A_TARGETS_DN	56	-0.48611	-1.83051	0.00100369	0.0144788	0.0120173	1323	tags=59%, list=19%, signal=48%	8553/5230/55689/1824/2632/3099/54583/6513/284119/1956/5066/2997/7436/1466/5236/23363/30001/10144/4017/5163/23030/8974/5209/3708/9052/5033/2697/857/22998/3486/5054/123/9590		Curated gene sets
KAN_RESPONSE_TO_ARSENIC_TRIOXIDE	KAN_RESPONSE_TO_ARSENIC_TRIOXIDE	50	-0.485548	-1.77117	0.00100369	0.0144788	0.0120173	804	tags=36%, list=11%, signal=32%	1491/7779/115207/57473/9236/858/2896/54541/10626/23231/6016/3949/131566/5054/7057/2947/1809/10643		Curated gene sets
KIM_LIVER_CANCER_POOR_SURVIVAL_UP	KIM_LIVER_CANCER_POOR_SURVIVAL_UP	17	-0.699789	-1.95456	0.00100419	0.0144788	0.0120173	448	tags=41%, list=6%, signal=39%	54541/5209/10099/3912/3486/2152/5352		Curated gene sets
WOO_LIVER_CANCER_RECURRENCE_DN	WOO_LIVER_CANCER_RECURRENCE_DN	42	0.562731	1.80058	0.00103037	0.0147748	0.0122629	1036	tags=50%, list=15%, signal=43%	1632/36/2329/2746/1528/5091/2752/224/5106/51703/51181/670/10840/2053/95/211/1384/10166/2806/2052/196743		Curated gene sets
LINDVALL_IMMORTALIZED_BY_TERT_DN	LINDVALL_IMMORTALIZED_BY_TERT_DN	32	-0.560337	-1.86561	0.00103198	0.0147748	0.0122629	406	tags=28%, list=6%, signal=27%	8613/84168/3491/3910/4131/9536/5352/2335/9590		Curated gene sets
BLANCO_MELO_RESPIRATORY_SYNCYTIAL_VIRUS_INFECTION_A594_CELLS_UP	BLANCO_MELO_RESPIRATORY_SYNCYTIAL_VIRUS_INFECTION_A594_CELLS_UP	100	-0.401851	-1.69873	0.00104643	0.0149291	0.012391	1194	tags=33%, list=17%, signal=28%	64135/3099/5791/57169/2634/4133/718/7098/151636/83666/2633/54625/84803/57537/64167/3872/1001/3910/8974/3371/1308/23780/5033/3949/3918/80328/8542/3678/2152/3620/5352/3383/7052		Curated gene sets
REACTOME_FORMATION_OF_THE_CORNIFIED_ENVELOPE	REACTOME_FORMATION_OF_THE_CORNIFIED_ENVELOPE	44	0.555864	1.80355	0.00105457	0.0149403	0.0124003	1382	tags=45%, list=20%, signal=37%	7051/6707/1475/5652/3851/3860/6698/5317/3866/3857/3848/3852/826/2125/3713/3861/5493/3858/23254/1825		Curated gene sets
REACTOME_KERATINIZATION	REACTOME_KERATINIZATION	44	0.555864	1.80355	0.00105457	0.0149403	0.0124003	1382	tags=45%, list=20%, signal=37%	7051/6707/1475/5652/3851/3860/6698/5317/3866/3857/3848/3852/826/2125/3713/3861/5493/3858/23254/1825		Curated gene sets
KINSEY_TARGETS_OF_EWSR1_FLII_FUSION_DN	KINSEY_TARGETS_OF_EWSR1_FLII_FUSION_DN	153	-0.34746	-1.54837	0.00107026	0.01511	0.0125411	888	tags=25%, list=13%, signal=22%	51474/5998/3915/78992/5660/7048/7791/2799/11328/9500/2317/7414/5296/114793/1889/84962/23524/10227/116039/2896/4209/57451/81618/3491/55751/3910/51147/3371/6876/3490/26020/7042/22998/64778/79586/4082/9060/2335		Curated gene sets
ZHOU_INFLAMMATORY_RESPONSE_FIMA_UP	ZHOU_INFLAMMATORY_RESPONSE_FIMA_UP	134	-0.369196	-1.6151	0.00107397	0.01511	0.0125411	715	tags=23%, list=10%, signal=21%	23327/445815/5971/7410/54555/342184/200576/5337/3987/57514/8613/9344/7127/6624/55506/157695/55214/80314/7097/29969/3554/3949/7042/79906/4082/3486/10979/5054/3383/51560/1809		Curated gene sets
KHETCHOUMIAN_TRIM24_TARGETS_UP	KHETCHOUMIAN_TRIM24_TARGETS_UP	19	-0.663158	-1.9086	0.00108238	0.0151757	0.0125957	872	tags=53%, list=12%, signal=46%	1026/7048/351/5947/3956/3726/3685/5054/3383/7052		Curated gene sets
VILLANUEVA_LIVER_CANCER_KRT19_DN	VILLANUEVA_LIVER_CANCER_KRT19_DN	27	0.607636	1.76832	0.00111207	0.0155385	0.0128968	1496	tags=70%, list=21%, signal=56%	84693/11112/55163/2729/5164/11194/9942/6382/95/374291/1384/3028/3712/25840/873/1376/6647/98/3485		Curated gene sets
REACTOME_CELL_JUNCTION_ORGANIZATION	REACTOME_CELL_JUNCTION_ORGANIZATION	46	-0.499321	-1.81403	0.0011241	0.0156526	0.0129915	545	tags=30%, list=8%, signal=28%	3987/87/2316/3688/5817/977/1001/1308/3914/3909/9459/3918/10979/54549		Curated gene sets
WP_GLUTATHIONE_METABOLISM	WP_GLUTATHIONE_METABOLISM	12	0.76206	1.84851	0.00113135	0.0156999	0.0130307	1577	tags=75%, list=22%, signal=58%	2877/2946/2729/2876/26873/2539/2730/290/2936		Curated gene sets
REACTOME_RHO_GTPASE_CYCLE	REACTOME_RHO_GTPASE_CYCLE	305	-0.29148	-1.3976	0.00116514	0.0161139	0.0133743	1740	tags=30%, list=25%, signal=24%	85440/9146/7879/4650/6093/11140/116985/4952/147179/6654/8301/1832/10152/23002/84033/55004/23344/10652/55971/23370/5361/54874/9322/1362/9815/4548/23580/55219/29062/9826/23592/9497/284119/81704/10970/121512/54438/144402/11188/26030/23616/9828/5099/84144/57584/9639/10928/9181/23141/537/80005/5296/10144/114793/57473/7410/11180/26092/2010/63916/5337/1829/87/4162/57514/10250/6793/389/6242/3688/57449/70…		Curated gene sets
OSMAN_BLADDER_CANCER_UP	OSMAN_BLADDER_CANCER_UP	268	-0.291743	-1.38728	0.00118565	0.0163334	0.0135565	1770	tags=32%, list=25%, signal=25%	7150/23196/8895/55183/10055/100131017/2589/170506/6654/3191/9522/5315/3939/359948/23633/11333/55031/6789/51110/51068/9555/26268/8087/8780/56947/10096/64710/1997/2632/8540/23161/25921/5359/7707/54665/57085/6892/51773/25820/80267/11213/55236/10600/581/91612/56987/7528/811/1508/84188/81542/5965/26135/92140/79982/55761/8942/55284/84061/22875/7357/115207/10611/950/60685/192669/5550/1545/80012/2316/273…		Curated gene sets
REACTOME_SELENOAMINO_ACID_METABOLISM	REACTOME_SELENOAMINO_ACID_METABOLISM	101	-0.381631	-1.61648	0.00118905	0.0163334	0.0135565	2927	tags=62%, list=41%, signal=37%	6194/6165/6137/6125/6189/51065/6210/6218/6141/6128/6161/191/6129/9045/6160/6228/6139/6223/6202/6209/6168/6191/6203/6207/6124/6157/6122/6158/6147/6201/6138/6208/6187/3735/6224/6222/6134/6188/51121/6132/6205/6301/6164/9349/6159/6136/6133/6152/6230/6130/6167/6193/6142/25873/6135/6166/6235/1491/6154/6204/9060/3176/6173		Curated gene sets
GU_PDEF_TARGETS_DN	GU_PDEF_TARGETS_DN	27	-0.596323	-1.89004	0.00121149	0.0165856	0.0137659	410	tags=26%, list=6%, signal=25%	2309/1001/1964/3854/7042/7057/3694		Curated gene sets
BLANCO_MELO_BRONCHIAL_EPITHELIAL_CELLS_INFLUENZA_A_INFECTION_UP	BLANCO_MELO_BRONCHIAL_EPITHELIAL_CELLS_INFLUENZA_A_INFECTION_UP	53	-0.468199	-1.73506	0.00126005	0.0171596	0.0142422	1253	tags=36%, list=18%, signal=30%	6400/3134/1956/57169/6318/135228/151636/83666/5610/7779/2633/7037/201562/3708/22998/3685/3383/7057/1803		Curated gene sets
ONKEN_UVEAL_MELANOMA_DN	ONKEN_UVEAL_MELANOMA_DN	333	-0.282191	-1.37264	0.00126186	0.0171596	0.0142422	1205	tags=25%, list=17%, signal=22%	10040/5359/7095/7707/400/6152/1650/11034/4076/8722/5728/7403/9374/29995/7803/30/80310/6193/6142/64943/6135/3916/79572/6166/56987/7991/55573/1491/2091/26135/2222/8560/6594/7205/5269/5547/29072/128/950/7105/7764/3707/81555/140885/1525/4162/23022/858/6596/54946/1153/2720/2309/25978/10927/8720/51042/64854/1756/57092/1266/1964/201562/7922/79718/54/3910/2782/9987/10491/5567/857/25819/23091/4082/22836/2…		Curated gene sets
WP_VEGFAVEGFR2_SIGNALING_PATHWAY	WP_VEGFAVEGFR2_SIGNALING_PATHWAY	305	-0.290014	-1.39057	0.00134303	0.0181558	0.0150691	1816	tags=34%, list=26%, signal=26%	5829/10397/79109/10399/5584/23196/9146/5970/6093/6198/6924/4952/5499/170506/9325/8867/6461/6205/3939/226/54505/9513/10973/6301/3984/102/57007/8575/1072/274/5230/25865/6416/10758/55692/5590/23215/5780/9168/57326/5747/2185/2932/253260/51564/8821/5335/27044/6142/219931/867/5515/813/1466/6418/9261/9759/811/55379/2048/213/445815/4627/84790/2317/81873/7414/5296/25/7410/5908/9451/56907/115098/5530/8985/…		Curated gene sets
REACTOME_DEFECTS_IN_VITAMIN_AND_COFACTOR_METABOLISM	REACTOME_DEFECTS_IN_VITAMIN_AND_COFACTOR_METABOLISM	14	0.724686	1.84296	0.00134405	0.0181558	0.0150691	1251	tags=57%, list=18%, signal=47%	5091/5096/56922/5095/166785/5826/64087/4594		Curated gene sets
HORIUCHI_WTAP_TARGETS_UP	HORIUCHI_WTAP_TARGETS_UP	119	-0.364903	-1.56404	0.00144217	0.0194168	0.0161157	1061	tags=29%, list=15%, signal=25%	6892/23052/2673/7436/7098/135228/831/92014/408/5547/27032/9583/10384/54677/23180/83460/4891/54434/10626/8613/30011/6016/83941/54/26499/3708/10398/6876/3554/1051/22998/64778/8542/3383/3176		Curated gene sets
WP_INTEGRINMEDIATED_CELL_ADHESION	WP_INTEGRINMEDIATED_CELL_ADHESION	61	-0.448572	-1.70306	0.00147137	0.0197446	0.0163878	1191	tags=31%, list=17%, signal=26%	5747/5598/5607/3611/7791/3673/7414/5296/7410/5908/858/3688/3675/3265/857/3685/3678/5880/3694		Curated gene sets
REACTOME_METABOLISM_OF_WATER_SOLUBLE_VITAMINS_AND_COFACTORS	REACTOME_METABOLISM_OF_WATER_SOLUBLE_VITAMINS_AND_COFACTORS	67	0.496651	1.72989	0.00148242	0.0198273	0.0164565	1386	tags=42%, list=20%, signal=34%	6947/349565/160428/128240/1528/55163/5091/54981/51248/55312/5096/10840/60386/56922/5095/166785/5826/64087/8034/79178/9054/93100/4594/10588/55739/10797/80347/133686		Curated gene sets
WP_PPAR_SIGNALING_PATHWAY	WP_PPAR_SIGNALING_PATHWAY	32	0.58594	1.7578	0.00149628	0.0199472	0.0165559	1092	tags=41%, list=15%, signal=35%	3158/2170/1622/34/5106/51703/2180/5360/6342/2171/4199/6256/1376		Curated gene sets
RADMACHER_AML_PROGNOSIS	RADMACHER_AML_PROGNOSIS	43	-0.508828	-1.8154	0.00151735	0.0201619	0.0167341	1150	tags=35%, list=16%, signal=29%	6513/7280/55757/23052/5335/91612/445815/7357/1266/6535/9909/2274/123/8935/7052		Curated gene sets
WAMUNYOKOLI_OVARIAN_CANCER_LMP_UP	WAMUNYOKOLI_OVARIAN_CANCER_LMP_UP	196	0.375662	1.52514	0.00154112	0.020411	0.0169409	1752	tags=35%, list=25%, signal=27%	3248/6277/155465/1622/83451/11343/84328/7295/373156/54836/79774/3146/56994/55466/55001/55526/1728/64928/10788/84833/8225/26298/670/414919/10519/23576/64975/6838/79838/55168/95/27089/91942/211/2950/54998/10452/3613/2582/8714/4582/2810/286077/2109/11214/79720/2444/92359/7335/92714/4357/5825/5478/79152/7318/8644/2524/3320/57406/23170/2762/2065/2767/6888/58489/5768/4651/123036/23584		Curated gene sets
LIAO_METASTASIS	LIAO_METASTASIS	279	-0.297976	-1.41732	0.00155648	0.0205476	0.0170543	1583	tags=32%, list=22%, signal=26%	5134/444/84197/26099/11252/5315/55740/226/51154/3710/56829/4216/5361/9448/9322/7345/160851/6626/23481/10512/9168/55612/5747/22839/6513/163590/57109/1650/7280/5066/57720/10644/57085/84343/7286/2634/4133/3911/10970/85377/115908/8562/54751/10801/135228/23468/26229/51538/196463/302/3673/9181/4666/27032/3159/126969/25902/5163/5337/10227/50807/2316/4162/6237/55738/54541/64769/3927/8220/1454/6835/7798/8…		Curated gene sets
RUIZ_TNC_TARGETS_DN	RUIZ_TNC_TARGETS_DN	57	-0.470207	-1.79075	0.0016514	0.0216816	0.0179955	958	tags=40%, list=14%, signal=35%	79627/1956/5214/84617/10248/64359/445815/26509/7357/4233/23180/858/1756/55214/8140/23677/79080/9052/5631/857/2274/4232/7057		Curated gene sets
ONDER_CDH1_TARGETS_2_UP	ONDER_CDH1_TARGETS_2_UP	76	-0.417877	-1.6618	0.00165305	0.0216816	0.0179955	406	tags=26%, list=6%, signal=25%	1545/8613/8829/10211/1490/283537/4131/10398/669/6876/3490/4082/22836/3486/10979/5054/5352/90627/2335/1809		Curated gene sets
TOOKER_GEMCITABINE_RESISTANCE_DN	TOOKER_GEMCITABINE_RESISTANCE_DN	91	-0.396957	-1.64795	0.00166331	0.021746	0.0180489	1261	tags=45%, list=18%, signal=38%	9263/7150/10390/1725/8443/10892/23301/6611/57099/6319/3920/8540/6745/6520/528/284119/114876/4076/25932/334/1508/9761/7357/7764/3927/961/28972/7037/3956/8974/2782/8140/23677/9052/10559/1051/79888/871/9060/5352/9590		Curated gene sets
DESERT_PERIPORTAL_HEPATOCELLULAR_CARCINOMA_SUBCLASS_UP	DESERT_PERIPORTAL_HEPATOCELLULAR_CARCINOMA_SUBCLASS_UP	48	0.527221	1.73123	0.0016817	0.0219087	0.018184	1430	tags=44%, list=20%, signal=35%	563/1475/10247/2819/11199/55268/2203/5106/929/57447/2053/2180/64081/3034/11264/18/2639/1962/2542/445/290		Curated gene sets
WP_PROXIMAL_TUBULE_TRANSPORT	WP_PROXIMAL_TUBULE_TRANSPORT	18	-0.667433	-1.89001	0.00168653	0.0219087	0.018184	1374	tags=33%, list=19%, signal=27%	51606/6520/528/6513/6560/10257		Curated gene sets
REACTOME_EUKARYOTIC_TRANSLATION_ELONGATION	REACTOME_EUKARYOTIC_TRANSLATION_ELONGATION	81	-0.398469	-1.62131	0.00179703	0.0232698	0.0193137	3113	tags=81%, list=44%, signal=46%	6176/6144/6143/4736/1937/6155/6227/6194/6165/6137/6125/6189/51065/6210/6218/6141/6128/6161/6129/9045/6160/6228/6139/6223/6202/6209/6168/6191/6203/6207/6124/6157/6122/6158/6147/6201/1938/6138/6208/6187/6224/6222/6134/6188/51121/6132/6205/6164/9349/6159/6136/6133/6152/6230/6130/6167/6193/6142/25873/6135/6166/6235/1936/6154/6204/6173		Curated gene sets
REACTOME_ELASTIC_FIBRE_FORMATION	REACTOME_ELASTIC_FIBRE_FORMATION	14	-0.715359	-1.91717	0.00183771	0.0237211	0.0196883	560	tags=57%, list=8%, signal=53%	4017/4236/3688/7042/3685/3678/2335/3694		Curated gene sets
CHANDRAN_METASTASIS_UP	CHANDRAN_METASTASIS_UP	118	-0.361655	-1.5467	0.00188908	0.024307	0.0201746	1569	tags=32%, list=22%, signal=25%	23367/23613/5611/10902/9643/102/5361/9448/23151/6400/257218/9168/10238/7707/80315/2932/57590/57551/6167/56061/23468/51390/5129/10611/157922/5163/1455/54541/10927/6624/1964/83941/8140/3708/7204/5033/2335/51560		Curated gene sets
SENESE_HDAC2_TARGETS_UP	SENESE_HDAC2_TARGETS_UP	66	-0.434507	-1.68191	0.00191331	0.0245014	0.0203359	1001	tags=26%, list=14%, signal=22%	51107/51762/10600/79572/55573/7048/79982/8942/3159/3297/4664/7037/201562/7042/56990/8091/7052		Curated gene sets
WP_MITOCHONDRIAL_CIV_ASSEMBLY	WP_MITOCHONDRIAL_CIV_ASSEMBLY	26	0.611709	1.7676	0.00191625	0.0245014	0.0203359	957	tags=54%, list=14%, signal=47%	388753/28958/152100/25953/51204/9377/1355/80775/1353/84987/285521/116228/10063/1329		Curated gene sets
REACTOME_REGULATION_OF_PYRUVATE_DEHYDROGENASE_PDH_COMPLEX	REACTOME_REGULATION_OF_PYRUVATE_DEHYDROGENASE_PDH_COMPLEX	12	0.747284	1.81267	0.0019516	0.024805	0.0205879	1059	tags=83%, list=15%, signal=71%	5164/54704/8050/1737/5162/5160/55066/5165/1738/6256		Curated gene sets
WANG_ESOPHAGUS_CANCER_VS_NORMAL_UP	WANG_ESOPHAGUS_CANCER_VS_NORMAL_UP	46	-0.485175	-1.76264	0.00195806	0.024805	0.0205879	684	tags=39%, list=10%, signal=36%	813/5998/54625/1889/10384/3927/51042/3105/91663/10449/308/3490/307/3909/3486/5054/3459/2335		Curated gene sets
CROONQUIST_NRAS_VS_STROMAL_STIMULATION_DN	CROONQUIST_NRAS_VS_STROMAL_STIMULATION_DN	22	-0.622266	-1.85537	0.0019628	0.024805	0.0205879	506	tags=45%, list=7%, signal=42%	3925/6624/3910/1490/3490/2697/3912/3486/7045/7169		Curated gene sets
CERVERA_SDHB_TARGETS_2	CERVERA_SDHB_TARGETS_2	40	-0.51083	-1.78729	0.00196439	0.024805	0.0205879	625	tags=32%, list=9%, signal=30%	6558/4162/1687/3491/1836/55214/55243/5209/3490/2697/7042/7276/7018		Curated gene sets
WU_SILENCED_BY_METHYLATION_IN_BLADDER_CANCER	WU_SILENCED_BY_METHYLATION_IN_BLADDER_CANCER	12	0.746045	1.80967	0.00202321	0.0254687	0.0211387	1679	tags=92%, list=24%, signal=70%	2644/2628/5412/8824/8842/2217/23242/4629/290/2065/3908		Curated gene sets
HUPER_BREAST_BASAL_VS_LUMINAL_UP	HUPER_BREAST_BASAL_VS_LUMINAL_UP	33	0.565949	1.72415	0.00207614	0.0260543	0.0216248	1382	tags=61%, list=20%, signal=49%	6278/1475/2877/6280/6279/6698/5317/6590/8626/23650/6382/5803/2171/3655/2810/3713/771/4319/6273/1825		Curated gene sets
DASU_IL6_SIGNALING_SCAR_DN	DASU_IL6_SIGNALING_SCAR_DN	11	-0.753126	-1.90459	0.00210182	0.0262953	0.0218248	560	tags=55%, list=8%, signal=50%	4017/3491/1490/5631/5054/7057		Curated gene sets
SENGUPTA_NASOPHARYNGEAL_CARCINOMA_WITH_LMP1_UP	SENGUPTA_NASOPHARYNGEAL_CARCINOMA_WITH_LMP1_UP	186	-0.322022	-1.47762	0.0021134	0.0263591	0.0218778	1849	tags=38%, list=26%, signal=29%	4008/9043/55364/4507/10527/5586/26046/7150/23196/57552/55183/5928/2589/55589/3609/375743/152137/9522/5611/5327/133383/51110/3433/143686/546/1824/221294/166824/5359/80315/57590/9877/10767/55034/11231/5577/10885/11213/55179/10600/55646/84188/54901/26135/79982/8942/55284/22875/6558/114793/96764/51809/3987/54677/121441/10927/1756/79718/3371/260293/7042/64778/8654/3459/51575/134553/100/4232/3176/10643…		Curated gene sets
SCHAEFFER_PROSTATE_DEVELOPMENT_48HR_UP	SCHAEFFER_PROSTATE_DEVELOPMENT_48HR_UP	212	0.362546	1.47903	0.00213008	0.0264859	0.021983	1272	tags=28%, list=18%, signal=24%	8000/3248/2877/57402/1191/57228/11345/216/28970/3860/254295/622/6698/54836/6817/1368/3866/2729/54981/11261/2230/3169/2752/1728/51128/117177/51181/84532/4792/64968/84299/8495/4329/634/2053/10961/23479/80833/23593/9403/25798/29842/2202/1572/84270/353189/87178/286077/79720/376267/6993/301/7164/3133/8416/84418/6510/726/5333		Curated gene sets
BUCKANOVICH_T_LYMPHOCYTE_HOMING_ON_TUMOR_UP	BUCKANOVICH_T_LYMPHOCYTE_HOMING_ON_TUMOR_UP	12	-0.731664	-1.88971	0.00216497	0.0268377	0.022275	976	tags=58%, list=14%, signal=50%	718/5269/2633/1545/64780/800/8935		Curated gene sets
WP_MECHANOREGULATION_AND_PATHOLOGY_OF_YAPTAZ_VIA_HIPPO_AND_NONHIPPO_MECHANISMS	WP_MECHANOREGULATION_AND_PATHOLOGY_OF_YAPTAZ_VIA_HIPPO_AND_NONHIPPO_MECHANISMS	26	-0.56906	-1.77976	0.00218411	0.0269219	0.0223449	1411	tags=31%, list=20%, signal=25%	11183/9448/7005/8491/60485/7003/3688/3694		Curated gene sets
WINZEN_DEGRADED_VIA_KHSRP	WINZEN_DEGRADED_VIA_KHSRP	21	-0.613886	-1.80256	0.00218998	0.0269219	0.0223449	1537	tags=62%, list=22%, signal=49%	55359/3433/54469/80315/3667/858/10924/59277/3491/1490/23012/1514/2152		Curated gene sets
CHEN_LVAD_SUPPORT_OF_FAILING_HEART_UP	CHEN_LVAD_SUPPORT_OF_FAILING_HEART_UP	39	-0.499857	-1.74241	0.00219163	0.0269219	0.0223449	455	tags=41%, list=6%, signal=39%	1026/3643/7414/8660/54541/2309/3491/1490/390/1051/64778/3912/5054/800/123/8611		Curated gene sets
KEGG_PPAR_SIGNALING_PATHWAY	KEGG_PPAR_SIGNALING_PATHWAY	33	0.564389	1.71939	0.00220692	0.0270281	0.0224331	1092	tags=39%, list=15%, signal=33%	3158/2170/1622/34/5106/51703/2180/5360/6342/2171/4199/6256/1376		Curated gene sets
LANDIS_ERBB2_BREAST_PRENEOPLASTIC_DN	LANDIS_ERBB2_BREAST_PRENEOPLASTIC_DN	39	0.54799	1.72661	0.00221461	0.0270409	0.0224436	1503	tags=56%, list=21%, signal=45%	1066/79153/29796/216/4706/56994/587/56922/2820/594/1666/83549/5160/6342/483/3032/2109/1376/4723/51099/210/2992		Curated gene sets
SEMENZA_HIF1_TARGETS	SEMENZA_HIF1_TARGETS	22	-0.619555	-1.84729	0.0022412	0.0272836	0.0226451	1527	tags=55%, list=22%, signal=43%	5315/3939/226/5230/3099/6513/1026/7037/8974/3486/7018/5054		Curated gene sets
NABA_BASEMENT_MEMBRANES	NABA_BASEMENT_MEMBRANES	15	-0.667484	-1.81327	0.00225378	0.0273548	0.0227042	1231	tags=60%, list=17%, signal=50%	9423/3911/3915/59277/3910/3914/3909/3912/3918		Curated gene sets
REACTOME_NGF_STIMULATED_TRANSCRIPTION	REACTOME_NGF_STIMULATED_TRANSCRIPTION	13	-0.728785	-1.90904	0.00227036	0.0274741	0.0228032	489	tags=38%, list=7%, signal=36%	4664/6722/4209/3726/2152		Curated gene sets
WP_MITOCHONDRIAL_LCFATTY_ACID_BETAOXIDATION	WP_MITOCHONDRIAL_LCFATTY_ACID_BETAOXIDATION	16	0.699854	1.83295	0.0022898	0.0276271	0.0229302	1499	tags=69%, list=21%, signal=54%	1632/35/34/55825/3033/2180/6342/1376/3030/1962/1374		Curated gene sets
LIN_SILENCED_BY_TUMOR_MICROENVIRONMENT	LIN_SILENCED_BY_TUMOR_MICROENVIRONMENT	64	0.488271	1.6974	0.00231956	0.0279034	0.0231595	220	tags=19%, list=3%, signal=18%	6707/8000/144568/563/94025/9245/79153/1580/3851/3860/6698/1515		Curated gene sets
CONCANNON_APOPTOSIS_BY_EPOXOMICIN_UP	CONCANNON_APOPTOSIS_BY_EPOXOMICIN_UP	127	-0.348784	-1.52431	0.00233435	0.0279984	0.0232384	895	tags=28%, list=13%, signal=25%	56061/818/1026/51663/23210/9123/1491/7048/7791/302/9181/7277/4072/9236/7799/23022/10049/79143/1796/23231/355/6728/6016/23646/2195/8974/8140/7378/9570/4131/1051/6560/5054/871/4232		Curated gene sets
BOQUEST_STEM_CELL_UP	BOQUEST_STEM_CELL_UP	70	-0.420667	-1.64898	0.00237152	0.0283606	0.023539	1236	tags=43%, list=17%, signal=36%	10512/56951/1956/10752/23423/4035/80310/718/79901/9759/9805/9902/3667/3036/1382/116039/8660/81031/5793/2195/3371/7042/1051/22836/3486/2152/4232/3176/2947/12		Curated gene sets
ELVIDGE_HYPOXIA_BY_DMOG_UP	ELVIDGE_HYPOXIA_BY_DMOG_UP	70	-0.420036	-1.64651	0.00246215	0.0293581	0.0243669	1323	tags=49%, list=19%, signal=40%	8553/5230/55689/1824/2632/3099/54583/6513/1956/5066/2997/7436/5214/1466/5236/23363/30001/10144/4017/5163/4233/54541/8974/5209/3708/9052/5033/2697/857/22998/3486/5054/7045/9590		Curated gene sets
REACTOME_RAC3_GTPASE_CYCLE	REACTOME_RAC3_GTPASE_CYCLE	65	-0.423892	-1.63451	0.00247532	0.0294288	0.0244256	2193	tags=45%, list=31%, signal=31%	1535/5062/3998/55114/116984/27/2889/81839/8987/7879/4952/10152/55004/23344/10652/55971/9815/23592/57584/5296/7410/2010/1829/4162/3688/7037/7204/857/10979		Curated gene sets
REACTOME_IRE1ALPHA_ACTIVATES_CHAPERONES	REACTOME_IRE1ALPHA_ACTIVATES_CHAPERONES	34	-0.547015	-1.84008	0.00249099	0.0295118	0.0244945	2161	tags=59%, list=31%, signal=41%	3309/6734/2931/10525/58477/5611/51726/55062/7094/84447/6745/2137/2673/7466/2135/55738/5526/10897/10954/9570		Curated gene sets
YAO_TEMPORAL_RESPONSE_TO_PROGESTERONE_CLUSTER_17	YAO_TEMPORAL_RESPONSE_TO_PROGESTERONE_CLUSTER_17	154	0.389294	1.53083	0.00250593	0.0295118	0.0244945	1615	tags=42%, list=23%, signal=33%	10229/28970/4729/26517/81892/8266/4726/51258/4706/63931/51506/5091/54948/10434/126328/64963/4713/29074/55486/65993/6183/414919/56945/223/219927/10961/140823/4528/51081/4722/4712/26355/27089/51727/11331/2950/54998/64981/3396/54958/6390/10540/4673/91689/64960/131118/51069/3430/2280/7419/4191/3858/4715/2730/9868/1460/80273/403/11124/10980/51706/10987/8607/81570		Curated gene sets
MASRI_RESISTANCE_TO_TAMOXIFEN_AND_AROMATASE_INHIBITORS_DN	MASRI_RESISTANCE_TO_TAMOXIFEN_AND_AROMATASE_INHIBITORS_DN	10	-0.766324	-1.8881	0.00250895	0.0295118	0.0244945	339	tags=70%, list=5%, signal=67%	64759/3872/1490/6876/2274/800/3694		Curated gene sets
DARWICHE_SKIN_TUMOR_PROMOTER_UP	DARWICHE_SKIN_TUMOR_PROMOTER_UP	72	0.461613	1.63292	0.00251133	0.0295118	0.0244945	1210	tags=31%, list=17%, signal=26%	4069/6280/8655/6279/10406/11345/2512/1515/11261/56994/255758/6590/55168/9141/1933/157378/1329/137492/3654/10458/51621/347		Curated gene sets
REACTOME_CELLULAR_RESPONSE_TO_STARVATION	REACTOME_CELLULAR_RESPONSE_TO_STARVATION	122	-0.35422	-1.52452	0.00255566	0.0299462	0.024855	2570	tags=52%, list=36%, signal=33%	9045/6160/6228/526/6139/2475/6223/6202/6209/6168/6191/6203/6207/6124/6157/6122/64223/6158/6147/6201/10985/6138/6208/6187/6224/55364/6222/6134/6188/51121/10312/6132/6205/55004/6164/9349/6159/51606/652968/6136/6133/528/64121/6152/6230/6130/6167/83667/6193/6142/25873/6135/6166/6235/1968/55846/6396/6154/6204/23677/440275/1051/6173		Curated gene sets
PHONG_TNF_RESPONSE_VIA_P38_COMPLETE	PHONG_TNF_RESPONSE_VIA_P38_COMPLETE	119	-0.353906	-1.51691	0.00256732	0.0299964	0.0248967	1666	tags=36%, list=24%, signal=28%	2296/6654/58525/23367/23613/55740/57403/4247/55092/9448/23580/2355/51465/2734/7286/2673/5796/23135/4281/55179/51009/9641/6307/23363/4659/10479/4430/81555/2131/2309/9747/57018/9871/1454/9904/3491/55023/4756/55700/6840/857/22998/3678		Curated gene sets
BLANCO_MELO_HUMAN_PARAINFLUENZA_VIRUS_3_INFECTION_A594_CELLS_DN	BLANCO_MELO_HUMAN_PARAINFLUENZA_VIRUS_3_INFECTION_A594_CELLS_DN	31	0.564926	1.68873	0.00261382	0.0304521	0.0252749	1280	tags=45%, list=18%, signal=37%	828/3851/123099/4059/5625/1365/7923/8537/284013/8416/92359/2049/8991/368		Curated gene sets
FAELT_B_CLL_WITH_VH_REARRANGEMENTS_UP	FAELT_B_CLL_WITH_VH_REARRANGEMENTS_UP	22	-0.613688	-1.8298	0.00263097	0.0305644	0.0253681	2226	tags=73%, list=31%, signal=50%	10577/10284/11031/648/2550/220988/10139/27020/23353/3134/25932/9805/4809/389/10897/9909		Curated gene sets
BLANCO_MELO_COVID19_SARS_COV_2_INFECTION_A594_ACE2_EXPRESSING_CELLS_DN	BLANCO_MELO_COVID19_SARS_COV_2_INFECTION_A594_ACE2_EXPRESSING_CELLS_DN	44	0.531392	1.72415	0.00266849	0.0308423	0.0255988	1183	tags=48%, list=17%, signal=40%	2877/51673/2628/216/3851/8514/4695/55256/5164/1468/224/8402/51079/8537/3033/374291/2052/4716/2109/7164/5052		Curated gene sets
PID_P73PATHWAY	PID_P73PATHWAY	46	-0.477404	-1.73441	0.00267007	0.0308423	0.0255988	896	tags=33%, list=13%, signal=29%	581/1026/5300/23327/25/5371/3297/2309/355/5567/2319/6667/5054/100/8611		Curated gene sets
REACTOME_G_ALPHA_12_13_SIGNALLING_EVENTS	REACTOME_G_ALPHA_12_13_SIGNALLING_EVENTS	40	-0.499828	-1.74879	0.00269315	0.0310208	0.025747	2326	tags=60%, list=33%, signal=40%	6453/2245/5364/9475/6655/8874/10681/6093/6654/84033/23370/9826/121512/9828/9639/9181/7410/389/57449/2782/89846/7204/59345/9459		Curated gene sets
KAAB_HEART_ATRIUM_VS_VENTRICLE_UP	KAAB_HEART_ATRIUM_VS_VENTRICLE_UP	114	-0.350125	-1.4888	0.00274225	0.0314971	0.0261423	1131	tags=33%, list=16%, signal=28%	51614/10956/7280/10493/5066/8722/10752/23423/1861/5479/27044/11230/811/2048/9500/7205/8431/4638/5371/87/10929/2896/8985/4891/23604/57142/961/11346/6835/5947/1490/60312/124801/4192/4131/6876/3554/1809		Curated gene sets
REACTOME_SARS_COV_INFECTIONS	REACTOME_SARS_COV_INFECTIONS	99	-0.373692	-1.57278	0.00280381	0.0321135	0.0266539	1963	tags=41%, list=28%, signal=30%	1173/2931/6773/3066/203068/11253/8737/4245/6093/3703/11282/51652/5928/2589/7841/6184/2530/4247/5045/51185/821/57459/1603/3614/2932/1650/6185/91782/7991/83666/54625/84061/10280/10610/25978/3688/6484/1514/3554/5926/3459		Curated gene sets
DOANE_RESPONSE_TO_ANDROGEN_DN	DOANE_RESPONSE_TO_ANDROGEN_DN	124	-0.349546	-1.5138	0.00282195	0.0322304	0.0267509	1295	tags=31%, list=18%, signal=26%	23154/23215/4088/10512/5359/163590/7280/7803/9249/79932/11230/79901/1026/51663/412/5300/3667/23363/7799/4162/23180/1382/23022/6237/9747/114908/3105/9819/3371/3708/57161/2040/4082/3486/871/5352/2533/55315/7057		Curated gene sets
BASAKI_YBX1_TARGETS_DN	BASAKI_YBX1_TARGETS_DN	221	-0.304314	-1.40685	0.00283031	0.0322354	0.026755	1653	tags=32%, list=23%, signal=25%	56889/8450/147179/10312/6303/6319/444/152137/9522/5611/23157/359948/6432/3920/546/8553/5230/2632/221294/7095/3099/253260/9877/8623/5728/51773/6167/7803/9249/55103/7436/1486/56987/9759/408/92140/10205/7779/27032/10144/10384/7105/5163/23030/4233/1525/81671/54541/10924/81031/84168/3726/89796/23767/253782/5209/5033/53373/2319/391059/3912/84952/65108/84985/9060/134553/3620/5352/2947/1803		Curated gene sets
BERENJENO_TRANSFORMED_BY_RHOA_REVERSIBLY_DN	BERENJENO_TRANSFORMED_BY_RHOA_REVERSIBLY_DN	13	-0.720768	-1.88804	0.00286166	0.0325014	0.0269758	582	tags=54%, list=8%, signal=50%	90102/3491/1490/3371/6876/5054/7057		Curated gene sets
SMID_BREAST_CANCER_NORMAL_LIKE_UP	SMID_BREAST_CANCER_NORMAL_LIKE_UP	94	-0.388548	-1.60773	0.00291435	0.0329585	0.0273552	614	tags=28%, list=9%, signal=26%	115207/23406/4638/10384/4233/1545/6793/81618/8613/1756/23231/55214/3910/1308/57161/3554/857/3122/11151/7018/6560/5880/2533/11254/8935/1803		Curated gene sets
REACTOME_CHONDROITIN_SULFATE_DERMATAN_SULFATE_METABOLISM	REACTOME_CHONDROITIN_SULFATE_DERMATAN_SULFATE_METABOLISM	19	-0.637587	-1.83501	0.00292357	0.0329585	0.0273552	1570	tags=74%, list=22%, signal=57%	3073/3074/1464/113189/54480/3425/26229/3423/126792/64132/22856/11285/79586/411		Curated gene sets
BALDWIN_PRKCI_TARGETS_UP	BALDWIN_PRKCI_TARGETS_UP	21	-0.605131	-1.77685	0.00292622	0.0329585	0.0273552	1362	tags=48%, list=19%, signal=39%	493/2355/9497/55752/7105/4891/1964/9052/100/8777		Curated gene sets
REACTOME_TRANSPORT_OF_INORGANIC_CATIONS_ANIONS_AND_AMINO_ACIDS_OLIGOPEPTIDES	REACTOME_TRANSPORT_OF_INORGANIC_CATIONS_ANIONS_AND_AMINO_ACIDS_OLIGOPEPTIDES	31	-0.543959	-1.77912	0.00293982	0.0330202	0.0274064	1217	tags=45%, list=17%, signal=38%	6520/6533/9497/121260/26503/6558/10479/80024/1836/8140/124935/6560/11254/92745		Curated gene sets
HOWLIN_CITED1_TARGETS_1_DN	HOWLIN_CITED1_TARGETS_1_DN	24	-0.589241	-1.81443	0.00297348	0.0333063	0.0276439	304	tags=33%, list=4%, signal=32%	80310/10205/7037/9604/3620/57515/7057/51560		Curated gene sets
RICKMAN_HEAD_AND_NECK_CANCER_C	RICKMAN_HEAD_AND_NECK_CANCER_C	22	-0.608719	-1.81498	0.00299373	0.0334409	0.0277556	1299	tags=64%, list=18%, signal=52%	1824/79689/6513/6318/2863/5099/5723/64167/3371/23767/84985/11254/12/8091		Curated gene sets
HOLLERN_SQUAMOUS_BREAST_TUMOR	HOLLERN_SQUAMOUS_BREAST_TUMOR	52	0.497354	1.66286	0.00301623	0.0335999	0.0278876	1088	tags=38%, list=15%, signal=33%	7051/131/1475/479/57402/51228/123099/6698/3866/8626/388697/9982/23650/51205/3848/3852/2171/2810/5055/3713		Curated gene sets
ZHENG_IL22_SIGNALING_UP	ZHENG_IL22_SIGNALING_UP	21	0.651044	1.80836	0.00304187	0.033793	0.0280479	577	tags=43%, list=8%, signal=39%	7051/1475/6280/116844/6279/81607/6590/10840/929		Curated gene sets
SATO_SILENCED_BY_METHYLATION_IN_PANCREATIC_CANCER_1	SATO_SILENCED_BY_METHYLATION_IN_PANCREATIC_CANCER_1	129	-0.337605	-1.46619	0.00309329	0.0342706	0.0284443	1408	tags=39%, list=20%, signal=32%	3855/55092/9815/51092/7345/56925/9612/4088/55742/64135/10863/344/8460/6609/85377/718/11230/1026/54496/56983/23327/9902/6594/23162/5163/5371/10610/6891/1545/4162/55361/1382/2309/8220/6624/26136/1266/1001/7378/26499/3914/6840/55655/3554/3486/80328/6560/5054/5880/3383		Curated gene sets
RUTELLA_RESPONSE_TO_HGF_UP	RUTELLA_RESPONSE_TO_HGF_UP	244	-0.289818	-1.36532	0.00311309	0.0343963	0.0285486	1405	tags=32%, list=20%, signal=26%	5361/55092/3920/51606/9322/1362/1717/56925/4013/54480/6520/528/1603/10863/3099/10493/8460/7187/8623/114876/1317/9882/2673/718/51762/3916/1486/79572/1508/2184/56983/2799/64759/1718/302/84790/7779/8942/26509/4659/950/10384/1545/23180/535/10049/8985/4891/8613/961/7107/6624/8829/5817/1687/7037/9019/54/55751/253782/10449/3708/308/1514/3554/3949/10099/5918/2040/4082/5054/586/3620/55315/8611/54741/7052		Curated gene sets
WP_EBOLA_VIRUS_PATHWAY_ON_HOST	WP_EBOLA_VIRUS_PATHWAY_ON_HOST	81	-0.382699	-1.55715	0.00314951	0.0346732	0.0287784	971	tags=43%, list=14%, signal=38%	2934/7150/5970/7879/4791/4864/4734/8575/23586/3661/3134/1956/219931/3480/1508/9641/5610/3673/5971/2317/5296/7410/87/2316/858/389/3688/3105/4240/3675/1514/857/3122/3685/3678		Curated gene sets
LENAOUR_DENDRITIC_CELL_MATURATION_UP	LENAOUR_DENDRITIC_CELL_MATURATION_UP	51	-0.449176	-1.65044	0.00315521	0.0346732	0.0287784	719	tags=29%, list=10%, signal=27%	5269/5480/10653/3707/1382/4891/7037/5567/10449/949/5918/3988/3620/7052/1803		Curated gene sets
REACTOME_METABOLIC_DISORDERS_OF_BIOLOGICAL_OXIDATION_ENZYMES	REACTOME_METABOLIC_DISORDERS_OF_BIOLOGICAL_OXIDATION_ENZYMES	14	0.700227	1.78076	0.00316981	0.0347397	0.0288336	825	tags=50%, list=12%, signal=44%	2328/2232/2729/2230/26873/95/4128		Curated gene sets
ONDER_CDH1_TARGETS_3_DN	ONDER_CDH1_TARGETS_3_DN	24	0.61985	1.76975	0.00318529	0.0348154	0.0288964	1281	tags=58%, list=18%, signal=48%	6278/479/3860/3866/8626/26298/51700/55930/5029/5055/3713/4680/51442/4319		Curated gene sets
BLANCO_MELO_BRONCHIAL_EPITHELIAL_CELLS_INFLUENZA_A_DEL_NS1_INFECTION_UP	BLANCO_MELO_BRONCHIAL_EPITHELIAL_CELLS_INFLUENZA_A_DEL_NS1_INFECTION_UP	231	-0.303528	-1.41737	0.00319384	0.0348154	0.0288964	1338	tags=27%, list=19%, signal=22%	118788/23580/25865/3664/834/1997/9830/5359/64135/3134/253260/143684/57169/6892/2634/5064/718/7436/51762/25932/7098/1573/151636/84955/83666/215/9641/5610/2633/54625/57685/54847/64167/10384/5371/6891/8436/116039/55337/57018/3105/80024/355/55905/3726/7097/5128/283209/23780/669/3854/1051/59345/3486/8542/65108/5272/2533/3383/64645/7052/1803		Curated gene sets
RUAN_RESPONSE_TO_TNF_DN	RUAN_RESPONSE_TO_TNF_DN	40	0.541157	1.72091	0.00322558	0.0348885	0.0289571	1462	tags=55%, list=21%, signal=44%	2819/1622/204/216/35/5091/34/1891/2180/593/211/83549/28996/2171/3421/4199/3655/9054/8991/4594/210/5827		Curated gene sets
CHIARADONNA_NEOPLASTIC_TRANSFORMATION_KRAS_CDC25_DN	CHIARADONNA_NEOPLASTIC_TRANSFORMATION_KRAS_CDC25_DN	19	-0.633591	-1.82351	0.00323403	0.0348885	0.0289571	976	tags=74%, list=14%, signal=64%	780/56925/718/9500/6558/1545/355/3910/10491/440275/3371/3554/1051/133418		Curated gene sets
PILON_KLF1_TARGETS_UP	PILON_KLF1_TARGETS_UP	230	-0.301478	-1.40499	0.00324131	0.0348885	0.0289571	1206	tags=27%, list=17%, signal=23%	57019/80315/79627/1196/25831/5445/114876/7286/23259/25820/5577/23286/28514/904/3480/51663/84955/3643/57589/121256/23556/213/9500/10205/7779/56913/23363/10928/84061/23608/26010/255967/24140/84668/4638/4017/50807/3157/1525/7003/8436/8660/389/3267/2309/23160/5947/6535/26499/51147/56946/7204/10398/669/3490/3008/7276/131566/7018/10979/871/800/2335		Curated gene sets
REACTOME_TRANSPORT_OF_BILE_SALTS_AND_ORGANIC_ACIDS_METAL_IONS_AND_AMINE_COMPOUNDS	REACTOME_TRANSPORT_OF_BILE_SALTS_AND_ORGANIC_ACIDS_METAL_IONS_AND_AMINE_COMPOUNDS	24	-0.585626	-1.8033	0.00324136	0.0348885	0.0289571	1192	tags=54%, list=17%, signal=45%	6533/1317/55676/9123/29985/7779/126969/148867/4891/7922/133418/27173/11254		Curated gene sets
GALLUZZI_PREVENT_MITOCHONDIAL_PERMEABILIZATION	GALLUZZI_PREVENT_MITOCHONDIAL_PERMEABILIZATION	11	0.75054	1.77545	0.00324344	0.0348885	0.0289571	1042	tags=55%, list=15%, signal=47%	479/6648/7295/291/23038/4582		Curated gene sets
RODRIGUES_THYROID_CARCINOMA_DN	RODRIGUES_THYROID_CARCINOMA_DN	48	-0.480249	-1.75223	0.00325968	0.0349706	0.0290252	1086	tags=33%, list=15%, signal=28%	1021/10644/51773/4133/5796/56987/51390/7357/57473/90102/1756/83941/9819/131566/2335/7057		Curated gene sets
WELCSH_BRCA1_TARGETS_UP	WELCSH_BRCA1_TARGETS_UP	141	-0.340197	-1.49524	0.00327838	0.0350787	0.029115	872	tags=22%, list=12%, signal=20%	1026/10972/57185/10484/302/5547/5480/2135/4072/3987/1525/535/6237/4697/4179/1153/389/961/23646/23471/310/2782/4240/308/1514/307/3909/3988/10473/54741/10381		Curated gene sets
BLANCO_MELO_COVID19_SARS_COV_2_INFECTION_A594_CELLS_DN	BLANCO_MELO_COVID19_SARS_COV_2_INFECTION_A594_CELLS_DN	17	0.67039	1.78	0.00330425	0.0352627	0.0292677	1311	tags=47%, list=19%, signal=38%	2877/3851/1468/127707/8537/64146/2049/2237		Curated gene sets
QI_HYPOXIA_TARGETS_OF_HIF1A_AND_FOXA2	QI_HYPOXIA_TARGETS_OF_HIF1A_AND_FOXA2	20	-0.635836	-1.84879	0.0033257	0.0353897	0.0293731	810	tags=30%, list=11%, signal=27%	9123/26133/6624/9052/3678/5352		Curated gene sets
COLIN_PILOCYTIC_ASTROCYTOMA_VS_GLIOBLASTOMA_DN	COLIN_PILOCYTIC_ASTROCYTOMA_VS_GLIOBLASTOMA_DN	18	-0.645232	-1.82714	0.00334163	0.0353897	0.0293731	1323	tags=56%, list=19%, signal=45%	8553/5230/54469/1956/5432/302/7037/7045/123/2335		Curated gene sets
ACEVEDO_NORMAL_TISSUE_ADJACENT_TO_LIVER_TUMOR_DN	ACEVEDO_NORMAL_TISSUE_ADJACENT_TO_LIVER_TUMOR_DN	214	0.361888	1.47905	0.00334226	0.0353897	0.0293731	1574	tags=31%, list=22%, signal=25%	2328/2819/28992/116540/11199/8192/36/84836/2746/26227/1365/2939/83875/55256/80777/25824/810/64963/64949/51025/670/55101/29093/94081/140823/55168/10240/4802/3033/51160/23786/79590/5763/388646/4128/256281/26063/539/83549/55347/130589/1329/10166/2806/4714/54958/6390/4598/79751/6256/79720/23636/5435/50808/2021/726/6576/4942/6647/9361/10367/84706/6470/10613/4860/57406/79658		Curated gene sets
ZIRN_TRETINOIN_RESPONSE_WT1_UP	ZIRN_TRETINOIN_RESPONSE_WT1_UP	10	-0.752744	-1.85464	0.00340446	0.0359474	0.029836	1241	tags=70%, list=18%, signal=58%	4088/9249/23406/51573/5918/3486/9590		Curated gene sets
MARTORIATI_MDM4_TARGETS_FETAL_LIVER_UP	MARTORIATI_MDM4_TARGETS_FETAL_LIVER_UP	113	-0.358787	-1.53792	0.00341262	0.0359474	0.029836	991	tags=37%, list=14%, signal=32%	6164/55062/2584/8553/5230/23215/2632/3099/54583/83667/7436/5214/997/1026/4331/9123/5236/1968/445815/134430/30001/8270/5163/23524/54541/2309/2195/9538/55214/1490/8974/2782/7378/22913/55362/6876/5033/857/9920/197370/5352/11254		Curated gene sets
GENTILE_UV_HIGH_DOSE_DN	GENTILE_UV_HIGH_DOSE_DN	155	-0.33809	-1.50488	0.00350398	0.0368144	0.0305556	1690	tags=28%, list=24%, signal=22%	10020/8417/841/6303/444/23613/10902/8897/6428/2770/56902/23394/9322/8553/2355/4088/5747/8460/1105/79572/23210/663/1912/7357/200576/7764/4233/54541/6722/54434/8613/4236/3491/1490/22856/4131/390/10799/1039/10979/7057/10643/8091		Curated gene sets
HOFMANN_MYELODYSPLASTIC_SYNDROM_RISK_UP	HOFMANN_MYELODYSPLASTIC_SYNDROM_RISK_UP	12	-0.71037	-1.83471	0.00365512	0.0382049	0.0317097	191	tags=25%, list=3%, signal=24%	9052/3265/10979		Curated gene sets
WP_MFAP5_EFFECT_ON_PERMEABILITY_AND_MOTILITY_OF_ENDOTHELIAL_CELLS_VIA_CYTOSKELETON_REARRANGEMENT	WP_MFAP5_EFFECT_ON_PERMEABILITY_AND_MOTILITY_OF_ENDOTHELIAL_CELLS_VIA_CYTOSKELETON_REARRANGEMENT	12	-0.71041	-1.83481	0.00365512	0.0382049	0.0317097	1191	tags=58%, list=17%, signal=49%	5747/5335/7414/4638/87/3708/3685		Curated gene sets
SWEET_LUNG_CANCER_KRAS_DN	SWEET_LUNG_CANCER_KRAS_DN	140	-0.336233	-1.47712	0.0037206	0.0386962	0.0321174	644	tags=25%, list=9%, signal=23%	7414/1759/115207/7105/3707/4430/8436/27075/8613/961/6835/5947/355/3340/3491/7037/4134/8140/55700/10398/669/6876/857/9536/22998/3912/4082/59345/1039/10979/9060/8777/8611/9590/12		Curated gene sets
LEONARD_HYPOXIA	LEONARD_HYPOXIA	22	-0.603039	-1.79804	0.00372115	0.0386962	0.0321174	1323	tags=73%, list=19%, signal=59%	8553/5230/2355/6513/5214/23210/9123/1912/54541/3726/8974/8140/5033/2152/5054/123		Curated gene sets
OISHI_CHOLANGIOMA_STEM_CELL_LIKE_DN	OISHI_CHOLANGIOMA_STEM_CELL_LIKE_DN	125	-0.355243	-1.53823	0.0037416	0.0388096	0.0322115	965	tags=28%, list=14%, signal=25%	11213/1265/10801/51474/1486/55752/64423/408/3007/1889/1545/4664/54913/23022/6237/54541/23207/4323/27075/9871/1490/6783/9052/10398/6876/57161/5918/79586/65108/9060/3459/25960/7169/3694/10643		Curated gene sets
LINDVALL_IMMORTALIZED_BY_TERT_UP	LINDVALL_IMMORTALIZED_BY_TERT_UP	35	-0.502621	-1.71312	0.00378206	0.0391294	0.032477	734	tags=34%, list=10%, signal=31%	2222/3159/2131/4664/51303/1522/6535/3490/8654/311/9060/800		Curated gene sets
GINESTIER_BREAST_CANCER_ZNF217_AMPLIFIED_UP	GINESTIER_BREAST_CANCER_ZNF217_AMPLIFIED_UP	34	-0.53414	-1.79677	0.00381585	0.0393788	0.032684	881	tags=26%, list=12%, signal=23%	91612/56987/79982/26503/10569/81555/59345/6667/54741		Curated gene sets
RUTELLA_RESPONSE_TO_CSF2RB_AND_IL4_UP	RUTELLA_RESPONSE_TO_CSF2RB_AND_IL4_UP	199	-0.313401	-1.43408	0.00390761	0.0402237	0.0333852	1405	tags=30%, list=20%, signal=24%	5361/55092/3920/51606/9448/9322/1717/7072/56925/1155/6520/528/1603/10493/8460/7187/8623/9882/2673/51762/1026/56983/64759/1718/302/84790/8942/4659/10653/1545/23180/10049/4891/1153/8613/961/7107/1454/64780/6624/8829/5817/1687/7037/9019/54/55751/253782/3554/3949/5918/2040/4082/84243/65108/5054/55315/8611/7052		Curated gene sets
REACTOME_PYRUVATE_METABOLISM	REACTOME_PYRUVATE_METABOLISM	24	0.614789	1.7553	0.00394253	0.0404807	0.0335985	1059	tags=58%, list=15%, signal=50%	2739/5164/92483/54704/8050/1737/25874/5162/5160/55066/5165/4199/1738/6256		Curated gene sets
REACTOME_METABOLISM_OF_VITAMINS_AND_COFACTORS	REACTOME_METABOLISM_OF_VITAMINS_AND_COFACTORS	99	0.423869	1.58902	0.00413449	0.0423447	0.0351456	1524	tags=40%, list=22%, signal=32%	6947/2644/349565/160428/10229/57017/128240/1528/55163/5091/83875/54981/51248/51004/51805/55312/5096/10840/60386/6697/56922/6382/5095/166785/5826/57016/64087/8034/79178/9054/93100/4594/10588/55739/10797/80347/133686/8644/6470/3320		Curated gene sets
DARWICHE_PAPILLOMA_RISK_HIGH_UP	DARWICHE_PAPILLOMA_RISK_HIGH_UP	73	0.445595	1.58672	0.00417057	0.0426069	0.0353633	1217	tags=32%, list=17%, signal=26%	1475/6280/8655/6279/10406/2512/7295/25939/8801/56994/6590/55168/26355/6282/9141/3329/1933/157378/1329/137492/2810/51621/51714		Curated gene sets
NAGASHIMA_NRG1_SIGNALING_DN	NAGASHIMA_NRG1_SIGNALING_DN	24	-0.577863	-1.7794	0.00420571	0.0428582	0.0355718	975	tags=38%, list=14%, signal=32%	55103/10205/3157/116039/54541/8394/9819/2152/7057		Curated gene sets
UDAYAKUMAR_MED1_TARGETS_DN	UDAYAKUMAR_MED1_TARGETS_DN	124	-0.34215	-1.48176	0.00424493	0.0431497	0.0358138	1852	tags=44%, list=26%, signal=33%	5411/9043/10397/2934/29916/80028/10724/6303/58155/60559/7168/7389/10906/57007/780/8925/8780/56925/2355/7090/5728/7286/10938/3911/3636/9261/581/1026/23239/5099/412/1491/23327/55761/11152/4659/868/157922/9451/5530/399664/23022/10049/55176/389/8613/7127/355/6484/3726/8974/7378/55700/7204		Curated gene sets
JECHLINGER_EPITHELIAL_TO_MESENCHYMAL_TRANSITION_DN	JECHLINGER_EPITHELIAL_TO_MESENCHYMAL_TRANSITION_DN	34	-0.53009	-1.78315	0.00430297	0.0435933	0.036182	709	tags=29%, list=10%, signal=27%	4627/4072/2316/8829/1490/3708/2152/7057/8091/7052		Curated gene sets
REACTOME_CDC42_GTPASE_CYCLE	REACTOME_CDC42_GTPASE_CYCLE	97	-0.363754	-1.52907	0.00431305	0.0435933	0.036182	1740	tags=34%, list=25%, signal=26%	85440/7879/4650/116985/147179/23002/55004/10652/54874/9815/23580/29062/9826/81704/121512/144402/26030/57584/9639/10928/5296/114793/7410/5337/57514/7037/89846/7204/857/2040/56990/9459/90627		Curated gene sets
RIZKI_TUMOR_INVASIVENESS_2D_DN	RIZKI_TUMOR_INVASIVENESS_2D_DN	44	-0.476708	-1.70443	0.00432074	0.0435933	0.036182	352	tags=16%, list=5%, signal=15%	1796/2319/7276/3486/3459/5612/2533		Curated gene sets
REACTOME_RHOC_GTPASE_CYCLE	REACTOME_RHOC_GTPASE_CYCLE	59	-0.433394	-1.63364	0.00433511	0.0436301	0.0362125	850	tags=25%, list=12%, signal=23%	9828/57584/9639/114793/7410/4162/6793/389/6242/7037/10211/857/2040/2319/90627		Curated gene sets
KIM_MYC_AMPLIFICATION_TARGETS_UP	KIM_MYC_AMPLIFICATION_TARGETS_UP	117	0.395819	1.51887	0.00436476	0.04382	0.0363702	1483	tags=34%, list=21%, signal=27%	1123/2628/54534/8802/3419/28998/8828/10434/224/65993/54205/51116/6742/2108/1605/506/51649/79675/10857/7818/3329/91942/11315/9131/5160/84864/2806/8714/55170/26278/11214/4719/54931/771/10128/1340/9588/51650/6566/55255		Curated gene sets
LI_DCP2_BOUND_MRNA	LI_DCP2_BOUND_MRNA	78	0.440581	1.58298	0.00445385	0.0446043	0.0370211	1245	tags=31%, list=18%, signal=26%	51011/6182/10201/7267/4728/26227/51204/51506/7384/64963/4713/51181/51079/6183/1537/353/4835/4580/374291/3028/3421/2109/10856/27258		Curated gene sets
STARK_HYPPOCAMPUS_22Q11_DELETION_UP	STARK_HYPPOCAMPUS_22Q11_DELETION_UP	28	-0.549794	-1.75552	0.00447771	0.0446508	0.0370597	774	tags=36%, list=11%, signal=32%	7532/80315/22848/3423/353274/535/10927/7037/9920/51560		Curated gene sets
APPEL_IMATINIB_RESPONSE	APPEL_IMATINIB_RESPONSE	23	-0.606252	-1.82362	0.00448045	0.0446508	0.0370597	1697	tags=74%, list=24%, signal=56%	2629/26031/3073/3074/5476/2760/3920/5359/2517/3916/1508/2799/5337/1522/54/1514/5918		Curated gene sets
SEIDEN_ONCOGENESIS_BY_MET	SEIDEN_ONCOGENESIS_BY_MET	66	-0.414673	-1.60514	0.00450134	0.0447493	0.0371414	1359	tags=35%, list=19%, signal=28%	8780/10096/7812/64853/5728/3188/25932/10484/81542/26135/6307/4179/114908/8754/23471/253782/5033/307/3912/10412/3459/57515/5352		Curated gene sets
REACTOME_PROCESSING_OF_SMDT1	REACTOME_PROCESSING_OF_SMDT1	15	0.691628	1.78537	0.00451682	0.0447936	0.0371782	1891	tags=80%, list=27%, signal=59%	55486/5245/6687/11331/30968/91689/10939/90550/10367/221154/23203/79568		Curated gene sets
REACTOME_INTEGRATION_OF_ENERGY_METABOLISM	REACTOME_INTEGRATION_OF_ENERGY_METABOLISM	51	-0.4388	-1.61231	0.00463789	0.0458824	0.0380819	1540	tags=31%, list=22%, signal=25%	3709/3710/5516/2770/2771/5528/6513/5577/5515/10768/784/2782/5567/3708/4082/59345		Curated gene sets
WP_FATTY_ACID_BIOSYNTHESIS	WP_FATTY_ACID_BIOSYNTHESIS	19	0.642195	1.74509	0.00468413	0.0462274	0.0383683	869	tags=47%, list=12%, signal=42%	55268/51102/5091/1891/51703/55825/3033/2180/1666		Curated gene sets
REACTOME_L1CAM_INTERACTIONS	REACTOME_L1CAM_INTERACTIONS	61	-0.420714	-1.59729	0.00473734	0.0466393	0.0387101	1132	tags=33%, list=16%, signal=28%	1956/7280/4478/10752/84617/3915/2048/84790/3673/286/7277/1759/7410/8986/3688/8829/3912/3685/3678/10381		Curated gene sets
REACTOME_SYNDECAN_INTERACTIONS	REACTOME_SYNDECAN_INTERACTIONS	14	-0.685195	-1.83633	0.00484154	0.0474354	0.0393709	705	tags=50%, list=10%, signal=45%	3673/87/3688/3371/3685/2335/7057		Curated gene sets
WANG_RESPONSE_TO_BEXAROTENE_DN	WANG_RESPONSE_TO_BEXAROTENE_DN	14	-0.686115	-1.83879	0.00484154	0.0474354	0.0393709	974	tags=43%, list=14%, signal=37%	144402/831/4664/10981/8935/12		Curated gene sets
JOHNSTONE_PARVB_TARGETS_1_DN	JOHNSTONE_PARVB_TARGETS_1_DN	37	-0.514059	-1.7796	0.00490713	0.0478007	0.0396741	963	tags=41%, list=14%, signal=35%	55602/55236/55752/1508/79982/84803/128/6558/5530/9871/2195/3371/22998/493869/134553		Curated gene sets
OISHI_CHOLANGIOMA_STEM_CELL_LIKE_UP	OISHI_CHOLANGIOMA_STEM_CELL_LIKE_UP	198	0.35287	1.43589	0.00491365	0.0478007	0.0396741	1667	tags=30%, list=24%, signal=24%	4129/79085/5824/26589/9145/26227/56993/128240/4695/63931/51506/10591/5498/3704/224/670/5792/10632/10884/56922/1737/5092/25874/5095/51318/2271/63929/6392/10352/51021/79590/51003/617/55699/375035/4720/130916/50/60493/9054/51069/51103/6832/8416/9673/5435/64216/10469/10463/4705/51430/51361/55178/10314/9804/1678/9364/2805/23530/55758		Curated gene sets
KIM_WT1_TARGETS_8HR_DN	KIM_WT1_TARGETS_8HR_DN	55	-0.449045	-1.68697	0.0049141	0.0478007	0.0396741	1311	tags=44%, list=19%, signal=36%	57007/1155/834/2963/8540/10512/8721/2137/7286/4281/7873/8942/8125/9517/5723/3157/4891/8934/1490/9052/7042/22836/800/10643		Curated gene sets
REACTOME_ANTI_INFLAMMATORY_RESPONSE_FAVOURING_LEISHMANIA_PARASITE_INFECTION	REACTOME_ANTI_INFLAMMATORY_RESPONSE_FAVOURING_LEISHMANIA_PARASITE_INFECTION	34	-0.525773	-1.76863	0.00495246	0.048059	0.0398885	1540	tags=44%, list=22%, signal=35%	3709/3710/5613/5045/2770/2771/5335/5577/2863/4627/10768/2782/5567/3708/59345		Curated gene sets
WP_ZINC_HOMEOSTASIS	WP_ZINC_HOMEOSTASIS	11	-0.727231	-1.83911	0.00501153	0.0485164	0.0402681	1273	tags=73%, list=18%, signal=60%	4493/55676/201266/29985/7779/148867/7922/27173		Curated gene sets
