# Supplementary material for: Age-Related Differences in Structure and Function of Nasal Epithelial Cultures From Healthy Children and Elderly People
Source: Front Immunol. 2022 Feb 28;13:822437. doi: 10.3389/fimmu.2022.822437 (PMC8918506; doi:10.3389/fimmu.2022.822437)
Supplement: Supplementary file 8 [file Table_4.xlsx]

## Sheet: Descriptions
Clusters	Reference cell type annotation dataset: Deprez M, Zaragosi L-E, Truchi M, et al. A Single-Cell Atlas of the Human Healthy Airways. Am J Respir Crit Care Med 2020;202:1636–45. doi:10.1164/rccm.201911-2199OC
Genes
log Fold-Change
Score
p-values
Adjusted p-values
Matched proteome data
logFC_Classold - Classyoung	logFC
alpha_Classold - Classyoung	below (TRUE) or above (FALSE) significance level alpha

## Sheet: Cell type annotation
Clusters	Genes	log Fold-Change	Score	p-values	Adjusted p-values	logFC_Classold - Classyoung	alpha_Classold - Classyoung
Basal	COL17A1	4.87408	18.9092	9.58049e-80	5.38331e-79	-0.727149	TRUE		Top 20 differentially expressed cell markers
Basal	AJUBA	3.52119	28.2264	2.77387e-175	3.07897e-174	-0.674176	TRUE		Basal	logFC_Classold - Classyoung	Suprabasal	logFC_Classold - Classyoung	Secretory	logFC_Classold - Classyoung	Secretory N	logFC_Classold - Classyoung	SMG goblet	logFC_Classold - Classyoung	Serous	logFC_Classold - Classyoung	Multiciliated	logFC_Classold - Classyoung
Basal	FLRT3	3.22832	65.0147	0	0	-0.857912	TRUE		COL17A1	-0.727149	TXN	0.843565	BPIFB1	1.30452	HEBP2	0.545767	CST3	1.35494	AZGP1	2.07491	CES1	2.30476
Basal	TGM1	3.03791	17.3679	1.44422e-67	7.20154e-67	2.52513	TRUE		AJUBA	-0.674176	IGFBP3	-1.17884	TGM2	-2.13141	GK5	1.44843	GCNT3	1.21847	BPIFB1	1.30452	DYNLL1	1.21398
Basal	FHL2	2.72364	70.8479	0	0	-1.02554	TRUE		FLRT3	-0.857912	KRT4	0.997549	DPP4	-3.29191	PTGES	-0.893528	SLC12A2	-0.501117	SLC12A2	-0.501117	DZIP3	-0.705549
Basal	GSTM3	2.65426	35.17	5.74878e-271	1.0147e-269	-1.45493	TRUE		TGM1	2.52513	GSTP1	0.490411	CST3	1.35494	MGAT4B	-0.756993	SLC26A2	-0.611531	PHB	0.589677	MORN1	-0.954573
Basal	SLC38A5	2.4472	13.6388	2.35256e-42	8.51311e-42	-1.86035	TRUE		FHL2	-1.02554	EPHX1	0.420935	GALNT7	-0.48444	IBTK	-0.555566	GALE	0.518967	GCNT3	1.21847	IFT43	1.14092
Basal	LAMA3	2.43857	16.0644	4.52964e-58	2.0153e-57	-0.916647	TRUE		GSTM3	-1.45493	HSPB1	0.963299	ST6GAL1	1.02734	F3	-1.06641	FKBP11	-0.659901	CGNL1	-0.974586	PRDX5	0.647882
Basal	ISYNA1	2.36158	44.5841	0	0	-0.951879	TRUE		SLC38A5	-1.86035	CA8	-1.16166	CRABP2	-0.656563	SLC25A23	1.20835	GATM	1.2587	MARCKSL1	-1.09982	IFT27	0.808123
Basal	CYP26A1	2.35295	35.542	1.10534e-276	2.01977e-275	-0.921019	TRUE		LAMA3	-0.916647	CKMT1B	0.912788	SLC6A14	-1.26116	IRGQ	0.516347	BPIFB1	1.30452	TMED3	-0.5335	IFT80	1.35743
Basal	PTMA	2.1309	140.275	0	0	1.32297	TRUE		ISYNA1	-0.951879	HPGD	1.62685	MET	-0.521875	PDP1	0.722177	GALNT7	-0.48444	GATM	1.2587	FOCAD	-0.42166
Basal	ALDH3A2	2.05532	62.3114	0	0	0.736086	TRUE		CYP26A1	-0.921019	LGALS7B	1.11017	MYO1B	-0.544364	APOL1	-1.39121	GMPR	1.22703	GMPR	1.22703	ACYP1	0.778963
Basal	RAB34	1.94256	34.1756	5.57739e-256	9.28261e-255	-0.656736	TRUE		PTMA	1.32297	ATP5F1B	0.558561	SLC12A2	-0.501117	SLC6A14	-1.26116	CGNL1	-0.974586	NUCB2	1.1726	UFC1	0.625873
Basal	LGALS7B	1.89561	32.1106	3.1359e-226	4.50187e-225	1.11017	TRUE		ALDH3A2	0.736086	EGFR	-0.456485	KIAA0319L	-0.368056	PGM2L1	-0.757893	PRKACB	-1.18061	GPD1	1.53435	DNPH1	1.00802
Basal	IKBIP	1.8675	21.6352	8.38634e-104	5.71766e-103	-0.970942	TRUE		RAB34	-0.656736	CYP26A1	-0.921019	CYB5A	0.684363	TRIM16	-0.557865	TMED3	-0.5335	SEC61B	-0.509705	APPL2	0.319163
Basal	F3	1.85819	81.6567	0	0	-1.06641	TRUE		LGALS7B	1.11017	CYC1	0.618405	GPX8	-1.09126	PARP14	-0.447124	MARCKSL1	-1.09982	CST3	1.35494	GSTP1	0.490411
Basal	TNS4	1.78364	12.2636	1.42132e-34	4.56812e-34	-0.860254	TRUE		IKBIP	-0.970942	UQCRB	1.31049	SDK1	0.929578	VCL	-0.468493	TTC3	1.67131	FKBP11	-0.659901	ALDH1L1	0.635733
Basal	TGFBI	1.76072	22.911	3.61348e-116	2.69748e-115	-1.19037	TRUE		F3	-1.06641	ATP5F1C	0.461051	MB	0.947793	DHRS9	-0.580338	JTB	-0.712997	PRKACB	-1.18061	TSTD1	1.03818
Basal	PKM	1.71839	97.2502	0	0	-0.259993	TRUE		TNS4	-0.860254	UQCRC2	0.691765	GALE	0.518967	ST6GAL1	1.02734	DDAH1	0.673122	MB	0.947793	MYCBP	0.92731
Basal	PLEK2	1.52021	8.74342	2.26158e-18	5.35351e-18	-0.76861	TRUE		TGFBI	-1.19037	GPX2	1.45722	BCL2L14	0.95629	LETM1	0.688148	HDLBP	-0.382822	PEBP1	0.525495	NUCB2	1.1726
Basal	ITM2B	1.49917	95.8408	0	0	-0.697106	TRUE		PKM	-0.259993	COX5A	0.622848	MARCKSL1	-1.09982	S100A6	1.34608	PDIA5	-0.647848	UQCRQ	0.731027	DHRS9	-0.580338
Basal	CLU	1.4744	65.8679	0	0	1.26531	TRUE		PLEK2	-0.76861	UQCRC1	0.860175	ALDH1A3	-1.05823	AKAP13	0.452502	GPX8	-1.09126	FSCN1	-0.598573	DDAH1	0.673122
Basal	EIF3D	1.31591	56.3777	0	0	-0.247254	TRUE			Basal		Suprabasal		Secretory		Secretory N		SMG goblet		Serous		Multiciliated
Basal	ADH5	1.31487	37.932	0	0	-0.413094	TRUE		log2 fold-change	-0.473428	log2 fold-change	0.511404	log2 fold-change	-0.264321	log2 fold-change	-0.0390724	log2 fold-change	0.0173311	log2 fold-change	0.394085	log2 fold-change	0.624018
Basal	UQCRC1	1.30048	55.0437	0	0	0.860175	TRUE		SEM	0.245108	SEM	0.187445	SEM	0.282067	SEM	0.211474	SEM	0.22954	SEM	0.236782	SEM	0.179761
Basal	TRMT11	1.298	7.04419	1.86547e-12	3.75699e-12	0.51863	TRUE
Basal	ADK	1.18246	13.17	1.30648e-39	4.56599e-39	-0.417862	TRUE
Basal	ANP32A	1.14107	14.9299	2.10679e-50	8.44707e-50	-0.434886	TRUE
Basal	HSCB	1.13363	11.7649	5.92148e-32	1.82321e-31	1.15706	TRUE
Basal	HOOK1	1.12122	14.3002	2.18264e-46	8.31981e-46	0.322642	TRUE
Basal	PCNP	1.11183	27.2657	1.08394e-163	1.12802e-162	-0.589414	TRUE
Basal	FBLN1	1.08716	13.927	4.34366e-44	1.61055e-43	0.940773	TRUE
Basal	MCCC1	1.07565	10.291	7.73526e-25	2.10561e-24	0.623482	TRUE
Basal	TBC1D2	1.07254	7.35802	1.86665e-13	3.87188e-13	-0.76732	TRUE
Basal	FAS	1.0614	4.58064	4.63566e-06	7.36245e-06	-0.599601	TRUE
Basal	SCPEP1	1.05684	40.876	0	0	0.911253	TRUE
Basal	SBDS	1.0064	23.9568	7.85014e-127	6.30037e-126	-0.446432	TRUE
Basal	SERPINH1	1.00018	7.10865	1.17181e-12	2.37674e-12	-1.07352	TRUE
Basal	GLUD1	0.992411	16.0696	4.17075e-58	1.85739e-57	1.11541	TRUE
Basal	CKMT1B	0.945712	6.53693	6.27938e-11	1.20368e-10	0.912788	TRUE
Basal	PEBP1	0.930072	57.1415	0	0	0.525495	TRUE
Basal	FBL	0.901446	25.7754	1.67428e-146	1.54584e-145	-0.469742	TRUE
Basal	B3GAT3	0.889563	5.15149	2.58422e-07	4.36377e-07	-0.542313	TRUE
Basal	HSPB1	0.884031	43.4112	0	0	0.963299	TRUE
Basal	LIMA1	0.88237	23.9498	9.28397e-127	7.43834e-126	-0.363307	TRUE
Basal	ATP5F1B	0.874716	43.2843	0	0	0.558561	TRUE
Basal	EGFR	0.821799	12.7579	2.81701e-37	9.48512e-37	-0.456485	TRUE
Basal	PPT1	0.816288	16.4948	3.99783e-61	1.84862e-60	0.941092	TRUE
Basal	RPF2	0.776647	4.81191	1.49494e-06	2.43115e-06	-0.896018	TRUE
Basal	ABHD14B	0.749142	9.18634	4.06449e-20	1.00248e-19	0.986611	TRUE
Basal	UQCRC2	0.735944	24.8252	4.79725e-136	4.13213e-135	0.691765	TRUE
Basal	TMX1	0.733816	6.36682	1.92989e-10	3.64249e-10	-0.452431	TRUE
Basal	PRDX5	0.733738	43.0739	0	0	0.647882	TRUE
Basal	CYB5A	0.72426	40.2356	0	0	0.684363	TRUE
Basal	ATP5PO	0.70865	42.207	0	0	0.47021	TRUE
Basal	HSD17B8	0.708343	7.54524	4.51459e-14	9.54687e-14	0.711519	TRUE
Basal	PDHB	0.673713	11.8342	2.59667e-32	8.03572e-32	0.559932	TRUE
Basal	LIPA	0.637049	8.07968	6.49349e-16	1.44223e-15	-1.07409	TRUE
Basal	ATP5PB	0.634696	25.5614	4.09736e-144	3.71443e-143	0.671431	TRUE
Basal	ITGB1	0.589584	13.0408	7.16976e-39	2.48097e-38	-0.609494	TRUE
Basal	YTHDF2	0.585426	6.62713	3.42268e-11	6.62252e-11	-0.503163	TRUE
Basal	NDUFB5	0.531536	12.3631	4.13942e-35	1.34493e-34	0.597531	TRUE
Basal	EEF1B2	0.528562	34.0312	7.69364e-254	1.26394e-252	0.564077	TRUE
Basal	HADHB	0.528466	6.87322	6.27699e-12	1.242e-11	0.463588	TRUE
Basal	NDUFA12	0.516059	16.0118	1.0578e-57	4.68103e-57	0.540106	TRUE
Basal	SOD1	0.479054	29.7823	6.61553e-195	8.23822e-194	0.37697	TRUE
Basal	NDUFS2	0.459906	4.80449	1.55145e-06	2.5201e-06	0.461606	TRUE
Basal	PARK7	0.455065	28.7557	7.68688e-182	8.87001e-181	0.560223	TRUE
Basal	TMEM123	0.412667	13.4519	3.001e-41	1.07293e-40	-0.601958	TRUE
Basal	CSDE1	0.388942	14.2327	5.74162e-46	2.17911e-45	-0.317579	TRUE
Basal	HSPE1	0.356113	17.3053	4.29103e-67	2.12682e-66	1.05056	TRUE
Basal	CLTA	0.333612	15.8313	1.89406e-56	8.23838e-56	0.601318	TRUE
Basal	ANXA5	0.320433	7.84913	4.18925e-15	9.14059e-15	-0.916048	TRUE
Basal	ATP5F1D	0.316492	16.5039	3.44155e-61	1.59244e-60	0.751118	TRUE
Basal	ISCU	0.274911	9.18876	3.97409e-20	9.80355e-20	0.524342	TRUE
Basal	ERP29	0.259121	9.30159	1.38359e-20	3.44715e-20	0.521429	TRUE
Basal	CYC1	0.258862	4.66169	3.13622e-06	5.02722e-06	0.618405	TRUE
Basal	NDUFA11	0.256321	12.0407	2.17044e-33	6.8392e-33	0.738078	TRUE
Basal	PPIB	0.219743	7.08	1.44152e-12	2.91447e-12	-0.347157	TRUE
Basal	UQCRB	0.217022	20.2734	2.21014e-91	1.36459e-90	1.31049	TRUE
Basal	ATP5PD	0.172443	4.54045	5.61329e-06	8.87488e-06	1.10358	TRUE
Basal	SEC62	0.152314	13.6763	1.40703e-42	5.10741e-42	-0.358878	TRUE
Basal	NDUFB4	0.138722	6.78085	1.19472e-11	2.33882e-11	0.834995	TRUE
Basal	KRT15	8.26163	199.785	0	0	0.984787	FALSE
Basal	KRT17	7.14037	192.69	0	0	-0.555098	FALSE
Basal	BCAM	5.01473	165.151	0	0	0.876132	FALSE
Basal	VSNL1	4.45895	41.9449	0	0	0.888588	FALSE
Basal	COL7A1	4.37471	12.707	5.40965e-37	1.8145e-36	0.066992	FALSE
Basal	S100A2	4.36787	155.928	0	0	0.292563	FALSE
Basal	TP63	4.21618	67.645	0	0	0.977552	FALSE
Basal	SERPINF1	4.13021	165.762	0	0	0.0362606	FALSE
Basal	LAMB3	4.09292	110.814	0	0	-0.814049	FALSE
Basal	SMC2	3.91101	80.3456	0	0	0.213204	FALSE
Basal	SULT1E1	3.90734	39.1335	0	0	-0.793569	FALSE
Basal	KRT5	3.64409	135.258	0	0	0.505132	FALSE
Basal	PSAT1	3.53357	25.6292	7.20385e-145	6.57316e-144	-0.118475	FALSE
Basal	DST	3.3396	87.6293	0	0	0.0213365	FALSE
Basal	GSDME	3.2876	12.9344	2.87699e-38	9.84579e-38	-0.687619	FALSE
Basal	HSPA2	3.26155	80.8055	0	0	0.370224	FALSE
Basal	MMP10	3.07696	49.1087	0	0	0.338994	FALSE
Basal	EFEMP1	2.92668	85.191	0	0	0.344791	FALSE
Basal	LOXL4	2.86476	22.3973	4.17924e-111	3.02309e-110	0.0371085	FALSE
Basal	SNCA	2.77593	68.0284	0	0	0.187765	FALSE
Basal	TGFB2	2.76624	11.4905	1.47212e-30	4.43316e-30	-0.700838	FALSE
Basal	ADH7	2.737	106.602	0	0	1.65756	FALSE
Basal	LDHB	2.70396	139.976	0	0	-0.143239	FALSE
Basal	TNC	2.60346	31.8445	1.56731e-222	2.21817e-221	-0.573334	FALSE
Basal	IGFBP2	2.59267	110.324	0	0	-0.187435	FALSE
Basal	CTSV	2.57073	11.4046	3.96448e-30	1.18444e-29	0.877764	FALSE
Basal	TSC22D1	2.5622	110.283	0	0	0.726884	FALSE
Basal	GLS2	2.52317	6.57465	4.87682e-11	9.38809e-11	0.15272	FALSE
Basal	MPP6	2.52077	9.4868	2.38241e-21	6.04162e-21	-0.192381	FALSE
Basal	NPM1	2.51105	140.105	0	0	-0.267125	FALSE
Basal	SLC1A5	2.50956	75.8297	0	0	0.420499	FALSE
Basal	JAG2	2.49982	15.9933	1.42343e-57	6.28708e-57	0.0889998	FALSE
Basal	KRT14	2.49891	8.47971	2.2576e-17	5.21532e-17	0.461082	FALSE
Basal	CD9	2.46408	126.409	0	0	0.362257	FALSE
Basal	RMDN2	2.42948	13.9337	3.95249e-44	1.4659e-43	0.0256234	FALSE
Basal	HSP90AB1	2.40874	133.74	0	0	-0.0428956	FALSE
Basal	PLP2	2.38211	85.8724	0	0	0.0593604	FALSE
Basal	KLC3	2.30947	11.567	6.05931e-31	1.83894e-30	0.317601	FALSE
Basal	GJB2	2.30195	14.9641	1.2609e-50	5.07589e-50	-0.339375	FALSE
Basal	CIRBP	2.27541	121.988	0	0	-0.42959	FALSE
Basal	BTF3	2.24821	140.378	0	0	0.0193174	FALSE
Basal	CBR1	2.22213	88.0669	0	0	0.350855	FALSE
Basal	PHGDH	2.17038	48.4367	0	0	0.834507	FALSE
Basal	GAMT	2.16027	38.9892	0	0	1.28022	FALSE
Basal	ANXA8	2.15714	11.5845	4.94102e-31	1.50151e-30	0.127968	FALSE
Basal	LAPTM4A	2.15438	113.971	0	0	-0.857622	FALSE
Basal	MPZL2	2.14505	78.9963	0	0	-0.374573	FALSE
Basal	RASSF6	2.14023	36.6148	1.66552e-293	3.26046e-292	-0.328919	FALSE
Basal	PLD3	2.13922	69.4555	0	0	-0.241104	FALSE
Basal	HMGB3	2.1127	63.1171	0	0	-0.0939701	FALSE
Basal	TUBB	2.09151	88.2856	0	0	-0.250201	FALSE
Basal	DDB2	2.06853	30.6538	2.35459e-206	3.10917e-205	0.415072	FALSE
Basal	GLUL	2.06663	112.731	0	0	0.71835	FALSE
Basal	CAVIN1	2.0366	42.9057	0	0	-0.359212	FALSE
Basal	ATP1B3	2.03486	83.2767	0	0	0.451507	FALSE
Basal	PABPC1	2.00753	116.065	0	0	-0.0100792	FALSE
Basal	FERMT1	2.00528	18.5672	5.91894e-77	3.25274e-76	-0.378239	FALSE
Basal	FBXO2	1.99977	28.9842	1.04005e-184	1.21516e-183	-0.147982	FALSE
Basal	ADIRF	1.99004	95.8901	0	0	1.24945	FALSE
Basal	PTPRZ1	1.97666	43.9444	0	0	0.82968	FALSE
Basal	ABCC10	1.97359	9.62023	6.56823e-22	1.68504e-21	0.117926	FALSE
Basal	GSTO1	1.93274	77.2514	0	0	-0.115852	FALSE
Basal	RACK1	1.92619	110.011	0	0	-0.252473	FALSE
Basal	VLDLR	1.91868	11.2279	2.97317e-29	8.75377e-29	-0.360854	FALSE
Basal	ALDOC	1.90115	8.51652	1.6442e-17	3.80772e-17	0.0686828	FALSE
Basal	CAVIN2	1.88352	31.2251	4.85716e-214	6.59415e-213	-0.230485	FALSE
Basal	TAX1BP3	1.88252	59.1224	0	0	0.158987	FALSE
Basal	PLEKHA1	1.88237	37.1428	5.72085e-302	1.16557e-300	-0.245625	FALSE
Basal	DLL1	1.85362	10.465	1.25115e-25	3.46162e-25	-0.0563644	FALSE
Basal	NT5C	1.8494	46.2508	0	0	0.265388	FALSE
Basal	COL18A1	1.83961	12.9659	1.91073e-38	6.55825e-38	-0.126754	FALSE
Basal	TMEM237	1.82394	20.1334	3.76021e-90	2.29632e-89	-0.701673	FALSE
Basal	RSL1D1	1.8178	78.9463	0	0	-0.194137	FALSE
Basal	MT1X	1.78769	65.1182	0	0	0.120816	FALSE
Basal	SLC3A2	1.78358	43.3346	0	0	-0.261314	FALSE
Basal	PLS3	1.77894	31.233	3.79324e-214	5.15476e-213	-0.217792	FALSE
Basal	THNSL1	1.77391	6.79813	1.05985e-11	2.0806e-11	0.369543	FALSE
Basal	CAPNS2	1.77103	11.5016	1.29482e-30	3.90342e-30	0.961311	FALSE
Basal	PKP1	1.75532	16.1519	1.10093e-58	4.93426e-58	1.11509	FALSE
Basal	LAMB1	1.7495	11.2595	2.07889e-29	6.14405e-29	-0.80984	FALSE
Basal	CTSF	1.74767	24.791	1.12044e-135	9.61542e-135	-0.267378	FALSE
Basal	EPB41L2	1.74762	8.94007	3.88926e-19	9.36165e-19	0.57915	FALSE
Basal	EFNB1	1.74761	12.0031	3.42283e-33	1.07565e-32	-0.0256814	FALSE
Basal	PFKM	1.74664	13.0541	6.01991e-39	2.08463e-38	0.0839215	FALSE
Basal	KRT19	1.74194	65.0031	0	0	0.00409534	FALSE
Basal	PRSS23	1.74079	87.5902	0	0	0.279656	FALSE
Basal	SOX15	1.73699	22.3482	1.25581e-110	9.06058e-110	-0.116707	FALSE
Basal	SFN	1.73477	50.8266	0	0	0.399397	FALSE
Basal	RBM4B	1.72079	15.384	2.09497e-53	8.75847e-53	0.33605	FALSE
Basal	NCS1	1.71354	9.03333	1.66518e-19	4.03943e-19	0.560922	FALSE
Basal	PHYHD1	1.64857	37.5764	0	1.10214e-307	0.894125	FALSE
Basal	THOC6	1.64509	17.3397	2.3577e-67	1.17232e-66	-0.121593	FALSE
Basal	NAB2	1.63523	8.20806	2.24786e-16	5.05353e-16	0.20669	FALSE
Basal	PJA1	1.62454	12.9374	2.77012e-38	9.48468e-38	-0.299553	FALSE
Basal	RAB7B	1.62371	6.61021	3.83781e-11	7.41038e-11	-0.0849258	FALSE
Basal	LETMD1	1.62135	24.1445	8.51958e-129	6.96138e-128	0.255639	FALSE
Basal	EIF3E	1.6165	85.3125	0	0	0.00911621	FALSE
Basal	RIN1	1.58403	6.67447	2.48121e-11	4.82556e-11	-0.10652	FALSE
Basal	FAAH	1.57421	11.2783	1.67867e-29	4.96962e-29	0.133262	FALSE
Basal	TSC22D3	1.56338	37.5224	3.97687e-308	8.37056e-307	0.0737555	FALSE
Basal	GAPDH	1.56292	88.7822	0	0	-0.0276769	FALSE
Basal	THOC3	1.53664	38.7032	0	0	0.256344	FALSE
Basal	AHCY	1.53096	29.431	2.20093e-190	2.67649e-189	-0.117022	FALSE
Basal	BRAT1	1.52669	13.0238	8.96112e-39	3.09395e-38	0.20909	FALSE
Basal	SDHD	1.50587	50.8129	0	0	0.595523	FALSE
Basal	MYL9	1.47865	29.2974	1.11939e-188	1.33801e-187	-0.958747	FALSE
Basal	CDH3	1.46057	8.19027	2.60635e-16	5.84951e-16	-0.528233	FALSE
Basal	LPCAT3	1.45418	10.1202	4.49268e-24	1.20191e-23	-0.434338	FALSE
Basal	TRIP6	1.44972	38.785	0	0	-0.376559	FALSE
Basal	EEF1D	1.44601	89.811	0	0	-0.449038	FALSE
Basal	TSPO	1.44331	83.9498	0	0	0.110581	FALSE
Basal	LGALS3BP	1.4406	65.5226	0	0	0.148022	FALSE
Basal	STMN1	1.43742	33.9793	4.50613e-253	7.36825e-252	-0.475479	FALSE
Basal	IL18	1.43586	23.2397	1.8087e-119	1.38341e-118	-0.0472629	FALSE
Basal	TNS1	1.4335	11.4454	2.47847e-30	7.43487e-30	-0.0809568	FALSE
Basal	SERPINB5	1.42486	17.5629	4.73842e-69	2.40129e-68	0.130319	FALSE
Basal	GNPDA1	1.42031	11.8415	2.38016e-32	7.37386e-32	0.0440566	FALSE
Basal	SEPTIN7	1.41959	55.9966	0	0	-0.234996	FALSE
Basal	BLMH	1.41929	10.0777	6.93525e-24	1.85041e-23	-0.114577	FALSE
Basal	QTRT1	1.40018	19.2078	3.18204e-82	1.82238e-81	0.328857	FALSE
Basal	HNRNPM	1.37558	52.9007	0	0	0.228336	FALSE
Basal	TPM1	1.37103	31.7525	2.93736e-221	4.12793e-220	-0.318948	FALSE
Basal	ZNF385A	1.37015	13.596	4.23126e-42	1.52642e-41	-0.517202	FALSE
Basal	NDFIP2	1.35563	27.7718	9.49813e-170	1.02502e-168	0.332229	FALSE
Basal	PDLIM1	1.35525	68.1509	0	0	0.145924	FALSE
Basal	DSC3	1.35121	8.54471	1.28857e-17	2.99206e-17	0.25492	FALSE
Basal	ESD	1.34507	41.377	0	0	0.143978	FALSE
Basal	SHMT1	1.33247	11.2081	3.72103e-29	1.0935e-28	0.158721	FALSE
Basal	CFH	1.3288	32.8024	5.4453e-236	8.25763e-235	0.273584	FALSE
Basal	PRMT1	1.31855	40.7964	0	0	-0.353337	FALSE
Basal	CPNE8	1.3093	5.83028	5.53331e-09	9.94732e-09	-0.356999	FALSE
Basal	FN3KRP	1.3033	7.09632	1.28121e-12	2.59561e-12	0.0411062	FALSE
Basal	TMEM109	1.3016	17.655	9.30872e-70	4.75873e-69	-0.0474324	FALSE
Basal	ENO1	1.29276	62.0639	0	0	-0.0189432	FALSE
Basal	FHL3	1.28903	4.62746	3.7018e-06	5.91013e-06	-0.0216435	FALSE
Basal	SLC6A6	1.28868	24.227	1.15478e-129	9.51258e-129	-0.44766	FALSE
Basal	DUS3L	1.28065	5.32735	9.96585e-08	1.71009e-07	-0.00788129	FALSE
Basal	EIF4A2	1.27502	57.0211	0	0	-0.0673257	FALSE
Basal	HNRNPA1	1.27245	72.5435	0	0	-0.1203	FALSE
Basal	USP11	1.26583	15.7698	5.02121e-56	2.17389e-55	0.156995	FALSE
Basal	HSPD1	1.25359	46.0343	0	0	0.44715	FALSE
Basal	SKP1	1.24702	78.1363	0	0	0.523637	FALSE
Basal	APP	1.24603	51.906	0	0	-0.432209	FALSE
Basal	CDK4	1.24419	20.2226	6.19488e-91	3.8064e-90	-0.490641	FALSE
Basal	TMEM161A	1.23142	4.81613	1.4637e-06	2.3817e-06	-0.163788	FALSE
Basal	COMT	1.21679	47.0189	0	0	0.0796043	FALSE
Basal	LGALS1	1.21645	52.1467	0	0	-0.627492	FALSE
Basal	EIF4A3	1.21403	23.2224	2.70188e-119	2.06319e-118	-0.128532	FALSE
Basal	NMRK1	1.21157	18.8824	1.59266e-79	8.9277e-79	0.73523	FALSE
Basal	CCDC115	1.21102	20.8851	7.32035e-97	4.73489e-96	0.482951	FALSE
Basal	DEF6	1.20668	7.74953	9.22365e-15	1.98804e-14	0.594767	FALSE
Basal	IMPDH2	1.18613	39.7462	0	0	0.000322819	FALSE
Basal	ATXN10	1.1826	30.2064	1.95458e-200	2.51686e-199	-0.0705049	FALSE
Basal	PSIP1	1.18254	21.1163	5.63077e-99	3.69498e-98	0.179577	FALSE
Basal	POLR1E	1.17782	4.86241	1.15964e-06	1.8973e-06	0.0143692	FALSE
Basal	EIF3H	1.17778	62.173	0	0	-0.181493	FALSE
Basal	PIK3R1	1.17727	12.5707	3.06e-36	1.01207e-35	0.0713719	FALSE
Basal	NFKBIA	1.17595	34.4811	1.54036e-260	2.60707e-259	0.56509	FALSE
Basal	BCAP31	1.17481	49.9673	0	0	-0.0956668	FALSE
Basal	ZC2HC1A	1.17453	14.8422	7.81604e-50	3.11773e-49	0.303898	FALSE
Basal	FAH	1.17326	4.99924	5.75576e-07	9.55448e-07	-0.484832	FALSE
Basal	TNFAIP8	1.17176	14.2626	3.74436e-46	1.42302e-45	0.0667273	FALSE
Basal	PRDX2	1.17111	58.8017	0	0	-0.00590702	FALSE
Basal	GEMIN4	1.16992	4.6356	3.559e-06	5.68862e-06	-0.152336	FALSE
Basal	SLC39A1	1.16557	17.0776	2.18077e-65	1.06097e-64	-1.21993	FALSE
Basal	PHLDA3	1.16495	14.1357	2.28903e-45	8.61279e-45	-0.0965991	FALSE
Basal	LRRC8A	1.16289	10.6256	2.26589e-26	6.35712e-26	-0.266798	FALSE
Basal	RAB38	1.15544	7.31237	2.62478e-13	5.42435e-13	-0.0657828	FALSE
Basal	EXOSC7	1.14853	14.68	8.65573e-49	3.39844e-48	0.183664	FALSE
Basal	GMPR2	1.14811	17.5196	1.01466e-68	5.11606e-68	-0.0695403	FALSE
Basal	C12orf29	1.1299	6.70456	2.02013e-11	3.93977e-11	-0.216635	FALSE
Basal	XPC	1.12921	9.6108	7.199e-22	1.84415e-21	-0.393306	FALSE
Basal	BRIX1	1.12851	16.42	1.37525e-60	6.31127e-60	-0.00715162	FALSE
Basal	HEBP1	1.11665	14.1439	2.03553e-45	7.66925e-45	0.532936	FALSE
Basal	CNBP	1.11309	48.5338	0	0	-0.0153836	FALSE
Basal	HMGB1	1.11201	75.6204	0	0	0.648342	FALSE
Basal	RHOC	1.1105	44.9367	0	0	-0.267759	FALSE
Basal	PQBP1	1.11026	20.8236	2.64392e-96	1.70069e-95	-0.36676	FALSE
Basal	ATP5F1A	1.10845	58.947	0	0	0.45025	FALSE
Basal	MDH1	1.10726	43.2782	0	0	-0.0777892	FALSE
Basal	SYPL1	1.10351	38.488	0	0	0.158197	FALSE
Basal	TRMT112	1.103	53.1415	0	0	0.225781	FALSE
Basal	UNG	1.09925	4.8019	1.57164e-06	2.55229e-06	0.152185	FALSE
Basal	NACA	1.09815	74.7706	0	0	-0.447288	FALSE
Basal	SEPTIN10	1.09784	9.30413	1.35099e-20	3.36652e-20	-0.142031	FALSE
Basal	ALDH7A1	1.08783	19.04	7.94776e-81	4.49474e-80	0.0316281	FALSE
Basal	H2AFY2	1.08668	5.29791	1.17135e-07	2.00555e-07	-0.77912	FALSE
Basal	CBX1	1.08382	7.30255	2.82373e-13	5.82603e-13	-0.0161706	FALSE
Basal	ZFAND1	1.083	17.1569	5.58538e-66	2.73161e-65	0.00752714	FALSE
Basal	SF3A3	1.08186	11.8336	2.61708e-32	8.09531e-32	0.0204351	FALSE
Basal	NUCKS1	1.0783	43.2614	0	0	-0.220854	FALSE
Basal	ARPC2	1.07421	59.2951	0	0	0.00982988	FALSE
Basal	SERGEF	1.07399	7.90056	2.77664e-15	6.07926e-15	0.236062	FALSE
Basal	TPBG	1.07141	13.987	1.87094e-44	6.96291e-44	0.0536151	FALSE
Basal	TATDN1	1.06975	16.5368	1.99311e-61	9.24068e-61	0.122794	FALSE
Basal	CYP2S1	1.06766	4.6409	3.46901e-06	5.54795e-06	0.389347	FALSE
Basal	APEX1	1.06696	25.4675	4.51897e-143	4.05722e-142	-0.277321	FALSE
Basal	SGF29	1.06578	7.02635	2.12008e-12	4.26117e-12	-0.195828	FALSE
Basal	RBMX	1.06563	28.3422	1.0444e-176	1.17229e-175	-0.291454	FALSE
Basal	RHOD	1.06356	6.41201	1.43615e-10	2.72235e-10	0.182156	FALSE
Basal	PTK7	1.06315	5.3683	7.94842e-08	1.36979e-07	0.00521594	FALSE
Basal	TBCC	1.05776	9.48148	2.50694e-21	6.35452e-21	-0.118931	FALSE
Basal	KDF1	1.0536	5.28766	1.2389e-07	2.11991e-07	-0.257277	FALSE
Basal	EHD2	1.05311	5.56463	2.62704e-08	4.61133e-08	-0.0824239	FALSE
Basal	APMAP	1.05211	9.99884	1.54192e-23	4.08521e-23	-0.231445	FALSE
Basal	APOD	1.05137	14.1259	2.62878e-45	9.88318e-45	0.557266	FALSE
Basal	VDAC2	1.0483	46.2196	0	0	0.110559	FALSE
Basal	RBM22	1.04588	9.14873	5.76069e-20	1.41287e-19	0.114528	FALSE
Basal	AQP3	1.04369	49.989	0	0	0.00365482	FALSE
Basal	ROGDI	1.04044	8.95133	3.51226e-19	8.46293e-19	-0.0685801	FALSE
Basal	CCT4	1.03967	28.6055	5.73453e-180	6.56307e-179	-0.0125365	FALSE
Basal	EXOSC8	1.03587	11.927	8.55995e-33	2.67381e-32	-0.229457	FALSE
Basal	ASF1A	1.0357	10.0238	1.19827e-23	3.18076e-23	-0.361121	FALSE
Basal	NCL	1.02968	35.5214	2.29392e-276	4.18072e-275	-0.200184	FALSE
Basal	FAF1	1.02677	13.279	3.06499e-40	1.08226e-39	0.238964	FALSE
Basal	TPM2	1.02669	15.9538	2.68071e-57	1.17993e-56	-1.38094	FALSE
Basal	VPS26A	1.02567	13.0742	4.62393e-39	1.60399e-38	-0.0983386	FALSE
Basal	RPA2	1.02348	12.7404	3.52601e-37	1.18553e-36	0.0903061	FALSE
Basal	EIF3L	1.0216	49.2755	0	0	-0.0876539	FALSE
Basal	ADH1C	1.02003	45.6447	0	0	0.767274	FALSE
Basal	KYAT3	1.01958	8.41473	3.93786e-17	9.04913e-17	-0.000519123	FALSE
Basal	MYL6B	1.01612	16.7363	7.12473e-63	3.36681e-62	-0.508664	FALSE
Basal	PGK1	1.01551	35.4094	1.22216e-274	2.19314e-273	-0.273303	FALSE
Basal	GOLIM4	1.01318	6.78697	1.14516e-11	2.24274e-11	0.478648	FALSE
Basal	EIF2A	1.01317	25.5761	2.81567e-144	2.56248e-143	-0.0868972	FALSE
Basal	UTP4	1.01248	4.52468	6.04883e-06	9.54515e-06	-0.213186	FALSE
Basal	POMGNT1	1.01165	6.92193	4.45534e-12	8.8569e-12	-0.539718	FALSE
Basal	DDIT4	1.00762	37.9602	0	0	-0.531043	FALSE
Basal	EYA2	1.00559	9.40096	5.40664e-21	1.35841e-20	-0.621041	FALSE
Basal	TM2D3	1.00196	17.3565	1.76155e-67	8.77451e-67	-0.182377	FALSE
Basal	FCGRT	0.999727	39.0739	0	0	0.507705	FALSE
Basal	PTPRE	0.999396	6.10863	1.00488e-09	1.8551e-09	-0.0502223	FALSE
Basal	YBX1	0.998661	67.7344	0	0	-0.16547	FALSE
Basal	NGDN	0.998519	11.0486	2.22678e-28	6.45973e-28	-0.426949	FALSE
Basal	XRCC6	0.996707	35.4119	1.11833e-274	2.00941e-273	0.0259134	FALSE
Basal	ARL2	0.993615	23.9569	7.83043e-127	6.28815e-126	-0.0744381	FALSE
Basal	CRBN	0.992264	15.2146	2.82827e-52	1.16639e-51	-0.300204	FALSE
Basal	EIF2S3	0.991198	16.8381	1.2824e-63	6.12412e-63	-0.44152	FALSE
Basal	ECI2	0.986975	12.6166	1.71021e-36	5.68053e-36	-0.0628277	FALSE
Basal	UXS1	0.984881	5.78632	7.19467e-09	1.28728e-08	-0.284382	FALSE
Basal	DSG2	0.981252	8.14532	3.7828e-16	8.45542e-16	-0.503525	FALSE
Basal	HSPA5	0.980671	40.2445	0	0	-0.161807	FALSE
Basal	CACYBP	0.978985	20.7757	7.17961e-96	4.60766e-95	0.111919	FALSE
Basal	TFB1M	0.976439	4.65894	3.17844e-06	5.0914e-06	0.268787	FALSE
Basal	LARP6	0.974736	13.4079	5.43615e-41	1.93613e-40	0.0782644	FALSE
Basal	HNRNPA0	0.97362	32.8506	1.11772e-236	1.70052e-235	-0.161218	FALSE
Basal	PAK1	0.972936	9.53587	1.48639e-21	3.78203e-21	0.112748	FALSE
Basal	ATRAID	0.968245	40.1931	0	0	-0.0327546	FALSE
Basal	RTN2	0.966558	4.55221	5.30863e-06	8.40553e-06	0.155694	FALSE
Basal	RNH1	0.965915	36.6539	3.97247e-294	7.78748e-293	-0.16219	FALSE
Basal	TUBA4A	0.965828	15.2979	7.89718e-53	3.28002e-52	-0.463218	FALSE
Basal	SMARCA1	0.962206	5.93031	3.02358e-09	5.49125e-09	-0.398614	FALSE
Basal	SLC25A6	0.954036	54.405	0	0	0.00986878	FALSE
Basal	COPS6	0.949377	29.7277	3.36936e-194	4.17723e-193	0.286662	FALSE
Basal	SNUPN	0.947195	5.78483	7.25868e-09	1.29857e-08	-0.583265	FALSE
Basal	CLNS1A	0.94606	23.0178	3.09424e-117	2.32475e-116	0.474577	FALSE
Basal	FAM162A	0.944468	32.4897	1.49108e-231	2.20155e-230	0.549186	FALSE
Basal	SRP68	0.941296	6.37708	1.80494e-10	3.41078e-10	-0.206282	FALSE
Basal	SUMO2	0.937211	65.907	0	0	0.307004	FALSE
Basal	SNRPD2	0.935384	59.2263	0	0	-0.274675	FALSE
Basal	EIF3M	0.930845	29.3707	1.30097e-189	1.57116e-188	-0.221533	FALSE
Basal	HDAC1	0.927514	15.4405	8.73917e-54	3.67555e-53	-0.0539156	FALSE
Basal	EEF2	0.924757	58.1746	0	0	-0.17596	FALSE
Basal	HPF1	0.924293	8.03397	9.43684e-16	2.08768e-15	-0.0442898	FALSE
Basal	COPS4	0.924258	11.4394	2.65707e-30	7.96382e-30	0.152933	FALSE
Basal	LAS1L	0.92283	4.91183	9.02282e-07	1.48614e-06	-0.282275	FALSE
Basal	DKC1	0.919411	8.37668	5.44399e-17	1.24672e-16	-0.111681	FALSE
Basal	IGBP1	0.918665	23.9704	5.65929e-127	4.55771e-126	0.270688	FALSE
Basal	TPI1	0.917952	53.395	0	0	-0.0298188	FALSE
Basal	TACSTD2	0.914629	46.6245	0	0	0.0711862	FALSE
Basal	SLC25A11	0.913114	9.68342	3.54653e-22	9.14363e-22	0.590371	FALSE
Basal	IRF6	0.912415	10.0726	7.3021e-24	1.94644e-23	-0.270516	FALSE
Basal	NIFK	0.911818	10.8712	1.58058e-27	4.5196e-27	-0.260422	FALSE
Basal	IMMP2L	0.910318	5.47172	4.45676e-08	7.75405e-08	0.00528988	FALSE
Basal	TGFB1	0.902651	10.106	5.19474e-24	1.38841e-23	-0.427141	FALSE
Basal	JPT1	0.900394	25.1167	3.26457e-139	2.87023e-138	-0.0256739	FALSE
Basal	SMARCB1	0.895553	11.0852	1.48048e-28	4.30726e-28	-0.0574053	FALSE
Basal	NUP54	0.894551	5.02091	5.1427e-07	8.5561e-07	0.110102	FALSE
Basal	THYN1	0.894488	15.577	1.0427e-54	4.43068e-54	-0.0791661	FALSE
Basal	ALDH3A1	0.893142	36.0695	6.83153e-285	1.29217e-283	1.39948	FALSE
Basal	PDIA6	0.892735	33.3991	1.41276e-244	2.22936e-243	-0.0745983	FALSE
Basal	PYCR2	0.891229	9.96965	2.06955e-23	5.47384e-23	0.156152	FALSE
Basal	CNN2	0.890515	12.3455	5.1511e-35	1.67053e-34	-0.298741	FALSE
Basal	ITGB4	0.890066	10.8997	1.15624e-27	3.31163e-27	-0.140066	FALSE
Basal	UNC45A	0.889661	5.84753	4.98917e-09	8.98294e-09	0.0416743	FALSE
Basal	TMEM101	0.888826	8.32245	8.61617e-17	1.96418e-16	0.221858	FALSE
Basal	UBE2I	0.881669	24.6258	6.68953e-134	5.66788e-133	0.392584	FALSE
Basal	HOOK2	0.881618	23.0272	2.48684e-117	1.87041e-116	0.296944	FALSE
Basal	SNCG	0.881001	14.8566	6.30151e-50	2.51647e-49	0.288807	FALSE
Basal	ZNF622	0.877353	7.33351	2.24203e-13	4.6402e-13	-0.275517	FALSE
Basal	GALM	0.87691	4.63282	3.60725e-06	5.7618e-06	0.336539	FALSE
Basal	RRAGA	0.874377	12.5138	6.27101e-36	2.06482e-35	0.368079	FALSE
Basal	RRP15	0.868917	5.3813	7.3949e-08	1.27612e-07	-0.222657	FALSE
Basal	XPA	0.866861	7.7738	7.61686e-15	1.64654e-14	0.100467	FALSE
Basal	NR2F2	0.865621	12.1657	4.73141e-34	1.50718e-33	0.0792261	FALSE
Basal	NOA1	0.865614	7.84054	4.48611e-15	9.76548e-15	0.416178	FALSE
Basal	HNRNPDL	0.86323	23.1672	9.74647e-119	7.40615e-118	-0.658155	FALSE
Basal	GTF2F1	0.86166	6.97472	3.06473e-12	6.13691e-12	-0.147827	FALSE
Basal	SPCS2	0.860566	41.3409	0	0	-0.176456	FALSE
Basal	NT5DC2	0.856909	8.22448	1.96034e-16	4.41707e-16	-0.434825	FALSE
Basal	COPS2	0.853745	7.37722	1.6163e-13	3.36108e-13	0.167452	FALSE
Basal	UROD	0.852159	10.7777	4.38693e-27	1.24425e-26	-0.10185	FALSE
Basal	TM7SF3	0.850241	8.4072	4.19919e-17	9.64333e-17	-0.533013	FALSE
Basal	DHPS	0.840642	8.37198	5.66599e-17	1.29692e-16	-0.319483	FALSE
Basal	CCT7	0.83607	19.822	1.9232e-87	1.15137e-86	-0.135161	FALSE
Basal	ATP6AP2	0.835411	25.5748	2.91126e-144	2.64775e-143	-0.204882	FALSE
Basal	ECSIT	0.829855	9.61541	6.8836e-22	1.76529e-21	0.508434	FALSE
Basal	NDUFA10	0.827686	20.7461	1.3292e-95	8.52648e-95	0.32303	FALSE
Basal	TCEAL4	0.826439	19.1276	1.48789e-81	8.47622e-81	-0.156408	FALSE
Basal	PCNA	0.825964	12.3185	7.20559e-35	2.32925e-34	-0.128496	FALSE
Basal	TMEM43	0.823014	4.77947	1.75754e-06	2.84659e-06	-0.150761	FALSE
Basal	GNL1	0.821008	4.91083	9.06932e-07	1.49345e-06	-0.119279	FALSE
Basal	CTNNBL1	0.820492	6.34016	2.29529e-10	4.3234e-10	0.0148216	FALSE
Basal	RDX	0.81903	17.8723	1.93735e-71	1.00695e-70	-0.107942	FALSE
Basal	PBXIP1	0.817007	4.50083	6.76894e-06	1.06575e-05	-0.27661	FALSE
Basal	TDP2	0.814403	5.60933	2.03109e-08	3.57555e-08	0.350495	FALSE
Basal	RRM1	0.811746	6.23411	4.54348e-10	8.4816e-10	-0.240748	FALSE
Basal	SNRNP40	0.8074	7.54685	4.45905e-14	9.43369e-14	-0.0423304	FALSE
Basal	DPF2	0.805459	6.1249	9.0739e-10	1.67733e-09	-0.285938	FALSE
Basal	BDH2	0.804962	6.29056	3.16329e-10	5.93123e-10	-0.0460963	FALSE
Basal	PSMG1	0.79236	5.90609	3.50317e-09	6.35566e-09	-0.109174	FALSE
Basal	PMVK	0.789715	14.7713	2.24409e-49	8.88557e-49	0.162544	FALSE
Basal	SNX17	0.786418	12.3092	8.08086e-35	2.60978e-34	-0.0736474	FALSE
Basal	TKT	0.785119	20.4939	2.44e-93	1.53289e-92	0.197398	FALSE
Basal	WBP4	0.784045	5.11128	3.19983e-07	5.37801e-07	0.00607528	FALSE
Basal	RBM7	0.782837	4.74105	2.12609e-06	3.43042e-06	0.115478	FALSE
Basal	PPIE	0.778527	6.81288	9.56645e-12	1.8809e-11	0.330084	FALSE
Basal	DNAJC8	0.778507	16.7258	8.5019e-63	4.01217e-62	-0.0186324	FALSE
Basal	VAMP2	0.777107	24.6826	1.64475e-134	1.40034e-133	-0.103859	FALSE
Basal	SMARCA2	0.775692	14.9151	2.62807e-50	1.05281e-49	0.126492	FALSE
Basal	CRYZL1	0.773426	6.92533	4.34945e-12	8.65321e-12	-0.303164	FALSE
Basal	SDAD1	0.773166	6.85514	7.12441e-12	1.4063e-11	-0.218008	FALSE
Basal	BLVRB	0.772755	27.8375	1.52532e-170	1.65119e-169	1.09137	FALSE
Basal	PUM3	0.772456	5.29445	1.19373e-07	2.04337e-07	-0.25019	FALSE
Basal	EML2	0.772296	5.25205	1.50417e-07	2.56441e-07	0.255907	FALSE
Basal	HSPA9	0.769879	16.5379	1.95618e-61	9.07547e-61	0.253961	FALSE
Basal	HIKESHI	0.765414	8.25252	1.55094e-16	3.5042e-16	0.66467	FALSE
Basal	DEK	0.765288	19.5165	7.95701e-85	4.65417e-84	0.063733	FALSE
Basal	COPS3	0.764066	6.66791	2.59475e-11	5.04287e-11	0.027545	FALSE
Basal	UFSP2	0.763548	4.55448	5.25161e-06	8.31807e-06	0.023384	FALSE
Basal	HNRNPK	0.76268	43.9474	0	0	-0.0391222	FALSE
Basal	LYPLAL1	0.762547	5.06884	4.00258e-07	6.69184e-07	0.202384	FALSE
Basal	PCID2	0.761783	4.65958	3.16851e-06	5.07608e-06	-0.020239	FALSE
Basal	KRTCAP3	0.760275	16.5856	8.85183e-62	4.1231e-61	-0.0698429	FALSE
Basal	MPHOSPH6	0.756863	5.79546	6.81358e-09	1.22019e-08	0.243294	FALSE
Basal	COMMD6	0.756738	53.2412	0	0	0.210917	FALSE
Basal	ILF2	0.754102	17.658	8.83887e-70	4.52019e-69	-0.239138	FALSE
Basal	RNPS1	0.753092	11.3305	9.26905e-30	2.7522e-29	-0.134086	FALSE
Basal	EIF3K	0.75273	44.5709	0	0	0.222623	FALSE
Basal	MED4	0.749107	13.5212	1.1721e-41	4.20987e-41	0.335652	FALSE
Basal	LUC7L2	0.740703	6.19159	5.95591e-10	1.1074e-09	-0.138644	FALSE
Basal	DUT	0.736046	27.7735	9.06729e-170	9.79282e-169	0.401156	FALSE
Basal	ANP32B	0.734543	21.8076	1.96477e-105	1.35539e-104	-0.320574	FALSE
Basal	NOP53	0.73395	40.8195	0	0	-0.336828	FALSE
Basal	SNW1	0.728705	9.60054	7.95285e-22	2.03466e-21	-0.147892	FALSE
Basal	ECH1	0.727282	25.2373	1.56011e-140	1.37946e-139	0.666204	FALSE
Basal	JUNB	0.721249	13.897	6.60712e-44	2.44397e-43	-0.498497	FALSE
Basal	NT5C3B	0.720624	4.72444	2.30745e-06	3.71918e-06	0.549148	FALSE
Basal	PFDN5	0.720231	58.6692	0	0	0.209344	FALSE
Basal	EIF3G	0.719383	27.77	9.99672e-170	1.078e-168	-0.201851	FALSE
Basal	CKB	0.715843	22.1731	6.24713e-109	4.43863e-108	0.198464	FALSE
Basal	VBP1	0.712754	5.14582	2.66357e-07	4.49288e-07	-0.241971	FALSE
Basal	CAVIN3	0.711539	12.1745	4.24796e-34	1.35441e-33	-0.504893	FALSE
Basal	PSMA2	0.711409	18.9327	6.13664e-80	3.45097e-79	0.192665	FALSE
Basal	CLSTN1	0.711279	12.3822	3.26312e-35	1.06144e-34	-0.0982342	FALSE
Basal	APPL1	0.711056	9.14503	5.96155e-20	1.46136e-19	-0.0267371	FALSE
Basal	GDI2	0.708876	17.3307	2.75955e-67	1.37067e-66	-0.109327	FALSE
Basal	ANXA4	0.707794	14.6063	2.55942e-48	9.99838e-48	-0.857783	FALSE
Basal	ITM2C	0.702777	7.61588	2.61905e-14	5.58229e-14	-0.342389	FALSE
Basal	NUDT14	0.699272	15.3882	1.9627e-53	8.20791e-53	0.389957	FALSE
Basal	TCEA1	0.699045	12.9361	2.81494e-38	9.63577e-38	0.047028	FALSE
Basal	CCT3	0.697896	16.3229	6.7854e-60	3.09265e-59	-0.09183	FALSE
Basal	C12orf10	0.695824	7.60955	2.75053e-14	5.85716e-14	0.106167	FALSE
Basal	NAPA	0.695637	6.21194	5.23343e-10	9.75138e-10	0.22063	FALSE
Basal	SLC25A3	0.691518	38.7924	0	0	0.410503	FALSE
Basal	FTL	0.68804	42.9092	0	0	1.04658	FALSE
Basal	ACTR10	0.68731	9.33169	1.042e-20	2.60631e-20	-0.127888	FALSE
Basal	RAB4A	0.683836	17.9445	5.29933e-72	2.77496e-71	0.142423	FALSE
Basal	LMO4	0.682824	20.9566	1.63213e-97	1.06157e-96	0.0977335	FALSE
Basal	UBXN1	0.677015	21.8083	1.93721e-105	1.33704e-104	0.12185	FALSE
Basal	POLR1D	0.675161	18.3862	1.69484e-75	9.15933e-75	0.407507	FALSE
Basal	M6PR	0.670414	7.97201	1.56108e-15	3.43777e-15	0.152125	FALSE
Basal	PLEKHA5	0.663431	12.574	2.93482e-36	9.70897e-36	0.121443	FALSE
Basal	TRAP1	0.660186	6.68859	2.25324e-11	4.38524e-11	0.232475	FALSE
Basal	PLTP	0.657827	8.57868	9.59638e-18	2.23681e-17	0.375354	FALSE
Basal	MOB4	0.656769	5.42399	5.82844e-08	1.00991e-07	-0.406232	FALSE
Basal	HADHA	0.656201	14.1293	2.5048e-45	9.4221e-45	0.379546	FALSE
Basal	EIF3I	0.651676	19.0515	6.3886e-81	3.62176e-80	-0.117405	FALSE
Basal	USE1	0.650496	5.70017	1.1969e-08	2.12655e-08	-0.231125	FALSE
Basal	CCDC59	0.649981	6.3453	2.21988e-10	4.18531e-10	-0.159916	FALSE
Basal	TECR	0.648565	23.5577	1.04709e-122	8.16498e-122	0.119117	FALSE
Basal	HIBCH	0.647833	6.57744	4.78631e-11	9.21766e-11	0.635874	FALSE
Basal	SURF2	0.645314	4.60313	4.1618e-06	6.62565e-06	-0.655145	FALSE
Basal	OLA1	0.644252	7.26792	3.65065e-13	7.5078e-13	-0.149984	FALSE
Basal	HDAC2	0.642574	7.24698	4.26165e-13	8.7387e-13	-0.0362153	FALSE
Basal	DNASE2	0.638609	4.90588	9.30085e-07	1.52978e-06	-0.0866032	FALSE
Basal	TSEN34	0.63221	7.4325	1.06563e-13	2.22987e-13	0.28993	FALSE
Basal	ADI1	0.626851	20.5738	4.70846e-94	2.98344e-93	0.613279	FALSE
Basal	METTL5	0.625663	8.85679	8.23505e-19	1.96733e-18	-0.00994965	FALSE
Basal	CDC123	0.625335	5.79318	6.90641e-09	1.23634e-08	-0.471884	FALSE
Basal	COX7A2L	0.622552	19.3787	1.16823e-83	6.77651e-83	0.258755	FALSE
Basal	MAGED2	0.620141	18.8327	4.07501e-79	2.27878e-78	-0.27209	FALSE
Basal	LDHA	0.619887	20.3823	2.40042e-92	1.49327e-91	-0.265424	FALSE
Basal	PSMD6	0.618694	6.84732	7.52483e-12	1.48429e-11	-0.0833139	FALSE
Basal	TMED9	0.617767	14.8154	1.16518e-49	4.63456e-49	-0.0547339	FALSE
Basal	AAMP	0.616886	5.61229	1.99667e-08	3.51585e-08	-0.339551	FALSE
Basal	OCIAD2	0.614322	21.0719	1.44042e-98	9.43008e-98	-0.17381	FALSE
Basal	TERF2IP	0.614247	6.49986	8.03922e-11	1.53681e-10	-0.319362	FALSE
Basal	LAMP1	0.611951	20.3959	1.8176e-92	1.13222e-91	-0.296411	FALSE
Basal	PUF60	0.611814	10.1904	2.18905e-24	5.90026e-24	-0.0621745	FALSE
Basal	PRDX6	0.593747	28.5384	3.91861e-179	4.45202e-178	0.274606	FALSE
Basal	RBBP7	0.593475	7.13253	9.85422e-13	2.0013e-12	0.250364	FALSE
Basal	PMPCB	0.591222	5.84529	5.05683e-09	9.10359e-09	0.00976081	FALSE
Basal	LRPAP1	0.591154	17.1129	1.18889e-65	5.79417e-65	-0.243253	FALSE
Basal	MDH2	0.582835	22.0501	9.53092e-108	6.70373e-107	0.348714	FALSE
Basal	SNX2	0.577758	4.74654	2.0693e-06	3.34033e-06	0.00979991	FALSE
Basal	YIPF3	0.577289	7.38657	1.50668e-13	3.13778e-13	-0.0523999	FALSE
Basal	PPP2R1A	0.575672	5.01281	5.36405e-07	8.92117e-07	0.0639373	FALSE
Basal	WIPI1	0.573862	4.78102	1.74409e-06	2.82546e-06	-0.357259	FALSE
Basal	NME3	0.572306	6.1553	7.49378e-10	1.38928e-09	0.207598	FALSE
Basal	NDUFS4	0.566173	16.568	1.18648e-61	5.52101e-61	0.465925	FALSE
Basal	PPIA	0.559212	32.4527	4.95426e-231	7.26123e-230	0.248768	FALSE
Basal	MTCH1	0.55384	5.79475	6.84229e-09	1.22501e-08	0.110171	FALSE
Basal	METAP2	0.550276	5.11086	3.20701e-07	5.38878e-07	-0.180486	FALSE
Basal	APLP2	0.547783	23.4522	1.25495e-121	9.74237e-121	-0.294416	FALSE
Basal	IDH3G	0.547104	5.49639	3.87637e-08	6.75937e-08	0.429703	FALSE
Basal	PSMC5	0.546416	13.5192	1.20419e-41	4.32293e-41	-0.159936	FALSE
Basal	COMMD3	0.540529	4.81042	1.50617e-06	2.44825e-06	0.40137	FALSE
Basal	TMEM59	0.539638	38.3459	0	0	0.250541	FALSE
Basal	ESF1	0.539382	4.91514	8.87172e-07	1.46246e-06	-0.967747	FALSE
Basal	SYTL1	0.534346	7.26583	3.70754e-13	7.62034e-13	0.0971738	FALSE
Basal	IFNGR1	0.53188	4.98286	6.26527e-07	1.03867e-06	-0.859962	FALSE
Basal	XRCC5	0.526906	11.5768	5.39942e-31	1.6401e-30	-0.0139682	FALSE
Basal	SPAG7	0.524308	10.2273	1.49584e-24	4.04506e-24	0.166926	FALSE
Basal	BBX	0.522501	5.20065	1.98593e-07	3.36893e-07	-0.0894874	FALSE
Basal	OS9	0.520836	8.0881	6.06018e-16	1.34749e-15	-0.340995	FALSE
Basal	SLC25A5	0.515689	25.4686	4.39188e-143	3.94564e-142	0.194394	FALSE
Basal	PA2G4	0.514733	8.56815	1.05156e-17	2.44863e-17	-0.0878509	FALSE
Basal	PSMD4	0.513744	12.1829	3.83493e-34	1.22412e-33	-0.187259	FALSE
Basal	AP2M1	0.5125	14.9611	1.31827e-50	5.30377e-50	-0.224091	FALSE
Basal	C12orf57	0.507451	21.3455	4.29311e-101	2.87653e-100	0.447438	FALSE
Basal	SON	0.505924	27.0653	2.5216e-161	2.5857e-160	-0.201589	FALSE
Basal	SNRPF	0.501884	16.8667	7.91221e-64	3.78106e-63	0.018704	FALSE
Basal	NBEAL1	0.498003	7.38574	1.51611e-13	3.15648e-13	-0.0871818	FALSE
Basal	PPP1CC	0.497231	4.81886	1.44377e-06	2.34955e-06	-0.209584	FALSE
Basal	YWHAQ	0.496857	9.22747	2.77095e-20	6.85852e-20	-0.0682602	FALSE
Basal	ACAT1	0.491861	6.2259	4.78793e-10	8.93079e-10	0.666858	FALSE
Basal	C1QBP	0.4909	14.3956	5.51176e-47	2.11713e-46	0.931055	FALSE
Basal	NFIB	0.489083	5.46153	4.72056e-08	8.20893e-08	0.0223851	FALSE
Basal	TEX264	0.483647	4.99998	5.73377e-07	9.51911e-07	-0.00317329	FALSE
Basal	MORF4L1	0.477861	20.8461	1.65201e-96	1.06411e-95	-0.418052	FALSE
Basal	DDOST	0.475737	6.76291	1.35252e-11	2.64512e-11	-0.314657	FALSE
Basal	HDDC2	0.472326	6.07786	1.21799e-09	2.24407e-09	0.149366	FALSE
Basal	TXNL1	0.467295	5.90008	3.63319e-09	6.58898e-09	0.0632987	FALSE
Basal	FLNA	0.448155	11.9281	8.44675e-33	2.63904e-32	-0.53263	FALSE
Basal	GHITM	0.44541	9.50453	2.0096e-21	5.10311e-21	0.286204	FALSE
Basal	TPD52	0.441029	5.18384	2.17363e-07	3.68244e-07	0.49005	FALSE
Basal	HERPUD1	0.440769	19.1482	1.00255e-81	5.71598e-81	-0.163992	FALSE
Basal	RWDD1	0.440513	10.9914	4.20461e-28	1.21319e-27	-0.504363	FALSE
Basal	SSB	0.439257	10.3131	6.14733e-25	1.67793e-24	-0.109237	FALSE
Basal	PRKAR1A	0.437436	8.9121	5.00735e-19	1.20219e-18	-0.129208	FALSE
Basal	NDUFB11	0.436865	24.135	1.07311e-128	8.75822e-128	0.636238	FALSE
Basal	RBM8A	0.434225	12.3157	7.45412e-35	2.40904e-34	-0.261909	FALSE
Basal	WASF2	0.425683	8.98758	2.52743e-19	6.10676e-19	-0.0982088	FALSE
Basal	RAD23A	0.42136	4.83672	1.31999e-06	2.15262e-06	0.0930615	FALSE
Basal	NCOR1	0.420149	4.56995	4.87841e-06	7.74098e-06	-0.224765	FALSE
Basal	RAN	0.419002	12.247	1.74386e-34	5.59836e-34	-0.132974	FALSE
Basal	NAP1L1	0.417911	16.9925	9.32769e-65	4.48967e-64	0.498095	FALSE
Basal	ADRM1	0.417016	5.50512	3.68908e-08	6.43842e-08	-0.517766	FALSE
Basal	EIF3F	0.414959	20.9024	5.09533e-97	3.30488e-96	0.257814	FALSE
Basal	EIF4B	0.412085	12.0413	2.15504e-33	6.79524e-33	-0.0538352	FALSE
Basal	PSMA4	0.406245	11.6759	1.69338e-31	5.17177e-31	-0.0100225	FALSE
Basal	PDIA3	0.40493	18.6373	1.60084e-77	8.82512e-77	-0.186023	FALSE
Basal	PSME1	0.404339	17.5368	7.50523e-69	3.79107e-68	0.11833	FALSE
Basal	PSMC3	0.398214	5.24514	1.56167e-07	2.65986e-07	-0.0603099	FALSE
Basal	HNRNPC	0.393701	9.17573	4.4851e-20	1.10486e-19	-0.251657	FALSE
Basal	SRSF3	0.389496	9.09389	9.55539e-20	2.33049e-19	-0.345433	FALSE
Basal	HINT1	0.383003	32.1671	5.09317e-227	7.34182e-226	0.484795	FALSE
Basal	PSMD8	0.379032	7.23139	4.78081e-13	9.79607e-13	-0.1025	FALSE
Basal	CCT8	0.373678	4.63334	3.59812e-06	5.74853e-06	0.0132097	FALSE
Basal	HNRNPA3	0.356614	9.67144	3.98732e-22	1.02763e-21	-0.215934	FALSE
Basal	EIF5	0.355648	7.88117	3.24325e-15	7.09309e-15	-0.00826598	FALSE
Basal	SERPING1	0.354338	6.95497	3.52649e-12	7.04442e-12	0.127864	FALSE
Basal	CALD1	0.352628	5.60331	2.10293e-08	3.69968e-08	-1.22173	FALSE
Basal	PTGES3	0.341508	5.16676	2.38181e-07	4.03024e-07	0.152833	FALSE
Basal	GPX4	0.332886	25.1215	2.89891e-139	2.55035e-138	0.0286663	FALSE
Basal	CD99	0.329487	4.65257	3.27828e-06	5.24892e-06	0.0263356	FALSE
Basal	PFN1	0.27273	21.9494	8.76948e-107	6.12813e-106	-0.0392477	FALSE
Basal	OAT	0.2727	5.81532	6.05181e-09	1.08669e-08	0.400618	FALSE
Basal	LMNA	0.269612	5.66775	1.44689e-08	2.56161e-08	-0.0323473	FALSE
Basal	DAD1	0.269172	7.80363	6.01536e-15	1.30518e-14	-0.32501	FALSE
Basal	ERH	0.258204	13.0074	1.11124e-38	3.83292e-38	0.152762	FALSE
Basal	SNU13	0.255308	6.61603	3.68978e-11	7.13044e-11	-0.394343	FALSE
Basal	PPP1CA	0.253929	4.84088	1.29268e-06	2.10906e-06	-0.248568	FALSE
Basal	TXNIP	0.238832	7.71507	1.20918e-14	2.59944e-14	-0.0891887	FALSE
Basal	SUMO1	0.220509	4.49568	6.93491e-06	1.09114e-05	0.0602301	FALSE
Basal	HMGN3	0.208171	12.067	1.57836e-33	4.98923e-33	-0.114177	FALSE
Basal	PSMB1	0.20657	10.1313	4.01088e-24	1.07384e-23	0.115948	FALSE
Basal	ATP1A1	0.182076	6.05422	1.41096e-09	2.59415e-09	-0.0381371	FALSE
Basal	ALDH2	0.154586	5.53863	3.04851e-08	5.33709e-08	0.208624	FALSE
Basal	COX4I1	0.0972191	12.2392	1.91803e-34	6.15608e-34	0.120179	FALSE
Basal	SAP18	0.0931795	6.2419	4.32301e-10	8.07757e-10	-0.0603071	FALSE
Basal	SRP14	0.0718834	10.8478	2.04387e-27	5.8348e-27	-0.180484	FALSE
Basal	CD63	0.0673249	9.95786	2.33021e-23	6.15627e-23	-0.125498	FALSE
Basal	MGST1	0.0662617	4.9317	8.15154e-07	1.34501e-06	0.431836	FALSE
Basal	EDF1	0.0380522	7.58687	3.27717e-14	6.96697e-14	-0.332141	FALSE
Basal	PSAP	-0.00776632	9.8215	9.09776e-23	2.37754e-22	-0.195862	FALSE
Multiciliated	CES1	5.39588	127.722	0	0	2.30476	TRUE
Multiciliated	DYNLL1	4.95848	139.631	0	0	1.21398	TRUE
Multiciliated	DZIP3	4.6915	85.673	0	0	-0.705549	TRUE
Multiciliated	MORN1	4.57538	39.6213	0	0	-0.954573	TRUE
Multiciliated	IFT43	4.31349	98.1247	0	0	1.14092	TRUE
Multiciliated	PRDX5	3.78344	136.965	0	0	0.647882	TRUE
Multiciliated	IFT27	3.74067	92.0636	0	0	0.808123	TRUE
Multiciliated	IFT80	3.67002	37.6011	0	3.37162e-308	1.35743	TRUE
Multiciliated	FOCAD	3.47206	30.642	3.37465e-206	4.18379e-205	-0.42166	TRUE
Multiciliated	ACYP1	3.45017	60.821	0	0	0.778963	TRUE
Multiciliated	UFC1	3.42027	115.664	0	0	0.625873	TRUE
Multiciliated	DNPH1	3.28751	104.199	0	0	1.00802	TRUE
Multiciliated	APPL2	3.00344	42.015	0	0	0.319163	TRUE
Multiciliated	GSTP1	2.83173	105.407	0	0	0.490411	TRUE
Multiciliated	ALDH1L1	2.74604	43.9846	0	0	0.635733	TRUE
Multiciliated	TSTD1	2.63708	102.701	0	0	1.03818	TRUE
Multiciliated	MYCBP	2.48522	42.0129	0	0	0.92731	TRUE
Multiciliated	NUCB2	2.45353	85.3284	0	0	1.1726	TRUE
Multiciliated	DHRS9	2.37301	62.8253	0	0	-0.580338	TRUE
Multiciliated	DDAH1	2.34028	27.4724	3.75296e-166	4.07526e-165	0.673122	TRUE
Multiciliated	FDXR	2.33121	35.7055	3.246e-279	4.90121e-278	0.834251	TRUE
Multiciliated	ALDH1A1	2.25191	84.5957	0	0	0.986355	TRUE
Multiciliated	IGF2BP2	2.21418	41.5095	0	0	-0.341311	TRUE
Multiciliated	MARCKS	2.19067	53.6214	0	0	-1.01989	TRUE
Multiciliated	NEDD4L	2.18226	47.4186	0	0	-0.389889	TRUE
Multiciliated	SYAP1	1.95501	51.6814	0	0	0.907632	TRUE
Multiciliated	GCLC	1.92105	36.4305	1.40147e-290	2.17477e-289	0.762677	TRUE
Multiciliated	LGALS3	1.87663	68.4634	0	0	1.07894	TRUE
Multiciliated	MB	1.85028	35.6965	4.48348e-279	6.76242e-278	0.947793	TRUE
Multiciliated	HECTD1	1.82311	49.5311	0	0	-0.387101	TRUE
Multiciliated	APOO	1.77332	27.4676	4.2844e-166	4.64874e-165	0.856923	TRUE
Multiciliated	SOD1	1.74301	77.1816	0	0	0.37697	TRUE
Multiciliated	IGF1R	1.66925	29.0411	1.9947e-185	2.30362e-184	-0.467737	TRUE
Multiciliated	NDUFA3	1.64138	64.4977	0	0	0.751777	TRUE
Multiciliated	ERGIC3	1.58455	62.449	0	0	-0.34813	TRUE
Multiciliated	PGM2L1	1.52124	28.7103	2.83988e-181	3.24223e-180	-0.757893	TRUE
Multiciliated	CLU	1.49474	53.7615	0	0	1.26531	TRUE
Multiciliated	TSPAN3	1.31672	42.9486	0	0	-1.12013	TRUE
Multiciliated	SLC25A4	1.29541	30.859	4.24502e-209	5.32415e-208	0.706073	TRUE
Multiciliated	PGRMC1	1.25061	36.4435	8.73377e-291	1.35679e-289	0.579509	TRUE
Multiciliated	FAM120A	1.23841	32.7625	2.01475e-235	2.7326e-234	-0.275226	TRUE
Multiciliated	COA3	1.2271	43.5699	0	0	0.95827	TRUE
Multiciliated	NDUFAB1	1.16052	46.0308	0	0	0.657192	TRUE
Multiciliated	NDUFV3	1.15745	33.9841	3.83192e-253	5.40679e-252	1.5826	TRUE
Multiciliated	NDUFB1	1.15628	48.4786	0	0	0.859861	TRUE
Multiciliated	SCPEP1	1.09288	41.8795	0	0	0.911253	TRUE
Multiciliated	AKR7A2	1.08247	30	9.82331e-198	1.17619e-196	0.48413	TRUE
Multiciliated	UQCR10	1.07003	47.1423	0	0	0.978687	TRUE
Multiciliated	SRRM2	1.02667	26.7835	5.02855e-158	5.29606e-157	-0.439694	TRUE
Multiciliated	ANXA11	1.02259	40.1115	0	0	-0.988177	TRUE
Multiciliated	MEAF6	1.01082	29.8659	5.45e-196	6.4812e-195	-0.626607	TRUE
Multiciliated	GADD45GIP1	1.00334	40.6603	0	0	1.0799	TRUE
Multiciliated	DBI	0.850501	37.3425	3.35181e-305	5.40498e-304	1.22471	TRUE
Multiciliated	PRDX1	0.78543	27.5462	4.90971e-167	5.35629e-166	0.394566	TRUE
Multiciliated	S100A11	0.771839	30.8125	1.781e-208	2.22379e-207	0.537327	TRUE
Multiciliated	HINT2	0.765742	29.0062	5.49595e-185	6.33142e-184	0.896533	TRUE
Multiciliated	EPHX1	0.709463	31.1115	1.68438e-212	2.14329e-211	0.420935	TRUE
Multiciliated	NDUFB3	0.671912	27.3689	6.43778e-165	6.9529e-164	0.561921	TRUE
Multiciliated	RSPH1	8.31371	144.1	0	0	0.558107	FALSE
Multiciliated	CAPS	8.0405	146.287	0	0	1.59642	FALSE
Multiciliated	CAPSL	7.8214	133.963	0	0	0.671762	FALSE
Multiciliated	SNTN	7.32354	128.927	0	0	0.618963	FALSE
Multiciliated	DNAH5	7.31336	128.792	0	0	0.564652	FALSE
Multiciliated	GSTA2	7.1488	115.184	0	0	0.794994	FALSE
Multiciliated	FAM92B	7.14268	122.218	0	0	0.24037	FALSE
Multiciliated	DNAAF1	7.12856	129.461	0	0	0.896397	FALSE
Multiciliated	LRRC46	7.08984	108.732	0	0	0.513117	FALSE
Multiciliated	TPPP3	7.06924	136.941	0	0	0.955136	FALSE
Multiciliated	DNAH12	7.02787	111.558	0	0	-0.014105	FALSE
Multiciliated	AGR3	6.92978	132.78	0	0	1.29896	FALSE
Multiciliated	RSPH9	6.88271	106.87	0	0	0.533897	FALSE
Multiciliated	DCDC2B	6.84593	80.9155	0	0	-0.0505779	FALSE
Multiciliated	CFAP52	6.84404	100.332	0	0	0.293848	FALSE
Multiciliated	DNAH9	6.7855	100.603	0	0	0.44238	FALSE
Multiciliated	CFAP57	6.6124	71.5384	0	0	-0.169569	FALSE
Multiciliated	ROPN1L	6.57125	109.223	0	0	0.847908	FALSE
Multiciliated	ARMC3	6.53492	98.9253	0	0	0.54783	FALSE
Multiciliated	ERICH3	6.50073	110.551	0	0	0.689952	FALSE
Multiciliated	DNALI1	6.45389	112.803	0	0	0.712071	FALSE
Multiciliated	ODF3B	6.40269	135.148	0	0	0.302122	FALSE
Multiciliated	ZMYND10	6.38051	115.6	0	0	0.482051	FALSE
Multiciliated	WDR78	6.33981	93.781	0	0	0.748892	FALSE
Multiciliated	SPAG6	6.30942	108.686	0	0	0.38694	FALSE
Multiciliated	TUBB4B	6.24332	143.494	0	0	0.181373	FALSE
Multiciliated	DTHD1	6.2328	75.6211	0	0	0.671822	FALSE
Multiciliated	RSPH4A	6.21551	95.0153	0	0	0.625209	FALSE
Multiciliated	TTC25	6.20799	77.7095	0	0	0.344276	FALSE
Multiciliated	DNAH6	6.19284	71.9677	0	0	0.397584	FALSE
Multiciliated	DNAJB13	6.1903	60.4792	0	0	0.540699	FALSE
Multiciliated	UBXN10	6.13207	84.7787	0	0	0.601962	FALSE
Multiciliated	DNAAF3	6.06458	62.8578	0	0	0.331401	FALSE
Multiciliated	CROCC2	6.03947	56.1242	0	0	-0.131879	FALSE
Multiciliated	CETN2	6.03287	133.052	0	0	0.0541074	FALSE
Multiciliated	STK33	6.0233	71.1216	0	0	0.251928	FALSE
Multiciliated	AK8	5.91494	47.8006	0	0	0.103933	FALSE
Multiciliated	WDR54	5.6649	109.724	0	0	0.625907	FALSE
Multiciliated	DAW1	5.65673	50.5082	0	0	0.727999	FALSE
Multiciliated	GAS2L2	5.5893	39.5436	0	0	0.664218	FALSE
Multiciliated	CCDC151	5.47109	35.5665	4.61739e-277	6.91226e-276	0.298025	FALSE
Multiciliated	MAP1A	5.43199	51.6596	0	0	0.878938	FALSE
Multiciliated	SPATA18	5.43036	88.1065	0	0	0.750179	FALSE
Multiciliated	CCDC40	5.42125	49.1317	0	0	0.567672	FALSE
Multiciliated	DYNC2H1	5.41574	97.442	0	0	0.622988	FALSE
Multiciliated	TMEM231	5.36882	90.2753	0	0	0.918825	FALSE
Multiciliated	OSCP1	5.33389	86.8712	0	0	0.723727	FALSE
Multiciliated	NPHP1	5.22509	75.5203	0	0	0.850365	FALSE
Multiciliated	TCTEX1D2	5.1371	109.531	0	0	1.39532	FALSE
Multiciliated	CROCC	5.11969	61.6733	0	0	1.04083	FALSE
Multiciliated	RRAD	5.11663	73.8566	0	0	-0.0115244	FALSE
Multiciliated	ENDOG	5.01495	78.9426	0	0	0.308054	FALSE
Multiciliated	IFT57	4.98215	120.529	0	0	0.919032	FALSE
Multiciliated	VSTM2L	4.91176	59.673	0	0	-0.148888	FALSE
Multiciliated	DPCD	4.83585	102.971	0	0	0.469571	FALSE
Multiciliated	STX2	4.81587	26.7939	3.80534e-158	4.0108e-157	-0.221319	FALSE
Multiciliated	RFX2	4.78002	72.7521	0	0	0.000965316	FALSE
Multiciliated	CRIP1	4.72458	123.122	0	0	0.217712	FALSE
Multiciliated	DNAJA4	4.71012	94.8411	0	0	0.658908	FALSE
Multiciliated	BASP1	4.6804	81.6904	0	0	0.0251242	FALSE
Multiciliated	ALDH3B1	4.62788	95.7652	0	0	0.865303	FALSE
Multiciliated	TTC26	4.61171	44.1062	0	0	0.825621	FALSE
Multiciliated	MAP1B	4.59377	39.9376	0	0	-0.655781	FALSE
Multiciliated	SYNE1	4.5604	74.0474	0	0	1.03931	FALSE
Multiciliated	TMEM67	4.54494	71.4454	0	0	0.549511	FALSE
Multiciliated	SMIM22	4.51957	127.028	0	0	0.896479	FALSE
Multiciliated	CDS1	4.5009	95.7495	0	0	0.414005	FALSE
Multiciliated	RPGRIP1L	4.46054	37.2031	6.08374e-303	9.77659e-302	-0.281066	FALSE
Multiciliated	IFT140	4.4348	28.0373	5.71388e-173	6.35749e-172	0.701411	FALSE
Multiciliated	PPP1R14C	4.42148	58.5146	0	0	-0.579352	FALSE
Multiciliated	WDR19	4.36164	39.0344	0	0	0.749119	FALSE
Multiciliated	HSP90AA1	4.35328	139.478	0	0	0.282091	FALSE
Multiciliated	MPDZ	4.31258	34.2404	6.06775e-257	8.63113e-256	-0.676589	FALSE
Multiciliated	IFT88	4.28067	68.0652	0	0	0.614867	FALSE
Multiciliated	LRWD1	4.26254	51.5163	0	0	-0.117396	FALSE
Multiciliated	ENKD1	4.2546	36.2102	4.20855e-287	6.48043e-286	0.904839	FALSE
Multiciliated	PPOX	4.18197	56.0169	0	0	0.675215	FALSE
Multiciliated	ATP5IF1	4.17449	137.558	0	0	0.665746	FALSE
Multiciliated	USP43	4.14366	30.6416	3.4201e-206	4.23639e-205	-0.0211263	FALSE
Multiciliated	SPAG1	4.11658	70.2744	0	0	0.0937697	FALSE
Multiciliated	SPATA33	4.01803	72.4476	0	0	0.563961	FALSE
Multiciliated	TPPP	4.00681	30.0024	9.13695e-198	1.09495e-196	1.14903	FALSE
Multiciliated	NQO1	4.00516	93.5557	0	0	0.490419	FALSE
Multiciliated	MAPRE3	3.99549	35.5765	3.23099e-277	4.84198e-276	-0.162364	FALSE
Multiciliated	P4HTM	3.96986	84.9694	0	0	-0.144622	FALSE
Multiciliated	UNC119B	3.96322	53.8704	0	0	-0.19193	FALSE
Multiciliated	HSPH1	3.94408	100.723	0	0	0.279752	FALSE
Multiciliated	KIAA1211L	3.93667	54.1737	0	0	0.527534	FALSE
Multiciliated	IQCE	3.87636	49.1218	0	0	0.746073	FALSE
Multiciliated	GALNS	3.86607	38.0775	0	0	0.285723	FALSE
Multiciliated	SMPD2	3.84209	41.4156	0	0	0.742859	FALSE
Multiciliated	IFT22	3.8034	86.3334	0	0	0.807541	FALSE
Multiciliated	KCTD12	3.80196	77.0771	0	0	-0.493483	FALSE
Multiciliated	RUVBL1	3.76755	68.5261	0	0	0.187897	FALSE
Multiciliated	CFAP298	3.76159	97.6089	0	0	0.486735	FALSE
Multiciliated	IK	3.75665	112.301	0	0	-0.145036	FALSE
Multiciliated	SLC44A4	3.73485	100.937	0	0	0.749739	FALSE
Multiciliated	LZTFL1	3.67458	51.4542	0	0	0.538798	FALSE
Multiciliated	ERICH5	3.67308	51.0525	0	0	-0.0261211	FALSE
Multiciliated	TTC12	3.64803	29.6529	3.11236e-193	3.6639e-192	0.93306	FALSE
Multiciliated	KIAA0556	3.64339	32.3344	2.30221e-229	3.08069e-228	0.34259	FALSE
Multiciliated	RUVBL2	3.64336	92.3151	0	0	0.376898	FALSE
Multiciliated	IFT81	3.58746	48.6346	0	0	0.451848	FALSE
Multiciliated	PROM1	3.57908	77.7392	0	0	0.551966	FALSE
Multiciliated	IGFBP7	3.5681	101.134	0	0	-0.659063	FALSE
Multiciliated	WDR60	3.55949	64.9185	0	0	0.77141	FALSE
Multiciliated	ARHGAP18	3.48372	86.0184	0	0	0.293388	FALSE
Multiciliated	TRAF3IP1	3.4749	50.8621	0	0	0.520694	FALSE
Multiciliated	ALMS1	3.47064	29.5042	2.54117e-191	2.96902e-190	-0.00172935	FALSE
Multiciliated	FBXW9	3.4594	28.7977	2.29487e-182	2.63074e-181	0.574713	FALSE
Multiciliated	DYNC2LI1	3.45628	55.7464	0	0	0.525324	FALSE
Multiciliated	SFXN3	3.45175	30.025	4.62559e-198	5.55269e-197	0.278433	FALSE
Multiciliated	CLMN	3.44976	62.2307	0	0	1.11607	FALSE
Multiciliated	WRAP53	3.42944	30.1699	5.88306e-200	7.12329e-199	0.282781	FALSE
Multiciliated	TMC5	3.41884	100.951	0	0	0.23504	FALSE
Multiciliated	FTO	3.40445	38.7684	0	0	-0.399587	FALSE
Multiciliated	BCO2	3.3582	37.7247	0	0	0.724071	FALSE
Multiciliated	PITPNM1	3.34636	35.9535	4.46684e-283	6.81071e-282	0.156825	FALSE
Multiciliated	IFT172	3.34205	82.5695	0	0	0.834017	FALSE
Multiciliated	KIF3A	3.3275	41.2602	0	0	0.135757	FALSE
Multiciliated	MICAL3	3.31771	31.1529	4.62788e-213	5.90487e-212	-0.284552	FALSE
Multiciliated	WRB	3.3064	63.6445	0	0	0.237364	FALSE
Multiciliated	TSPAN1	3.29603	106.117	0	0	0.227051	FALSE
Multiciliated	IFT122	3.27698	29.9377	6.36113e-197	7.59699e-196	0.493387	FALSE
Multiciliated	SLC27A2	3.27581	72.5287	0	0	-0.0405373	FALSE
Multiciliated	PLXNB1	3.26369	42.7987	0	0	-0.157773	FALSE
Multiciliated	HSPBP1	3.24223	59.6516	0	0	0.41188	FALSE
Multiciliated	SPPL2B	3.22869	30.3695	1.38866e-202	1.70351e-201	0.391535	FALSE
Multiciliated	NAT1	3.22842	34.9196	3.74728e-267	5.44095e-266	0.112064	FALSE
Multiciliated	RSPH3	3.22029	60.0976	0	0	0.568972	FALSE
Multiciliated	MED25	3.20786	42.1099	0	0	0.236834	FALSE
Multiciliated	EZR	3.20501	108.937	0	0	-0.111492	FALSE
Multiciliated	BAIAP2L1	3.17641	49.2346	0	0	-0.236493	FALSE
Multiciliated	NUDC	3.14712	103.386	0	0	0.292023	FALSE
Multiciliated	CGN	3.14296	32.1308	1.63916e-226	2.17472e-225	0.230379	FALSE
Multiciliated	SHROOM3	3.13663	51.0718	0	0	-0.431205	FALSE
Multiciliated	NEK1	3.13259	38.0076	0	0	0.2228	FALSE
Multiciliated	SLC34A2	3.12911	52.644	0	0	0.162385	FALSE
Multiciliated	SLC25A29	3.1249	39.8082	0	0	0.164907	FALSE
Multiciliated	CKB	3.11783	91.8023	0	0	0.198464	FALSE
Multiciliated	LRP11	3.11064	65.8956	0	0	-0.0836913	FALSE
Multiciliated	NBEA	3.09471	49.5469	0	0	0.351262	FALSE
Multiciliated	LAMC2	3.07445	32.2554	2.95262e-228	3.93224e-227	-0.936552	FALSE
Multiciliated	MAPK10	3.05144	51.329	0	0	0.203508	FALSE
Multiciliated	WDR34	3.04455	70.5258	0	0	0.887253	FALSE
Multiciliated	RPA3	3.0398	85.6905	0	0	0.265651	FALSE
Multiciliated	P4HA2	3.01773	38.477	0	0	-0.646437	FALSE
Multiciliated	CIB1	3.01387	106.563	0	0	0.561997	FALSE
Multiciliated	SLC22A23	2.95982	32.165	5.45341e-227	7.24206e-226	-0.0588204	FALSE
Multiciliated	ALOX15	2.95254	85.924	0	0	-0.138199	FALSE
Multiciliated	CD59	2.93891	107.365	0	0	-0.0245439	FALSE
Multiciliated	C9orf72	2.93653	30.9704	1.34917e-210	1.70283e-209	0.344243	FALSE
Multiciliated	AFDN	2.92717	60.1977	0	0	0.0692922	FALSE
Multiciliated	CLDN3	2.92277	47.752	0	0	0.684327	FALSE
Multiciliated	TP53BP1	2.90326	37.3559	2.03241e-305	3.28495e-304	-0.0830073	FALSE
Multiciliated	CCDC88C	2.8974	53.5717	0	0	0.308401	FALSE
Multiciliated	TMEM254	2.84074	30.359	1.90929e-202	2.34014e-201	-0.320459	FALSE
Multiciliated	SMYD2	2.82135	50.3646	0	0	-0.183315	FALSE
Multiciliated	CYP4B1	2.82007	93.0835	0	0	0.490972	FALSE
Multiciliated	STEAP3	2.81657	41.6763	0	0	0.344349	FALSE
Multiciliated	CLIC6	2.81452	61.1426	0	0	-0.240059	FALSE
Multiciliated	CEP41	2.80894	30.2916	1.47936e-201	1.80529e-200	0.499689	FALSE
Multiciliated	MIPEP	2.80504	30.7001	5.67218e-207	7.04467e-206	0.551439	FALSE
Multiciliated	CDC16	2.80413	57.275	0	0	-0.156285	FALSE
Multiciliated	METTL7A	2.80372	82.8563	0	0	0.406752	FALSE
Multiciliated	KIF3B	2.78796	47.2298	0	0	0.445479	FALSE
Multiciliated	CCDC80	2.78496	63.7053	0	0	0.883659	FALSE
Multiciliated	INTS3	2.77064	27.8952	3.05352e-171	3.37867e-170	0.273179	FALSE
Multiciliated	CCDC69	2.76892	43.5907	0	0	0.579574	FALSE
Multiciliated	PCM1	2.75456	81.7271	0	0	0.523208	FALSE
Multiciliated	DYNLT1	2.74231	95.9831	0	0	0.468659	FALSE
Multiciliated	HACD4	2.73121	44.7153	0	0	1.01783	FALSE
Multiciliated	TP53INP1	2.72104	35.1697	5.80808e-271	8.52156e-270	-0.0166431	FALSE
Multiciliated	HSPB11	2.72044	83.3335	0	0	-0.0663093	FALSE
Multiciliated	ABCA5	2.71176	58.4629	0	0	-0.0682201	FALSE
Multiciliated	TMEM45B	2.65372	30.1156	3.03153e-199	3.66111e-198	0.13227	FALSE
Multiciliated	ARL3	2.65262	76.1009	0	0	0.363657	FALSE
Multiciliated	NME7	2.64489	47.4914	0	0	0.176894	FALSE
Multiciliated	ZNHIT2	2.64348	39.8344	0	0	0.60922	FALSE
Multiciliated	JPT2	2.59488	63.8985	0	0	-0.454498	FALSE
Multiciliated	PDLIM4	2.59144	68.7434	0	0	0.143325	FALSE
Multiciliated	MSH3	2.58799	36.5036	9.70626e-292	1.51459e-290	-0.0335904	FALSE
Multiciliated	CERS4	2.58417	40.3063	0	0	0.134377	FALSE
Multiciliated	IFT74	2.57941	36.0732	5.97107e-285	9.14411e-284	0.762934	FALSE
Multiciliated	HMGN3	2.57273	100.726	0	0	-0.114177	FALSE
Multiciliated	CTSS	2.56992	83.706	0	0	0.491367	FALSE
Multiciliated	BCAS1	2.56285	44.987	0	0	0.613593	FALSE
Multiciliated	AKAP9	2.55806	91.1863	0	0	0.0149803	FALSE
Multiciliated	GFM2	2.55584	30.9363	3.88161e-210	4.88148e-209	0.734236	FALSE
Multiciliated	PLEKHS1	2.55418	63.025	0	0	-0.0381987	FALSE
Multiciliated	IGFBP2	2.52991	86.8862	0	0	-0.187435	FALSE
Multiciliated	TJP3	2.52084	48.8528	0	0	0.109833	FALSE
Multiciliated	SRI	2.51231	92.9961	0	0	0.257054	FALSE
Multiciliated	DPY30	2.49044	80.0179	0	0	0.689782	FALSE
Multiciliated	CASZ1	2.47068	36.8204	8.71835e-297	1.37888e-295	0.398901	FALSE
Multiciliated	RCAN3	2.46315	41.5253	0	0	-0.411127	FALSE
Multiciliated	MUC16	2.45391	63.5634	0	0	0.8926	FALSE
Multiciliated	SLAIN2	2.44533	43.6192	0	0	-0.205973	FALSE
Multiciliated	STRBP	2.43854	50.8735	0	0	0.222768	FALSE
Multiciliated	ATP2A2	2.4216	71.272	0	0	-0.0271652	FALSE
Multiciliated	GNA11	2.41831	37.0244	4.63699e-300	7.37546e-299	0.249061	FALSE
Multiciliated	EIF4G3	2.41714	29.7265	3.48886e-194	4.12794e-193	-0.128991	FALSE
Multiciliated	ENPP4	2.40989	32.4144	1.71849e-230	2.31064e-229	-0.450719	FALSE
Multiciliated	PDE4DIP	2.4077	39.4639	0	0	0.0630602	FALSE
Multiciliated	DEGS2	2.4075	58.917	0	0	0.709398	FALSE
Multiciliated	TUBGCP2	2.38553	49.8937	0	0	-0.111209	FALSE
Multiciliated	CYSTM1	2.38192	83.7276	0	0	0.324093	FALSE
Multiciliated	UBAC1	2.37975	52.0754	0	0	0.246104	FALSE
Multiciliated	TUSC3	2.37002	60.6848	0	0	-0.365865	FALSE
Multiciliated	SQLE	2.34495	52.608	0	0	-0.150378	FALSE
Multiciliated	DUOX1	2.32816	44.2714	0	0	0.555647	FALSE
Multiciliated	UBE2H	2.31357	53.7281	0	0	0.0476837	FALSE
Multiciliated	ADPRHL2	2.29136	33.0793	5.90598e-240	8.08865e-239	0.127552	FALSE
Multiciliated	FAM13A	2.28352	32.0281	4.43099e-225	5.85652e-224	0.00567264	FALSE
Multiciliated	PCYT2	2.2828	28.4911	1.51165e-178	1.71325e-177	0.261881	FALSE
Multiciliated	HSPA8	2.2508	85.1759	0	0	-0.0355883	FALSE
Multiciliated	SUN1	2.23988	51.2541	0	0	-0.339724	FALSE
Multiciliated	MFSD6	2.22723	37.4121	2.48336e-306	4.02777e-305	0.112376	FALSE
Multiciliated	WDR13	2.22613	50.7024	0	0	-0.125795	FALSE
Multiciliated	ARFGEF3	2.22209	54.4778	0	0	0.209514	FALSE
Multiciliated	AHSA1	2.20295	54.8642	0	0	0.0404021	FALSE
Multiciliated	ZNF609	2.18903	26.9244	1.13872e-159	1.20839e-158	-0.249558	FALSE
Multiciliated	CFDP1	2.18689	62.8435	0	0	0.122615	FALSE
Multiciliated	ATP9A	2.16374	29.0382	2.16975e-185	2.50371e-184	0.196491	FALSE
Multiciliated	PFDN6	2.16064	48.7011	0	0	0.476056	FALSE
Multiciliated	PPP6R1	2.15535	28.9814	1.12981e-184	1.30049e-183	0.0537928	FALSE
Multiciliated	CMTM4	2.14776	34.4598	3.20756e-260	4.59061e-259	-0.367823	FALSE
Multiciliated	TMF1	2.14347	47.7263	0	0	-0.117816	FALSE
Multiciliated	ETNK1	2.13891	34.0135	1.40541e-253	1.98702e-252	0.712726	FALSE
Multiciliated	FAIM	2.13676	38.8681	0	0	-0.927201	FALSE
Multiciliated	TMEM68	2.12978	31.379	3.90865e-216	5.04699e-215	0.455121	FALSE
Multiciliated	ZKSCAN1	2.12714	63.4916	0	0	0.236125	FALSE
Multiciliated	PPP2CB	2.12139	47.8785	0	0	-0.241643	FALSE
Multiciliated	TAX1BP1	2.11747	78.0124	0	0	0.320409	FALSE
Multiciliated	CELSR1	2.0971	39.9456	0	0	-0.263274	FALSE
Multiciliated	SLC2A10	2.06473	33.6481	3.32875e-248	4.64531e-247	-0.310372	FALSE
Multiciliated	ZC2HC1A	2.05941	42.0151	0	0	0.303898	FALSE
Multiciliated	TMC4	2.05785	47.9586	0	0	0.0656119	FALSE
Multiciliated	FLNB	2.04783	42.7136	0	0	-0.436117	FALSE
Multiciliated	BCL2L1	2.04569	43.9235	0	0	-0.0279724	FALSE
Multiciliated	CYB561	2.03391	41.5221	0	0	0.162151	FALSE
Multiciliated	TUBB2A	2.03036	33.4198	7.08307e-245	9.79661e-244	-0.333321	FALSE
Multiciliated	KIF21A	2.0282	69.062	0	0	0.562074	FALSE
Multiciliated	UNC93B1	2.02333	32.2793	1.36735e-228	1.82275e-227	-0.134418	FALSE
Multiciliated	USP10	2.02083	37.1995	6.94191e-303	1.11429e-301	-0.190772	FALSE
Multiciliated	GCC2	2.01738	60.4039	0	0	-0.10178	FALSE
Multiciliated	SECISBP2L	1.94839	35.3979	1.84179e-274	2.73958e-273	0.382402	FALSE
Multiciliated	ENAH	1.94475	47.2626	0	0	-0.242218	FALSE
Multiciliated	PALMD	1.9372	30.9511	2.45539e-210	3.09344e-209	-0.336641	FALSE
Multiciliated	SYNE2	1.91122	55.9121	0	0	0.0967645	FALSE
Multiciliated	OFD1	1.90886	44.3628	0	0	0.570594	FALSE
Multiciliated	SAMD4B	1.9069	29.8682	5.09165e-196	6.06019e-195	0.193219	FALSE
Multiciliated	DUSP14	1.90216	28.3891	2.75869e-177	3.11148e-176	-0.162421	FALSE
Multiciliated	ESYT2	1.90043	28.0734	2.06923e-173	2.30781e-172	-0.253283	FALSE
Multiciliated	CFAP20	1.89042	35.761	4.46121e-280	6.75797e-279	0.19225	FALSE
Multiciliated	SAMHD1	1.86551	51.595	0	0	0.8803	FALSE
Multiciliated	LXN	1.84959	35.7289	1.40899e-279	2.12977e-278	-0.269617	FALSE
Multiciliated	GTF2I	1.84251	62.3509	0	0	0.0428773	FALSE
Multiciliated	PTPRF	1.84116	56.2937	0	0	0.681939	FALSE
Multiciliated	LRBA	1.83906	28.865	3.28937e-183	3.77697e-182	0.0469369	FALSE
Multiciliated	PPP4R3B	1.81851	38.9094	0	0	0.478844	FALSE
Multiciliated	SPG11	1.81448	29.6982	8.10342e-194	9.57161e-193	-0.00232274	FALSE
Multiciliated	TBCA	1.79906	72.3353	0	0	0.279554	FALSE
Multiciliated	SCAMP4	1.79638	31.5722	8.90324e-219	1.15817e-217	-0.153567	FALSE
Multiciliated	MSI2	1.77021	47.1601	0	0	0.341866	FALSE
Multiciliated	TACC2	1.76484	32.29	9.67873e-229	1.29268e-227	0.302288	FALSE
Multiciliated	SEMA3C	1.76313	28.0422	4.97065e-173	5.53494e-172	-0.248495	FALSE
Multiciliated	KTN1	1.76304	73.2436	0	0	0.0756203	FALSE
Multiciliated	ATXN2	1.76301	35.3243	2.48805e-273	3.67743e-272	-0.182532	FALSE
Multiciliated	SPTBN1	1.75767	39.9806	0	0	-0.0166474	FALSE
Multiciliated	HAGH	1.73559	39.3807	0	0	0.182001	FALSE
Multiciliated	RB1CC1	1.71733	41.7913	0	0	0.596078	FALSE
Multiciliated	MORF4L2	1.71438	54.1302	0	0	-0.63814	FALSE
Multiciliated	COX17	1.71012	65.1805	0	0	0.448281	FALSE
Multiciliated	ENOSF1	1.68165	27.5014	1.68752e-166	1.83671e-165	0.31471	FALSE
Multiciliated	SS18	1.66985	26.9702	3.30878e-160	3.51655e-159	1.24831	FALSE
Multiciliated	ANXA1	1.66858	59.0648	0	0	0.347257	FALSE
Multiciliated	IDS	1.65825	34.353	1.26899e-258	1.81061e-257	-0.404218	FALSE
Multiciliated	GAPVD1	1.65468	30.2153	1.49195e-200	1.8159e-199	0.108686	FALSE
Multiciliated	DDX17	1.6499	56.3178	0	0	-0.0532574	FALSE
Multiciliated	VPS35	1.64643	48.9749	0	0	-0.194918	FALSE
Multiciliated	RAB11FIP1	1.64227	40.5985	0	0	-0.0459526	FALSE
Multiciliated	SYTL2	1.6374	30.1071	3.91422e-199	4.71898e-198	-0.0836697	FALSE
Multiciliated	NDUFAF3	1.63589	54.4401	0	0	0.255171	FALSE
Multiciliated	ATP6V1D	1.63283	35.6244	5.8736e-278	8.81166e-277	-0.104923	FALSE
Multiciliated	PFN2	1.62559	46.9504	0	0	0.30964	FALSE
Multiciliated	TSPAN6	1.6245	49.9939	0	0	-0.539282	FALSE
Multiciliated	BUD23	1.62404	50.9422	0	0	-0.0544082	FALSE
Multiciliated	DHX30	1.61247	30.8353	8.82738e-209	1.10417e-207	0.0415581	FALSE
Multiciliated	DGKH	1.6044	29.9547	3.8197e-197	4.5657e-196	-0.305427	FALSE
Multiciliated	CHCHD6	1.60053	30.1767	4.78652e-200	5.80562e-199	0.475057	FALSE
Multiciliated	TUSC2	1.59565	38.683	0	0	-0.13908	FALSE
Multiciliated	FARP1	1.59369	28.1439	2.84206e-174	3.18242e-173	-0.173134	FALSE
Multiciliated	MUC4	1.58992	43.8511	0	0	0.0628086	FALSE
Multiciliated	UBL3	1.58381	36.6009	2.76912e-293	4.34036e-292	0.743316	FALSE
Multiciliated	HDGF	1.58114	34.7266	3.12275e-264	4.48759e-263	-0.00895234	FALSE
Multiciliated	WDR45B	1.57159	29.903	1.80019e-196	2.14628e-195	0.0953795	FALSE
Multiciliated	GCLM	1.56048	35.3593	7.20284e-274	1.06799e-272	0.346509	FALSE
Multiciliated	WNK1	1.55777	29.6558	2.85862e-193	3.36803e-192	-0.24574	FALSE
Multiciliated	MGMT	1.53529	42.2307	0	0	0.508279	FALSE
Multiciliated	SARAF	1.53523	64.2246	0	0	0.0703678	FALSE
Multiciliated	RABGAP1L	1.53193	29.8735	4.35416e-196	5.18682e-195	-0.26661	FALSE
Multiciliated	DNAJC10	1.53037	31.0745	5.31861e-212	6.74928e-211	-0.185415	FALSE
Multiciliated	PLXNB2	1.52517	36.7819	3.5956e-296	5.66753e-295	0.0593008	FALSE
Multiciliated	TXNRD1	1.52403	28.116	6.24242e-174	6.97328e-173	0.130328	FALSE
Multiciliated	DNAJA1	1.52138	52.9388	0	0	-0.132319	FALSE
Multiciliated	NELFE	1.5181	39.5947	0	0	0.150791	FALSE
Multiciliated	CNOT1	1.50577	27.3257	2.10183e-164	2.26477e-163	-0.0805381	FALSE
Multiciliated	F11R	1.4997	38.4685	0	0	-0.11776	FALSE
Multiciliated	SERPINB6	1.49257	44.045	0	0	-0.402917	FALSE
Multiciliated	ABI2	1.47508	33.4168	7.81143e-245	1.07933e-243	-0.575104	FALSE
Multiciliated	STIM2	1.4612	34.3493	1.44096e-258	2.05388e-257	-0.106516	FALSE
Multiciliated	ALCAM	1.46077	53.7994	0	0	-0.0934729	FALSE
Multiciliated	PHIP	1.45623	43.35	0	0	-0.455596	FALSE
Multiciliated	PRR15	1.45005	37.1856	1.16423e-302	1.86664e-301	0.185306	FALSE
Multiciliated	PRKAR1A	1.44662	54.2065	0	0	-0.129208	FALSE
Multiciliated	PTOV1	1.43918	33.2874	5.88502e-243	8.11553e-242	0.507434	FALSE
Multiciliated	JUND	1.43094	27.4841	2.71971e-166	2.95557e-165	0.205657	FALSE
Multiciliated	SDC4	1.4188	41.1687	0	0	0.14182	FALSE
Multiciliated	HMGB2	1.39986	35.4252	6.98005e-275	1.03936e-273	0.643176	FALSE
Multiciliated	NSMCE1	1.3953	37.4829	1.7524e-307	2.84882e-306	-1.26546	FALSE
Multiciliated	HNRNPF	1.38413	52.0132	0	0	0.0590756	FALSE
Multiciliated	MYH14	1.37903	30.464	7.82655e-204	9.63485e-203	0.0606175	FALSE
Multiciliated	VPS13C	1.37463	27.3772	5.12272e-165	5.54117e-164	-0.204762	FALSE
Multiciliated	SCCPDH	1.36314	29.4941	3.42788e-191	4.00167e-190	0.309975	FALSE
Multiciliated	DSTN	1.3466	60.2403	0	0	-0.352321	FALSE
Multiciliated	CASC4	1.34256	29.6372	4.95577e-193	5.82907e-192	0.0830193	FALSE
Multiciliated	NUDT14	1.33755	44.0873	0	0	0.389957	FALSE
Multiciliated	PPP1R7	1.33219	37.5225	3.95527e-308	6.43744e-307	-0.188847	FALSE
Multiciliated	PARVA	1.32539	26.7983	3.38244e-158	3.56775e-157	-0.376095	FALSE
Multiciliated	GNAS	1.32413	56.1862	0	0	-0.13606	FALSE
Multiciliated	UBL5	1.32277	62.5346	0	0	0.464488	FALSE
Multiciliated	CIR1	1.31973	41.0753	0	0	-0.218375	FALSE
Multiciliated	SUDS3	1.31919	27.867	6.69692e-171	7.39249e-170	-0.248292	FALSE
Multiciliated	PTBP3	1.31524	27.1886	8.85597e-163	9.49135e-162	-0.217994	FALSE
Multiciliated	PTGES3	1.30144	48.0887	0	0	0.152833	FALSE
Multiciliated	CELF1	1.27944	31.4643	2.67166e-217	3.45932e-216	-0.0502644	FALSE
Multiciliated	BAG6	1.26298	27.6341	4.33693e-168	4.74992e-167	0.0685077	FALSE
Multiciliated	YBX3	1.26219	40.166	0	0	-0.224347	FALSE
Multiciliated	CRIP2	1.25754	31.9785	2.17104e-224	2.8614e-223	0.0569857	FALSE
Multiciliated	CLIP1	1.23718	28.7905	2.81808e-182	3.22524e-181	-0.024005	FALSE
Multiciliated	EBNA1BP2	1.23477	29.5926	1.86116e-192	2.18363e-191	-0.0479891	FALSE
Multiciliated	FGGY	1.23157	35.2235	8.74065e-272	1.28511e-270	0.0212148	FALSE
Multiciliated	CAT	1.20063	35.1351	1.96187e-270	2.87543e-269	0.00835802	FALSE
Multiciliated	ACADM	1.19437	27.0113	1.08864e-160	1.15788e-159	0.680896	FALSE
Multiciliated	FOXA1	1.18411	30.3322	4.31265e-202	5.28121e-201	0.729164	FALSE
Multiciliated	CAPN2	1.17627	40.1193	0	0	-0.12563	FALSE
Multiciliated	MPC2	1.17611	42.0034	0	0	0.291183	FALSE
Multiciliated	DDX5	1.17428	46.8537	0	0	-0.140197	FALSE
Multiciliated	MVP	1.1673	34.0105	1.55614e-253	2.19791e-252	0.150839	FALSE
Multiciliated	POLD2	1.16267	30.1183	2.79326e-199	3.37628e-198	0.585257	FALSE
Multiciliated	CHMP5	1.15671	37.0799	5.91603e-301	9.44204e-300	-0.118653	FALSE
Multiciliated	TRIM56	1.15614	34.8279	9.20893e-266	1.32884e-264	0.0187055	FALSE
Multiciliated	TRIM2	1.11998	28.3794	3.63081e-177	4.08853e-176	0.0422084	FALSE
Multiciliated	CHMP2A	1.11323	42.3579	0	0	0.0810685	FALSE
Multiciliated	FXYD3	1.11213	46.1222	0	0	0.0740654	FALSE
Multiciliated	GPX4	1.0945	50.1154	0	0	0.0286663	FALSE
Multiciliated	PSMB5	1.09041	41.6074	0	0	-0.122491	FALSE
Multiciliated	GOLGB1	1.05606	31.2781	9.26491e-215	1.18864e-213	-0.119982	FALSE
Multiciliated	PAPOLA	1.05083	34.9427	1.66941e-267	2.42645e-266	-0.0736932	FALSE
Multiciliated	SELENOH	1.04435	44.1489	0	0	-0.0140587	FALSE
Multiciliated	RPN1	1.044	30.2096	1.77006e-200	2.15252e-199	-0.238696	FALSE
Multiciliated	SSB	1.04204	36.8135	1.12082e-296	1.77066e-295	-0.109237	FALSE
Multiciliated	KIAA1522	1.03397	28.155	2.08385e-174	2.33527e-173	-0.00578486	FALSE
Multiciliated	SF3B2	1.02302	35.4871	7.77885e-276	1.16077e-274	-0.0198666	FALSE
Multiciliated	CAST	1.02157	39.6197	0	0	-0.432243	FALSE
Multiciliated	ROMO1	1.02108	43.1673	0	0	0.520214	FALSE
Multiciliated	TYMP	1.02107	31.5988	3.8302e-219	4.9871e-218	0.269944	FALSE
Multiciliated	VDAC3	1.00513	30.0667	1.32205e-198	1.59249e-197	0.36538	FALSE
Multiciliated	ATP5ME	0.98901	43.4956	0	0	0.172603	FALSE
Multiciliated	EPCAM	0.974848	37.185	1.19314e-302	1.91081e-301	-0.435624	FALSE
Multiciliated	CLTC	0.966637	27.4277	1.28245e-165	1.38828e-164	0.0230271	FALSE
Multiciliated	ANXA4	0.948905	30.0626	1.49375e-198	1.79777e-197	-0.857783	FALSE
Multiciliated	FAM177A1	0.93062	29.8586	6.78215e-196	8.05855e-195	0.398873	FALSE
Multiciliated	DHCR24	0.926504	30.1427	1.33852e-199	1.6193e-198	-0.474988	FALSE
Multiciliated	DNAJB6	0.920405	31.7288	6.23156e-221	8.14408e-220	-0.281619	FALSE
Multiciliated	SELENBP1	0.911891	30.2054	2.01279e-200	2.44557e-199	0.369374	FALSE
Multiciliated	ANXA2	0.904397	35.3955	2.00477e-274	2.97885e-273	-0.455444	FALSE
Multiciliated	YWHAE	0.897116	37.6556	2.6457096487687e-310	0	0.105699	FALSE
Multiciliated	DDR1	0.84859	28.3658	5.34127e-177	6.00979e-176	-0.24012	FALSE
Multiciliated	NAA20	0.835372	28.1821	9.68751e-175	1.08651e-173	0.290682	FALSE
Multiciliated	SRSF5	0.828808	29.5072	2.32909e-191	2.72577e-190	-0.0962984	FALSE
Multiciliated	NAP1L1	0.819555	34.173	6.09198e-256	8.64802e-255	0.498095	FALSE
Multiciliated	HSP90AB1	0.762025	27.8556	9.22353e-171	1.01735e-169	-0.0428956	FALSE
Multiciliated	TMBIM6	0.751688	35.4684	1.51095e-275	2.25226e-274	0.253167	FALSE
Multiciliated	ELOB	0.741431	36.578	6.39329e-293	1.00097e-291	-0.018522	FALSE
Multiciliated	PLPP2	0.710612	26.9166	1.40434e-159	1.48913e-158	-0.174893	FALSE
Multiciliated	CLIC1	0.703838	30.3051	9.82657e-202	1.2002e-200	0.348086	FALSE
Multiciliated	SERF2	0.691058	36.8507	2.85485e-297	4.52029e-296	-0.154246	FALSE
Secretory	BPIFB1	9.03244	123.07	0	0	1.30452	TRUE
Secretory	TGM2	5.06121	99.5605	0	0	-2.13141	TRUE
Secretory	DPP4	3.73311	22.876	8.06129e-116	2.44229e-114	-3.29191	TRUE
Secretory	CST3	3.3011	103.429	0	0	1.35494	TRUE
Secretory	GALNT7	2.93007	31.5311	3.25417e-218	1.75863e-216	-0.48444	TRUE
Secretory	ST6GAL1	2.57194	45.7749	0	0	1.02734	TRUE
Secretory	CRABP2	2.56222	19.9613	1.19519e-88	2.84509e-87	-0.656563	TRUE
Secretory	SLC6A14	2.51556	35.6877	6.139e-279	4.31797e-277	-1.26116	TRUE
Secretory	MET	2.25125	31.5388	2.55017e-218	1.38352e-216	-0.521875	TRUE
Secretory	MYO1B	2.23946	28.8936	1.43809e-183	6.75466e-182	-0.544364	TRUE
Secretory	SLC12A2	2.17184	44.7583	0	0	-0.501117	TRUE
Secretory	KIAA0319L	2.15987	32.5761	8.94535e-233	5.23883e-231	-0.368056	TRUE
Secretory	CYB5A	1.99336	69.7079	0	0	0.684363	TRUE
Secretory	GPX8	1.99085	19.095	2.78006e-81	6.06115e-80	-1.09126	TRUE
Secretory	SDK1	1.93894	16.9444	2.11848e-64	3.74871e-63	0.929578	TRUE
Secretory	MB	1.83741	28.4652	3.16449e-178	1.43344e-176	0.947793	TRUE
Secretory	GALE	1.82472	22.9966	5.04129e-117	1.53732e-115	0.518967	TRUE
Secretory	BCL2L14	1.73644	7.18498	6.72192e-13	3.52649e-12	0.95629	TRUE
Secretory	MARCKSL1	1.70619	36.4216	1.93854e-290	1.41322e-288	-1.09982	TRUE
Secretory	ALDH1A3	1.68912	13.4834	1.9594e-41	2.35414e-40	-1.05823	TRUE
Secretory	PTGES	1.67946	9.26109	2.02354e-20	1.43265e-19	-0.893528	TRUE
Secretory	NUCB2	1.6733	42.6113	0	0	1.1726	TRUE
Secretory	PDIA5	1.66347	7.70459	1.31266e-14	7.42054e-14	-0.647848	TRUE
Secretory	PACS1	1.61245	13.0469	6.61905e-39	7.58779e-38	-0.309532	TRUE
Secretory	CA8	1.58056	11.9252	8.74554e-33	8.87039e-32	-1.16166	TRUE
Secretory	S100A6	1.57902	71.8365	0	0	1.34608	TRUE
Secretory	DHRS9	1.55343	28.28	6.09501e-176	2.71694e-174	-0.580338	TRUE
Secretory	RDH13	1.51878	7.5805	3.44215e-14	1.90584e-13	0.68095	TRUE
Secretory	SEC62	1.36806	52.415	0	0	-0.358878	TRUE
Secretory	MPZL1	1.33195	13.6122	3.38846e-42	4.13859e-41	-0.678939	TRUE
Secretory	ERO1A	1.32881	13.1151	2.69916e-39	3.11717e-38	-0.432624	TRUE
Secretory	PCBD2	1.31556	9.44823	3.44607e-21	2.50309e-20	0.647126	TRUE
Secretory	SAR1B	1.24988	18.5861	4.16015e-77	8.63942e-76	0.578991	TRUE
Secretory	MYO5C	1.24734	10.4564	1.36909e-25	1.14202e-24	0.537504	TRUE
Secretory	DOCK5	1.21566	7.54943	4.37165e-14	2.40905e-13	-0.469536	TRUE
Secretory	SEC24D	1.20422	10.1033	5.34363e-24	4.26181e-23	-0.585623	TRUE
Secretory	TTC3	1.19225	29.6552	2.9031e-193	1.42578e-191	1.67131	TRUE
Secretory	FKBP11	1.18694	15.7058	1.3806e-55	2.14238e-54	-0.659901	TRUE
Secretory	RND3	1.16826	17.0851	1.91498e-65	3.43201e-64	-0.687106	TRUE
Secretory	SLC30A1	1.14024	5.93821	2.88154e-09	1.22369e-08	-0.513719	TRUE
Secretory	RHOBTB3	1.13776	15.8285	1.97951e-56	3.14141e-55	-1.11932	TRUE
Secretory	TSPAN3	1.13717	24.2394	8.55578e-130	2.928e-128	-1.12013	TRUE
Secretory	IGF2BP2	1.12784	13.2735	3.29773e-40	3.88539e-39	-0.341311	TRUE
Secretory	HDLBP	1.07969	28.7183	2.25148e-181	1.04351e-179	-0.382822	TRUE
Secretory	SH3KBP1	1.05021	9.05065	1.42119e-19	9.73684e-19	-0.641227	TRUE
Secretory	CXADR	1.04979	18.4109	1.07444e-75	2.19546e-74	-0.526496	TRUE
Secretory	SORBS3	0.97919	9.56156	1.15996e-21	8.54523e-21	-0.518821	TRUE
Secretory	CCPG1	0.976861	18.9505	4.37591e-80	9.42302e-79	-0.635294	TRUE
Secretory	ABCD3	0.944975	8.89561	5.8099e-19	3.88168e-18	0.378079	TRUE
Secretory	SLC26A2	0.93245	11.3726	5.72457e-30	5.37043e-29	-0.611531	TRUE
Secretory	PDLIM5	0.916834	13.201	8.66241e-40	1.01124e-38	-0.453555	TRUE
Secretory	SLC30A7	0.896725	6.66145	2.71143e-11	1.30329e-10	-0.535166	TRUE
Secretory	JTB	0.881531	29.4931	3.52703e-191	1.70823e-189	-0.712997	TRUE
Secretory	RPAP2	0.881511	5.553	2.80811e-08	1.10719e-07	-0.658021	TRUE
Secretory	CHP1	0.859479	16.3198	7.13691e-60	1.19492e-58	0.700091	TRUE
Secretory	C1GALT1	0.826808	6.1536	7.57436e-10	3.34021e-09	-0.536596	TRUE
Secretory	CADPS2	0.824103	5.4108	6.27435e-08	2.41734e-07	1.2678	TRUE
Secretory	GLRX	0.787497	14.042	8.62769e-45	1.10689e-43	1.5973	TRUE
Secretory	CMAS	0.781584	13.0299	8.27454e-39	9.45459e-38	-0.427863	TRUE
Secretory	ARCN1	0.757572	7.3776	1.61167e-13	8.66637e-13	-0.360966	TRUE
Secretory	PPP3CA	0.755264	8.25392	1.53276e-16	9.37266e-16	-0.566255	TRUE
Secretory	EPHX1	0.736044	17.9064	1.05145e-71	2.04121e-70	0.420935	TRUE
Secretory	SCP2	0.706469	20.1684	1.85459e-90	4.52243e-89	0.428794	TRUE
Secretory	LGALS3	0.6931	23.0692	9.43619e-118	2.90282e-116	1.07894	TRUE
Secretory	EIF2AK4	0.676874	7.19307	6.33483e-13	3.3284e-12	-0.726386	TRUE
Secretory	COPA	0.670014	7.18853	6.54919e-13	3.43845e-12	-0.216402	TRUE
Secretory	IPO7	0.660968	6.4546	1.08508e-10	5.00756e-10	-0.271204	TRUE
Secretory	ERP29	0.65886	19.2146	2.79309e-82	6.1859e-81	0.521429	TRUE
Secretory	SDF2	0.644791	7.91631	2.4467e-15	1.43111e-14	-0.639305	TRUE
Secretory	GCHFR	0.628472	17.0569	3.10595e-65	5.54515e-64	1.76256	TRUE
Secretory	SEC61A1	0.625337	5.85971	4.6368e-09	1.94025e-08	-0.291124	TRUE
Secretory	SAR1A	0.60056	7.78793	6.81155e-15	3.90583e-14	0.402351	TRUE
Secretory	SUMF2	0.589882	5.32336	1.01869e-07	3.8516e-07	0.793649	TRUE
Secretory	CD151	0.550176	8.25288	1.54619e-16	9.44654e-16	-0.861338	TRUE
Secretory	CNPY2	0.544184	11.9647	5.44155e-33	5.5393e-32	0.52384	TRUE
Secretory	ALDH1A1	0.513701	15.3943	1.78678e-53	2.69209e-52	0.986355	TRUE
Secretory	YIF1A	0.476377	5.99864	1.98981e-09	8.54074e-09	-0.58057	TRUE
Secretory	AK2	0.469394	6.57117	4.99218e-11	2.35859e-10	1.15674	TRUE
Secretory	GK5	0.44814	5.34265	9.15967e-08	3.47918e-07	1.44843	TRUE
Secretory	LRP10	0.440092	5.32399	1.01514e-07	3.83919e-07	-0.934851	TRUE
Secretory	TMED3	0.380861	8.18385	2.74924e-16	1.66513e-15	-0.5335	TRUE
Secretory	NSA2	0.329287	6.17148	6.76543e-10	2.99197e-09	-0.928748	TRUE
Secretory	UQCR10	0.300423	12.1739	4.28271e-34	4.46685e-33	0.978687	TRUE
Secretory	NDUFA3	0.289499	7.06247	1.63566e-12	8.42943e-12	0.751777	TRUE
Secretory	TXN	0.23806	9.02235	1.84093e-19	1.25206e-18	0.843565	TRUE
Secretory	HEBP2	0.226933	6.27378	3.52389e-10	1.5814e-09	0.545767	TRUE
Secretory	BAG1	0.226669	5.8995	3.64601e-09	1.53668e-08	-0.490944	TRUE
Secretory	GSTP1	0.1588	7.90815	2.61242e-15	1.52677e-14	0.490411	TRUE
Secretory	UQCRQ	0.103424	6.94462	3.79483e-12	1.91341e-11	0.731027	TRUE
Secretory	SLPI	9.0158	131.286	0	0	0.631767	FALSE
Secretory	MUC5B	7.3712	95.3396	0	0	-0.119035	FALSE
Secretory	WFDC2	7.03352	125.234	0	0	1.24348	FALSE
Secretory	PIGR	5.87175	114.397	0	0	0.574079	FALSE
Secretory	LCN2	5.60572	111.28	0	0	0.0380609	FALSE
Secretory	CYP2F1	5.34496	112.051	0	0	0.48144	FALSE
Secretory	C3	5.10058	93.2369	0	0	-0.35584	FALSE
Secretory	VMO1	4.87448	108.772	0	0	-0.102637	FALSE
Secretory	CXCL17	4.72092	121.303	0	0	-0.325249	FALSE
Secretory	CEACAM6	4.34421	76.9957	0	0	0.268741	FALSE
Secretory	STEAP4	4.26874	78.2509	0	0	-0.307879	FALSE
Secretory	CLCA2	4.22757	71.4227	0	0	-0.298657	FALSE
Secretory	CRYM	3.92705	68.1842	0	0	0.0528074	FALSE
Secretory	SERPINB3	3.68708	59.7114	0	0	-0.0503826	FALSE
Secretory	CTSC	3.68274	97.3159	0	0	0.0384984	FALSE
Secretory	ATP12A	3.61258	49.9826	0	0	1.14755	FALSE
Secretory	AGR2	3.59959	99.3868	0	0	0.0627432	FALSE
Secretory	CHP2	3.43061	34.9051	6.21347e-267	4.18125e-265	1.08338	FALSE
Secretory	CYP51A1	3.33068	6.63615	3.21988e-11	1.54081e-10	-0.523054	FALSE
Secretory	CP	3.31563	78.7177	0	0	0.122284	FALSE
Secretory	CYP2A13	3.30395	36.1668	2.02868e-286	1.46368e-284	1.36516	FALSE
Secretory	S100P	3.29633	77.419	0	0	-0.166366	FALSE
Secretory	VSIG2	3.28612	70.727	0	0	0.194279	FALSE
Secretory	CYP2J2	3.25833	60.2891	0	0	-0.401749	FALSE
Secretory	WNK2	3.23497	28.8269	9.87914e-183	4.59397e-181	-0.78444	FALSE
Secretory	FAM3D	3.20051	88.5408	0	0	1.15648	FALSE
Secretory	INSR	3.1468	58.6694	0	0	-0.460898	FALSE
Secretory	ENTPD5	3.13839	24.3205	1.18904e-130	4.11955e-129	0.255883	FALSE
Secretory	MDK	3.09272	92.6342	0	0	-0.638051	FALSE
Secretory	NCDN	3.07773	7.58614	3.29583e-14	1.82628e-13	-0.247731	FALSE
Secretory	SEL1L3	3.07588	44.71	0	0	-0.415745	FALSE
Secretory	RARRES1	3.02114	49.0221	0	0	-0.464541	FALSE
Secretory	FAM83A	3.00663	16.8595	8.93209e-64	1.57459e-62	-0.945421	FALSE
Secretory	SLC9A3R2	2.94116	60.2801	0	0	-0.248118	FALSE
Secretory	SLC31A1	2.87243	64.2042	0	0	-0.232949	FALSE
Secretory	SERPINB7	2.87007	19.1842	5.01237e-82	1.10485e-80	0.461261	FALSE
Secretory	CD55	2.85693	60.4344	0	0	0.701489	FALSE
Secretory	KRT7	2.84013	75.5188	0	0	-0.269975	FALSE
Secretory	ADAM28	2.73296	57.1471	0	0	-0.454331	FALSE
Secretory	BPIFA1	2.70866	30.1926	2.96104e-200	1.50165e-198	0.662243	FALSE
Secretory	NTHL1	2.55595	40.4012	0	0	-0.142954	FALSE
Secretory	SLC15A2	2.53615	48.1739	0	0	0.395105	FALSE
Secretory	SLCO4C1	2.51198	20.2299	5.34212e-91	1.30723e-89	0.515583	FALSE
Secretory	GSN	2.50627	70.9887	0	0	-0.246379	FALSE
Secretory	FUT6	2.48288	19.0732	4.21652e-81	9.13601e-80	0.478285	FALSE
Secretory	RDH10	2.46764	54.2234	0	0	0.0989295	FALSE
Secretory	ST6GALNAC1	2.41265	59.3541	0	0	0.0362053	FALSE
Secretory	CRACR2B	2.39595	50.0773	0	0	0.0166834	FALSE
Secretory	MUC1	2.38942	66.8595	0	0	0.356237	FALSE
Secretory	ERN2	2.38482	32.5092	7.89999e-232	4.58822e-230	0.119962	FALSE
Secretory	TMEM184A	2.36185	14.4726	1.80515e-47	2.4747e-46	0.0363335	FALSE
Secretory	SELENBP1	2.35821	56.0529	0	0	0.369374	FALSE
Secretory	CFB	2.30007	11.2105	3.62232e-29	3.33344e-28	-0.200827	FALSE
Secretory	TSPAN1	2.28628	60.1106	0	0	0.227051	FALSE
Secretory	MGST1	2.27474	70.936	0	0	0.431836	FALSE
Secretory	EPS8L1	2.2681	27.9528	6.09589e-172	2.66638e-170	0.330353	FALSE
Secretory	CPD	2.24473	51.084	0	0	-0.276131	FALSE
Secretory	PAM	2.22471	32.6188	2.22262e-233	1.31266e-231	-0.200393	FALSE
Secretory	SSR4	2.20821	76.6479	0	0	-0.0433102	FALSE
Secretory	RAP1GAP	2.18417	5.94547	2.75665e-09	1.17101e-08	0.0393001	FALSE
Secretory	DTWD2	2.16568	6.75122	1.46612e-11	7.15274e-11	-0.502327	FALSE
Secretory	FAM83E	2.15703	9.71651	2.56418e-22	1.93169e-21	0.464976	FALSE
Secretory	GOLM1	2.14447	38.573	0	0	-0.0753863	FALSE
Secretory	TM7SF2	2.11846	28.3008	3.37815e-176	1.51067e-174	0.226283	FALSE
Secretory	B3GNT3	2.11453	10.03	1.12518e-23	8.87279e-23	0.143648	FALSE
Secretory	ACE	2.11205	10.069	7.57335e-24	6.0059e-23	0.493327	FALSE
Secretory	PRR15	2.09721	42.094	0	0	0.185306	FALSE
Secretory	REEP3	2.08013	39.6755	0	0	-0.0454933	FALSE
Secretory	UPK1B	2.05703	24.6164	8.43597e-134	2.98932e-132	-0.0965051	FALSE
Secretory	PRSS23	2.0373	67.9236	0	0	0.279656	FALSE
Secretory	ALCAM	2.03454	58.5641	0	0	-0.0934729	FALSE
Secretory	IL1R1	2.0235	20.3323	6.65928e-92	1.64682e-90	-0.939552	FALSE
Secretory	BDKRB2	2.02243	7.025	2.1407e-12	1.09556e-11	0.761828	FALSE
Secretory	STARD10	1.98329	52.132	0	0	-0.172423	FALSE
Secretory	TBC1D30	1.96028	5.4885	4.05358e-08	1.58177e-07	-0.14756	FALSE
Secretory	NOTCH2	1.95618	20.0287	3.09412e-89	7.41583e-88	0.274891	FALSE
Secretory	CRACR2A	1.94586	11.2729	1.78613e-29	1.66337e-28	0.724167	FALSE
Secretory	TNFSF10	1.9327	54.499	0	0	-0.265256	FALSE
Secretory	DNAJC17	1.92213	26.756	1.05167e-157	4.36803e-156	0.0676408	FALSE
Secretory	ECE1	1.92155	36.4259	1.65368e-290	1.21186e-288	-0.479027	FALSE
Secretory	PLEKHS1	1.92023	34.887	1.17088e-266	7.84153e-265	-0.0381987	FALSE
Secretory	GABRP	1.89274	32.1533	7.93741e-227	4.49797e-225	-0.142532	FALSE
Secretory	CAMK1D	1.88752	30.8742	2.64869e-209	1.40431e-207	-0.0783058	FALSE
Secretory	PRR5L	1.88123	8.77266	1.74495e-18	1.14829e-17	-0.444715	FALSE
Secretory	VTCN1	1.88078	11.4028	4.04965e-30	3.81703e-29	-0.0254749	FALSE
Secretory	ABCC4	1.8693	12.9703	1.80214e-38	2.04579e-37	-1.29987	FALSE
Secretory	SLC27A2	1.85245	23.3487	1.42004e-120	4.44659e-119	-0.0405373	FALSE
Secretory	TSPAN13	1.83206	49.3972	0	0	-0.233958	FALSE
Secretory	LENG9	1.83034	9.04229	1.53418e-19	1.04904e-18	-0.478308	FALSE
Secretory	ELF3	1.81629	55.3319	0	0	-0.0643364	FALSE
Secretory	BACE2	1.81343	29.8668	5.31142e-196	2.65514e-194	0.0705321	FALSE
Secretory	SLC34A2	1.81162	19.778	4.60674e-87	1.08008e-85	0.162385	FALSE
Secretory	GDA	1.80884	6.15666	7.42954e-10	3.27945e-09	-0.541872	FALSE
Secretory	IDH1	1.80247	34.4207	1.23623e-259	8.04816e-258	0.0644971	FALSE
Secretory	TMEM205	1.79109	42.9427	0	0	0.196599	FALSE
Secretory	SORL1	1.78586	29.8574	7.0435e-196	3.50847e-194	0.158155	FALSE
Secretory	SYNPO	1.76792	14.8291	9.49934e-50	1.354e-48	-0.611201	FALSE
Secretory	TBC1D8B	1.76563	6.58488	4.55255e-11	2.15423e-10	-0.27301	FALSE
Secretory	QSOX1	1.7639	28.119	5.73123e-174	2.52264e-172	0.297169	FALSE
Secretory	TM9SF3	1.73823	41.1311	0	0	-0.153055	FALSE
Secretory	CAB39L	1.72425	10.1514	3.26639e-24	2.62305e-23	0.351468	FALSE
Secretory	HNMT	1.70761	42.7627	0	0	-1.03413	FALSE
Secretory	MAL2	1.67196	40.2064	0	0	-0.18879	FALSE
Secretory	ANPEP	1.66425	10.9525	6.46725e-28	5.76206e-27	0.232862	FALSE
Secretory	MT1E	1.65359	40.6884	0	0	-0.277377	FALSE
Secretory	STAU2	1.65057	15.2592	1.43017e-52	2.13186e-51	-0.143585	FALSE
Secretory	NHS	1.65024	7.92644	2.25521e-15	1.32021e-14	-0.215805	FALSE
Secretory	CELSR1	1.64653	20.4492	6.11135e-93	1.52207e-91	-0.263274	FALSE
Secretory	UAP1	1.64389	31.6026	3.40299e-219	1.85337e-217	0.238672	FALSE
Secretory	ERGIC1	1.64282	25.2872	4.41388e-141	1.64311e-139	-0.0726374	FALSE
Secretory	SERPINA1	1.63858	14.394	5.64064e-47	7.65038e-46	0.23083	FALSE
Secretory	RAB3D	1.63219	18.4215	8.82779e-76	1.80911e-74	-0.252318	FALSE
Secretory	RAB27B	1.62104	12.4085	2.34885e-35	2.49634e-34	-0.041993	FALSE
Secretory	RBPJ	1.61249	32.1292	1.72364e-226	9.72812e-225	-0.0678569	FALSE
Secretory	TMC5	1.61066	40.3008	0	0	0.23504	FALSE
Secretory	ERBB3	1.59944	28.5041	1.04198e-178	4.73527e-177	0.0277641	FALSE
Secretory	ISG20	1.59601	25.3047	2.83407e-141	1.05783e-139	0.56727	FALSE
Secretory	GNPTAB	1.59216	20.3216	8.28441e-92	2.03791e-90	-0.157134	FALSE
Secretory	NAALADL2	1.5794	6.79276	1.10006e-11	5.39129e-11	0.34465	FALSE
Secretory	FAM114A1	1.57699	20.4784	3.35298e-93	8.4107e-92	0.0376004	FALSE
Secretory	PPP1R3B	1.57197	6.31453	2.70986e-10	1.22118e-09	0.193384	FALSE
Secretory	CDC42BPA	1.56161	21.5332	7.60521e-103	2.10792e-101	-0.0886326	FALSE
Secretory	B4GALT1	1.56074	18.6976	5.18193e-78	1.07934e-76	0.0847899	FALSE
Secretory	DHCR24	1.54563	37.288	2.56904e-304	1.97576e-302	-0.474988	FALSE
Secretory	SDR16C5	1.54296	19.4865	1.42993e-84	3.24915e-83	0.190575	FALSE
Secretory	ARFGEF3	1.53889	26.512	7.04568e-155	2.8585e-153	0.209514	FALSE
Secretory	MIA2	1.53824	24.165	5.19745e-129	1.76147e-127	0.155722	FALSE
Secretory	MUC16	1.53428	25.5279	9.65559e-144	3.66258e-142	0.8926	FALSE
Secretory	ATP8B1	1.53265	16.6656	2.33248e-62	4.04056e-61	-0.124631	FALSE
Secretory	EPCAM	1.52607	36.2787	3.50897e-288	2.54482e-286	-0.435624	FALSE
Secretory	REPS2	1.52591	5.40261	6.56794e-08	2.52559e-07	-0.0847994	FALSE
Secretory	SULT2B1	1.52124	23.8919	3.71462e-126	1.22916e-124	0.435657	FALSE
Secretory	ASAH1	1.51391	44.5122	0	0	0.0741365	FALSE
Secretory	CAPN13	1.51018	9.05563	1.35781e-19	9.3215e-19	-0.824218	FALSE
Secretory	DTX4	1.50548	14.7235	4.55202e-49	6.40348e-48	-0.0406328	FALSE
Secretory	KIF13B	1.49862	13.6683	1.56982e-42	1.93764e-41	0.0636576	FALSE
Secretory	PRKAA2	1.48625	15.7583	6.0224e-56	9.45018e-55	0.0669489	FALSE
Secretory	CD82	1.4755	26.9988	1.52869e-160	6.44491e-159	-0.13527	FALSE
Secretory	TMEM263	1.4692	12.7149	4.88558e-37	5.33829e-36	-0.282492	FALSE
Secretory	RAI14	1.46779	17.9912	2.2821e-72	4.46126e-71	-0.243086	FALSE
Secretory	GALNT3	1.46729	17.9705	3.31614e-72	6.47364e-71	-0.123411	FALSE
Secretory	LPP	1.46409	31.75	3.17552e-221	1.74305e-219	0.0349445	FALSE
Secretory	MSMO1	1.45751	14.8017	1.42732e-49	2.02825e-48	-0.485306	FALSE
Secretory	MANSC1	1.45033	11.2069	3.7723e-29	3.4669e-28	0.405778	FALSE
Secretory	SPINT2	1.44707	51.7772	0	0	-0.40295	FALSE
Secretory	GALNT12	1.44447	10.7597	5.33595e-27	4.63897e-26	0.0480276	FALSE
Secretory	PODXL	1.4244	16.4543	7.81762e-61	1.32313e-59	1.00108	FALSE
Secretory	LZTS3	1.42007	5.79353	6.89224e-09	2.84995e-08	0.398729	FALSE
Secretory	SLC7A1	1.41991	8.58617	8.99184e-18	5.77599e-17	0.202866	FALSE
Secretory	CD74	1.41426	40.6997	0	0	-0.0264509	FALSE
Secretory	EDEM3	1.40776	11.0099	3.42397e-28	3.06821e-27	-0.123668	FALSE
Secretory	SUCO	1.40091	10.7807	4.24741e-27	3.7018e-26	0.0518995	FALSE
Secretory	MYH14	1.37968	20.989	8.27318e-98	2.15642e-96	0.0606175	FALSE
Secretory	TOM1L1	1.37907	12.2505	1.66987e-34	1.74818e-33	-0.348451	FALSE
Secretory	UGT2A1	1.36928	25.6872	1.62628e-145	6.23644e-144	1.22245	FALSE
Secretory	CYBA	1.36685	40.0033	0	0	-0.0859379	FALSE
Secretory	CHL1	1.3583	18.8332	4.03253e-79	8.55201e-78	-0.268563	FALSE
Secretory	USP54	1.35727	6.35534	2.07967e-10	9.44796e-10	0.140274	FALSE
Secretory	FARP1	1.35714	16.6108	5.8243e-62	1.00274e-60	-0.173134	FALSE
Secretory	RRBP1	1.35127	28.6523	1.50087e-180	6.88778e-179	-0.311209	FALSE
Secretory	SLC44A3	1.34693	9.42549	4.28098e-21	3.09669e-20	-0.370924	FALSE
Secretory	PPM1L	1.34655	8.72646	2.62771e-18	1.71789e-17	0.346022	FALSE
Secretory	RNF39	1.34558	7.28681	3.17388e-13	1.68595e-12	0.686671	FALSE
Secretory	ACSL3	1.3418	22.7464	1.55601e-114	4.6637e-113	-0.0160623	FALSE
Secretory	PDXDC1	1.33309	18.5023	1.97975e-76	4.0871e-75	-0.0432993	FALSE
Secretory	DNAJC10	1.33166	15.4417	8.58223e-54	1.30147e-52	-0.185415	FALSE
Secretory	MED24	1.32503	8.5857	9.02842e-18	5.79682e-17	-0.0701889	FALSE
Secretory	CLINT1	1.32336	25.4511	6.85835e-143	2.59449e-141	0.0874247	FALSE
Secretory	TUBB2A	1.3229	12.8023	1.59254e-37	1.76351e-36	-0.333321	FALSE
Secretory	OCLN	1.31865	8.41989	3.7684e-17	2.35896e-16	-0.244989	FALSE
Secretory	CCDC186	1.31343	24.8676	1.66779e-136	6.03204e-135	-0.349978	FALSE
Secretory	ERC1	1.3109	7.30073	2.86212e-13	1.52266e-12	-0.156268	FALSE
Secretory	CKAP4	1.30912	14.8194	1.09807e-49	1.56196e-48	-0.368144	FALSE
Secretory	LIMCH1	1.30753	12.9183	3.54998e-38	3.9943e-37	-0.87874	FALSE
Secretory	B4GALT5	1.3068	21.9787	4.6009e-107	1.32236e-105	-0.118253	FALSE
Secretory	LYPD2	1.30537	32.2849	1.14029e-228	6.48807e-227	-0.10902	FALSE
Secretory	NT5DC2	1.30399	15.9865	1.58662e-57	2.57334e-56	-0.434825	FALSE
Secretory	MIA3	1.29443	14.9441	1.70161e-50	2.45035e-49	0.205668	FALSE
Secretory	ASCC2	1.29254	16.4385	1.0142e-60	1.71239e-59	-0.186861	FALSE
Secretory	CAMK2D	1.28773	11.3135	1.12553e-29	1.05237e-28	0.48739	FALSE
Secretory	CYP4X1	1.285	15.2405	1.90349e-52	2.82836e-51	-0.865571	FALSE
Secretory	MFSD4A	1.2839	12.9055	4.18922e-38	4.70976e-37	1.37419	FALSE
Secretory	FHIT	1.27671	8.9804	2.69773e-19	1.82504e-18	0.364054	FALSE
Secretory	SLC39A7	1.27459	13.7952	2.72245e-43	3.40842e-42	-0.618318	FALSE
Secretory	CAPN5	1.27066	6.09642	1.0847e-09	4.74157e-09	0.28286	FALSE
Secretory	SLC44A4	1.2705	23.0048	4.17547e-117	1.27607e-115	0.749739	FALSE
Secretory	DNAJC3	1.26616	23.6193	2.44328e-123	7.8437e-122	-0.227699	FALSE
Secretory	FAM174B	1.26336	9.0544	1.37321e-19	9.42197e-19	-0.294708	FALSE
Secretory	VMP1	1.25371	21.3047	1.02699e-100	2.77506e-99	-0.66517	FALSE
Secretory	LYN	1.2536	14.8743	4.83794e-50	6.90986e-49	0.276393	FALSE
Secretory	PYCR1	1.2433	5.80614	6.39283e-09	2.64892e-08	-0.17322	FALSE
Secretory	SLC9A3R1	1.23995	28.8802	2.11388e-183	9.89565e-182	0.254757	FALSE
Secretory	HSD17B2	1.23709	6.22613	4.78108e-10	2.12785e-09	-0.123194	FALSE
Secretory	SYTL2	1.22525	15.7504	6.822e-56	1.06809e-54	-0.0836697	FALSE
Secretory	ILDR1	1.22293	7.1498	8.69025e-13	4.52857e-12	0.350584	FALSE
Secretory	CERS4	1.21615	9.97417	1.97745e-23	1.54627e-22	0.134377	FALSE
Secretory	PRKAA1	1.20875	14.5854	3.47982e-48	4.82249e-47	-0.143737	FALSE
Secretory	MTA1	1.20808	9.97318	1.9972e-23	1.56085e-22	0.112269	FALSE
Secretory	DPYD	1.20621	8.29768	1.06162e-16	6.54892e-16	0.223552	FALSE
Secretory	ME3	1.20606	6.6178	3.64587e-11	1.73694e-10	0.354722	FALSE
Secretory	AQP5	1.20336	35.4366	4.66806e-275	3.20288e-273	1.22524	FALSE
Secretory	ASS1	1.19896	22.8837	6.7475e-116	2.04869e-114	0.306527	FALSE
Secretory	IL13RA1	1.19417	9.1194	7.55416e-20	5.24222e-19	0.00129005	FALSE
Secretory	B3GNT2	1.1906	13.6298	2.66131e-42	3.27045e-41	-0.0250693	FALSE
Secretory	CYP4B1	1.18205	31.6374	1.13112e-219	6.18448e-218	0.490972	FALSE
Secretory	SH3BGRL2	1.18174	13.3533	1.13347e-40	1.34565e-39	-0.363732	FALSE
Secretory	PRR15L	1.18099	7.1977	6.12366e-13	3.22108e-12	0.342717	FALSE
Secretory	NTN1	1.17781	9.59813	8.14057e-22	6.04475e-21	-0.138529	FALSE
Secretory	HERPUD1	1.17435	34.6105	1.75609e-262	1.15399e-260	-0.163992	FALSE
Secretory	SMAGP	1.16541	16.1713	8.04058e-59	1.33346e-57	1.31009	FALSE
Secretory	EHF	1.16087	22.3833	5.72308e-111	1.67937e-109	0.545082	FALSE
Secretory	ALDH6A1	1.15979	11.7719	5.44571e-32	5.41361e-31	0.543098	FALSE
Secretory	SPINT1	1.15504	19.7131	1.6654e-86	3.89158e-85	-0.198455	FALSE
Secretory	ELOVL5	1.14931	14.5815	3.68572e-48	5.10278e-47	-0.238667	FALSE
Secretory	CANT1	1.1479	9.67357	3.905e-22	2.92917e-21	0.0827222	FALSE
Secretory	RAB11FIP1	1.14534	17.7336	2.30722e-70	4.41781e-69	-0.0459526	FALSE
Secretory	SREBF2	1.1389	10.0168	1.28658e-23	1.01283e-22	-0.408268	FALSE
Secretory	UGCG	1.13883	15.3104	6.51878e-53	9.77956e-52	-0.439397	FALSE
Secretory	MISP	1.13631	9.61873	6.66505e-22	4.96491e-21	-0.154885	FALSE
Secretory	ARHGAP26	1.13095	6.44117	1.1856e-10	5.45522e-10	0.120911	FALSE
Secretory	GRHL1	1.12776	9.46196	3.02213e-21	2.19973e-20	0.501583	FALSE
Secretory	ZG16B	1.12776	40.3533	0	0	0.919193	FALSE
Secretory	RRAS2	1.12718	14.1813	1.1966e-45	1.57118e-44	0.212226	FALSE
Secretory	NRP2	1.12636	9.18618	4.07052e-20	2.84733e-19	0.823822	FALSE
Secretory	FNBP1L	1.12273	9.49456	2.21146e-21	1.61386e-20	-0.290203	FALSE
Secretory	SEC22B	1.11181	12.1006	1.04868e-33	1.08729e-32	-0.226452	FALSE
Secretory	FGGY	1.11096	23.1586	1.19036e-118	3.69435e-117	0.0212148	FALSE
Secretory	NAGA	1.10794	6.31547	2.69349e-10	1.21442e-09	-0.0245058	FALSE
Secretory	ARL1	1.10312	19.6314	8.34175e-86	1.93631e-84	-0.570049	FALSE
Secretory	PHACTR2	1.09634	14.3661	8.44401e-47	1.13974e-45	-0.107303	FALSE
Secretory	MAGED1	1.09573	12.5054	6.97089e-36	7.46531e-35	-0.382705	FALSE
Secretory	TSTA3	1.09428	15.9016	6.17714e-57	9.9153e-56	-0.118119	FALSE
Secretory	SLC2A10	1.09425	10.3483	4.25868e-25	3.50434e-24	-0.310372	FALSE
Secretory	RAB37	1.09009	7.00041	2.55221e-12	1.30092e-11	-0.27433	FALSE
Secretory	COMTD1	1.0897	11.4875	1.5242e-30	1.46225e-29	0.473354	FALSE
Secretory	RPS6KA3	1.0866	10.6789	1.27777e-26	1.09858e-25	0.108764	FALSE
Secretory	ZMYM4	1.08313	7.01884	2.23716e-12	1.14366e-11	-0.0655503	FALSE
Secretory	SLC44A2	1.08162	10.785	4.0503e-27	3.53442e-26	-0.0727659	FALSE
Secretory	ACKR3	1.07554	5.61892	1.92153e-08	7.70869e-08	-0.458659	FALSE
Secretory	PTP4A2	1.07363	24.9735	1.18773e-137	4.34066e-136	-0.00489112	FALSE
Secretory	DENND1B	1.07062	7.61002	2.74052e-14	1.52582e-13	0.0876515	FALSE
Secretory	SOCS6	1.07052	9.61038	7.22783e-22	5.37841e-21	0.228665	FALSE
Secretory	LDLR	1.06902	9.38529	6.27406e-21	4.50118e-20	-0.841569	FALSE
Secretory	IRS2	1.06873	10.6868	1.17295e-26	1.01033e-25	-0.530516	FALSE
Secretory	CMTM4	1.06486	8.17596	2.93518e-16	1.77467e-15	-0.367823	FALSE
Secretory	RABAC1	1.06232	28.0864	1.43689e-173	6.30477e-172	-0.0708144	FALSE
Secretory	FUT2	1.06004	16.2669	1.69427e-59	2.82318e-58	-0.196939	FALSE
Secretory	ABI2	1.05729	11.0432	2.36367e-28	2.12624e-27	-0.575104	FALSE
Secretory	NAPEPLD	1.05168	5.45018	5.03186e-08	1.95208e-07	0.0600497	FALSE
Secretory	ADH1C	1.05043	27.8614	7.82754e-171	3.40255e-169	0.767274	FALSE
Secretory	SEC14L1	1.04866	12.3491	4.92509e-35	5.20275e-34	-0.446103	FALSE
Secretory	HIPK2	1.0407	11.6842	1.53489e-31	1.51295e-30	0.706174	FALSE
Secretory	CHPT1	1.03029	15.0582	3.05182e-51	4.45426e-50	0.761482	FALSE
Secretory	HLA-DRA	1.02804	27.6068	9.23191e-168	3.97597e-166	-0.845492	FALSE
Secretory	NIPAL3	1.02441	9.53686	1.47225e-21	1.07947e-20	-0.437692	FALSE
Secretory	CPNE2	1.01761	5.88176	4.05928e-09	1.70573e-08	-0.230529	FALSE
Secretory	CASP7	1.01103	10.6769	1.30513e-26	1.12073e-25	-0.0374847	FALSE
Secretory	ICA1	1.00919	7.83705	4.6126e-15	2.66347e-14	0.0738969	FALSE
Secretory	NECTIN4	1.00686	9.92449	3.25757e-23	2.53453e-22	0.629297	FALSE
Secretory	HSD17B11	1.00546	16.5899	8.24997e-62	1.40995e-60	-0.438923	FALSE
Secretory	ERBB2	1.00526	12.7626	2.65295e-37	2.91242e-36	0.235154	FALSE
Secretory	MAGT1	1.00303	9.89527	4.3643e-23	3.37498e-22	-0.424438	FALSE
Secretory	PROM2	1.00059	7.04488	1.85618e-12	9.54131e-12	0.314396	FALSE
Secretory	SELENOS	0.999058	23.1024	4.3771e-118	1.35245e-116	-0.0859291	FALSE
Secretory	FRK	0.995155	5.71687	1.08506e-08	4.4266e-08	0.405319	FALSE
Secretory	GNPNAT1	0.992028	6.46545	1.00996e-10	4.67012e-10	-0.521987	FALSE
Secretory	RUNX1	0.990496	17.4117	6.7226e-68	1.23974e-66	-0.288271	FALSE
Secretory	SQLE	0.990201	11.8081	3.5458e-32	3.52991e-31	-0.150378	FALSE
Secretory	ARHGAP29	0.989608	9.40669	5.12007e-21	3.69601e-20	-0.101959	FALSE
Secretory	SEC31A	0.989016	13.6849	1.24929e-42	1.54473e-41	-0.0454572	FALSE
Secretory	PON2	0.988341	13.9005	6.29221e-44	7.94874e-43	-0.271417	FALSE
Secretory	CLIC3	0.984641	5.69619	1.22518e-08	4.98367e-08	0.163447	FALSE
Secretory	PCMTD1	0.980556	13.9803	2.05579e-44	2.61828e-43	-0.236455	FALSE
Secretory	BICDL2	0.975742	12.957	2.14439e-38	2.42447e-37	0.801262	FALSE
Secretory	TTC37	0.973608	9.9804	1.85714e-23	1.45301e-22	-0.126894	FALSE
Secretory	EPB41	0.972028	5.90729	3.47784e-09	1.46713e-08	-0.00131761	FALSE
Secretory	CUX1	0.969474	10.4016	2.43849e-25	2.02202e-24	0.286746	FALSE
Secretory	STN1	0.965756	9.36049	7.93666e-21	5.68523e-20	0.129019	FALSE
Secretory	ZMYND8	0.964946	8.88429	6.43288e-19	4.28563e-18	-0.303133	FALSE
Secretory	LIMK2	0.962029	9.05562	1.3579e-19	9.3215e-19	-0.163088	FALSE
Secretory	TMBIM6	0.961747	33.9849	3.72666e-253	2.34964e-251	0.253167	FALSE
Secretory	MLEC	0.960816	15.7023	1.45883e-55	2.26127e-54	-0.420038	FALSE
Secretory	SLC35B3	0.959725	7.72162	1.14856e-14	6.51395e-14	-0.338683	FALSE
Secretory	MUC20	0.949639	6.13913	8.29723e-10	3.65094e-09	0.319832	FALSE
Secretory	KLHL24	0.945504	8.58534	9.05663e-18	5.81227e-17	0.251242	FALSE
Secretory	GOLGA3	0.942656	7.33767	2.1735e-13	1.16028e-12	-0.0359194	FALSE
Secretory	MPST	0.937781	21.9267	1.44481e-106	4.13557e-105	0.233449	FALSE
Secretory	IFRD2	0.936626	11.4353	2.78446e-30	2.64019e-29	0.417094	FALSE
Secretory	PLCB4	0.934656	7.0767	1.47632e-12	7.6251e-12	0.0363042	FALSE
Secretory	NANS	0.933324	22.5173	2.81052e-112	8.29935e-111	-0.316425	FALSE
Secretory	SERINC5	0.930589	7.6636	1.80797e-14	1.0159e-13	-0.232147	FALSE
Secretory	ADAM10	0.929909	8.0773	6.62149e-16	3.94892e-15	-0.299021	FALSE
Secretory	SERPINB6	0.926589	17.2809	6.55162e-67	1.19561e-65	-0.402917	FALSE
Secretory	ATP1B1	0.921799	23.21	3.60844e-119	1.12488e-117	0.00549927	FALSE
Secretory	UROS	0.921591	12.9448	2.51359e-38	2.83503e-37	0.224639	FALSE
Secretory	GFPT1	0.920444	10.25	1.18314e-24	9.62255e-24	-0.38107	FALSE
Secretory	MCEE	0.919777	7.92156	2.34551e-15	1.3725e-14	0.769102	FALSE
Secretory	AP1M2	0.911119	9.50327	2.03394e-21	1.48509e-20	0.140186	FALSE
Secretory	LMO7	0.908192	22.4514	1.24135e-111	3.65793e-110	-0.184857	FALSE
Secretory	ARMCX3	0.907636	12.4116	2.26108e-35	2.40489e-34	-0.215127	FALSE
Secretory	LPCAT4	0.896917	7.5198	5.4862e-14	3.01256e-13	0.0610178	FALSE
Secretory	PDLIM2	0.896303	9.9929	1.63723e-23	1.28311e-22	-0.101799	FALSE
Secretory	SLC35A1	0.895807	6.62371	3.50298e-11	1.67114e-10	-0.873417	FALSE
Secretory	STIM2	0.895514	11.7085	1.15299e-31	1.14052e-30	-0.106516	FALSE
Secretory	SORD	0.892938	15.1568	6.8306e-52	1.0064e-50	0.0166679	FALSE
Secretory	MYO6	0.888965	12.0762	1.41071e-33	1.45725e-32	-0.0124571	FALSE
Secretory	GPRC5A	0.887475	8.90591	5.29494e-19	3.54101e-18	-0.813383	FALSE
Secretory	KMT2C	0.8862	10.1505	3.29634e-24	2.64558e-23	0.341568	FALSE
Secretory	STT3B	0.885018	8.28308	1.20031e-16	7.3817e-16	-0.346342	FALSE
Secretory	CALU	0.881222	8.42652	3.56092e-17	2.23408e-16	-0.368764	FALSE
Secretory	SDC4	0.880044	13.6294	2.67624e-42	3.28588e-41	0.14182	FALSE
Secretory	HOMER2	0.87738	6.63378	3.27199e-11	1.56414e-10	0.0450361	FALSE
Secretory	ACAT2	0.876986	11.6579	2.09038e-31	2.05039e-30	0.179019	FALSE
Secretory	RALGAPA2	0.870723	7.77617	7.47559e-15	4.27608e-14	-0.0596744	FALSE
Secretory	SMARCC1	0.869507	9.84842	6.96272e-23	5.36068e-22	0.0564927	FALSE
Secretory	NFIA	0.868581	19.2846	7.23187e-83	1.61701e-81	0.078273	FALSE
Secretory	KRT19	0.865931	20.9843	9.11681e-98	2.3675e-96	0.00409534	FALSE
Secretory	HOOK3	0.864268	7.82442	5.1001e-15	2.93891e-14	-0.304093	FALSE
Secretory	TC2N	0.863653	10.0775	6.946e-24	5.51777e-23	0.233657	FALSE
Secretory	NBEA	0.86339	6.62357	3.50628e-11	1.67214e-10	0.351262	FALSE
Secretory	CMBL	0.860725	7.18378	6.78105e-13	3.55618e-12	0.213778	FALSE
Secretory	PSCA	0.857882	30.0251	4.62118e-198	2.32672e-196	1.16225	FALSE
Secretory	BNIP3L	0.856527	15.0042	6.89531e-51	1.00326e-49	-0.0393814	FALSE
Secretory	VPS13C	0.855551	10.179	2.46063e-24	1.98281e-23	-0.204762	FALSE
Secretory	CYBRD1	0.852402	5.68577	1.30222e-08	5.2817e-08	-0.386505	FALSE
Secretory	MAGED2	0.849035	17.5578	5.18638e-69	9.82324e-68	-0.27209	FALSE
Secretory	SAV1	0.847739	6.33007	2.45049e-10	1.10786e-09	-0.477506	FALSE
Secretory	DHX29	0.846606	12.8676	6.8478e-38	7.64954e-37	-0.300117	FALSE
Secretory	ARF4	0.844874	18.1669	9.43797e-74	1.87381e-72	0.00878445	FALSE
Secretory	ASPH	0.842485	16.9442	2.12521e-64	3.75588e-63	-0.184963	FALSE
Secretory	DEGS2	0.842184	8.75999	1.95265e-18	1.28196e-17	0.709398	FALSE
Secretory	ACBD3	0.841698	6.07084	1.27243e-09	5.53284e-09	-0.100528	FALSE
Secretory	LRRFIP2	0.841528	7.74355	9.668e-15	5.50317e-14	-0.131268	FALSE
Secretory	TMED4	0.838652	10.5072	8.00545e-26	6.7218e-25	-0.1961	FALSE
Secretory	TOR1AIP2	0.832418	8.19052	2.60102e-16	1.57672e-15	-0.379832	FALSE
Secretory	FKBP2	0.831569	26.1659	6.50341e-151	2.58603e-149	0.778468	FALSE
Secretory	NCKAP1	0.830612	11.3035	1.26111e-29	1.17835e-28	0.0393484	FALSE
Secretory	TMED2	0.821733	24.097	2.69008e-128	9.0512e-127	-0.277134	FALSE
Secretory	OSTC	0.820406	19.3741	1.27575e-83	2.88011e-82	-0.227003	FALSE
Secretory	AHR	0.820021	7.95825	1.74486e-15	1.02703e-14	-0.31645	FALSE
Secretory	APIP	0.819527	14.4657	1.99488e-47	2.73213e-46	-0.0733972	FALSE
Secretory	B4GALT4	0.819459	6.48313	8.98366e-11	4.17201e-10	0.554146	FALSE
Secretory	YIPF2	0.818026	8.54173	1.32225e-17	8.40868e-17	-0.420811	FALSE
Secretory	CCDC6	0.816853	8.43053	3.44114e-17	2.16086e-16	0.012865	FALSE
Secretory	KIAA1109	0.814499	5.34756	8.91501e-08	3.39085e-07	0.153367	FALSE
Secretory	CNN3	0.813104	20.6523	9.3127e-95	2.36141e-93	-0.579787	FALSE
Secretory	CLIC6	0.812262	9.24732	2.30191e-20	1.62563e-19	-0.240059	FALSE
Secretory	GDE1	0.810478	9.80505	1.07093e-22	8.19118e-22	-0.455923	FALSE
Secretory	POR	0.810027	11.7539	6.74428e-32	6.69501e-31	0.156436	FALSE
Secretory	SRPRA	0.808602	7.66815	1.745e-14	9.8131e-14	-0.220715	FALSE
Secretory	SYBU	0.804257	7.82892	4.92064e-15	2.83783e-14	0.55955	FALSE
Secretory	KRT18	0.801039	26.499	9.94e-155	4.0211e-153	-0.240646	FALSE
Secretory	SSR3	0.800145	14.9387	1.84564e-50	2.65503e-49	-0.00287217	FALSE
Secretory	MSI2	0.795505	12.3142	7.59973e-35	8.00402e-34	0.341866	FALSE
Secretory	ADGRF1	0.7937	6.82352	8.88371e-12	4.38144e-11	0.116729	FALSE
Secretory	ALDH2	0.790777	23.4204	2.65045e-121	8.33669e-120	0.208624	FALSE
Secretory	OSBPL1A	0.790486	9.04643	1.4772e-19	1.01107e-18	-0.318057	FALSE
Secretory	ANK3	0.79046	9.77409	1.45459e-22	1.10892e-21	-0.216758	FALSE
Secretory	TMED10	0.784683	21.628	9.79174e-104	2.7411e-102	-0.38112	FALSE
Secretory	DDIT4	0.783594	19.5448	4.56441e-85	1.04734e-83	-0.531043	FALSE
Secretory	FDPS	0.782396	14.9576	1.38852e-50	2.00156e-49	-0.188607	FALSE
Secretory	PRSS8	0.780364	6.44458	1.15918e-10	5.33893e-10	1.02071	FALSE
Secretory	ERLEC1	0.773347	13.5041	1.47857e-41	1.78257e-40	-0.288618	FALSE
Secretory	MLPH	0.769347	6.44963	1.12127e-10	5.16771e-10	-0.251309	FALSE
Secretory	PTTG1IP	0.765425	11.4612	2.06701e-30	1.96815e-29	0.940404	FALSE
Secretory	S100A13	0.762813	21.3874	1.75032e-101	4.74792e-100	0.386699	FALSE
Secretory	BZW1	0.760099	17.4921	1.64544e-68	3.0873e-67	-0.207487	FALSE
Secretory	TMEM59	0.759495	25.1544	1.26435e-139	4.65713e-138	0.250541	FALSE
Secretory	KLF3	0.759135	13.3334	1.47993e-40	1.75102e-39	-0.242436	FALSE
Secretory	ARHGAP32	0.737662	6.97321	3.09786e-12	1.57104e-11	-0.230099	FALSE
Secretory	SRD5A3	0.737298	5.35111	8.74161e-08	3.32852e-07	1.14487	FALSE
Secretory	PLPP2	0.734431	15.2082	3.11986e-52	4.62103e-51	-0.174893	FALSE
Secretory	STK38	0.728648	6.20523	5.46172e-10	2.4223e-09	-0.333608	FALSE
Secretory	GSPT1	0.726088	10.6046	2.83751e-26	2.41145e-25	-0.214193	FALSE
Secretory	DICER1	0.725022	6.52842	6.64689e-11	3.10951e-10	-0.0773783	FALSE
Secretory	LRRC59	0.722344	6.71811	1.84091e-11	8.91909e-11	-0.314858	FALSE
Secretory	CSNK1A1	0.722111	17.444	3.82567e-68	7.07369e-67	0.257695	FALSE
Secretory	WIPI1	0.721475	13.811	2.18722e-43	2.75063e-42	-0.357259	FALSE
Secretory	LMAN2	0.7209	15.8626	1.1507e-56	1.83862e-55	-0.0104433	FALSE
Secretory	PTMS	0.718874	18.1854	6.73906e-74	1.33987e-72	0.447932	FALSE
Secretory	SVIP	0.709905	13.6312	2.61258e-42	3.21339e-41	0.578668	FALSE
Secretory	NFAT5	0.709083	8.11609	4.81461e-16	2.88361e-15	0.212497	FALSE
Secretory	AAMDC	0.706107	11.8714	1.66755e-32	1.67677e-31	0.202066	FALSE
Secretory	TSC2	0.704076	5.58832	2.29276e-08	9.117e-08	-0.046181	FALSE
Secretory	CD2AP	0.702391	5.59965	2.1479e-08	8.57015e-08	-0.232289	FALSE
Secretory	ADI1	0.702255	19.2762	8.5093e-83	1.89657e-81	0.613279	FALSE
Secretory	TMOD3	0.694524	8.57774	9.67582e-18	6.18695e-17	0.0580531	FALSE
Secretory	ANKRD35	0.692313	5.58	2.40512e-08	9.54209e-08	0.887668	FALSE
Secretory	TOP1	0.690444	10.7875	3.94466e-27	3.44438e-26	-0.213519	FALSE
Secretory	PTS	0.687374	10.6591	1.58137e-26	1.35628e-25	-0.161105	FALSE
Secretory	GNAQ	0.687276	11.6597	2.04854e-31	2.01196e-30	-0.161654	FALSE
Secretory	RBM47	0.686411	14.1069	3.44245e-45	4.46562e-44	0.178928	FALSE
Secretory	CHD3	0.683925	8.7892	1.50632e-18	9.94525e-18	0.130316	FALSE
Secretory	KIF5B	0.683876	16.4882	4.46093e-61	7.58683e-60	-0.0920753	FALSE
Secretory	TMEM165	0.681317	11.5191	1.05735e-30	1.01997e-29	-0.0933199	FALSE
Secretory	PPP4R2	0.678984	9.17686	4.43851e-20	3.09854e-19	0.0360918	FALSE
Secretory	IDI1	0.678224	8.08596	6.16786e-16	3.68309e-15	0.202191	FALSE
Secretory	SYNJ2BP	0.675698	8.84534	9.12462e-19	6.05295e-18	0.451745	FALSE
Secretory	MYO1C	0.675297	5.51555	3.47691e-08	1.36358e-07	-0.165649	FALSE
Secretory	TMPRSS4	0.673533	7.44209	9.91051e-14	5.3829e-13	0.0498986	FALSE
Secretory	LMAN1	0.671761	10.4971	8.9091e-26	7.46264e-25	-0.140864	FALSE
Secretory	TMED7	0.670914	5.3354	9.53337e-08	3.61524e-07	-0.0722259	FALSE
Secretory	TXNDC15	0.66769	6.88892	5.62167e-12	2.79924e-11	-0.109866	FALSE
Secretory	FXYD3	0.667129	26.7212	2.66775e-157	1.10149e-155	0.0740654	FALSE
Secretory	RANBP2	0.663274	6.89904	5.23557e-12	2.61442e-11	0.0121264	FALSE
Secretory	TRIQK	0.662707	6.73639	1.62368e-11	7.89944e-11	-0.462151	FALSE
Secretory	HOOK2	0.662203	14.9084	2.90444e-50	4.16104e-49	0.296944	FALSE
Secretory	TMEM167A	0.659985	10.9556	6.24875e-28	5.57094e-27	-0.229934	FALSE
Secretory	DDR1	0.659797	11.6207	3.23596e-31	3.15635e-30	-0.24012	FALSE
Secretory	RTN3	0.654233	10.2366	1.35975e-24	1.10205e-23	0.0423016	FALSE
Secretory	EML4	0.653805	9.05762	1.33334e-19	9.16189e-19	-0.207273	FALSE
Secretory	GOLGB1	0.647545	11.4593	2.11172e-30	2.00936e-29	-0.119982	FALSE
Secretory	BIRC6	0.644327	6.22309	4.87472e-10	2.16883e-09	0.0487278	FALSE
Secretory	TRIM2	0.643692	9.66062	4.43155e-22	3.31703e-21	0.0422084	FALSE
Secretory	CD63	0.634351	20.8907	6.50498e-97	1.67372e-95	-0.125498	FALSE
Secretory	GOLGA4	0.63348	12.2793	1.1706e-34	1.23195e-33	-0.144745	FALSE
Secretory	COPG1	0.63305	5.40623	6.43641e-08	2.47705e-07	-0.227597	FALSE
Secretory	TJP1	0.630354	5.61185	2.00178e-08	8.01455e-08	-0.0946398	FALSE
Secretory	TMEM106B	0.629507	6.61503	3.71475e-11	1.76735e-10	-0.168626	FALSE
Secretory	MAN1A2	0.624694	6.08154	1.19036e-09	5.18888e-09	-0.189274	FALSE
Secretory	CRELD2	0.62403	6.6138	3.74584e-11	1.78153e-10	-0.257568	FALSE
Secretory	HM13	0.621759	5.69494	1.23417e-08	5.01877e-08	0.0949987	FALSE
Secretory	XAB2	0.620584	6.49077	8.53995e-11	3.97122e-10	-0.0299639	FALSE
Secretory	LMCD1	0.607789	6.48438	8.90983e-11	4.13909e-10	-0.431305	FALSE
Secretory	PARVA	0.606813	6.73696	1.61737e-11	7.87147e-11	-0.376095	FALSE
Secretory	FAM3C	0.602611	8.69465	3.47912e-18	2.26289e-17	-0.139232	FALSE
Secretory	ERGIC2	0.601034	8.58398	9.16444e-18	5.87338e-17	-0.186682	FALSE
Secretory	S100A14	0.599183	20.1508	2.64985e-90	6.42807e-89	1.25485	FALSE
Secretory	NDRG2	0.595796	18.2268	3.16265e-74	6.33298e-73	0.629358	FALSE
Secretory	ARGLU1	0.594986	10.078	6.91458e-24	5.49593e-23	0.270496	FALSE
Secretory	SH3GLB1	0.590634	9.72291	2.4081e-22	1.81704e-21	-0.0792019	FALSE
Secretory	NENF	0.585742	14.9737	1.09104e-50	1.57761e-49	0.6603	FALSE
Secretory	RAP1A	0.585562	9.88226	4.96987e-23	3.83903e-22	0.304764	FALSE
Secretory	CMPK1	0.584667	14.6958	6.85476e-49	9.5659e-48	0.394006	FALSE
Secretory	SEC11C	0.584532	14.0528	7.40542e-45	9.53934e-44	0.129711	FALSE
Secretory	RPN1	0.582693	6.01707	1.776e-09	7.65591e-09	-0.238696	FALSE
Secretory	CTTN	0.582343	8.71072	3.01955e-18	1.96854e-17	-0.147714	FALSE
Secretory	SSR1	0.581949	9.21234	3.19096e-20	2.24104e-19	-0.264959	FALSE
Secretory	CASC4	0.580727	5.92414	3.13935e-09	1.32914e-08	0.0830193	FALSE
Secretory	UTRN	0.577288	6.67941	2.39909e-11	1.15634e-10	0.134432	FALSE
Secretory	GNAS	0.575757	18.8833	1.56549e-79	3.33519e-78	-0.13606	FALSE
Secretory	SERF2	0.574619	44.2045	0	0	-0.154246	FALSE
Secretory	TMEM230	0.569589	13.8004	2.5342e-43	3.17558e-42	-0.352261	FALSE
Secretory	PCYOX1	0.569324	5.58477	2.3401e-08	9.29465e-08	-0.161023	FALSE
Secretory	MYDGF	0.569209	11.2368	2.68839e-29	2.48707e-28	-0.116556	FALSE
Secretory	GOLPH3	0.568431	6.0253	1.68799e-09	7.28774e-09	-0.186284	FALSE
Secretory	TRIP11	0.56546	6.34839	2.17581e-10	9.8751e-10	0.0680314	FALSE
Secretory	SMIM20	0.562992	7.02622	2.12198e-12	1.08637e-11	0.130471	FALSE
Secretory	SAT1	0.558903	18.2822	1.14613e-74	2.31158e-73	-0.0851544	FALSE
Secretory	EIF4G1	0.555829	6.23001	4.66418e-10	2.07714e-09	-0.120271	FALSE
Secretory	YIPF6	0.553403	5.38953	7.06429e-08	2.71198e-07	0.102168	FALSE
Secretory	USO1	0.552548	6.00596	1.90205e-09	8.17909e-09	-0.178311	FALSE
Secretory	RAB2A	0.552411	13.3773	8.20956e-41	9.77119e-40	0.157094	FALSE
Secretory	VAMP8	0.547032	21.9422	1.02743e-106	2.94692e-105	0.0645141	FALSE
Secretory	FDFT1	0.544155	7.43864	1.01729e-13	5.51897e-13	-0.444454	FALSE
Secretory	EFCAB14	0.542624	6.01596	1.7882e-09	7.70612e-09	0.289961	FALSE
Secretory	SYNGR2	0.542076	9.28401	1.63215e-20	1.15965e-19	-0.291468	FALSE
Secretory	TPD52	0.539082	11.6645	1.93467e-31	1.90299e-30	0.49005	FALSE
Secretory	PPCS	0.535589	11.4125	3.62259e-30	3.42141e-29	0.0331286	FALSE
Secretory	CARHSP1	0.533458	9.4062	5.14393e-21	3.71132e-20	0.269793	FALSE
Secretory	MFSD1	0.531276	6.49378	8.37096e-11	3.89393e-10	-0.291008	FALSE
Secretory	ATP1A1	0.529297	14.3714	7.82254e-47	1.05892e-45	-0.0381371	FALSE
Secretory	TMCO1	0.526481	8.42028	3.75592e-17	2.3522e-16	-0.0276434	FALSE
Secretory	ABLIM1	0.524075	7.34116	2.11754e-13	1.13084e-12	0.147536	FALSE
Secretory	CCDC47	0.518087	5.67812	1.36184e-08	5.52031e-08	0.114176	FALSE
Secretory	ARID1B	0.515887	5.42761	5.71132e-08	2.20894e-07	0.13157	FALSE
Secretory	CFH	0.508624	8.54608	1.27338e-17	8.10156e-17	0.273584	FALSE
Secretory	STAT3	0.504937	7.04157	1.90086e-12	9.7602e-12	-0.0754302	FALSE
Secretory	HMGN1	0.50479	19.9359	1.98581e-88	4.70312e-87	-0.468384	FALSE
Secretory	EEF2	0.50239	19.9594	1.24115e-88	2.94948e-87	-0.17596	FALSE
Secretory	PDIA3	0.499301	10.5884	3.37265e-26	2.85584e-25	-0.186023	FALSE
Secretory	TPT1	0.496657	40.84	0	0	0.153213	FALSE
Secretory	ZFP36L1	0.494394	14.4	5.17544e-47	7.02625e-46	0.0876891	FALSE
Secretory	SRP9	0.485792	13.5038	1.48607e-41	1.79006e-40	-0.100742	FALSE
Secretory	ZBTB38	0.482775	5.34617	8.98339e-08	3.41501e-07	-0.00561929	FALSE
Secretory	SH3YL1	0.47845	8.65732	4.82981e-18	3.13121e-17	0.298533	FALSE
Secretory	AUP1	0.476779	5.81454	6.08013e-09	2.52159e-08	-0.0824072	FALSE
Secretory	SARAF	0.476562	12.9649	1.93411e-38	2.19027e-37	0.0703678	FALSE
Secretory	KRTCAP2	0.474276	8.7697	1.79148e-18	1.17835e-17	-1.57154	FALSE
Secretory	TGOLN2	0.471906	5.4528	4.95817e-08	1.92509e-07	0.0292037	FALSE
Secretory	DPM3	0.458635	7.61685	2.59937e-14	1.45011e-13	0.496197	FALSE
Secretory	TMEM258	0.45696	18.5069	1.81742e-76	3.75752e-75	0.0776377	FALSE
Secretory	DCXR	0.448998	12.0893	1.20356e-33	1.2451e-32	0.71323	FALSE
Secretory	P4HB	0.444225	9.75806	1.70383e-22	1.2926e-21	-0.193274	FALSE
Secretory	COPZ1	0.442532	5.52592	3.27772e-08	1.28872e-07	0.100279	FALSE
Secretory	SELENOF	0.441163	10.4309	1.79215e-25	1.49048e-24	0.76493	FALSE
Secretory	SELENOT	0.435154	8.5261	1.51368e-17	9.59991e-17	0.334826	FALSE
Secretory	SEC11A	0.430584	8.94406	3.75137e-19	2.52199e-18	-0.305659	FALSE
Secretory	EIF4B	0.427303	11.5837	4.98501e-31	4.84213e-30	-0.0538352	FALSE
Secretory	PRDX4	0.426888	6.52634	6.7395e-11	3.15178e-10	0.152189	FALSE
Secretory	CYB5R3	0.424195	5.96712	2.41475e-09	1.03015e-08	0.0756044	FALSE
Secretory	CGGBP1	0.423028	6.03465	1.59306e-09	6.89062e-09	-0.141169	FALSE
Secretory	PABPC4	0.417374	6.03101	1.62939e-09	7.0456e-09	0.0336082	FALSE
Secretory	PPA1	0.417323	12.1027	1.02209e-33	1.0605e-32	-0.18629	FALSE
Secretory	PPIC	0.409809	5.42182	5.89962e-08	2.27861e-07	-0.51772	FALSE
Secretory	ARPC1A	0.407484	8.12347	4.53028e-16	2.71797e-15	0.0293496	FALSE
Secretory	GNG5	0.37851	12.3177	7.27739e-35	7.6703e-34	-0.133912	FALSE
Secretory	DUT	0.377031	11.1895	4.59026e-29	4.20484e-28	0.401156	FALSE
Secretory	DDX17	0.375329	6.90139	5.14956e-12	2.57423e-11	-0.0532574	FALSE
Secretory	CHMP4B	0.373435	5.48876	4.04757e-08	1.57986e-07	-0.0590141	FALSE
Secretory	CANX	0.368729	6.33307	2.4033e-10	1.08758e-09	-0.241417	FALSE
Secretory	BRI3	0.363177	7.87406	3.43311e-15	1.99557e-14	0.587307	FALSE
Secretory	A4GALT	0.347407	6.40263	1.52721e-10	6.98299e-10	0.0206834	FALSE
Secretory	CHMP3	0.335116	5.74954	8.9485e-09	3.67848e-08	-0.276677	FALSE
Secretory	TMEM219	0.333721	9.65011	4.91053e-22	3.67162e-21	-0.0351633	FALSE
Secretory	TAPBP	0.330582	5.39905	6.69957e-08	2.5755e-07	-0.415796	FALSE
Secretory	YWHAZ	0.317616	6.76645	1.3198e-11	6.44792e-11	-0.0142023	FALSE
Secretory	TMSB10	0.308355	11.9391	7.40348e-33	7.52007e-32	-0.512745	FALSE
Secretory	ECHS1	0.30617	6.17084	6.79262e-10	3.00304e-09	0.343976	FALSE
Secretory	SSU72	0.305411	6.82868	8.56981e-12	4.2311e-11	0.320473	FALSE
Secretory	CLIC1	0.29927	10.7972	3.54839e-27	3.10223e-26	0.348086	FALSE
Secretory	ALKBH7	0.246567	5.82405	5.74368e-09	2.38984e-08	-0.261758	FALSE
Secretory	SMDT1	0.245545	7.38685	1.50346e-13	8.10317e-13	0.509782	FALSE
Secretory	SMIM22	0.241802	10.4831	1.03258e-25	8.63899e-25	0.896479	FALSE
Secretory	EEF1D	0.230853	10.379	3.08907e-25	2.55542e-24	-0.449038	FALSE
Secretory	TMSB4X	0.228377	9.43426	3.93763e-21	2.85718e-20	-0.103912	FALSE
Secretory	PHPT1	0.217537	5.7797	7.48351e-09	3.0835e-08	0.312814	FALSE
Secretory	DSTN	0.215401	8.1606	3.33367e-16	2.00867e-15	-0.352321	FALSE
Secretory	POLR2L	0.177655	11.8685	1.72539e-32	1.73244e-31	-0.372983	FALSE
Secretory	CSTB	0.152953	9.11992	7.51812e-20	5.2198e-19	0.702496	FALSE
Secretory	EDF1	0.105053	5.86625	4.45761e-09	1.8675e-08	-0.332141	FALSE
Secretory	HINT1	0.0346858	8.18454	2.73344e-16	1.65628e-15	0.484795	FALSE
Secretory	B2M	-0.20074	5.93743	2.89533e-09	1.22843e-08	0.518066	FALSE
Secretory	LYZ	-0.543151	11.4375	2.71686e-30	2.57816e-29	1.75723	FALSE
Secretory N	HEBP2	3.33444	114.153	0	0	0.545767	TRUE
Secretory N	GK5	3.21528	100.98	0	0	1.44843	TRUE
Secretory N	PTGES	2.65741	48.6276	0	0	-0.893528	TRUE
Secretory N	MGAT4B	2.37361	51.4481	0	0	-0.756993	TRUE
Secretory N	IBTK	2.36568	68.716	0	0	-0.555566	TRUE
Secretory N	F3	2.24014	83.0089	0	0	-1.06641	TRUE
Secretory N	SLC25A23	2.21862	51.5177	0	0	1.20835	TRUE
Secretory N	IRGQ	2.13895	36.1312	7.35536e-286	9.89933e-285	0.516347	TRUE
Secretory N	PDP1	2.12136	41.3878	0	0	0.722177	TRUE
Secretory N	APOL1	2.1033	46.4631	0	0	-1.39121	TRUE
Secretory N	SLC6A14	2.07354	52.6193	0	0	-1.26116	TRUE
Secretory N	PGM2L1	2.02858	61.71	0	0	-0.757893	TRUE
Secretory N	TRIM16	1.95197	38.1777	0	0	-0.557865	TRUE
Secretory N	PARP14	1.93855	54.2664	0	0	-0.447124	TRUE
Secretory N	VCL	1.93164	43.601	0	0	-0.468493	TRUE
Secretory N	DHRS9	1.92442	59.7966	0	0	-0.580338	TRUE
Secretory N	ST6GAL1	1.85544	66.8468	0	0	1.02734	TRUE
Secretory N	LETM1	1.84029	39.2417	0	0	0.688148	TRUE
Secretory N	S100A6	1.81315	81.2849	0	0	1.34608	TRUE
Secretory N	AKAP13	1.80547	62.4424	0	0	0.452502	TRUE
Secretory N	LRP10	1.79561	74.4674	0	0	-0.934851	TRUE
Secretory N	PPTC7	1.76945	42.5929	0	0	0.598326	TRUE
Secretory N	IGFBP3	1.74796	49.1786	0	0	-1.17884	TRUE
Secretory N	LGALS3	1.7104	63.9612	0	0	1.07894	TRUE
Secretory N	SEC24D	1.70007	41.9327	0	0	-0.585623	TRUE
Secretory N	ERO1A	1.6938	49.4153	0	0	-0.432624	TRUE
Secretory N	TSPAN15	1.68993	36.6695	2.23752e-294	3.15712e-293	-0.54561	TRUE
Secretory N	CHP1	1.61475	66.8465	0	0	0.700091	TRUE
Secretory N	ALDH1A1	1.59784	62.6796	0	0	0.986355	TRUE
Secretory N	HPGD	1.56022	46.6241	0	0	1.62685	TRUE
Secretory N	UBA6	1.54291	44.0397	0	0	-0.375302	TRUE
Secretory N	LASP1	1.51299	50.9299	0	0	-0.578752	TRUE
Secretory N	BAG1	1.51166	68.603	0	0	-0.490944	TRUE
Secretory N	GALE	1.4833	44.204	0	0	0.518967	TRUE
Secretory N	MYO5C	1.48184	38.2992	0	0	0.537504	TRUE
Secretory N	SLC30A7	1.47481	38.6989	0	0	-0.535166	TRUE
Secretory N	AKT1	1.47114	39.8976	0	0	-0.323932	TRUE
Secretory N	SLC26A2	1.45048	46.6326	0	0	-0.611531	TRUE
Secretory N	PDLIM5	1.42143	54.577	0	0	-0.453555	TRUE
Secretory N	PTPRK	1.41035	43.7351	0	0	-0.380434	TRUE
Secretory N	AHCYL1	1.39624	52.317	0	0	-0.485041	TRUE
Secretory N	ABCD3	1.33427	44.7914	0	0	0.378079	TRUE
Secretory N	CORO2A	1.33133	39.8026	0	0	-0.352687	TRUE
Secretory N	RND3	1.33019	47.2543	0	0	-0.687106	TRUE
Secretory N	ARCN1	1.30357	43.1505	0	0	-0.360966	TRUE
Secretory N	GSTK1	1.30077	59.7688	0	0	0.92677	TRUE
Secretory N	CAPNS1	1.2869	54.925	0	0	0.584902	TRUE
Secretory N	IGF1R	1.24853	40.2038	0	0	-0.467737	TRUE
Secretory N	HDHD3	1.22947	38.0229	0	0	0.913975	TRUE
Secretory N	SEC61A1	1.22829	48.2424	0	0	-0.291124	TRUE
Secretory N	GCLC	1.22825	38.159	0	0	0.762677	TRUE
Secretory N	MARCKSL1	1.22467	56.3878	0	0	-1.09982	TRUE
Secretory N	ADAM9	1.19598	44.0889	0	0	-0.668454	TRUE
Secretory N	SRRM2	1.15982	52.1843	0	0	-0.439694	TRUE
Secretory N	TSPAN3	1.08972	53.3429	0	0	-1.12013	TRUE
Secretory N	ANXA11	1.08436	51.299	0	0	-0.988177	TRUE
Secretory N	TXN	1.05507	40.673	0	0	0.843565	TRUE
Secretory N	TPM4	1.03551	51.3647	0	0	-0.831071	TRUE
Secretory N	COPA	1.02666	39.643	0	0	-0.216402	TRUE
Secretory N	SYNGR1	1.01809	44.2136	0	0	0.953917	TRUE
Secretory N	GLRX	1.00787	43.8396	0	0	1.5973	TRUE
Secretory N	HECTD1	0.996394	44.5183	0	0	-0.387101	TRUE
Secretory N	JTB	0.984958	49.7061	0	0	-0.712997	TRUE
Secretory N	RALBP1	0.965883	46.6107	0	0	-0.443952	TRUE
Secretory N	SAR1B	0.946408	43.5312	0	0	0.578991	TRUE
Secretory N	SPATS2L	0.8954	45.9209	0	0	-0.541441	TRUE
Secretory N	RHOBTB3	0.858058	36.2001	6.0727e-287	8.22046e-286	-1.11932	TRUE
Secretory N	LIMA1	0.855133	47.8207	0	0	-0.363307	TRUE
Secretory N	CASP4	0.832664	41.3171	0	0	-0.55024	TRUE
Secretory N	TIMM13	0.825783	44.6992	0	0	1.01763	TRUE
Secretory N	SOD2	0.816783	42.4831	0	0	0.967238	TRUE
Secretory N	CLTB	0.794901	42.8712	0	0	0.803467	TRUE
Secretory N	FAM120A	0.738217	39.1501	0	0	-0.275226	TRUE
Secretory N	TGM2	0.73312	38.8325	0	0	-2.13141	TRUE
Secretory N	CALR	0.715447	40.0305	0	0	-0.376469	TRUE
Secretory N	BAD	0.694469	37.627	7.79356332845344e-310	0	1.50702	TRUE
Secretory N	SYAP1	0.684507	36.7151	4.19423e-295	5.94196e-294	0.907632	TRUE
Secretory N	CCPG1	0.66155	39.0902	0	0	-0.635294	TRUE
Secretory N	CXADR	0.630366	36.6891	1.09095e-294	1.54242e-293	-0.526496	TRUE
Secretory N	TMED3	0.597401	44.452	0	0	-0.5335	TRUE
Secretory N	GCHFR	0.543742	38.6964	0	0	1.76256	TRUE
Secretory N	BPIFB1	0.426166	43.5288	0	0	1.30452	TRUE
Secretory N	LYPD2	7.57411	128.074	0	0	-0.10902	FALSE
Secretory N	PSCA	6.08541	132.904	0	0	1.16225	FALSE
Secretory N	WFDC2	5.74058	113.974	0	0	1.24348	FALSE
Secretory N	CEACAM5	5.61052	85.5881	0	0	1.67929	FALSE
Secretory N	S100A4	5.57912	127.847	0	0	1.17553	FALSE
Secretory N	S100P	5.3282	120.9	0	0	-0.166366	FALSE
Secretory N	ATP10B	5.20373	70.6912	0	0	0.601901	FALSE
Secretory N	DUOX2	4.70628	66.3343	0	0	1.3017	FALSE
Secretory N	SYT7	4.5983	52.6988	0	0	-0.205352	FALSE
Secretory N	RAB37	4.39118	75.0629	0	0	-0.27433	FALSE
Secretory N	MUC1	4.38159	130.093	0	0	0.356237	FALSE
Secretory N	VMO1	4.30646	112.065	0	0	-0.102637	FALSE
Secretory N	SAT1	4.21278	126.208	0	0	-0.0851544	FALSE
Secretory N	RDH10	4.06255	111.962	0	0	0.0989295	FALSE
Secretory N	CYP1B1	4.04199	36.6308	9.26453e-294	1.29936e-292	-0.629319	FALSE
Secretory N	TFCP2L1	3.74876	94.4857	0	0	0.41997	FALSE
Secretory N	ASRGL1	3.66936	102.315	0	0	0.366718	FALSE
Secretory N	CD36	3.50856	61.8837	0	0	-0.0342461	FALSE
Secretory N	TMSB4X	3.50028	94.3682	0	0	-0.103912	FALSE
Secretory N	TMSB10	3.42626	109.476	0	0	-0.512745	FALSE
Secretory N	LCN2	3.41525	88.8419	0	0	0.0380609	FALSE
Secretory N	PRKAR2B	3.38893	68.0226	0	0	-0.014098	FALSE
Secretory N	SDCBP2	3.36161	71.1257	0	0	0.927829	FALSE
Secretory N	GAN	3.28031	76.4632	0	0	0.151075	FALSE
Secretory N	B3GALT5	3.24371	43.3188	0	0	-0.289601	FALSE
Secretory N	SORD	3.24227	95.8654	0	0	0.0166679	FALSE
Secretory N	GDF15	3.16158	43.1597	0	0	-0.0584473	FALSE
Secretory N	MUC4	3.13172	91.401	0	0	0.0628086	FALSE
Secretory N	CA12	3.10905	56.9905	0	0	0.588925	FALSE
Secretory N	FAM107B	3.09026	108.95	0	0	-0.11512	FALSE
Secretory N	CAPN5	3.07734	54.2487	0	0	0.28286	FALSE
Secretory N	ANPEP	3.06997	59.8557	0	0	0.232862	FALSE
Secretory N	FUT2	3.03125	96.4124	0	0	-0.196939	FALSE
Secretory N	MACC1	3.02552	63.3358	0	0	-0.0759549	FALSE
Secretory N	MFSD4A	2.96147	73.4681	0	0	1.37419	FALSE
Secretory N	RARRES1	2.90425	74.0947	0	0	-0.464541	FALSE
Secretory N	SLPI	2.88309	68.2363	0	0	0.631767	FALSE
Secretory N	PIGR	2.87277	75.4728	0	0	0.574079	FALSE
Secretory N	A4GALT	2.81241	98.9945	0	0	0.0206834	FALSE
Secretory N	TTC9	2.78208	59.3476	0	0	0.199542	FALSE
Secretory N	KIF1C	2.7452	82.3471	0	0	-0.166296	FALSE
Secretory N	CD55	2.74376	93.2033	0	0	0.701489	FALSE
Secretory N	ATP1B1	2.7327	96.2668	0	0	0.00549927	FALSE
Secretory N	BPIFA1	2.73061	50.324	0	0	0.662243	FALSE
Secretory N	NR2F6	2.71885	81.1237	0	0	-0.364938	FALSE
Secretory N	GALNT12	2.68548	61.8693	0	0	0.0480276	FALSE
Secretory N	MBOAT2	2.64127	62.9888	0	0	-0.237727	FALSE
Secretory N	S100A9	2.62674	62.7088	0	0	1.38624	FALSE
Secretory N	CP	2.60586	95.7969	0	0	0.122284	FALSE
Secretory N	SGK1	2.60464	90.7669	0	0	0.169189	FALSE
Secretory N	GNE	2.58853	50.9142	0	0	-0.285456	FALSE
Secretory N	ELF3	2.58474	100.895	0	0	-0.0643364	FALSE
Secretory N	GABRP	2.58287	72.9435	0	0	-0.142532	FALSE
Secretory N	B4GALT5	2.57226	85.2247	0	0	-0.118253	FALSE
Secretory N	C6orf132	2.56825	84.2811	0	0	0.268272	FALSE
Secretory N	ZNF185	2.55674	45.8816	0	0	0.143255	FALSE
Secretory N	KRT7	2.53076	94.8718	0	0	-0.269975	FALSE
Secretory N	SMAGP	2.52121	79.3667	0	0	1.31009	FALSE
Secretory N	ABLIM1	2.52078	83.9122	0	0	0.147536	FALSE
Secretory N	HK2	2.50833	38.9089	0	0	-0.311459	FALSE
Secretory N	EFHD2	2.45399	73.3896	0	0	-0.0659457	FALSE
Secretory N	FUT6	2.44912	46.8534	0	0	0.478285	FALSE
Secretory N	BSPRY	2.43708	51.4288	0	0	0.354447	FALSE
Secretory N	TMPRSS4	2.42208	80.6876	0	0	0.0498986	FALSE
Secretory N	ERN2	2.4092	68.2585	0	0	0.119962	FALSE
Secretory N	ADGRF1	2.39415	63.9235	0	0	0.116729	FALSE
Secretory N	BICDL2	2.38738	79.029	0	0	0.801262	FALSE
Secretory N	TMEM54	2.37384	69.1065	0	0	-0.020246	FALSE
Secretory N	HOMER2	2.37356	59.4659	0	0	0.0450361	FALSE
Secretory N	SLC25A25	2.36378	39.3953	0	0	0.706967	FALSE
Secretory N	ST14	2.36313	75.696	0	0	0.0400542	FALSE
Secretory N	AHCYL2	2.36111	37.2947	1.99714e-304	2.95497e-303	0.0610544	FALSE
Secretory N	MAGI3	2.357	44.2763	0	0	0.0566934	FALSE
Secretory N	SYTL2	2.35231	68.2196	0	0	-0.0836697	FALSE
Secretory N	CAPN13	2.3444	41.9279	0	0	-0.824218	FALSE
Secretory N	NAMPT	2.34228	82.5771	0	0	0.228296	FALSE
Secretory N	STEAP4	2.32956	72.8481	0	0	-0.307879	FALSE
Secretory N	NECTIN4	2.32664	69.9902	0	0	0.629297	FALSE
Secretory N	CEACAM6	2.3244	64.7051	0	0	0.268741	FALSE
Secretory N	DUS1L	2.31447	54.0612	0	0	-0.173391	FALSE
Secretory N	MUC20	2.30901	59.6809	0	0	0.319832	FALSE
Secretory N	PIK3R3	2.30114	61.6289	0	0	0.104497	FALSE
Secretory N	SLC35D2	2.29292	37.0236	4.78623e-300	6.95668e-299	0.0276804	FALSE
Secretory N	VPS37B	2.29087	61.7612	0	0	0.418299	FALSE
Secretory N	TLE1	2.28154	44.3232	0	0	-0.0175968	FALSE
Secretory N	PHLDA2	2.28068	67.3162	0	0	-0.250139	FALSE
Secretory N	PNPLA2	2.27342	68.4925	0	0	0.417577	FALSE
Secretory N	CRACR2B	2.26819	82.436	0	0	0.0166834	FALSE
Secretory N	TP53I11	2.26793	60.8797	0	0	0.353162	FALSE
Secretory N	MAL2	2.26684	86.0092	0	0	-0.18879	FALSE
Secretory N	GALNT5	2.25346	49.616	0	0	-0.163298	FALSE
Secretory N	NEBL	2.24466	69.0669	0	0	-0.0743696	FALSE
Secretory N	GSR	2.24088	54.9962	0	0	0.271732	FALSE
Secretory N	GOLM1	2.23722	77.167	0	0	-0.0753863	FALSE
Secretory N	FURIN	2.23491	43.6982	0	0	-0.132619	FALSE
Secretory N	RAPH1	2.22691	38.245	0	0	0.144229	FALSE
Secretory N	CARMIL1	2.22558	40.0759	0	0	-0.229339	FALSE
Secretory N	IRAK3	2.22033	42.3936	0	0	-0.168909	FALSE
Secretory N	ASAP2	2.21906	43.4324	0	0	-0.252324	FALSE
Secretory N	RAB27B	2.21734	46.6247	0	0	-0.041993	FALSE
Secretory N	SLC37A1	2.21708	42.4017	0	0	-0.436285	FALSE
Secretory N	GPRC5A	2.21381	53.9488	0	0	-0.813383	FALSE
Secretory N	GDE1	2.20098	79.744	0	0	-0.455923	FALSE
Secretory N	CCDC80	2.2003	66.7515	0	0	0.883659	FALSE
Secretory N	CYP2F1	2.18767	75.0141	0	0	0.48144	FALSE
Secretory N	LPCAT4	2.18603	62.3979	0	0	0.0610178	FALSE
Secretory N	IRS2	2.18149	63.2399	0	0	-0.530516	FALSE
Secretory N	STAT1	2.17729	70.9599	0	0	-0.169538	FALSE
Secretory N	TC2N	2.17604	71.4963	0	0	0.233657	FALSE
Secretory N	VSIG2	2.16756	79.0926	0	0	0.194279	FALSE
Secretory N	ARRB2	2.16637	48.3282	0	0	0.099266	FALSE
Secretory N	AKR1C2	2.14917	61.6593	0	0	-0.0139651	FALSE
Secretory N	MDFIC	2.14485	47.1763	0	0	-0.670205	FALSE
Secretory N	S100A16	2.13969	85.1668	0	0	0.917636	FALSE
Secretory N	SORL1	2.13288	73.0137	0	0	0.158155	FALSE
Secretory N	SH3GLB2	2.13211	38.7344	0	0	0.447743	FALSE
Secretory N	KRAS	2.13132	70.6593	0	0	0.141015	FALSE
Secretory N	VMP1	2.12937	71.4554	0	0	-0.66517	FALSE
Secretory N	SLC31A1	2.12542	81.2233	0	0	-0.232949	FALSE
Secretory N	UGT2A1	2.11891	76.211	0	0	1.22245	FALSE
Secretory N	CHKA	2.10933	42.1901	0	0	0.123038	FALSE
Secretory N	AHR	2.10702	61.4242	0	0	-0.31645	FALSE
Secretory N	TMC5	2.10067	80.6694	0	0	0.23504	FALSE
Secretory N	CAMK2G	2.09646	41.5891	0	0	-0.475291	FALSE
Secretory N	MLPH	2.09169	58.0573	0	0	-0.251309	FALSE
Secretory N	GNPNAT1	2.07756	43.4768	0	0	-0.521987	FALSE
Secretory N	BRI3	2.07719	79.9665	0	0	0.587307	FALSE
Secretory N	SLC35C1	2.06481	44.8049	0	0	-0.473257	FALSE
Secretory N	ETV6	2.06173	64.4989	0	0	0.18445	FALSE
Secretory N	MDK	2.05929	81.2567	0	0	-0.638051	FALSE
Secretory N	TNFAIP2	2.052	42.9345	0	0	-0.48693	FALSE
Secretory N	RNF213	2.05125	63.4031	0	0	-0.158016	FALSE
Secretory N	KIF13B	2.04575	50.5439	0	0	0.0636576	FALSE
Secretory N	ST3GAL4	2.04531	36.5152	6.36914e-292	8.83537e-291	-0.494064	FALSE
Secretory N	H6PD	2.03984	59.3131	0	0	-0.0417742	FALSE
Secretory N	ERBB3	2.03972	76.3351	0	0	0.0277641	FALSE
Secretory N	PRKAA2	2.0383	53.0219	0	0	0.0669489	FALSE
Secretory N	ASS1	2.03029	73.6585	0	0	0.306527	FALSE
Secretory N	EPB41L1	2.02279	44.3429	0	0	-0.114163	FALSE
Secretory N	ITPK1	2.01701	38.214	0	0	0.356309	FALSE
Secretory N	MPP7	2.01494	45.5935	0	0	0.0152533	FALSE
Secretory N	EPS8L1	2.01492	51.2837	0	0	0.330353	FALSE
Secretory N	TRAF4	2.01067	64.9022	0	0	-0.319662	FALSE
Secretory N	NACC1	1.99951	39.7034	0	0	-0.170053	FALSE
Secretory N	KYNU	1.97713	40.2945	0	0	-0.478289	FALSE
Secretory N	OGFRL1	1.96991	62.1022	0	0	0.289894	FALSE
Secretory N	SCIN	1.96851	39.3554	0	0	0.434631	FALSE
Secretory N	S100A13	1.96605	81.4551	0	0	0.386699	FALSE
Secretory N	KIAA1522	1.96517	76.9633	0	0	-0.00578486	FALSE
Secretory N	FABP5	1.96334	64.6592	0	0	0.467037	FALSE
Secretory N	NOTCH2	1.95313	48.944	0	0	0.274891	FALSE
Secretory N	MTHFR	1.94289	36.7714	5.29227e-296	7.5357e-295	0.125431	FALSE
Secretory N	CDC42BPA	1.94211	62.6404	0	0	-0.0886326	FALSE
Secretory N	BHLHE40	1.94159	64.8117	0	0	0.104673	FALSE
Secretory N	RAI1	1.94105	38.4285	0	0	-0.272789	FALSE
Secretory N	GPRC5B	1.93074	39.1929	0	0	-0.0947218	FALSE
Secretory N	ABHD5	1.92597	52.2489	0	0	0.416615	FALSE
Secretory N	IQGAP2	1.92377	42.6082	0	0	0.626258	FALSE
Secretory N	CARD19	1.92307	61.8521	0	0	0.491072	FALSE
Secretory N	SRGAP1	1.91747	46.6678	0	0	0.0012422	FALSE
Secretory N	MISP	1.91733	48.4119	0	0	-0.154885	FALSE
Secretory N	KRT23	1.91427	41.412	0	0	0.181196	FALSE
Secretory N	CHMP1B	1.90067	63.9721	0	0	-0.062497	FALSE
Secretory N	ARHGAP32	1.89328	60.021	0	0	-0.230099	FALSE
Secretory N	NTN4	1.89179	36.1231	9.86021e-286	1.32578e-284	-0.471167	FALSE
Secretory N	GUK1	1.88963	86.4128	0	0	-0.00985669	FALSE
Secretory N	TAP1	1.87476	55.1288	0	0	-0.065005	FALSE
Secretory N	FOSL2	1.87398	48.1471	0	0	-0.178779	FALSE
Secretory N	PLA2R1	1.86678	42.5037	0	0	0.530216	FALSE
Secretory N	PTPN13	1.86613	50.3668	0	0	0.349228	FALSE
Secretory N	REL	1.8626	63.7651	0	0	0.081043	FALSE
Secretory N	STARD10	1.85913	77.9852	0	0	-0.172423	FALSE
Secretory N	GRHL1	1.85712	49.0803	0	0	0.501583	FALSE
Secretory N	MYO5B	1.85628	37.3662	1.3815e-305	2.05274e-304	0.111123	FALSE
Secretory N	RAB11FIP1	1.8495	62.6712	0	0	-0.0459526	FALSE
Secretory N	MUC16	1.84864	63.8564	0	0	0.8926	FALSE
Secretory N	MYH14	1.84434	64.3951	0	0	0.0606175	FALSE
Secretory N	KLF3	1.84332	72.7074	0	0	-0.242436	FALSE
Secretory N	FAM102A	1.84084	50.8844	0	0	0.579721	FALSE
Secretory N	PTP4A2	1.84021	78.0279	0	0	-0.00489112	FALSE
Secretory N	ZNFX1	1.83804	41.7837	0	0	-0.292273	FALSE
Secretory N	ARID2	1.83572	36.871	1.3501e-297	1.94417e-296	-0.0974767	FALSE
Secretory N	PRR15L	1.83464	38.0223	0	0	0.342717	FALSE
Secretory N	GPD1L	1.83122	43.0446	0	0	0.140003	FALSE
Secretory N	IRAK1	1.83101	41.2861	0	0	0.377334	FALSE
Secretory N	BACE2	1.82216	65.1022	0	0	0.0705321	FALSE
Secretory N	AHNAK	1.82161	78.979	0	0	0.266206	FALSE
Secretory N	S100A14	1.82092	73.0651	0	0	1.25485	FALSE
Secretory N	RASSF7	1.81541	51.7607	0	0	0.565107	FALSE
Secretory N	SESTD1	1.81533	44.6235	0	0	0.0894968	FALSE
Secretory N	BCAS1	1.80152	48.4794	0	0	0.613593	FALSE
Secretory N	PLXNB2	1.79564	64.0412	0	0	0.0593008	FALSE
Secretory N	CRYBG1	1.78841	52.2988	0	0	0.20825	FALSE
Secretory N	DLG3	1.78822	40.5508	0	0	0.358549	FALSE
Secretory N	CAMK1D	1.78281	61.3754	0	0	-0.0783058	FALSE
Secretory N	TMEM160	1.78124	74.8955	0	0	0.409275	FALSE
Secretory N	TMEM165	1.77463	73.4379	0	0	-0.0933199	FALSE
Secretory N	TAB2	1.77078	42.5175	0	0	-0.396803	FALSE
Secretory N	REEP3	1.76468	69.3012	0	0	-0.0454933	FALSE
Secretory N	NCOA3	1.76305	40.0232	0	0	0.126092	FALSE
Secretory N	GPT2	1.76271	41.5628	0	0	0.292755	FALSE
Secretory N	TRIM38	1.75974	47.5392	0	0	-0.261574	FALSE
Secretory N	CASP7	1.75744	52.0753	0	0	-0.0374847	FALSE
Secretory N	NPLOC4	1.75502	35.9762	1.96971e-283	2.62822e-282	-0.091679	FALSE
Secretory N	INAVA	1.74299	59.9859	0	0	0.0156625	FALSE
Secretory N	MAPKAPK2	1.74295	35.9589	3.66998e-283	4.89226e-282	-0.371988	FALSE
Secretory N	SLC16A3	1.74254	58.5966	0	0	-0.406788	FALSE
Secretory N	CTTN	1.73861	67.2232	0	0	-0.147714	FALSE
Secretory N	DTX4	1.73762	47.0904	0	0	-0.0406328	FALSE
Secretory N	GPRC5C	1.73707	53.8222	0	0	0.174111	FALSE
Secretory N	ATP13A2	1.72685	36.5273	4.08529e-292	5.6728e-291	-0.154988	FALSE
Secretory N	RRAGD	1.7244	36.854	2.52258e-297	3.61768e-296	0.223981	FALSE
Secretory N	RBM47	1.72407	74.0736	0	0	0.178928	FALSE
Secretory N	LLGL2	1.72082	44.4694	0	0	0.214003	FALSE
Secretory N	STK39	1.71754	43.3448	0	0	-0.197714	FALSE
Secretory N	HLA-C	1.7172	72.3844	0	0	-0.080441	FALSE
Secretory N	ATRN	1.71664	36.151	3.59478e-286	4.85208e-285	-0.00767094	FALSE
Secretory N	PROM2	1.71498	41.8149	0	0	0.314396	FALSE
Secretory N	TMEM41B	1.71103	40.1119	0	0	-0.218852	FALSE
Secretory N	ATP2A3	1.7086	43.5982	0	0	0.892418	FALSE
Secretory N	CPEB4	1.70195	49.952	0	0	0.598638	FALSE
Secretory N	SDC4	1.70045	66.8068	0	0	0.14182	FALSE
Secretory N	LYN	1.69753	52.1359	0	0	0.276393	FALSE
Secretory N	FAM3D	1.6955	78.6321	0	0	1.15648	FALSE
Secretory N	B4GALT4	1.69478	51.3622	0	0	0.554146	FALSE
Secretory N	STK38	1.69472	51.411	0	0	-0.333608	FALSE
Secretory N	GIPC1	1.69286	52.5049	0	0	-0.194375	FALSE
Secretory N	BAZ2A	1.69175	46.3806	0	0	-0.257222	FALSE
Secretory N	ADH1C	1.68746	65.3824	0	0	0.767274	FALSE
Secretory N	STX10	1.68126	55.3462	0	0	-0.312487	FALSE
Secretory N	AGPAT2	1.68076	64.8488	0	0	0.259959	FALSE
Secretory N	TAPBP	1.68054	73.4982	0	0	-0.415796	FALSE
Secretory N	GLRX5	1.6797	50.4171	0	0	0.708177	FALSE
Secretory N	PPL	1.6791	57.4343	0	0	0.356834	FALSE
Secretory N	SYNPO	1.67518	37.0021	1.06066e-299	1.53846e-298	-0.611201	FALSE
Secretory N	DTX3L	1.67203	39.4665	0	0	-0.376487	FALSE
Secretory N	PODXL	1.67012	53.8855	0	0	1.00108	FALSE
Secretory N	B3GNT7	1.66668	37.9345	0	0	-0.161224	FALSE
Secretory N	EPHA2	1.66259	41.0755	0	0	0.0719194	FALSE
Secretory N	SLK	1.6613	54.4784	0	0	0.350719	FALSE
Secretory N	PTPN3	1.65814	52.674	0	0	0.240342	FALSE
Secretory N	WASL	1.65687	52.4793	0	0	-0.0772314	FALSE
Secretory N	HDAC7	1.65619	40.0453	0	0	-0.279355	FALSE
Secretory N	UGCG	1.6531	56.3692	0	0	-0.439397	FALSE
Secretory N	CCDC6	1.64462	50.1195	0	0	0.012865	FALSE
Secretory N	DIAPH1	1.64147	40.0202	0	0	-0.202453	FALSE
Secretory N	CXCL16	1.63881	57.9727	0	0	0.135381	FALSE
Secretory N	SLFN5	1.63644	51.8932	0	0	-0.288224	FALSE
Secretory N	CTSB	1.63348	76.5136	0	0	-0.420851	FALSE
Secretory N	QSOX1	1.63054	62.3007	0	0	0.297169	FALSE
Secretory N	CDK16	1.63028	36.8217	8.31303e-297	1.18853e-295	0.655351	FALSE
Secretory N	AFF4	1.62523	53.8042	0	0	0.349827	FALSE
Secretory N	CC2D1A	1.62304	37.5609	0	1.3999e-307	-0.023535	FALSE
Secretory N	TM9SF3	1.62259	73.1598	0	0	-0.153055	FALSE
Secretory N	SLC9A3R1	1.62211	69.6594	0	0	0.254757	FALSE
Secretory N	VSIR	1.61211	43.9299	0	0	-0.0901433	FALSE
Secretory N	BCR	1.60725	41.8021	0	0	-0.154776	FALSE
Secretory N	NT5C2	1.60455	47.152	0	0	-0.177656	FALSE
Secretory N	CDH1	1.60306	59.1538	0	0	0.0453096	FALSE
Secretory N	MAPK10	1.60279	43.1906	0	0	0.203508	FALSE
Secretory N	STAU2	1.60108	39.1729	0	0	-0.143585	FALSE
Secretory N	ALDH3A1	1.59964	59.3723	0	0	1.39948	FALSE
Secretory N	PDXDC1	1.59867	55.7327	0	0	-0.0432993	FALSE
Secretory N	TMEM87B	1.59378	36.7981	1.9801e-296	2.82811e-295	-0.199344	FALSE
Secretory N	GPI	1.59284	58.2106	0	0	0.0876936	FALSE
Secretory N	CNP	1.59085	38.325	0	0	0.238891	FALSE
Secretory N	SEL1L3	1.58766	50.4683	0	0	-0.415745	FALSE
[truncated: 2,448 more rows]
